# Supplementary material for: Landscape of chimeric RNAs in COVID-19 patient blood
Source: Genes Dis. 2024 Jun 6;12(3):101348. doi: 10.1016/j.gendis.2024.101348 (PMC11919593; doi:10.1016/j.gendis.2024.101348)
Supplement: Multimedia component 4 [file mmc4.xlsx]

## Sheet: blatfiltered.ericresults_covid1
GeneName1	GeneName2	chr1	Breakpoint1	strand1	chr2	Breakpoint2	strand2	EnsemblGene1	EnsemblGene2	fusiontype	TotalFusionFreq	NumberOfTissues	NumberOfSamples	RecurrentFusion_in_atleast_1tissue(>=5)	EM_Classi_1	EM_Classi_2	InFrame-OutofFrame (Predicted_effect)	asymptomatic	critical	disease	mild	severe	female	male	sex	age	age1	age2	age3	SampleIDs	crossingreads	spanningreads
AP2M1	FKBP8	3	184183012	+	19	18541808	-	ENSG00000161203	ENSG00000105701	inter-chromosomal	1	1	1	0	M	M	NA	0	0	0	0	1	0	1	0	0	0	1	0	98	8	1
EVA1C	HELB	21	32467848	+	12	66340658	+	ENSG00000166979	ENSG00000127311	inter-chromosomal	1	1	1	0	E	M	NA	0	0	0	1	0	0	1	0	0	0	1	0	162	10	2
ZNF84	TAOK1	12	133040594	+	17	29514345	+	ENSG00000198040	ENSG00000160551	inter-chromosomal	1	1	1	0	M	M	NA	0	0	0	1	0	0	1	0	0	1	0	0	192	6	12
RSPRY1	EFHC1	16	57220657	+	6	52430233	+	ENSG00000159579	ENSG00000096093	inter-chromosomal	3	1	3	0	M	M	NA	0	2	0	1	0	2	1	0	0	0	1	2	16; 186; 5	18;8;12	8;6;11
PRDX6	CEP41	1	173486401	+	7	130420768	-	ENSG00000117592	ENSG00000106477	inter-chromosomal	14	1	14	1	E	M	NA	8	0	0	3	3	6	8	0	0	6	5	3	146; 218; 22; 225; 235; 237; 238; 255; 263; 282; 34; 55; 69; 99	5;3;3;4;11;9;3;13;8;6;3;4;10;25	2;2;3;4;13;5;7;5;6;7;5;2;8;10
FAM45A	DHRS1	10	119134524	+	14	24293827	-	ENSG00000119979	ENSG00000157379	inter-chromosomal	1	1	1	0	M	M	NA	0	0	0	1	0	0	1	0	0	0	1	0	180	7	34
CROCC	NBPF1	1	16946991	+	1	16608779	-	ENSG00000058453	ENSG00000219481	intra-chromosomal	2	1	2	0	E	E	NA	2	0	0	0	0	0	2	0	0	0	1	1	172; 254	6;5	2;3
SPTAN1	NLRP3	9	128599537	+	1	247418334	+	ENSG00000197694	ENSG00000162711	inter-chromosomal	1	1	1	0	M	M	NA	0	0	0	1	0	0	1	0	0	0	0	1	69	5	2
MGAT1	SLC7A11	5	180792839	-	4	138170590	-	ENSG00000131446	ENSG00000151012	inter-chromosomal	1	1	1	0	M	M	NA	0	0	0	0	1	0	1	0	0	0	1	0	55	8	1
EXOC7	BMPR1A	17	76092322	-	10	86931070	+	ENSG00000182473	ENSG00000107779	inter-chromosomal	1	1	1	0	M	M	NA	0	0	0	1	0	1	0	0	0	0	0	1	140	3	9
RUSC1	LRCH3	1	155331114	+	3	197884101	+	ENSG00000160753	ENSG00000186001	inter-chromosomal	1	1	1	0	E	M	NA	0	0	0	1	0	1	0	0	0	0	1	0	141	6	4
KIAA1468	MVP	18	62221403	+	16	29834683	+	ENSG00000134444	ENSG00000013364	inter-chromosomal	1	1	1	0	M	M	NA	0	0	0	0	1	0	1	0	0	1	0	0	63	3	5
CENPI	GATAD1	X	101146277	+	7	92449725	+	ENSG00000102384	ENSG00000157259	inter-chromosomal	1	1	1	0	E	M	NA	1	0	0	0	0	0	1	0	0	0	0	1	288	4	1
ETF1	ETS1	5	138507987	-	11	128460366	-	ENSG00000120705	ENSG00000134954	inter-chromosomal	1	1	1	0	M	M	NA	1	0	0	0	0	1	0	0	0	0	1	0	289	5	1
PRC1	RBM28	15	90982677	-	7	128309536	-	ENSG00000198901	ENSG00000106344	inter-chromosomal	1	1	1	0	M	M	NA	1	0	0	0	0	0	1	0	0	0	0	1	179	3	5
ARL6IP6	ATP1B2	2	152759981	+	17	7657445	+	ENSG00000177917	ENSG00000129244	inter-chromosomal	1	1	1	0	M	M	NA	0	0	0	0	1	0	1	0	0	0	1	0	82	3	1
HIBADH	FRYL	7	27629371	-	4	48710698	-	ENSG00000106049	ENSG00000075539	inter-chromosomal	1	1	1	0	E	E	NA	0	0	0	1	0	1	0	0	0	0	1	0	291	4	2
NEDD9	TNS1	6	11249130	-	2	217835156	-	ENSG00000111859	ENSG00000079308	inter-chromosomal	1	1	1	0	M	M	NA	0	0	0	1	0	0	1	0	0	0	0	1	69	6	1
BMP2K	BPGM	4	78776721	+	7	134678853	+	ENSG00000138756	ENSG00000172331	inter-chromosomal	1	1	1	0	E	E	in-frame	0	1	0	0	0	0	1	0	0	0	1	0	124	7	2
CEP57	MTMR2	11	95832693	+	11	95833304	-	ENSG00000166037	ENSG00000087053	intra-chromosomal	1	1	1	0	E	M	NA	1	0	0	0	0	0	1	0	0	1	0	0	261	4	7
ITPKB	CNIH4	1	226739041	-	1	224365879	+	ENSG00000143772	ENSG00000143771	intra-chromosomal	1	1	1	0	E	E	NA	0	0	0	1	0	1	0	0	0	0	0	1	161	4	1
CDK10	SPATA2L	16	89696364	+	16	89696907	-	ENSG00000185324	ENSG00000158792	intra-chromosomal	1	1	1	0	E	M	NA	1	0	0	0	0	0	1	0	0	0	0	1	258	3	3
COX7B	SBF2	X	77905561	+	11	9957505	-	ENSG00000131174	ENSG00000133812	inter-chromosomal	1	1	1	0	M	M	NA	1	0	0	0	0	1	0	0	0	1	0	0	235	4	6
RSF1	DTWD1	11	77763980	-	15	49631008	+	ENSG00000048649	ENSG00000104047	inter-chromosomal	1	1	1	0	M	M	NA	1	0	0	0	0	1	0	0	0	0	1	0	228	9	3
JAZF1	BAG1	7	28180464	-	9	33262831	-	ENSG00000153814	ENSG00000107262	inter-chromosomal	1	1	1	0	E	E	NA	1	0	0	0	0	1	0	0	0	0	1	0	228	3	1
USP15	DEDD2	12	62260503	+	19	42215252	-	ENSG00000135655	ENSG00000160570	inter-chromosomal	1	1	1	0	E	E	in-frame	0	0	0	0	1	0	1	0	0	1	0	0	23	4	1
SLC35E1	IFT88	19	16552806	-	13	20615793	+	ENSG00000127526	ENSG00000032742	inter-chromosomal	1	1	1	0	M	E	NA	0	0	0	1	0	0	1	0	0	0	0	1	185	7	5
SEMA4D	SECISBP2	9	89360787	-	9	89357317	+	ENSG00000187764	ENSG00000187742	intra-chromosomal	1	1	1	0	E	M	NA	1	0	0	0	0	1	0	0	0	0	0	1	239	20	5
C6orf62	UBE2O	6	24708869	-	17	76399838	-	ENSG00000112308	ENSG00000175931	inter-chromosomal	1	1	1	0	M	M	in-frame	0	1	0	0	0	1	0	0	0	0	0	1	2	8	1
RICTOR	FYB	5	39074111	-	5	39202987	-	ENSG00000164327	ENSG00000082074	intra-chromosomal	2	1	2	0	E	E	out-of-frame	2	0	0	0	0	1	1	0	0	0	1	1	254; 277	5;3	1;2
WDR62	CYB5D1	19	36062117	+	17	7860312	+	ENSG00000075702	ENSG00000182224	inter-chromosomal	2	1	2	0	M	M	NA	1	0	0	1	0	1	1	0	0	1	0	1	173; 250	6;8	14;17
FAM102B	KLRD1	1	108644900	+	12	10326000	+	ENSG00000162636	ENSG00000134539	inter-chromosomal	4	1	4	0	E	M	NA	1	0	0	2	1	2	2	0	0	1	1	2	185; 188; 277; 82	7;10;3;4	5;3;2;7
FLAD1	TOR1AIP2	1	154987762	+	1	179843805	-	ENSG00000160688	ENSG00000169905	intra-chromosomal	1	1	1	0	M	M	NA	1	0	0	0	0	1	0	0	0	1	0	0	220	4	7
TGOLN2	GNS	2	85319148	-	12	64715171	-	ENSG00000152291	ENSG00000135677	inter-chromosomal	1	1	1	0	M	M	NA	0	0	0	1	0	0	1	0	0	0	1	0	162	6	1
VNN3	SLC22A25	6	132733843	-	11	63218221	-	ENSG00000093134	ENSG00000196600	inter-chromosomal	1	1	1	0	M	M	NA	1	0	0	0	0	1	0	0	0	1	0	0	256	6	2
PCGF5	DST	10	91248724	+	6	56639766	-	ENSG00000180628	ENSG00000151914	inter-chromosomal	2	1	2	0	E	M	in-frame	0	0	0	1	1	0	2	0	0	2	0	0	166; 40	7;9	4;9
TANGO2	DGCR8	22	20056013	+	22	20085687	+	ENSG00000183597	ENSG00000128191	intra-chromosomal	59	1	59	1	E	E	NA	16	9	0	20	14	26	33	0	0	22	21	16	1; 102; 103; 118; 121; 123; 143; 144; 146; 148; 15; 164; 166; 174; 175; 18; 180; 184; 185; 189; 191; 193; 2; 202; 216; 220; 235; 237; 24; 240; 243; 250; 269; 271; 274; 287; 289; 292; 293; 296; 3; 33; 34; 35; 39; 4; 45; 5; 51; 52; 54; 56; 65; 69; 79; 8; 82; 85; 93	9;23;5;16;6;5;18;8;5;10;14;6;60;8;12;11;3;27;18;7;5;4;10;9;6;9;6;16;4;19;15;8;19;22;9;3;32;11;15;9;17;4;35;20;4;9;9;10;54;6;7;15;9;3;4;5;14;10;17	8;3;7;9;1;9;4;5;2;3;11;6;13;7;12;8;2;4;7;3;1;7;8;10;2;8;5;12;4;16;3;7;7;17;3;2;6;19;7;1;3;3;8;16;1;8;4;9;30;3;2;6;5;4;5;6;11;6;6
DNAJC7	CR1	17	41983564	-	1	207640387	+	ENSG00000168259	ENSG00000203710	inter-chromosomal	2	1	2	0	E	M	NA	0	0	0	1	1	1	1	0	0	1	0	1	194; 23	5;5	2;8
PCNXL4	CA5B	14	60146522	+	X	15785195	+	ENSG00000126773	ENSG00000169239	inter-chromosomal	1	1	1	0	M	M	NA	0	0	0	1	0	1	0	0	0	0	1	0	170	10	51
SSC5D	SLC44A5	19	55492846	+	1	75204664	-	ENSG00000179954	ENSG00000137968	inter-chromosomal	2	1	2	0	M	M	NA	1	0	0	1	0	1	1	0	0	1	1	0	162; 293	3;12	7;4
TPD52L2	FAM117A	20	63890274	+	17	49710737	-	ENSG00000101150	ENSG00000121104	inter-chromosomal	1	1	1	0	M	M	NA	0	0	0	1	0	0	1	0	0	0	0	1	69	4	1
FMN1	STAU2	15	33008014	-	8	73688813	-	ENSG00000248905	ENSG00000040341	inter-chromosomal	1	1	1	0	E	E	in-frame	0	0	0	0	1	0	1	0	0	0	1	0	55	3	20
C6orf203	PHKA2	6	107040665	+	X	18902888	-	ENSG00000130349	ENSG00000044446	inter-chromosomal	1	1	1	0	M	M	NA	1	0	0	0	0	0	1	0	0	0	0	1	287	4	25
GNB4	NDUFA4	3	179396089	-	7	10933140	-	ENSG00000114450	ENSG00000189043	inter-chromosomal	1	1	1	0	E	M	NA	1	0	0	0	0	0	1	0	0	1	0	0	272	4	3
H3F3A	C17orf62	1	226062811	+	17	82446696	-	ENSG00000163041	ENSG00000178927	inter-chromosomal	1	1	1	0	E	E	NA	0	0	0	1	0	0	1	0	0	1	0	0	147	4	1
ECE1	ZBTB18	1	21345377	-	1	244053787	+	ENSG00000117298	ENSG00000179456	intra-chromosomal	1	1	1	0	E	E	NA	0	0	0	0	1	0	1	0	0	0	1	0	22	16	2
YDJC	YBX1	22	21629026	-	1	42682427	+	ENSG00000161179	ENSG00000065978	inter-chromosomal	1	1	1	0	M	E	NA	1	0	0	0	0	0	1	0	0	0	0	1	172	7	1
CARD8	MARCH6	19	48249523	-	5	10386994	+	ENSG00000105483	ENSG00000145495	inter-chromosomal	1	1	1	0	E	E	NA	0	0	0	1	0	0	1	0	0	1	0	0	169	4	1
ZNF280D	RSPRY1	15	56859923	-	16	57219682	+	ENSG00000137871	ENSG00000159579	inter-chromosomal	1	1	1	0	M	M	NA	0	1	0	0	0	1	0	0	0	0	1	0	52	3	1
ZNF461	PDXK	19	36637192	-	21	43738186	+	ENSG00000197808	ENSG00000160209	inter-chromosomal	1	1	1	0	E	M	NA	0	0	0	0	1	0	1	0	0	1	0	0	21	12	4
AREL1	LTBP2	14	74657069	-	14	74603706	-	ENSG00000119682	ENSG00000119681	intra-chromosomal	1	1	1	0	E	E	NA	0	1	0	0	0	1	0	0	0	0	0	1	3	3	1
BANP	C17orf62	16	87984258	+	17	82445930	-	ENSG00000172530	ENSG00000178927	inter-chromosomal	1	1	1	0	E	E	in-frame	0	0	0	0	1	1	0	0	0	0	1	0	19	6	25
SLC12A9	LRCH4	7	100862827	+	7	100582459	-	ENSG00000146828	ENSG00000077454	intra-chromosomal	1	1	1	0	E	E	in-frame	0	0	0	0	1	0	1	0	0	0	1	0	98	6	1
FADS6	EIF4A2	17	74879042	-	3	186789598	+	ENSG00000172782	ENSG00000156976	inter-chromosomal	1	1	1	0	E	M	NA	0	1	0	0	0	0	1	0	0	0	0	1	8	4	18
ANKRD13D	RPS6KA5	11	67291258	+	14	90869235	-	ENSG00000172932	ENSG00000100784	inter-chromosomal	1	1	1	0	M	M	NA	0	0	0	1	0	0	1	0	0	0	1	0	190	14	37
MAPK8IP1	C11orf94	11	45906465	+	11	45907005	-	ENSG00000121653	ENSG00000234776	intra-chromosomal	1	1	1	0	E	M	NA	1	0	0	0	0	0	1	0	0	0	0	1	264	4	3
MRPL35	LINC01002	2	86211752	+	19	218921	-	ENSG00000132313	ENSG00000282508	inter-chromosomal	9	1	9	1	M	M	NA	5	1	0	3	0	0	9	0	0	4	2	3	1; 167; 219; 241; 260; 274; 280; 54; 69	3;5;6;7;7;3;4;4;6	5;5;17;6;4;6;8;2;1
MOCOS	ZMYM4	18	36270733	+	1	35390017	+	ENSG00000075643	ENSG00000146463	inter-chromosomal	1	1	1	0	M	M	NA	0	0	0	1	0	1	0	0	0	0	1	0	67	3	9
NEK7	MFSD14A	1	198157275	+	1	100049908	+	ENSG00000151414	ENSG00000156875	intra-chromosomal	1	1	1	0	E	E	NA	0	0	0	1	0	0	1	0	0	1	0	0	68	5	1
RBAK	PRKRIP1	7	5057779	+	7	102366018	+	ENSG00000146587	ENSG00000128563	intra-chromosomal	23	1	23	1	E	E	NA	9	0	0	10	4	9	14	0	0	13	5	5	121; 14; 158; 166; 170; 174; 183; 185; 188; 195; 218; 219; 233; 253; 255; 287; 289; 291; 39; 55; 66; 72; 95	7;4;3;5;4;11;9;7;4;8;3;7;5;5;5;3;5;8;4;5;4;3;12	24;22;3;37;13;18;31;3;10;17;12;27;21;10;12;7;22;29;17;12;6;3;21
PSMA2	CHM	7	42920879	-	X	85969834	-	ENSG00000106588	ENSG00000188419	inter-chromosomal	1	1	1	0	M	M	NA	1	0	0	0	0	0	1	0	0	1	0	0	158	15	15
TRIM41	GOT2	5	181228949	+	16	58709192	-	ENSG00000146063	ENSG00000125166	inter-chromosomal	1	1	1	0	M	M	NA	0	0	0	1	0	0	1	0	0	0	0	1	103	3	7
TSC1	MAGED1	9	132910294	-	X	51898840	+	ENSG00000165699	ENSG00000179222	inter-chromosomal	1	1	1	0	M	M	NA	1	0	0	0	0	1	0	0	0	1	0	0	262	9	1
TMEM44	FANCD2	3	194622558	-	3	10101512	+	ENSG00000145014	ENSG00000144554	intra-chromosomal	1	1	1	0	M	M	NA	0	0	0	1	0	0	1	0	0	0	0	1	103	4	2
SLC25A45	LYZ	11	65381524	-	12	69353454	+	ENSG00000162241	ENSG00000090382	inter-chromosomal	1	1	1	0	M	M	NA	1	0	0	0	0	1	0	0	0	0	0	1	239	4	1
CCDC186	PPP1CB	10	114162986	-	2	28793974	+	ENSG00000165813	ENSG00000213639	inter-chromosomal	1	1	1	0	M	M	out-of-frame	0	1	0	0	0	1	0	0	0	0	0	1	5	6	1
RXRA	SLC38A5	9	134326659	+	X	48469436	-	ENSG00000186350	ENSG00000017483	inter-chromosomal	1	1	1	0	E	E	NA	0	0	0	1	0	0	1	0	0	1	0	0	193	6	1
TRIM22	OR56B1	11	5736031	+	11	5737313	+	ENSG00000132274	ENSG00000181023	intra-chromosomal	4	1	4	0	M	M	NA	2	0	0	1	1	2	2	0	0	2	2	0	164; 282; 291; 56	12;5;4;4	16;4;4;3
REPS1	KATNA1	6	138911276	-	6	149623283	-	ENSG00000135597	ENSG00000186625	intra-chromosomal	1	1	1	0	E	E	in-frame	0	0	0	1	0	0	1	0	0	0	0	1	69	4	2
ZNF131	APBA3	5	43179874	+	19	3753722	-	ENSG00000172262	ENSG00000011132	inter-chromosomal	1	1	1	0	M	M	NA	0	0	0	0	1	0	1	0	0	0	1	0	98	5	2
PLPP3	UBE2G2	1	56512585	-	21	44769676	-	ENSG00000162407	ENSG00000184787	inter-chromosomal	1	1	1	0	M	M	NA	0	0	0	0	1	0	1	0	0	1	0	0	63	3	2
SDCBP	ATP5A1	8	58580588	+	18	46081339	-	ENSG00000137575	ENSG00000152234	inter-chromosomal	1	1	1	0	M	M	NA	0	0	0	0	1	0	1	0	0	1	0	0	63	3	1
AP1M1	UBA1	19	16242002	+	X	47208939	+	ENSG00000072958	ENSG00000130985	inter-chromosomal	1	1	1	0	M	M	NA	1	0	0	0	0	1	0	0	0	0	1	0	240	6	21
LAYN	RAD51D	11	111561323	+	17	35098891	-	ENSG00000204381	ENSG00000185379	inter-chromosomal	1	1	1	0	M	M	NA	1	0	0	0	0	1	0	0	0	1	0	0	225	3	8
CYFIP2	ALDH1B1	5	157287108	+	9	38398497	+	ENSG00000055163	ENSG00000137124	inter-chromosomal	2	1	2	0	E	M	NA	2	0	0	0	0	1	1	0	0	1	0	1	172; 234	5;3	1;1
PLEK	TPTE	2	68365393	+	21	10527355	+	ENSG00000115956	ENSG00000274391	inter-chromosomal	1	1	1	0	E	E	NA	0	0	0	1	0	1	0	0	0	0	0	1	145	5	2
SF1	PYGM	11	64766900	-	11	64754797	-	ENSG00000168066	ENSG00000068976	read-through	1	1	1	0	E	M	in-frame	1	0	0	0	0	0	1	0	0	0	1	0	241	3	7
KCTD19	DTX3L	16	67325914	-	3	122572465	+	ENSG00000168676	ENSG00000163840	inter-chromosomal	1	1	1	0	E	M	NA	0	0	0	1	0	1	0	0	0	0	1	0	151	11	10
IFRD1	LACE1	7	112452241	+	6	108319689	+	ENSG00000006652	ENSG00000135537	inter-chromosomal	1	1	1	0	M	M	NA	0	0	0	1	0	0	1	0	0	0	1	0	190	12	2
KDELR1	BTBD9	19	48390562	-	6	38171610	-	ENSG00000105438	ENSG00000183826	inter-chromosomal	1	1	1	0	M	M	NA	0	0	0	1	0	0	1	0	0	0	0	1	6	12	16
ZNF552	RNF213	19	57803841	-	17	80398329	+	ENSG00000178935	ENSG00000173821	inter-chromosomal	4	1	4	0	E	M	NA	2	0	0	2	0	2	2	0	0	1	1	2	187; 230; 264; 6	4;8;4;7	2;6;1;1
ING1	IRS2	13	110714284	+	13	109756309	-	ENSG00000153487	ENSG00000185950	intra-chromosomal	1	1	1	0	E	E	NA	0	0	0	0	1	1	0	0	0	0	1	0	35	3	2
GYG1	NAA15	3	149009177	+	4	139419057	+	ENSG00000163754	ENSG00000164134	inter-chromosomal	1	1	1	0	M	M	NA	1	0	0	0	0	1	0	0	0	1	0	0	293	6	2
COX7A2L	AFF3	2	42413705	-	2	99630637	-	ENSG00000115944	ENSG00000144218	intra-chromosomal	1	1	1	0	M	M	NA	0	0	0	1	0	1	0	0	0	0	0	1	161	6	9
GOLGA5	FYB	14	92839623	+	5	39153604	-	ENSG00000066455	ENSG00000082074	inter-chromosomal	1	1	1	0	M	E	NA	1	0	0	0	0	1	0	0	0	0	0	1	248	3	2
HGS	SUMO2	17	81698005	+	17	75166497	-	ENSG00000185359	ENSG00000188612	intra-chromosomal	1	1	1	0	M	M	NA	0	0	0	1	0	1	0	0	0	0	1	0	177	5	12
R3HDM4	MARCH8	19	897335	-	10	45458436	-	ENSG00000198858	ENSG00000165406	inter-chromosomal	1	1	1	0	M	M	NA	0	0	0	1	0	0	1	0	0	0	0	1	69	3	1
DNAJB6	BNIP3L	7	157385816	+	8	26408001	+	ENSG00000105993	ENSG00000104765	inter-chromosomal	1	1	1	0	M	E	NA	0	0	0	1	0	1	0	0	0	0	1	0	191	5	1274
NCOA7	PLEKHS1	6	125931962	+	10	113782695	+	ENSG00000111912	ENSG00000148735	inter-chromosomal	1	1	1	0	M	M	NA	0	0	0	0	1	0	1	0	0	1	0	0	51	11	17
ZNF570	ADGRG2	19	37487221	+	X	19033368	-	ENSG00000171827	ENSG00000173698	inter-chromosomal	1	1	1	0	M	M	NA	1	0	0	0	0	1	0	0	0	1	0	0	225	5	6
RB1CC1	RCL1	8	52714215	-	9	4793092	+	ENSG00000023287	ENSG00000120158	inter-chromosomal	1	1	1	0	M	M	NA	0	0	0	0	1	0	1	0	0	1	0	0	23	6	1
MR1	ZNF131	1	181050941	+	5	43124967	+	ENSG00000153029	ENSG00000172262	inter-chromosomal	1	1	1	0	M	M	NA	1	0	0	0	0	0	1	0	0	0	1	0	164	5	14
RNF103-CHMP3	EIF3B	2	86720981	-	7	2379954	+	ENSG00000249884	ENSG00000106263	inter-chromosomal	9	1	9	1	E	M	NA	5	0	0	4	0	1	8	0	0	6	2	1	149; 177; 192; 219; 233; 241; 255; 280; 6	3;3;3;3;4;3;4;3;7	2;16;6;9;20;15;12;12;4
MBD4	EFCAB12	3	129432554	-	3	129411352	-	ENSG00000129071	ENSG00000172771	read-through	1	1	1	0	E	E	in-frame	1	0	0	0	0	1	0	0	0	0	0	1	239	4	3
ZNF347	HSD17B2	19	53136507	-	16	82096478	+	ENSG00000197937	ENSG00000086696	inter-chromosomal	1	1	1	0	M	M	NA	0	0	0	1	0	1	0	0	0	0	1	0	151	8	2
GLRA3	AQP9	4	174639378	-	15	58174958	+	ENSG00000145451	ENSG00000103569	inter-chromosomal	1	1	1	0	M	M	NA	1	0	0	0	0	0	1	0	0	0	0	1	264	8	4
MST1	APEH	3	49683947	-	3	49682598	+	ENSG00000173531	ENSG00000164062	intra-chromosomal	1	1	1	0	E	M	NA	0	0	0	0	1	0	1	0	0	1	0	0	40	5	1
PPP1R37	TPST2	19	45148068	+	22	26525812	-	ENSG00000104866	ENSG00000128294	inter-chromosomal	1	1	1	0	M	M	NA	1	0	0	0	0	0	1	0	0	1	0	0	165	6	30
TVP23B	ST3GAL1	17	18782470	+	8	133459109	-	ENSG00000171928	ENSG00000008513	inter-chromosomal	1	1	1	0	M	M	NA	0	0	0	0	1	1	0	0	0	1	0	0	123	4	1
PAK1	NXNL2	11	77411774	-	9	88575369	+	ENSG00000149269	ENSG00000130045	inter-chromosomal	1	1	1	0	E	M	NA	1	0	0	0	0	0	1	0	0	0	0	1	258	3	1
OTUB1	COMMD2	11	63990619	+	3	149741051	-	ENSG00000167770	ENSG00000114744	inter-chromosomal	1	1	1	0	M	M	NA	0	0	0	1	0	1	0	0	0	0	0	1	285	5	2
SULT1A3	SLX1A-SULT1A3	16	30200952	+	16	30197277	+	ENSG00000261052	ENSG00000213599	intra-chromosomal	1	1	1	0	M	M	NA	0	0	0	1	0	0	1	0	0	1	0	0	48	5	1
KIAA1429	KIF23	8	94498846	-	15	69423058	+	ENSG00000164944	ENSG00000137807	inter-chromosomal	1	1	1	0	M	M	NA	1	0	0	0	0	1	0	0	0	1	0	0	283	4	9
LYPLAL1	CFLAR	1	219193251	+	2	201168730	+	ENSG00000143353	ENSG00000003402	inter-chromosomal	1	1	1	0	E	M	NA	0	0	0	0	1	0	1	0	0	0	0	1	33	4	3
SAMM50	PARVB	22	43990406	+	22	44093928	+	ENSG00000100347	ENSG00000188677	intra-chromosomal	1	1	1	0	E	E	out-of-frame	0	0	0	1	0	0	1	0	0	0	0	1	103	3	1
UBE2W	MLANA	8	73805651	-	9	5909279	+	ENSG00000104343	ENSG00000120215	inter-chromosomal	1	1	1	0	E	M	NA	0	0	0	1	0	0	1	0	0	1	0	0	147	3	13
PHYKPL	GRK6	5	178232492	-	5	177441737	+	ENSG00000175309	ENSG00000198055	intra-chromosomal	1	1	1	0	E	E	in-frame	1	0	0	0	0	0	1	0	0	1	0	0	165	3	1
ZNF106	KIF13A	15	42415253	-	6	17771490	-	ENSG00000103994	ENSG00000137177	inter-chromosomal	1	1	1	0	M	M	NA	1	0	0	0	0	1	0	0	0	1	0	0	275	10	14
RAP1A	CEACAM19	1	111712989	+	19	44677688	+	ENSG00000116473	ENSG00000186567	inter-chromosomal	1	1	1	0	M	M	NA	1	0	0	0	0	0	1	0	0	0	1	0	269	3	4
EPB42	ASCC1	15	43108919	-	10	72096873	-	ENSG00000166947	ENSG00000138303	inter-chromosomal	1	1	1	0	E	M	NA	0	0	0	1	0	1	0	0	0	0	1	0	177	4	13
AFAP1	FBXW2	4	7862246	-	9	120762518	-	ENSG00000196526	ENSG00000119402	inter-chromosomal	1	1	1	0	M	M	NA	1	0	0	0	0	0	1	0	0	0	0	1	287	3	13
KLHL7	LPIN1	7	23176668	+	2	11816916	+	ENSG00000122550	ENSG00000134324	inter-chromosomal	1	1	1	0	M	M	NA	1	0	0	0	0	1	0	0	0	0	0	1	250	3	9
B3GNT5	FAM13B	3	183253472	+	5	138021197	-	ENSG00000176597	ENSG00000031003	inter-chromosomal	1	1	1	0	E	E	NA	1	0	0	0	0	1	0	0	0	0	1	0	223	3	1
SLC20A2	WHSC1L1	8	42540915	-	8	38331585	-	ENSG00000168575	ENSG00000147548	intra-chromosomal	1	1	1	0	E	E	NA	0	0	0	1	0	0	1	0	0	1	0	0	166	3	1
NXPE3	SSB	3	101823600	+	2	169805967	+	ENSG00000144815	ENSG00000138385	inter-chromosomal	1	1	1	0	M	M	NA	1	0	0	0	0	1	0	0	0	1	0	0	220	6	3
AMDHD2	BRD4	16	2521121	+	19	15236781	-	ENSG00000162066	ENSG00000141867	inter-chromosomal	1	1	1	0	E	M	NA	1	0	0	0	0	1	0	0	0	0	1	0	276	3	21
CCZ1	A1BG	7	5902074	+	19	58346524	-	ENSG00000122674	ENSG00000121410	inter-chromosomal	1	1	1	0	M	M	NA	1	0	0	0	0	1	0	0	0	0	1	0	265	3	9
HDAC3	DIAPH1	5	141625208	-	5	141587197	-	ENSG00000171720	ENSG00000131504	read-through	1	1	1	0	E	E	out-of-frame	0	0	0	1	0	0	1	0	0	0	1	0	153	5	1
NPC1	CPPED1	18	23506184	-	16	12663443	-	ENSG00000141458	ENSG00000103381	inter-chromosomal	1	1	1	0	E	M	NA	0	0	0	1	0	1	0	0	0	0	1	0	151	6	11
FAM227A	AAED1	22	38584702	-	9	96641080	-	ENSG00000184949	ENSG00000158122	inter-chromosomal	1	1	1	0	M	M	NA	1	0	0	0	0	1	0	0	0	0	1	0	265	3	1
KDM5D	TNS4	Y	19715162	-	17	40476385	-	ENSG00000012817	ENSG00000131746	inter-chromosomal	1	1	1	0	M	M	NA	1	0	0	0	0	0	1	0	0	0	1	0	224	5	4
ZEB2	PCSK7	2	144461112	-	11	117213973	-	ENSG00000169554	ENSG00000160613	inter-chromosomal	1	1	1	0	E	M	NA	1	0	0	0	0	0	1	0	0	0	0	1	258	5	26
RFFL	SPACA6	17	35010580	-	19	51712226	+	ENSG00000092871	ENSG00000182310	inter-chromosomal	1	1	1	0	M	M	NA	1	0	0	0	0	0	1	0	0	0	0	1	287	4	2
SRPK2	KMT2E	7	105110704	-	7	105109089	+	ENSG00000135250	ENSG00000005483	intra-chromosomal	1	1	1	0	E	M	NA	0	1	0	0	0	0	1	0	0	0	0	1	45	5	3
LRRC8B	PKP4	1	89584789	+	2	158577271	+	ENSG00000197147	ENSG00000144283	inter-chromosomal	1	1	1	0	E	E	in-frame	0	0	0	1	0	0	1	0	0	0	1	0	162	5	2
DHRSX	ZMYM2	X	2243023	-	13	19959958	+	ENSG00000169084	ENSG00000121741	inter-chromosomal	1	1	1	0	E	E	NA	1	0	0	0	0	0	1	0	0	1	0	0	219	3	2
CS	C15orf41	12	56275411	-	15	36746932	+	ENSG00000062485	ENSG00000186073	inter-chromosomal	1	1	1	0	M	M	NA	0	0	0	1	0	0	1	0	0	0	1	0	148	3	1
HMGN4	SLC38A1	6	26546254	+	12	46207556	-	ENSG00000182952	ENSG00000111371	inter-chromosomal	1	1	1	0	E	M	NA	0	0	0	1	0	0	1	0	0	1	0	0	163	3	11
FAM104A	SQRDL	17	73232086	-	15	45658907	+	ENSG00000133193	ENSG00000137767	inter-chromosomal	1	1	1	0	E	E	NA	0	0	0	1	0	1	0	0	0	0	1	0	191	5	2
ZNF774	CALCOCO2	15	90366741	+	17	48842015	+	ENSG00000196391	ENSG00000136436	inter-chromosomal	1	1	1	0	M	M	NA	1	0	0	0	0	0	1	0	0	0	0	1	264	3	22
INO80C	CCDC18-AS1	18	35454084	-	1	93311348	-	ENSG00000153391	ENSG00000223745	inter-chromosomal	1	1	1	0	M	M	NA	0	1	0	0	0	1	0	0	0	0	0	1	5	12	18
GNA13	MYL12A	17	65013816	-	18	3253301	+	ENSG00000120063	ENSG00000101608	inter-chromosomal	1	1	1	0	M	M	NA	0	0	0	1	0	0	1	0	0	0	0	1	104	4	5
KSR2	NAV1	12	117461202	-	1	201795789	+	ENSG00000171435	ENSG00000134369	inter-chromosomal	1	1	1	0	M	M	NA	0	1	0	0	0	1	0	0	0	0	0	1	12	4	2
CA8	VPS13B	8	60222649	-	8	99431521	+	ENSG00000178538	ENSG00000132549	intra-chromosomal	1	1	1	0	E	E	NA	1	0	0	0	0	1	0	0	0	0	0	1	253	4	1
U2AF1	UCA1	21	43096221	-	19	15835691	+	ENSG00000160201	ENSG00000214049	inter-chromosomal	1	1	1	0	M	M	NA	0	0	0	1	0	0	1	0	0	1	0	0	48	3	1
ZMAT1	ZNF568	X	101918549	-	19	36976334	+	ENSG00000166432	ENSG00000198453	inter-chromosomal	1	1	1	0	M	M	NA	0	0	0	1	0	1	0	0	0	0	0	1	161	3	9
CTNNA1	B2M	5	138783372	+	15	44715423	+	ENSG00000044115	ENSG00000166710	inter-chromosomal	1	1	1	0	E	E	in-frame	1	0	0	0	0	1	0	0	0	0	0	1	239	3	1
HSD17B11	PECR	4	87374699	-	2	216050873	-	ENSG00000198189	ENSG00000115425	inter-chromosomal	1	1	1	0	E	M	NA	1	0	0	0	0	1	0	0	0	1	0	0	234	3	4
KCTD20	ZBTB8B	6	36490487	+	1	32495847	+	ENSG00000112078	ENSG00000273274	inter-chromosomal	1	1	1	0	M	M	NA	1	0	0	0	0	0	1	0	0	0	0	1	294	8	1
PCDHB1	ATP6V1A	5	141057575	+	3	113809952	+	ENSG00000171815	ENSG00000114573	inter-chromosomal	1	1	1	0	M	M	NA	1	0	0	0	0	0	1	0	0	1	0	0	273	3	3
TOPBP1	MX1	3	133598175	-	21	41432015	+	ENSG00000163781	ENSG00000157601	inter-chromosomal	1	1	1	0	E	M	NA	1	0	0	0	0	0	1	0	0	0	1	0	269	4	5
SCAF4	CNBD2	21	31685049	-	20	35957721	+	ENSG00000156304	ENSG00000149646	inter-chromosomal	1	1	1	0	E	E	out-of-frame	0	0	0	1	0	1	0	0	0	0	1	0	177	6	3
ZDHHC20	ZNF136	13	21413660	-	19	12188854	+	ENSG00000180776	ENSG00000196646	inter-chromosomal	1	1	1	0	M	M	NA	1	0	0	0	0	1	0	0	0	0	1	0	237	4	17
TMEM263	ITGBL1	12	106957005	+	13	101720532	+	ENSG00000151135	ENSG00000198542	inter-chromosomal	1	1	1	0	M	M	NA	0	0	0	0	1	0	1	0	0	1	0	0	31	4	33
PCMTD1	RB1CC1	8	51898931	-	8	52630529	-	ENSG00000168300	ENSG00000023287	intra-chromosomal	1	1	1	0	E	E	NA	0	0	0	0	1	1	0	0	0	0	1	0	93	3	4
CEP63	RSRC1	3	134507286	+	3	158122103	+	ENSG00000182923	ENSG00000174891	intra-chromosomal	1	1	1	0	E	E	NA	0	0	0	1	0	0	1	0	0	1	0	0	68	5	1
SRP19	TTC28-AS1	5	112869783	+	22	27986270	+	ENSG00000153037	ENSG00000235954	inter-chromosomal	1	1	1	0	M	M	NA	0	0	0	1	0	1	0	0	0	1	0	0	129	10	23
USP47	XAB2	11	11951189	+	19	7622104	-	ENSG00000170242	ENSG00000076924	inter-chromosomal	1	1	1	0	M	M	NA	1	0	0	0	0	0	1	0	0	0	0	1	294	5	4
SESN1	CHMP3	6	108999939	-	2	86503754	-	ENSG00000080546	ENSG00000115561	inter-chromosomal	1	1	1	0	E	M	NA	1	0	0	0	0	0	1	0	0	0	0	1	294	3	2
KLF8	CHM	X	56268070	+	X	85969850	-	ENSG00000102349	ENSG00000188419	intra-chromosomal	1	1	1	0	M	M	NA	0	0	0	1	0	1	0	0	0	1	0	0	175	10	6
PIAS2	METTL17	18	46806353	-	14	20993491	+	ENSG00000078043	ENSG00000165792	inter-chromosomal	1	1	1	0	M	M	NA	0	0	0	0	1	0	1	0	0	1	0	0	51	3	2
RCSD1	GNAI3	1	167640624	+	1	109611092	+	ENSG00000198771	ENSG00000065135	intra-chromosomal	1	1	1	0	M	M	NA	0	0	0	0	1	1	0	0	0	0	1	0	26	4	12
SCUBE2	DMTF1	11	9026430	-	7	87186662	+	ENSG00000175356	ENSG00000135164	inter-chromosomal	1	1	1	0	M	M	NA	1	0	0	0	0	0	1	0	0	1	0	0	233	3	11
CAPRIN1	REV1	11	34099717	+	2	99404539	-	ENSG00000135387	ENSG00000135945	inter-chromosomal	1	1	1	0	M	M	NA	1	0	0	0	0	1	0	0	0	0	0	1	239	4	2
MDFIC	VPS53	7	115016690	+	17	519024	-	ENSG00000135272	ENSG00000141252	inter-chromosomal	1	1	1	0	M	M	NA	0	0	0	1	0	0	1	0	0	1	0	0	72	4	8
WBSCR22	AMD1	7	73698087	+	6	110889658	+	ENSG00000071462	ENSG00000123505	inter-chromosomal	1	1	1	0	M	M	NA	1	0	0	0	0	0	1	0	0	0	1	0	241	4	1
TMEM209	DDX24	7	130175249	-	14	94049639	-	ENSG00000146842	ENSG00000089737	inter-chromosomal	2	1	2	0	M	M	NA	2	0	0	0	0	0	2	0	0	1	0	1	219; 258	3;3	14;8
VKORC1L1	ANAPC7	7	65959065	+	12	110378984	-	ENSG00000196715	ENSG00000196510	inter-chromosomal	1	1	1	0	M	M	NA	1	0	0	0	0	1	0	0	0	0	1	0	221	5	3
POU5F2	CASC4	5	93738585	-	15	44308365	+	ENSG00000248483	ENSG00000166734	inter-chromosomal	1	1	1	0	M	M	NA	0	0	0	1	0	0	1	0	0	0	1	0	190	10	3
SLC13A4	TMEM40	7	135702131	-	3	12734105	-	ENSG00000164707	ENSG00000088726	inter-chromosomal	1	1	1	0	M	M	NA	1	0	0	0	0	0	1	0	0	1	0	0	158	4	7
ERCC6L2	TIGD1	9	96004701	+	2	232548681	-	ENSG00000182150	ENSG00000221944	inter-chromosomal	1	1	1	0	E	M	NA	0	0	0	0	1	0	1	0	0	1	0	0	56	8	1
IL3RA	SLC25A6	X	1382689	+	X	1389503	-	ENSG00000185291	ENSG00000169100	intra-chromosomal	1	1	1	0	E	M	NA	1	0	0	0	0	0	1	0	0	1	0	0	165	6	1
CTSS	LYZ	1	150732908	-	12	69353773	+	ENSG00000163131	ENSG00000090382	inter-chromosomal	1	1	1	0	E	M	NA	0	0	0	0	1	0	1	0	0	0	1	0	14	7	1
NPHP3	TMBIM6	3	132686035	-	12	49749645	+	ENSG00000113971	ENSG00000139644	inter-chromosomal	1	1	1	0	M	M	NA	1	0	0	0	0	1	0	0	0	0	0	1	250	5	24
FRS2	ZMYM2	12	69537966	+	13	20025437	+	ENSG00000166225	ENSG00000121741	inter-chromosomal	1	1	1	0	M	M	NA	0	0	0	1	0	0	1	0	0	1	0	0	192	3	30
ABCB10	DHX8	1	229518956	-	17	43518749	+	ENSG00000135776	ENSG00000067596	inter-chromosomal	2	1	2	0	M	M	NA	0	0	0	2	0	1	1	0	0	1	1	0	174; 291	6;9	5;9
CXorf36	C4BPB	X	45148598	-	1	207095815	+	ENSG00000147113	ENSG00000123843	inter-chromosomal	2	1	2	0	M	M	NA	0	0	0	2	0	1	1	0	0	1	0	1	189; 194	6;4	25;7
FSD1	IGF2R	19	4311691	+	6	160108543	+	ENSG00000105255	ENSG00000197081	inter-chromosomal	1	1	1	0	M	M	NA	0	0	0	0	1	1	0	0	0	0	1	0	46	5	7
TSC2	SSU72	16	2050486	+	1	1564916	-	ENSG00000103197	ENSG00000160075	inter-chromosomal	1	1	1	0	E	E	out-of-frame	0	0	0	1	0	0	1	0	0	0	0	1	167	4	2
DENND4A	ZNF675	15	65659324	-	19	23655365	-	ENSG00000174485	ENSG00000197372	inter-chromosomal	1	1	1	0	M	M	NA	1	0	0	0	0	1	0	0	0	0	1	0	228	3	6
ATG10	MED22	5	82276857	+	9	133347632	-	ENSG00000152348	ENSG00000148297	inter-chromosomal	1	1	1	0	E	M	NA	0	0	0	1	0	0	1	0	0	0	1	0	190	4	3
ERN1	SNIP1	17	64129976	-	1	37548987	-	ENSG00000178607	ENSG00000163877	inter-chromosomal	1	1	1	0	E	E	NA	1	0	0	0	0	0	1	0	0	1	0	0	218	3	3
CA1	GNAS	8	85378046	-	20	58895612	+	ENSG00000133742	ENSG00000087460	inter-chromosomal	1	1	1	0	E	E	NA	0	0	0	0	1	0	1	0	0	1	0	0	51	3	2
CPAMD8	EAF1	19	16894923	-	3	15441506	+	ENSG00000160111	ENSG00000144597	inter-chromosomal	1	1	1	0	M	M	NA	0	0	0	1	0	1	0	0	0	0	0	1	285	5	4
SNF8	ZNF709	17	48935703	-	19	12462101	-	ENSG00000159210	ENSG00000242852	inter-chromosomal	3	1	3	0	E	M	NA	0	0	0	2	1	1	2	0	0	1	1	1	101; 149; 160	5;9;12	3;8;6
OGG1	ODF2L	3	9788219	+	1	86350749	-	ENSG00000114026	ENSG00000122417	inter-chromosomal	1	1	1	0	E	M	NA	0	1	0	0	0	1	0	0	0	0	0	1	3	3	1
AP2B1	RASL10B	17	35723814	+	17	35736807	+	ENSG00000006125	ENSG00000270885	intra-chromosomal	1	1	1	0	M	M	NA	1	0	0	0	0	0	1	0	0	0	1	0	269	3	2
XPO1	SKP2	2	61482882	-	5	36183536	+	ENSG00000082898	ENSG00000145604	inter-chromosomal	1	1	1	0	M	M	NA	1	0	0	0	0	0	1	0	0	1	0	0	292	3	3
SPIRE2	MON1B	16	89846796	+	16	77200410	+	ENSG00000204991	ENSG00000103111	intra-chromosomal	1	1	1	0	M	M	NA	0	0	0	1	0	0	1	0	0	0	1	0	162	6	12
ASAP1	STK40	8	130236922	-	1	36358271	-	ENSG00000153317	ENSG00000196182	inter-chromosomal	1	1	1	0	E	M	out-of-frame	0	1	0	0	0	1	0	0	0	0	0	1	12	4	3
ZNF331	PLD1	19	53578064	+	3	171793754	-	ENSG00000130844	ENSG00000075651	inter-chromosomal	1	1	1	0	M	M	NA	0	0	0	1	0	0	1	0	0	0	1	0	180	10	29
POLN	C14orf2	4	2078992	-	14	103914814	-	ENSG00000130997	ENSG00000156411	inter-chromosomal	1	1	1	0	M	M	NA	1	0	0	0	0	0	1	0	0	1	0	0	260	3	10
COX18	ORC2	4	73054783	-	2	200921326	-	ENSG00000163626	ENSG00000115942	inter-chromosomal	1	1	1	0	M	M	NA	0	0	0	1	0	0	1	0	0	1	0	0	95	3	12
CD3EAP	MED18	19	45410596	+	1	28335029	+	ENSG00000117877	ENSG00000130772	inter-chromosomal	1	1	1	0	M	M	NA	0	0	0	0	1	1	0	0	0	0	1	0	26	5	2
PRPSAP1	MPEG1	17	76314202	-	11	59210055	-	ENSG00000161542	ENSG00000197629	inter-chromosomal	1	1	1	0	M	M	NA	0	0	0	1	0	0	1	0	0	0	0	1	54	3	5
C5AR1	PAPLN	19	47316584	+	14	73273139	+	ENSG00000197405	ENSG00000100767	inter-chromosomal	1	1	1	0	E	M	NA	0	0	0	1	0	1	0	0	0	0	1	0	291	4	2
SFMBT1	MAP2K3	3	52913586	-	17	21298413	+	ENSG00000163935	ENSG00000034152	inter-chromosomal	1	1	1	0	M	E	out-of-frame	1	0	0	0	0	0	1	0	0	1	0	0	272	3	66
ADAM28	MX2	8	24357609	+	21	41401224	+	ENSG00000042980	ENSG00000183486	inter-chromosomal	2	1	2	0	M	M	NA	0	0	0	1	1	1	1	0	0	0	2	0	153; 36	9;4	2;1
BCL2L13	ASH2L	22	17728117	+	8	38139238	+	ENSG00000099968	ENSG00000129691	inter-chromosomal	1	1	1	0	M	M	NA	0	0	0	0	1	0	1	0	0	1	0	0	31	11	2
POM121	RPARP-AS1	7	72951440	+	10	102454582	+	ENSG00000196313	ENSG00000269609	inter-chromosomal	4	1	4	0	E	M	NA	2	0	0	0	2	3	1	0	0	1	2	1	158; 19; 253; 46	6;6;14;10	19;16;7;12
CCNI	BCL2L1	4	77047965	-	20	31665674	-	ENSG00000118816	ENSG00000171552	inter-chromosomal	1	1	1	0	M	M	NA	1	0	0	0	0	1	0	0	0	1	0	0	293	7	1
ALG9	TMEM41A	11	111845202	-	3	185495570	-	ENSG00000086848	ENSG00000163900	inter-chromosomal	1	1	1	0	M	M	NA	0	0	0	1	0	1	0	0	0	0	1	0	178	3	2
SPAST	AGTPBP1	2	32089604	+	9	85692814	-	ENSG00000021574	ENSG00000135049	inter-chromosomal	1	1	1	0	E	E	NA	0	0	0	1	0	0	1	0	0	1	0	0	4	3	1
UBR4	FAU	1	19086771	-	11	65121036	-	ENSG00000127481	ENSG00000149806	inter-chromosomal	1	1	1	0	M	E	out-of-frame	0	0	0	1	0	1	0	0	0	0	1	0	141	3	1117
UBE4A	TMEM134	11	118373685	+	11	67463954	-	ENSG00000110344	ENSG00000172663	intra-chromosomal	1	1	1	0	E	M	NA	0	0	0	0	1	0	1	0	0	1	0	0	40	7	3
ROCK1	G3BP2	18	21020152	-	4	75655871	-	ENSG00000067900	ENSG00000138757	inter-chromosomal	1	1	1	0	E	E	NA	1	0	0	0	0	0	1	0	0	0	1	0	217	6	1
CDC23	FER1L5	5	138205905	-	2	96653273	+	ENSG00000094880	ENSG00000249715	inter-chromosomal	1	1	1	0	M	M	NA	0	0	0	1	0	1	0	0	0	1	0	0	129	9	19
SPOCK2	ADNP	10	72088140	-	20	50902109	-	ENSG00000107742	ENSG00000101126	inter-chromosomal	1	1	1	0	E	E	in-frame	1	0	0	0	0	0	1	0	0	1	0	0	255	3	1
MANBAL	SRC	20	37301413	+	20	37365204	+	ENSG00000101363	ENSG00000197122	read-through	1	1	1	0	E	E	NA	0	0	0	1	0	0	1	0	0	0	1	0	153	3	1
CAB39L	HYKK	13	49412925	-	15	78528145	+	ENSG00000102547	ENSG00000188266	inter-chromosomal	1	1	1	0	M	M	NA	0	0	0	1	0	1	0	0	0	0	0	1	140	5	2
NR2C2	FAM102B	3	15026084	+	1	108637930	+	ENSG00000177463	ENSG00000162636	inter-chromosomal	1	1	1	0	M	M	NA	0	0	0	0	1	1	0	0	0	0	1	0	35	5	16
PRKCZ	ATP6V0C	1	2104895	+	16	2519218	+	ENSG00000067606	ENSG00000185883	inter-chromosomal	1	1	1	0	E	E	NA	1	0	0	0	0	0	1	0	0	1	0	0	218	3	2
UBE2D2	GOLGB1	5	139628312	+	3	121730975	-	ENSG00000131508	ENSG00000173230	inter-chromosomal	4	1	4	0	M	E	NA	3	0	0	1	0	2	2	0	0	3	0	1	168; 225; 272; 288	3;8;3;4	4;5;2;3
SPIDR	ADI1	8	47284094	+	2	3514883	-	ENSG00000164808	ENSG00000182551	inter-chromosomal	2	1	2	0	E	M	out-of-frame	1	0	0	1	0	0	2	0	0	0	0	2	167; 195	5;7	1;6
CSRNP3	ST3GAL2	2	165681832	+	16	70377899	-	ENSG00000178662	ENSG00000157350	inter-chromosomal	1	1	1	0	M	M	NA	1	0	0	0	0	1	0	0	0	1	0	0	262	4	15
ECE1	ZC3H12B	1	21221747	-	X	65503799	+	ENSG00000117298	ENSG00000102053	inter-chromosomal	1	1	1	0	E	M	NA	0	0	0	1	0	1	0	0	0	0	1	0	178	3	16
ABHD2	UNC13D	15	89200493	+	17	75831764	-	ENSG00000140526	ENSG00000092929	inter-chromosomal	1	1	1	0	M	M	NA	0	0	0	1	0	0	1	0	0	0	0	1	103	4	3
ITGB2	MIEF1	21	44894971	-	22	39514427	+	ENSG00000160255	ENSG00000100335	inter-chromosomal	1	1	1	0	E	M	NA	0	0	0	1	0	0	1	0	0	1	0	0	169	3	3
CLIC4	IQCF1	1	24814219	+	3	51902839	-	ENSG00000169504	ENSG00000173389	inter-chromosomal	1	1	1	0	E	E	out-of-frame	1	0	0	0	0	0	1	0	0	0	1	0	164	4	19
ETF1	PARK7	5	138541589	-	1	7971248	+	ENSG00000120705	ENSG00000116288	inter-chromosomal	1	1	1	0	M	M	NA	0	0	0	1	0	1	0	0	0	1	0	0	188	6	1
POLE3	EPC1	9	113407446	-	10	32282324	-	ENSG00000148229	ENSG00000120616	inter-chromosomal	1	1	1	0	M	M	NA	0	0	0	1	0	0	1	0	0	1	0	0	166	5	4
PMM2	RNF135	16	8810787	+	17	30968993	+	ENSG00000140650	ENSG00000181481	inter-chromosomal	1	1	1	0	M	M	NA	0	0	0	1	0	0	1	0	0	0	0	1	69	4	3
TLDC2	RILPL2	20	36894235	+	12	123412533	-	ENSG00000101342	ENSG00000150977	inter-chromosomal	1	1	1	0	E	M	NA	0	0	0	0	1	0	1	0	0	0	1	0	55	4	5
CD44	ITGB2	11	35186883	+	21	44886416	-	ENSG00000026508	ENSG00000160255	inter-chromosomal	1	1	1	0	M	M	in-frame	0	0	0	1	0	0	1	0	0	1	0	0	149	6	1
PBXIP1	PLA2G4C	1	154946502	-	19	48052127	-	ENSG00000163346	ENSG00000105499	inter-chromosomal	1	1	1	0	M	M	NA	1	0	0	0	0	0	1	0	0	1	0	0	158	5	73
SERPINB9	HACE1	6	2888091	-	6	104731990	-	ENSG00000170542	ENSG00000085382	intra-chromosomal	1	1	1	0	M	M	NA	0	0	0	1	0	0	1	0	0	1	0	0	95	3	4
TFAP4	PDCD6	16	4272659	-	5	314416	+	ENSG00000090447	ENSG00000249915	inter-chromosomal	1	1	1	0	E	E	NA	1	0	0	0	0	1	0	0	0	0	1	0	243	3	1
FOXN3	SERTAD2	14	89350672	-	2	64636875	-	ENSG00000053254	ENSG00000179833	inter-chromosomal	1	1	1	0	E	E	NA	1	0	0	0	0	1	0	0	0	1	0	0	230	4	1
TMX3	ZER1	18	68677126	-	9	128733493	-	ENSG00000166479	ENSG00000160445	inter-chromosomal	1	1	1	0	M	M	out-of-frame	0	0	0	1	0	0	1	0	0	1	0	0	166	3	1
PROSER3	ZNF839	19	35762751	+	14	102334986	+	ENSG00000167595	ENSG00000022976	inter-chromosomal	1	1	1	0	M	M	NA	0	0	0	0	1	0	1	0	0	1	0	0	21	4	6
BNIP1	HEXA	5	173164387	+	15	72343650	-	ENSG00000113734	ENSG00000213614	inter-chromosomal	1	1	1	0	E	M	NA	0	0	0	1	0	0	1	0	0	0	1	0	150	3	1
TACC3	SAR1B	4	1728027	+	5	134602361	-	ENSG00000013810	ENSG00000152700	inter-chromosomal	1	1	1	0	M	M	NA	0	0	0	1	0	0	1	0	0	1	0	0	173	8	2
SMG7-AS1	PPP1R37	1	183461074	-	19	45147856	+	ENSG00000232860	ENSG00000104866	inter-chromosomal	1	1	1	0	M	M	NA	1	0	0	0	0	1	0	0	0	0	0	1	277	8	4
TRIM69	DUSP19	15	44733579	+	2	183098065	+	ENSG00000185880	ENSG00000162999	inter-chromosomal	1	1	1	0	M	M	NA	1	0	0	0	0	1	0	0	0	0	1	0	243	4	5
VPS13B	DCAF6	8	99275254	+	1	167966629	+	ENSG00000132549	ENSG00000143164	inter-chromosomal	1	1	1	0	E	E	out-of-frame	0	0	0	1	0	0	1	0	0	1	0	0	193	6	1
NOL11	BPTF	17	67726648	+	17	67853940	+	ENSG00000130935	ENSG00000171634	intra-chromosomal	1	1	1	0	E	E	in-frame	1	0	0	0	0	0	1	0	0	1	0	0	273	4	1
LRRC2	BRI3	3	46517339	-	7	98308669	+	ENSG00000163827	ENSG00000164713	inter-chromosomal	1	1	1	0	M	M	NA	0	0	0	1	0	0	1	0	0	1	0	0	169	4	18
ZNF91	ZNF726	19	23359142	-	19	23932343	+	ENSG00000167232	ENSG00000213967	intra-chromosomal	1	1	1	0	M	E	NA	1	0	0	0	0	1	0	0	0	0	1	0	240	3	1
HIF3A	ZNF106	19	46313277	+	15	42415437	-	ENSG00000124440	ENSG00000103994	inter-chromosomal	1	1	1	0	M	M	NA	0	1	0	0	0	0	1	0	0	0	0	1	16	3	14
TRIM56	RAB3B	7	101095362	+	1	51911415	-	ENSG00000169871	ENSG00000169213	inter-chromosomal	1	1	1	0	M	M	NA	1	0	0	0	0	0	1	0	0	1	0	0	261	3	1
CCDC171	CTSS	9	15886782	+	1	150765835	-	ENSG00000164989	ENSG00000163131	inter-chromosomal	1	1	1	0	M	M	NA	1	0	0	0	0	0	1	0	0	0	0	1	258	6	3
RELT	ZNF891	11	73397452	+	12	133109008	-	ENSG00000054967	ENSG00000214029	inter-chromosomal	1	1	1	0	M	M	NA	0	1	0	0	0	1	0	0	0	0	0	1	3	11	3
UBXN2B	FAM110B	8	58413371	+	8	58145907	+	ENSG00000215114	ENSG00000169122	intra-chromosomal	1	1	1	0	E	E	NA	1	0	0	0	0	0	1	0	0	1	0	0	260	3	1
ASCC1	DNAJC10	10	72096758	-	2	182789520	+	ENSG00000138303	ENSG00000077232	inter-chromosomal	1	1	1	0	M	M	NA	0	0	0	1	0	1	0	0	0	1	0	0	175	8	38
PPM1A	FKBP8	14	60249501	+	19	18539592	-	ENSG00000100614	ENSG00000105701	inter-chromosomal	1	1	1	0	M	M	NA	0	0	0	0	1	1	0	0	0	1	0	0	123	4	2
TMOD1	SPECC1	9	97501803	+	17	20227413	+	ENSG00000136842	ENSG00000128487	inter-chromosomal	1	1	1	0	E	E	NA	0	0	0	0	1	0	1	0	0	1	0	0	40	3	1
SOX9-AS1	CYB5R4	17	72045472	-	6	83961363	+	ENSG00000234899	ENSG00000065615	inter-chromosomal	1	1	1	0	M	M	NA	0	0	0	0	1	0	1	0	0	1	0	0	20	6	4
ERCC3	CPQ	2	127262759	-	8	97092735	+	ENSG00000163161	ENSG00000104324	inter-chromosomal	1	1	1	0	M	M	NA	0	0	0	1	0	0	1	0	0	0	0	1	167	4	21
PIM3	PFKP	22	49961811	+	10	3129819	+	ENSG00000198355	ENSG00000067057	inter-chromosomal	1	1	1	0	E	E	out-of-frame	0	0	0	1	0	1	0	0	0	0	0	1	161	5	1
EIF1AD	TMEM181	11	65999914	-	6	158632956	+	ENSG00000175376	ENSG00000146433	inter-chromosomal	1	1	1	0	M	M	NA	1	0	0	0	0	1	0	0	0	0	1	0	228	6	4
RAPGEF1	SLC31A1	9	131604931	-	9	113260578	+	ENSG00000107263	ENSG00000136868	intra-chromosomal	1	1	1	0	E	M	NA	1	0	0	0	0	1	0	0	0	1	0	0	247	3	2
PIGP	IFNAR1	21	37061865	-	21	33357729	+	ENSG00000185808	ENSG00000142166	intra-chromosomal	1	1	1	0	M	M	NA	0	0	0	1	0	0	1	0	0	1	0	0	200	48	12
SCFD1	NCKAP1	14	30644020	+	2	182918809	-	ENSG00000092108	ENSG00000061676	inter-chromosomal	1	1	1	0	E	M	NA	1	0	0	0	0	1	0	0	0	1	0	0	293	4	1
EXT2	B3GALNT2	11	44116803	+	1	235464376	-	ENSG00000151348	ENSG00000162885	inter-chromosomal	1	1	1	0	M	M	NA	0	0	0	1	0	0	1	0	0	0	0	1	54	3	4
PPP2CA	ACP6	5	134203525	-	1	147643005	-	ENSG00000113575	ENSG00000162836	inter-chromosomal	1	1	1	0	E	M	NA	1	0	0	0	0	0	1	0	0	1	0	0	281	9	8
NBPF15	POLR3A	1	144459361	-	10	78020163	-	ENSG00000266338	ENSG00000148606	inter-chromosomal	2	1	2	0	M	M	NA	0	0	0	2	0	1	1	0	0	1	1	0	67; 72	3;3	12;14
MAGT1	TMEM220	X	77828348	-	17	10714825	-	ENSG00000102158	ENSG00000187824	inter-chromosomal	1	1	1	0	M	M	NA	1	0	0	0	0	1	0	0	0	1	0	0	235	3	19
PRKRIP1	MSS51	7	102366078	+	10	73424367	-	ENSG00000128563	ENSG00000166343	inter-chromosomal	1	1	1	0	E	M	NA	1	0	0	0	0	0	1	0	0	1	0	0	158	6	11
CARHSP1	BNIP3L	16	8853961	-	8	26408000	+	ENSG00000153048	ENSG00000104765	inter-chromosomal	1	1	1	0	M	E	NA	0	0	0	1	0	1	0	0	0	0	0	1	182	8	66
B3GALNT2	SUGT1	1	235464682	-	13	52697107	+	ENSG00000162885	ENSG00000165416	inter-chromosomal	2	1	2	0	M	M	NA	2	0	0	0	0	0	2	0	0	2	0	0	219; 255	4;3	5;6
EMC3	SBF2	3	9962645	-	11	9961006	-	ENSG00000125037	ENSG00000133812	inter-chromosomal	1	1	1	0	M	M	NA	0	0	0	1	0	0	1	0	0	0	1	0	162	6	1
GAPVD1	ZFAND4	9	125261958	+	10	45618261	-	ENSG00000165219	ENSG00000172671	inter-chromosomal	1	1	1	0	E	E	NA	1	0	0	0	0	0	1	0	0	1	0	0	272	3	2
ICA1L	ZBTB20	2	202829087	-	3	114688362	-	ENSG00000163596	ENSG00000181722	inter-chromosomal	1	1	1	0	M	M	NA	1	0	0	0	0	1	0	0	0	1	0	0	256	7	2
PDE7A	GPCPD1	8	65841371	-	20	5604440	-	ENSG00000205268	ENSG00000125772	inter-chromosomal	1	1	1	0	E	E	NA	0	0	0	1	0	1	0	0	0	1	0	0	121	5	1
EDC3	NUCB2	15	74671724	-	11	17260892	+	ENSG00000179151	ENSG00000070081	inter-chromosomal	1	1	1	0	M	M	NA	0	0	0	1	0	1	0	0	0	0	0	1	161	11	3
BMS1P20	IGLL5	22	22319198	+	22	22893785	+	ENSG00000236850	ENSG00000254709	intra-chromosomal	1	1	1	0	M	M	NA	1	0	0	0	0	1	0	0	0	1	0	0	234	12	31
VAV2	GPAA1	9	133768442	-	8	144085108	+	ENSG00000160293	ENSG00000197858	inter-chromosomal	1	1	1	0	E	M	out-of-frame	0	0	0	1	0	1	0	0	0	0	1	0	291	3	1
RIF1	BCAT1	2	151481817	+	12	24816852	-	ENSG00000080345	ENSG00000060982	inter-chromosomal	2	1	2	0	M	M	NA	1	0	0	1	0	2	0	0	0	0	2	0	177; 221	16;9	5;3
MICAL3	TFDP2	22	17839927	-	3	141946941	-	ENSG00000243156	ENSG00000114126	inter-chromosomal	1	1	1	0	M	M	NA	0	0	0	0	1	0	1	0	0	0	1	0	80	3	2
STK17B	NABP1	2	196134427	-	2	191688028	+	ENSG00000081320	ENSG00000173559	intra-chromosomal	3	1	3	0	M	M	NA	0	0	0	2	1	2	1	0	0	0	2	1	103; 170; 85	8;7;3	3;11;10
KATNBL1	KCNE1	15	34142869	-	21	34509756	-	ENSG00000134152	ENSG00000180509	inter-chromosomal	1	1	1	0	M	M	NA	0	0	0	0	1	0	1	0	0	1	0	0	31	4	1
TMBIM4	CMBL	12	66136253	-	5	10280141	-	ENSG00000155957	ENSG00000164237	inter-chromosomal	1	1	1	0	M	M	NA	0	0	0	1	0	0	1	0	0	0	1	0	150	6	1
UBTF	BTBD2	17	44220740	-	19	1997463	-	ENSG00000108312	ENSG00000133243	inter-chromosomal	1	1	1	0	E	E	NA	0	0	0	1	0	0	1	0	0	0	0	1	69	3	2
PAN3	GTF2F2	13	28266876	+	13	45252871	+	ENSG00000152520	ENSG00000188342	intra-chromosomal	1	1	1	0	E	E	out-of-frame	0	0	0	0	1	1	0	0	0	0	1	0	85	3	1
NR2C2	CRLF3	3	15026612	+	17	30803923	-	ENSG00000177463	ENSG00000176390	inter-chromosomal	1	1	1	0	M	M	NA	1	0	0	0	0	1	0	0	0	0	0	1	253	3	2
RNASET2	TRDMT1	6	166933378	-	10	17144828	-	ENSG00000026297	ENSG00000107614	inter-chromosomal	1	1	1	0	M	M	NA	1	0	0	0	0	1	0	0	0	0	1	0	223	4	1
LRRC28	ARHGEF12	15	99387375	+	11	120449289	+	ENSG00000168904	ENSG00000196914	inter-chromosomal	1	1	1	0	M	M	NA	1	0	0	0	0	0	1	0	0	1	0	0	261	4	1
FAM111B	ZSCAN30	11	59126497	+	18	35260759	-	ENSG00000189057	ENSG00000186814	inter-chromosomal	2	1	2	0	M	M	NA	1	0	0	0	1	2	0	0	0	1	1	0	123; 240	20;4	13;1
GSTO1	OSBPL2	10	104267459	+	20	62294656	+	ENSG00000148834	ENSG00000130703	inter-chromosomal	3	1	3	0	E	M	NA	2	0	0	0	1	3	0	0	0	1	1	1	19; 216; 247	3;5;5	2;1;1
BSG	R3HDM4	19	572701	+	19	902260	-	ENSG00000172270	ENSG00000198858	intra-chromosomal	1	1	1	0	E	M	NA	1	0	0	0	0	1	0	0	0	1	0	0	220	4	1
ZNF549	ASRGL1	19	57557542	+	11	62381928	+	ENSG00000121406	ENSG00000162174	inter-chromosomal	1	1	1	0	E	M	NA	0	0	0	0	1	0	1	0	0	1	0	0	21	5	4
ZNF200	ANKUB1	16	3226063	-	3	149766810	-	ENSG00000010539	ENSG00000206199	inter-chromosomal	1	1	1	0	M	M	NA	0	0	0	1	0	0	1	0	0	1	0	0	146	4	4
DRAM1	LAMTOR3	12	102012062	+	4	99880241	-	ENSG00000136048	ENSG00000109270	inter-chromosomal	1	1	1	0	M	M	NA	0	0	0	0	1	1	0	0	0	1	0	0	123	10	4
HPRT1	DAAM1	X	134498684	+	14	59264677	+	ENSG00000165704	ENSG00000100592	inter-chromosomal	1	1	1	0	E	M	NA	0	0	0	1	0	0	1	0	0	1	0	0	95	4	2
MSS51	ANKLE2	10	73423579	-	12	132758304	-	ENSG00000166343	ENSG00000176915	inter-chromosomal	1	1	1	0	E	M	NA	1	0	0	0	0	0	1	0	0	0	1	0	164	4	1
SUSD1	ZCCHC7	9	112078541	-	9	37302185	+	ENSG00000106868	ENSG00000147905	intra-chromosomal	1	1	1	0	M	M	NA	1	0	0	0	0	1	0	0	0	1	0	0	230	4	1
BCL7A	CFL2	12	122059167	+	14	34709012	-	ENSG00000110987	ENSG00000165410	inter-chromosomal	1	1	1	0	M	M	NA	1	0	0	0	0	1	0	0	0	1	0	0	279	11	6
FUK	ILDR1	16	70466544	+	3	121988082	-	ENSG00000157353	ENSG00000145103	inter-chromosomal	1	1	1	0	E	M	NA	0	1	0	0	0	1	0	0	0	0	0	1	27	3	1
PPIL2	TMEM41A	22	21695940	+	3	185495578	-	ENSG00000100023	ENSG00000163900	inter-chromosomal	1	1	1	0	M	M	NA	0	0	0	1	0	1	0	0	0	0	1	0	170	3	6
RP1L1	HMGN5	8	10711996	-	X	81195157	-	ENSG00000183638	ENSG00000198157	inter-chromosomal	1	1	1	0	M	M	NA	1	0	0	0	0	0	1	0	0	0	1	0	269	8	2
SAMHD1	DHODH	20	36927183	-	16	72026405	+	ENSG00000101347	ENSG00000102967	inter-chromosomal	1	1	1	0	E	M	NA	0	0	0	1	0	0	1	0	0	1	0	0	193	4	2
C9orf64	TPCN1	9	83939056	-	12	113294195	+	ENSG00000165118	ENSG00000186815	inter-chromosomal	1	1	1	0	M	M	NA	1	0	0	0	0	1	0	0	0	0	0	1	250	5	12
ABCA6	NPLOC4	17	69112494	-	17	81563817	-	ENSG00000154262	ENSG00000182446	intra-chromosomal	2	1	2	0	M	M	NA	0	0	0	2	0	1	1	0	0	1	1	0	187; 192	18;13	41;36
ZNF699	TMEM50B	19	9294304	-	21	33450618	-	ENSG00000196110	ENSG00000142188	inter-chromosomal	1	1	1	0	M	M	NA	0	0	0	0	1	1	0	0	0	0	1	0	34	3	17
LRPAP1	SH3BP2	4	3518034	-	4	2820614	+	ENSG00000163956	ENSG00000087266	intra-chromosomal	1	1	1	0	E	E	out-of-frame	0	0	0	0	1	1	0	0	0	0	1	0	156	3	1
CYP20A1	PCSK6	2	203301300	+	15	101299143	-	ENSG00000119004	ENSG00000140479	inter-chromosomal	1	1	1	0	M	M	NA	1	0	0	0	0	1	0	0	0	0	0	1	216	4	6
XRCC4	UPK1B	5	83311050	+	3	119204595	+	ENSG00000152422	ENSG00000114638	inter-chromosomal	1	1	1	0	M	M	NA	0	0	0	1	0	0	1	0	0	1	0	0	41	4	22
CACNB2	KIAA2013	10	18539287	+	1	11922332	-	ENSG00000165995	ENSG00000116685	inter-chromosomal	1	1	1	0	M	M	NA	0	0	0	1	0	1	0	0	0	0	0	1	285	3	2
PLAUR	GTSE1	19	43651911	-	22	46327033	+	ENSG00000011422	ENSG00000075218	inter-chromosomal	1	1	1	0	M	M	NA	1	0	0	0	0	1	0	0	0	0	1	0	221	3	14
NADK	CCNG2	1	1761952	-	4	77158533	+	ENSG00000008130	ENSG00000138764	inter-chromosomal	1	1	1	0	E	E	out-of-frame	0	0	0	1	0	0	1	0	0	0	1	0	180	5	1
PHF5A	MGP	22	41460646	-	12	14883601	-	ENSG00000100410	ENSG00000111341	inter-chromosomal	1	1	1	0	M	M	NA	1	0	0	0	0	0	1	0	0	0	0	1	288	5	17
SVOP	SPTLC2	12	108910039	-	14	77507371	-	ENSG00000166111	ENSG00000100596	inter-chromosomal	1	1	1	0	M	M	NA	0	0	0	0	1	1	0	0	0	0	1	0	35	10	33
CYB561D2	HSD17B1	3	50353598	+	17	42551976	+	ENSG00000114395	ENSG00000108786	inter-chromosomal	1	1	1	0	M	M	NA	1	0	0	0	0	1	0	0	0	0	1	0	221	4	14
CAMKMT	GDI2	2	44390305	+	10	5800705	-	ENSG00000143919	ENSG00000057608	inter-chromosomal	1	1	1	0	E	E	out-of-frame	0	0	0	1	0	1	0	0	0	0	1	0	178	3	1
ARMCX4	CD3EAP	X	101447839	+	19	45410490	+	ENSG00000196440	ENSG00000117877	inter-chromosomal	1	1	1	0	M	M	NA	1	0	0	0	0	1	0	0	0	0	0	1	278	3	2
ARID4B	PREX1	1	235327936	-	20	48666355	-	ENSG00000054267	ENSG00000124126	inter-chromosomal	1	1	1	0	E	E	NA	0	0	0	1	0	1	0	0	0	0	1	0	187	3	1
CCDC159	FAAP20	19	11352484	+	1	2199982	-	ENSG00000183401	ENSG00000162585	inter-chromosomal	1	1	1	0	M	M	NA	0	0	0	1	0	1	0	0	0	1	0	0	188	3	11
CMPK2	IFIT1B	2	6865227	-	10	89384885	+	ENSG00000134326	ENSG00000204010	inter-chromosomal	1	1	1	0	M	M	NA	0	0	0	0	1	0	1	0	0	0	0	1	33	5	1
C5AR1	KIAA1324	19	47316556	+	1	109206143	+	ENSG00000197405	ENSG00000116299	inter-chromosomal	1	1	1	0	M	M	NA	0	0	0	0	1	0	1	0	0	0	1	0	80	4	12
ACSF3	INPP1	16	89148124	+	2	190343625	+	ENSG00000176715	ENSG00000151689	inter-chromosomal	1	1	1	0	M	M	NA	0	0	0	1	0	0	1	0	0	0	0	1	167	4	1
OTULIN	PHLPP2	5	14697348	+	16	71678185	-	ENSG00000154124	ENSG00000040199	inter-chromosomal	1	1	1	0	M	M	NA	0	0	0	1	0	1	0	0	0	0	1	0	191	6	4
C15orf57	WDR89	15	40534451	-	14	63597153	-	ENSG00000128891	ENSG00000140006	inter-chromosomal	1	1	1	0	M	M	NA	1	0	0	0	0	1	0	0	0	1	0	0	225	3	4
TPK1	UBN2	7	144548491	-	7	139258488	+	ENSG00000196511	ENSG00000157741	intra-chromosomal	1	1	1	0	E	E	out-of-frame	0	0	0	1	0	0	1	0	0	1	0	0	154	3	2
RAPGEF2	TANK	4	159243792	+	2	161179614	+	ENSG00000109756	ENSG00000136560	inter-chromosomal	1	1	1	0	E	E	NA	0	0	0	1	0	1	0	0	0	1	0	0	65	3	2
MTR	TIPRL	1	236898270	+	1	168192323	+	ENSG00000116984	ENSG00000143155	intra-chromosomal	1	1	1	0	M	M	NA	1	0	0	0	0	1	0	0	0	1	0	0	247	3	1
HELQ	FAM175A	4	83448783	-	4	83469151	-	ENSG00000163312	ENSG00000163322	intra-chromosomal	3	1	3	0	E	E	out-of-frame	1	0	0	0	2	2	1	0	0	3	0	0	123; 23; 247	5;7;5	1;2;2
B4GALT4	CFLAR	3	119215239	-	2	201164589	+	ENSG00000121578	ENSG00000003402	inter-chromosomal	1	1	1	0	M	M	NA	0	0	0	1	0	0	1	0	0	0	0	1	104	5	18
ZNF260	MXRA7	19	36511255	-	17	76677306	-	ENSG00000254004	ENSG00000182534	inter-chromosomal	1	1	1	0	M	M	NA	0	1	0	0	0	1	0	0	0	0	0	1	27	7	5
ELAC2	SOWAHC	17	13006268	-	2	109617774	+	ENSG00000006744	ENSG00000198142	inter-chromosomal	1	1	1	0	M	M	NA	0	0	0	0	1	1	0	0	0	0	1	0	156	5	2
ASF1A	PNRC1	6	118894461	+	6	89082441	+	ENSG00000111875	ENSG00000146278	intra-chromosomal	1	1	1	0	M	M	NA	0	0	0	0	1	1	0	0	0	1	0	0	39	4	1
THEM4	IL15	1	151894833	-	4	141637072	+	ENSG00000159445	ENSG00000164136	inter-chromosomal	1	1	1	0	M	M	NA	0	0	0	1	0	1	0	0	0	0	0	1	194	6	1
SEPT14	LINC01002	7	55795924	-	19	233526	-	ENSG00000154997	ENSG00000282508	inter-chromosomal	2	1	2	0	M	M	NA	0	1	0	1	0	0	2	0	0	1	0	1	166; 18	4;3	2;2
TFRC	TNFRSF25	3	196055214	-	1	6464021	-	ENSG00000072274	ENSG00000215788	inter-chromosomal	1	1	1	0	M	M	NA	0	0	0	1	0	0	1	0	0	0	0	1	103	7	6
LARGE	TTL	22	33164903	-	2	112536794	+	ENSG00000133424	ENSG00000114999	inter-chromosomal	3	1	3	0	M	M	NA	0	0	0	0	3	0	3	0	0	0	2	1	15; 33; 80	11;6;3	3;8;1
ANXA4	TFAP4	2	69809670	+	16	4263163	-	ENSG00000196975	ENSG00000090447	inter-chromosomal	1	1	1	0	M	M	NA	0	0	0	1	0	1	0	0	0	1	0	0	188	4	26
ATCAY	CCDC38	19	3926300	+	12	95869781	-	ENSG00000167654	ENSG00000165972	inter-chromosomal	1	1	1	0	M	M	NA	0	0	0	0	1	1	0	0	0	0	1	0	85	6	3
PPT1	CAP1	1	40072728	-	1	40072044	+	ENSG00000131238	ENSG00000131236	intra-chromosomal	1	1	1	0	M	M	NA	0	0	0	1	0	1	0	0	0	0	1	0	102	7	3
GPX2	POLR3A	14	64940090	-	10	77969907	-	ENSG00000176153	ENSG00000148606	inter-chromosomal	1	1	1	0	M	M	NA	0	0	0	1	0	1	0	0	0	0	0	1	142	10	42
SCFD1	ALAD	14	30630909	+	9	113386534	-	ENSG00000092108	ENSG00000148218	inter-chromosomal	11	1	11	1	M	M	NA	8	0	0	1	2	5	6	0	0	6	2	3	158; 168; 218; 24; 250; 258; 271; 279; 280; 293; 46	5;6;5;4;7;8;3;8;7;3;3	2;3;1;4;8;1;2;11;3;2;5
TOPORS	SNHG17	9	32550774	-	20	38426048	-	ENSG00000197579	ENSG00000196756	inter-chromosomal	2	1	2	0	E	E	NA	1	0	0	1	0	0	2	0	0	1	0	1	172; 193	4;3	5;2
SLC30A3	MIPOL1	2	27253738	-	14	37551836	+	ENSG00000115194	ENSG00000151338	inter-chromosomal	1	1	1	0	M	M	NA	1	0	0	0	0	1	0	0	0	0	1	0	221	4	2
YARS2	TMOD3	12	32746620	-	15	51910487	+	ENSG00000139131	ENSG00000138594	inter-chromosomal	1	1	1	0	M	M	NA	0	0	0	1	0	1	0	0	0	1	0	0	121	6	8
IPP	RNF130	1	45699783	-	5	179915139	-	ENSG00000197429	ENSG00000113269	inter-chromosomal	1	1	1	0	M	M	NA	0	0	0	1	0	1	0	0	0	1	0	0	188	3	2
PROSER3	EIF2B2	19	35762513	+	14	75009814	+	ENSG00000167595	ENSG00000119718	inter-chromosomal	1	1	1	0	M	M	NA	0	0	0	1	0	1	0	0	0	0	0	1	183	6	3
FBXO25	S100PBP	8	474281	+	1	32835787	+	ENSG00000147364	ENSG00000116497	inter-chromosomal	1	1	1	0	M	M	NA	0	0	0	1	0	0	1	0	0	1	0	0	147	4	9
BID	RARA	22	17774382	-	17	40330856	+	ENSG00000015475	ENSG00000131759	inter-chromosomal	1	1	1	0	E	E	NA	1	0	0	0	0	1	0	0	0	1	0	0	262	4	2
JAZF1	TAX1BP1	7	27991910	-	7	27748517	+	ENSG00000153814	ENSG00000106052	intra-chromosomal	5	1	5	1	E	E	NA	2	1	0	2	0	2	3	0	0	2	0	3	167; 255; 28; 296; 72	6;17;12;3;10	1;11;1271;1;5
RPS20	PSMD4	8	56074087	-	1	151265162	+	ENSG00000008988	ENSG00000159352	inter-chromosomal	1	1	1	0	M	M	NA	0	0	0	1	0	1	0	0	0	0	0	1	285	3	3
SLC6A6	PHF21A	3	14458082	+	11	45953625	-	ENSG00000131389	ENSG00000135365	inter-chromosomal	1	1	1	0	E	E	in-frame	1	0	0	0	0	0	1	0	0	1	0	0	219	3	1
PPP3R1	BNIP3L	2	68179920	-	8	26410468	+	ENSG00000221823	ENSG00000104765	inter-chromosomal	1	1	1	0	M	M	NA	0	0	0	0	1	0	1	0	0	1	0	0	20	3	1
LY6K	FRY	8	142704514	+	13	32194143	+	ENSG00000160886	ENSG00000073910	inter-chromosomal	11	1	11	1	M	E	NA	8	2	0	1	0	2	9	0	0	6	1	4	217; 219; 247; 260; 261; 263; 273; 279; 45; 6; 8	6;4;3;6;3;4;4;5;3;3;8	3;1;2;1;3;2;2;2;3;6;1
CD99L2	GUF1	X	150776902	-	4	44700546	+	ENSG00000102181	ENSG00000151806	inter-chromosomal	2	1	2	0	E	M	NA	0	1	0	0	1	0	2	0	0	1	0	1	21; 45	7;8	4;11
ATP6V1C1	ISG20	8	103071886	+	15	88647009	+	ENSG00000155097	ENSG00000172183	inter-chromosomal	2	1	2	0	M	M	NA	1	0	0	1	0	2	0	0	0	0	0	2	140; 250	4;5	2;10
MVD	SENP3-EIF4A1	16	88663011	-	17	7574260	+	ENSG00000167508	ENSG00000277957	inter-chromosomal	1	1	1	0	E	E	NA	1	0	0	0	0	1	0	0	0	0	1	0	289	4	1
DHRS7	PCNXL4	14	60152939	-	14	60115719	+	ENSG00000100612	ENSG00000126773	intra-chromosomal	1	1	1	0	E	E	out-of-frame	0	0	0	1	0	1	0	0	0	0	1	0	151	6	1
MED17	SPAG7	11	93788688	+	17	4966240	-	ENSG00000042429	ENSG00000091640	inter-chromosomal	1	1	1	0	M	M	NA	0	0	0	1	0	0	1	0	0	1	0	0	154	3	8
ZGRF1	DPY19L3	4	112607849	-	19	32411605	+	ENSG00000138658	ENSG00000178904	inter-chromosomal	1	1	1	0	M	M	NA	0	0	0	1	0	1	0	0	0	0	1	0	170	9	9
FER	MYLK3	5	108871465	+	16	46726586	-	ENSG00000151422	ENSG00000140795	inter-chromosomal	1	1	1	0	M	M	NA	1	0	0	0	0	0	1	0	0	0	0	1	179	9	2
VSX1	PRSS8	20	25071364	-	16	31134634	-	ENSG00000100987	ENSG00000052344	inter-chromosomal	1	1	1	0	M	M	NA	0	0	0	1	0	0	1	0	0	1	0	0	4	3	2
DNMT3A	CD36	2	25281717	-	7	80671050	+	ENSG00000119772	ENSG00000135218	inter-chromosomal	1	1	1	0	M	M	NA	0	0	0	0	1	1	0	0	0	0	1	0	85	3	2
CNNM3	DTX3L	2	96833911	+	3	122572290	+	ENSG00000168763	ENSG00000163840	inter-chromosomal	2	1	2	0	E	M	NA	0	0	0	0	2	2	0	0	0	1	1	0	35; 66	3;5	2;1
DPM2	PIP5KL1	9	127936553	-	9	127929885	-	ENSG00000136908	ENSG00000167103	read-through	12	1	12	1	E	E	out-of-frame	3	2	0	6	1	5	7	0	0	3	5	4	144; 148; 161; 167; 173; 181; 189; 2; 223; 254; 68; 8	25;11;7;3;14;15;9;3;8;3;7;4	7;2;8;2;3;2;3;2;3;2;2;1
TRIM58	OR2T8	1	247868062	+	1	247921057	+	ENSG00000162722	ENSG00000177462	intra-chromosomal	10	1	10	1	E	M	in-frame	6	1	0	2	1	3	7	0	0	6	1	3	149; 165; 192; 21; 244; 248; 253; 255; 272; 28	6;9;5;6;5;4;15;5;9;30	1;8;6;2;3;1;4;2;2;2
MBD4	ZBTB40	3	129430944	-	1	22528489	+	ENSG00000129071	ENSG00000184677	inter-chromosomal	1	1	1	0	E	M	NA	1	0	0	0	0	1	0	0	0	0	1	0	221	4	1
GAL3ST4	AMZ1	7	100159697	-	7	2713087	+	ENSG00000197093	ENSG00000174945	intra-chromosomal	7	1	7	1	M	M	NA	6	0	0	1	0	2	5	0	0	4	2	1	175; 220; 224; 233; 241; 261; 271	5;7;7;8;4;4;3	3;8;2;2;3;2;1
CST3	DDX51	20	23626706	-	12	132139218	-	ENSG00000101439	ENSG00000185163	inter-chromosomal	1	1	1	0	E	M	NA	0	0	0	1	0	0	1	0	0	1	0	0	154	13	2
PQLC2	ZC3H18	1	19327412	+	16	88623154	+	ENSG00000040487	ENSG00000158545	inter-chromosomal	3	1	3	0	E	M	NA	3	0	0	0	0	1	2	0	0	0	0	3	239; 264; 294	5;4;7	6;5;1
PGM2L1	ARL2	11	74334887	-	11	65019244	+	ENSG00000165434	ENSG00000213465	intra-chromosomal	1	1	1	0	M	M	NA	1	0	0	0	0	1	0	0	0	0	0	1	296	4	9
ALS2	POU5F2	2	201722286	-	5	93738239	-	ENSG00000003393	ENSG00000248483	inter-chromosomal	1	1	1	0	M	M	NA	0	0	0	1	0	1	0	0	0	0	1	0	67	5	38
DHRSX	TMEM186	X	2219516	-	16	8795379	-	ENSG00000169084	ENSG00000184857	inter-chromosomal	1	1	1	0	E	M	NA	1	0	0	0	0	1	0	0	0	1	0	0	293	3	2
ZADH2	CDK10	18	75195887	-	16	89689736	+	ENSG00000180011	ENSG00000185324	inter-chromosomal	1	1	1	0	M	M	NA	0	0	0	0	1	1	0	0	0	0	1	0	46	3	6
ALPL	KDM4B	1	21568247	+	19	5077367	+	ENSG00000162551	ENSG00000127663	inter-chromosomal	1	1	1	0	E	E	out-of-frame	0	1	0	0	0	0	1	0	0	0	0	1	45	3	1
KCNJ6	FSD1L	21	37613594	-	9	105484407	+	ENSG00000157542	ENSG00000106701	inter-chromosomal	1	1	1	0	M	M	NA	0	0	0	1	0	0	1	0	0	0	0	1	54	4	3
MXI1	USP12	10	110286592	+	13	27075298	-	ENSG00000119950	ENSG00000152484	inter-chromosomal	1	1	1	0	M	M	NA	1	0	0	0	0	1	0	0	0	0	0	1	296	3	1
ZNF280D	INTS6	15	56847392	-	13	51446224	-	ENSG00000137871	ENSG00000102786	inter-chromosomal	1	1	1	0	M	M	NA	0	0	0	1	0	0	1	0	0	0	1	0	153	6	4
UBB	FTH1	17	16382732	+	11	61965515	-	ENSG00000170315	ENSG00000167996	inter-chromosomal	1	1	1	0	M	E	NA	1	0	0	0	0	0	1	0	0	0	0	1	287	3	393
DAGLB	EIF4E	7	6422638	-	4	98872811	-	ENSG00000164535	ENSG00000151247	inter-chromosomal	1	1	1	0	M	M	NA	0	0	0	0	1	0	1	0	0	0	1	0	80	5	1
TCF25	UTP11L	16	89874855	+	1	38023953	+	ENSG00000141002	ENSG00000183520	inter-chromosomal	1	1	1	0	E	M	NA	0	0	0	1	0	0	1	0	0	1	0	0	95	12	5
WDR70	C1QTNF3-AMACR	5	37727045	+	5	34124528	-	ENSG00000082068	ENSG00000273294	intra-chromosomal	1	1	1	0	E	E	NA	0	0	0	1	0	1	0	0	0	1	0	0	171	5	1
ALAS2	RBM38	X	55009206	-	20	57408401	+	ENSG00000158578	ENSG00000132819	inter-chromosomal	1	1	1	0	M	M	NA	0	1	0	0	0	0	1	0	0	0	1	0	124	17	2
TMEM138	EFCAB11	11	61368270	+	14	89795044	-	ENSG00000149483	ENSG00000140025	inter-chromosomal	1	1	1	0	M	M	NA	1	0	0	0	0	0	1	0	0	0	1	0	217	5	1
ZNF425	ZNF154	7	149103240	-	19	57699106	-	ENSG00000204947	ENSG00000179909	inter-chromosomal	1	1	1	0	M	M	NA	1	0	0	0	0	1	0	0	0	0	1	0	240	3	5
ACCS	NAALAD2	11	44082192	+	11	90192058	+	ENSG00000110455	ENSG00000077616	intra-chromosomal	28	1	28	1	E	M	NA	15	0	0	9	4	16	12	0	0	10	8	10	103; 104; 123; 148; 161; 166; 169; 170; 182; 183; 216; 219; 225; 228; 23; 235; 237; 244; 256; 258; 262; 263; 276; 277; 281; 287; 36; 93	4;4;9;4;3;6;4;6;3;14;8;4;3;3;10;4;4;6;4;5;6;5;7;3;9;7;3;10	6;1;2;3;1;15;1;11;5;2;7;1;11;4;3;6;33;3;7;2;1;2;16;2;2;1;2;2
MAP3K14	ALAD	17	45265238	-	9	113389516	-	ENSG00000006062	ENSG00000148218	inter-chromosomal	1	1	1	0	M	M	out-of-frame	1	0	0	0	0	0	1	0	0	0	0	1	172	4	1
AP1M1	DDX17	19	16239278	+	22	38505230	-	ENSG00000072958	ENSG00000100201	inter-chromosomal	1	1	1	0	M	M	NA	0	0	0	0	1	1	0	0	0	1	0	0	66	4	1
FAAH2	PDE7A	X	57310729	+	8	65727301	-	ENSG00000165591	ENSG00000205268	inter-chromosomal	1	1	1	0	E	E	out-of-frame	1	0	0	0	0	1	0	0	0	1	0	0	247	4	1
CASP10	ADAMTSL4-AS1	2	201193347	+	1	150573814	-	ENSG00000003400	ENSG00000203804	inter-chromosomal	1	1	1	0	M	M	NA	1	0	0	0	0	0	1	0	0	1	0	0	280	9	13
FAM53C	KDM3B	5	138347207	+	5	138372674	+	ENSG00000120709	ENSG00000120733	read-through	15	1	15	1	M	E	NA	9	2	0	3	1	8	7	0	0	6	4	5	169; 217; 221; 223; 234; 239; 26; 260; 262; 264; 282; 3; 41; 69; 8	4;4;3;3;3;8;9;6;3;3;5;4;3;3;9	1;2;2;3;4;4;5;1;1;2;2;3;2;3;3
C1QTNF6	ATP5S	22	37195581	-	14	50327459	+	ENSG00000133466	ENSG00000125375	inter-chromosomal	1	1	1	0	M	M	NA	0	0	0	0	1	0	1	0	0	1	0	0	40	4	10
UPF3A	NAV1	13	114285290	+	1	201797376	+	ENSG00000169062	ENSG00000134369	inter-chromosomal	1	1	1	0	M	M	NA	0	0	0	0	1	0	1	0	0	1	0	0	63	4	10
NUP205	SERBP1	7	135578917	+	1	67409222	-	ENSG00000155561	ENSG00000142864	inter-chromosomal	1	1	1	0	E	M	NA	1	0	0	0	0	0	1	0	0	0	0	1	294	3	1
MAGI2	ITIH5	7	78518753	-	10	7560031	-	ENSG00000187391	ENSG00000123243	inter-chromosomal	1	1	1	0	M	M	NA	0	1	0	0	0	0	1	0	0	0	1	0	124	8	12
NSUN3	COX7C	3	94128096	+	5	86617990	+	ENSG00000178694	ENSG00000127184	inter-chromosomal	1	1	1	0	M	M	NA	0	0	0	1	0	0	1	0	0	0	0	1	167	5	1
SMIM7	DCAF13	19	16659165	-	8	103430288	+	ENSG00000214046	ENSG00000164934	inter-chromosomal	1	1	1	0	M	M	NA	1	0	0	0	0	1	0	0	0	0	0	1	253	5	1
SNRPD1	HOOK3	18	21632873	+	8	43020696	+	ENSG00000167088	ENSG00000168172	inter-chromosomal	1	1	1	0	M	M	NA	0	1	0	0	0	1	0	0	0	0	0	1	12	4	18
MAPK1IP1L	SSU72	14	55051803	+	1	1564916	-	ENSG00000168175	ENSG00000160075	inter-chromosomal	1	1	1	0	E	E	NA	0	0	0	0	1	0	1	0	0	1	0	0	56	4	1
CASS4	EXOC5	20	56459110	+	14	57201810	-	ENSG00000087589	ENSG00000070367	inter-chromosomal	1	1	1	0	M	M	NA	1	0	0	0	0	1	0	0	0	0	1	0	237	10	33
SEMA4D	SECISBP2	9	89360787	-	9	89357340	+	ENSG00000187764	ENSG00000187742	intra-chromosomal	1	1	1	0	E	M	NA	1	0	0	0	0	0	1	0	0	0	0	1	271	11	2
FCRL1	CYB5RL	1	157794404	-	1	54186217	-	ENSG00000163534	ENSG00000215883	intra-chromosomal	2	1	2	0	E	M	NA	2	0	0	0	0	0	2	0	0	1	1	0	244; 292	6;3	9;7
ZNF292	LEPROT	6	87169789	+	1	65435293	+	ENSG00000188994	ENSG00000213625	inter-chromosomal	1	1	1	0	M	M	NA	1	0	0	0	0	0	1	0	0	1	0	0	274	4	1
VPS13B	PHC3	8	99481777	+	3	170149214	-	ENSG00000132549	ENSG00000173889	inter-chromosomal	1	1	1	0	M	M	out-of-frame	0	0	0	1	0	0	1	0	0	1	0	0	174	4	1
NRSN1	ZNF490	6	24146624	+	19	12610662	-	ENSG00000152954	ENSG00000188033	inter-chromosomal	1	1	1	0	M	M	NA	1	0	0	0	0	0	1	0	0	0	0	1	179	3	3
GTDC1	LRIG2	2	143944435	-	1	113131111	+	ENSG00000121964	ENSG00000198799	inter-chromosomal	1	1	1	0	M	M	NA	0	0	0	1	0	0	1	0	0	1	0	0	149	4	13
FLT3	CAMKK1	13	28100468	-	17	3885730	-	ENSG00000122025	ENSG00000004660	inter-chromosomal	1	1	1	0	E	E	out-of-frame	0	0	0	1	0	0	1	0	0	1	0	0	41	3	2
POLR2F	PXMP4	22	37952789	+	20	33704454	-	ENSG00000100142	ENSG00000101417	inter-chromosomal	10	1	10	1	M	M	NA	1	0	0	9	0	5	5	0	0	3	2	5	140; 145; 147; 151; 167; 170; 173; 182; 287; 48	12;19;34;47;9;12;6;23;18;10	17;3;9;8;1;5;18;9;4;2
COQ9	POLR2C	16	57461173	+	16	57462409	+	ENSG00000088682	ENSG00000102978	intra-chromosomal	1	1	1	0	E	M	NA	0	0	0	1	0	1	0	0	0	1	0	0	171	3	1
FAM175B	PABPC1	10	124836498	+	8	100718261	-	ENSG00000165660	ENSG00000070756	inter-chromosomal	1	1	1	0	M	M	NA	0	0	0	1	0	0	1	0	0	1	0	0	72	5	1
LRBA	RBM33	4	150806271	-	7	155718385	+	ENSG00000198589	ENSG00000184863	inter-chromosomal	1	1	1	0	E	E	in-frame	1	0	0	0	0	0	1	0	0	0	1	0	224	5	2
ARL17A	TPH2	17	46556908	-	12	71964957	+	ENSG00000185829	ENSG00000139287	inter-chromosomal	1	1	1	0	M	M	NA	0	0	0	1	0	1	0	0	0	0	1	0	187	5	8
PIK3CB	SPATA6L	3	138652776	-	9	4628284	-	ENSG00000051382	ENSG00000106686	inter-chromosomal	1	1	1	0	M	M	NA	1	0	0	0	0	0	1	0	0	0	0	1	258	3	2
DIXDC1	ZNF397	11	112021926	+	18	35249604	+	ENSG00000150764	ENSG00000186812	inter-chromosomal	2	1	2	0	M	M	NA	0	1	0	1	0	0	2	0	0	1	0	1	45; 95	6;7	3;12
DENND4A	CCDC158	15	65664869	-	4	76352431	-	ENSG00000174485	ENSG00000163749	inter-chromosomal	1	1	1	0	M	M	NA	1	0	0	0	0	0	1	0	0	1	0	0	233	5	108
SLC39A10	ZNF24	2	195657011	+	18	35340732	-	ENSG00000196950	ENSG00000172466	inter-chromosomal	1	1	1	0	E	E	NA	0	0	0	1	0	0	1	0	0	0	0	1	54	4	1
ANXA4	UBE2O	2	69810319	+	17	76401818	-	ENSG00000196975	ENSG00000175931	inter-chromosomal	1	1	1	0	M	M	NA	1	0	0	0	0	1	0	0	0	1	0	0	220	3	1
ACTR1A	TOM1	10	102482313	-	22	35323888	+	ENSG00000138107	ENSG00000100284	inter-chromosomal	1	1	1	0	M	M	NA	1	0	0	0	0	1	0	0	0	1	0	0	225	5	1
SLC23A2	OGT	20	4970793	-	X	71547907	+	ENSG00000089057	ENSG00000147162	inter-chromosomal	1	1	1	0	E	E	NA	0	0	0	0	1	0	1	0	0	0	0	1	33	3	1
KDM4B	CEP89	19	5047131	+	19	32876285	-	ENSG00000127663	ENSG00000121289	intra-chromosomal	1	1	1	0	M	M	NA	1	0	0	0	0	0	1	0	0	1	0	0	260	3	5
MTAP	ANKZF1	9	21932838	+	2	219230470	+	ENSG00000099810	ENSG00000163516	inter-chromosomal	1	1	1	0	M	M	NA	1	0	0	0	0	1	0	0	0	1	0	0	262	3	3
ARHGAP26	VPS13B	5	143057747	+	8	99096312	+	ENSG00000145819	ENSG00000132549	inter-chromosomal	1	1	1	0	E	E	out-of-frame	0	0	0	1	0	0	1	0	0	1	0	0	72	4	1
FAM76A	TSC1	1	27755331	+	9	132910286	-	ENSG00000009780	ENSG00000165699	inter-chromosomal	1	1	1	0	E	M	NA	0	0	0	1	0	0	1	0	0	0	0	1	54	6	3
POGK	MYLK	1	166850624	+	3	123611982	-	ENSG00000143157	ENSG00000065534	inter-chromosomal	1	1	1	0	M	M	NA	1	0	0	0	0	1	0	0	0	0	1	0	265	3	26
KIF1C	STX1B	17	5027301	+	16	30991892	-	ENSG00000129250	ENSG00000099365	inter-chromosomal	1	1	1	0	M	M	NA	0	1	0	0	0	1	0	0	0	0	0	1	2	3	1
RNF10	SESN3	12	120565194	+	11	95191584	-	ENSG00000022840	ENSG00000149212	inter-chromosomal	1	1	1	0	M	M	NA	0	0	0	1	0	1	0	0	0	0	0	1	285	3	1
CRYZL1	TIMM23B	21	33603437	-	10	49973541	+	ENSG00000205758	ENSG00000204152	inter-chromosomal	1	1	1	0	M	M	NA	1	0	0	0	0	0	1	0	0	0	0	1	258	10	2
RICTOR	PIGN	5	38969969	-	18	62072367	-	ENSG00000164327	ENSG00000197563	inter-chromosomal	6	1	6	1	M	E	NA	4	0	0	2	0	4	2	0	0	4	0	2	145; 168; 234; 250; 280; 292	4;7;12;3;8;9	4;5;3;2;7;5
MARCH3	PDE4D	5	127030350	-	5	59988717	-	ENSG00000173926	ENSG00000113448	intra-chromosomal	1	1	1	0	E	E	NA	1	0	0	0	0	0	1	0	0	0	1	0	244	3	1
TCF25	LPAR2	16	89873859	+	19	19627283	-	ENSG00000141002	ENSG00000064547	inter-chromosomal	1	1	1	0	E	E	out-of-frame	0	0	0	0	1	0	1	0	0	1	0	0	40	3	1
ATP5A1	POLB	18	46085949	-	8	42357730	+	ENSG00000152234	ENSG00000070501	inter-chromosomal	1	1	1	0	M	M	NA	0	0	0	1	0	0	1	0	0	0	1	0	153	6	1
DNASE1L3	TPRXL	3	58193072	-	3	13943361	+	ENSG00000163687	ENSG00000180438	intra-chromosomal	1	1	1	0	M	M	NA	0	0	0	0	1	1	0	0	0	0	1	0	19	4	4
MAN2B2	CIITA	4	6618127	+	16	10925450	+	ENSG00000013288	ENSG00000179583	inter-chromosomal	1	1	1	0	M	M	NA	0	0	0	1	0	0	1	0	0	1	0	0	146	4	2
GALR1	CPSF2	18	77277376	+	14	92164030	+	ENSG00000166573	ENSG00000165934	inter-chromosomal	1	1	1	0	M	M	NA	1	0	0	0	0	1	0	0	0	0	0	1	248	3	42
PPM1F	LRP10	22	21935598	-	14	22878956	+	ENSG00000100034	ENSG00000197324	inter-chromosomal	1	1	1	0	M	M	NA	0	0	0	1	0	0	1	0	0	1	0	0	193	5	8
NLRC5	HIF1A	16	57026390	+	14	61727480	+	ENSG00000140853	ENSG00000100644	inter-chromosomal	1	1	1	0	M	M	out-of-frame	1	0	0	0	0	1	0	0	0	1	0	0	262	4	1
CD74	CCDC90B	5	150405997	-	11	83273312	-	ENSG00000019582	ENSG00000137500	inter-chromosomal	1	1	1	0	M	M	NA	0	0	0	1	0	0	1	0	0	1	0	0	41	5	8
FCHO1	ABCG1	19	17754361	+	21	42294927	+	ENSG00000130475	ENSG00000160179	inter-chromosomal	1	1	1	0	E	M	NA	1	0	0	0	0	1	0	0	0	0	0	1	239	5	25
ANXA8L1	MTR	10	46451780	+	1	236901626	+	ENSG00000264230	ENSG00000116984	inter-chromosomal	4	1	4	0	M	M	NA	3	0	0	1	0	1	3	0	0	1	1	2	169; 239; 241; 263	3;3;3;3	1;1;1;1
CCDC91	SARNP	12	28226203	+	12	55760636	-	ENSG00000123106	ENSG00000205323	intra-chromosomal	1	1	1	0	M	M	NA	1	0	0	0	0	0	1	0	0	1	0	0	292	3	1
TIMM23B	BMS1	10	49973078	+	10	42790323	+	ENSG00000204152	ENSG00000165733	intra-chromosomal	1	1	1	0	M	E	NA	1	0	0	0	0	0	1	0	0	1	0	0	158	8	7
GAS2L1	FLNA	22	29307854	+	X	154354170	-	ENSG00000185340	ENSG00000196924	inter-chromosomal	1	1	1	0	M	M	NA	1	0	0	0	0	1	0	0	0	0	0	1	253	8	7
WHSC1	SPN	4	1901251	+	16	29668639	+	ENSG00000109685	ENSG00000197471	inter-chromosomal	1	1	1	0	E	M	NA	0	0	0	1	0	1	0	0	0	0	0	1	161	7	1
FAM212B	MARC1	1	111680630	-	1	220817221	+	ENSG00000197852	ENSG00000186205	intra-chromosomal	1	1	1	0	E	M	NA	1	0	0	0	0	1	0	0	0	1	0	0	283	9	1
SLC22A16	DDO	6	110431171	-	6	110415549	-	ENSG00000004809	ENSG00000203797	read-through	4	1	4	0	E	M	NA	2	0	0	1	1	1	3	0	0	2	1	1	191; 23; 238; 292	3;12;7;6	1;2;2;4
LINC01278	SLC35E3	X	63345489	-	12	68780209	+	ENSG00000235437	ENSG00000175782	inter-chromosomal	1	1	1	0	E	M	NA	0	0	0	1	0	1	0	0	0	0	0	1	161	3	15
AKAP13	PUM1	15	85534608	+	1	31061801	-	ENSG00000170776	ENSG00000134644	inter-chromosomal	1	1	1	0	M	M	NA	0	0	0	1	0	0	1	0	0	1	0	0	189	6	7
SECISBP2	CLEC1A	9	89334730	+	12	10092481	-	ENSG00000187742	ENSG00000150048	inter-chromosomal	1	1	1	0	E	M	in-frame	1	0	0	0	0	0	1	0	0	1	0	0	218	3	5
EIF4ENIF1	C2CD2L	22	31451100	-	11	119114678	+	ENSG00000184708	ENSG00000172375	inter-chromosomal	1	1	1	0	M	M	NA	1	0	0	0	0	1	0	0	0	0	0	1	216	3	1
KIN	ZNF567	10	7754133	-	19	36712088	+	ENSG00000151657	ENSG00000189042	inter-chromosomal	1	1	1	0	M	M	NA	0	0	0	1	0	0	1	0	0	1	0	0	192	3	4
COTL1	MED17	16	84567670	-	11	93807518	+	ENSG00000103187	ENSG00000042429	inter-chromosomal	2	1	2	0	M	E	NA	1	0	0	0	1	0	2	0	0	2	0	0	21; 218	3;17	4;10
CCNF	BANP	16	2437922	+	16	87952435	+	ENSG00000162063	ENSG00000172530	intra-chromosomal	1	1	1	0	E	M	NA	1	0	0	0	0	0	1	0	0	0	1	0	254	3	3
CXorf56	MCF2L2	X	119538420	-	3	183372701	-	ENSG00000018610	ENSG00000053524	inter-chromosomal	1	1	1	0	M	M	NA	0	0	0	1	0	1	0	0	0	1	0	0	176	8	5
EZH1	RPP14	17	42703445	-	3	58322189	+	ENSG00000108799	ENSG00000163684	inter-chromosomal	1	1	1	0	M	M	NA	1	0	0	0	0	0	1	0	0	0	0	1	258	3	2
SRGN	RARA	10	69088235	+	17	40330856	+	ENSG00000122862	ENSG00000131759	inter-chromosomal	1	1	1	0	E	E	NA	1	0	0	0	0	1	0	0	0	0	1	0	221	4	1
CKAP4	DOCK11	12	106247369	-	X	118542725	+	ENSG00000136026	ENSG00000147251	inter-chromosomal	1	1	1	0	E	E	in-frame	0	1	0	0	0	0	1	0	0	0	0	1	45	4	1
KARS	MBTPS1	16	75631169	-	16	84099311	-	ENSG00000065427	ENSG00000140943	intra-chromosomal	1	1	1	0	E	E	NA	0	0	0	1	0	0	1	0	0	1	0	0	166	3	1
CARNMT1	AARSD1	9	74983155	-	17	42961346	-	ENSG00000156017	ENSG00000266967	inter-chromosomal	2	1	2	0	M	M	NA	0	0	0	2	0	1	1	0	0	0	2	0	162; 67	8;5	10;18
TROAP	ARHGEF12	12	49329617	+	11	120411652	+	ENSG00000135451	ENSG00000196914	inter-chromosomal	1	1	1	0	M	M	NA	1	0	0	0	0	1	0	0	0	0	0	1	277	3	3
DUSP19	GON4L	2	183098166	+	1	155756809	-	ENSG00000162999	ENSG00000116580	inter-chromosomal	1	1	1	0	M	M	NA	0	0	0	1	0	1	0	0	0	1	0	0	175	3	13
TYMP	ZNF76	22	50528032	-	6	35293780	+	ENSG00000025708	ENSG00000065029	inter-chromosomal	1	1	1	0	M	M	NA	0	0	0	1	0	0	1	0	0	0	1	0	150	4	19
CLTC	MBTD1	17	59695463	+	17	51191787	-	ENSG00000141367	ENSG00000011258	intra-chromosomal	1	1	1	0	M	M	NA	0	0	0	0	1	0	1	0	0	1	0	0	56	3	8
EIF4A3	WDR59	17	80135645	-	16	74963132	-	ENSG00000141543	ENSG00000103091	inter-chromosomal	1	1	1	0	M	M	NA	0	0	0	1	0	0	1	0	0	1	0	0	184	17	29
MAP2K3	TIMM17B	17	21284969	+	X	48895501	-	ENSG00000034152	ENSG00000126768	inter-chromosomal	1	1	1	0	E	E	out-of-frame	0	0	0	1	0	1	0	0	0	1	0	0	175	7	1
FBXO44	GRIN2B	1	11663256	+	12	13538869	-	ENSG00000132879	ENSG00000273079	inter-chromosomal	1	1	1	0	M	M	NA	0	0	0	1	0	1	0	0	0	1	0	0	175	3	1
ADGRF1	DNAH11	6	47013671	-	7	21703526	+	ENSG00000153292	ENSG00000105877	inter-chromosomal	1	1	1	0	M	M	NA	1	0	0	0	0	0	1	0	0	1	0	0	272	3	5
SUMF1	TRIM41	3	4068569	-	5	181227812	+	ENSG00000144455	ENSG00000146063	inter-chromosomal	1	1	1	0	E	M	NA	0	0	0	1	0	0	1	0	0	1	0	0	184	6	1
RLIM	SLC11A2	X	74586959	-	12	50980259	-	ENSG00000131263	ENSG00000110911	inter-chromosomal	1	1	1	0	M	M	NA	0	0	0	1	0	0	1	0	0	1	0	0	193	4	2
ELF2	ABHD13	4	139116649	-	13	108229424	+	ENSG00000109381	ENSG00000139826	inter-chromosomal	1	1	1	0	E	M	NA	0	0	0	1	0	0	1	0	0	1	0	0	149	9	2
GOLPH3L	HORMAD1	1	150661814	-	1	150719538	-	ENSG00000143457	ENSG00000143452	intra-chromosomal	1	1	1	0	E	E	NA	0	0	0	1	0	1	0	0	0	0	1	0	151	3	2
MED13L	KIAA1551	12	116096670	-	12	31980877	+	ENSG00000123066	ENSG00000174718	intra-chromosomal	1	1	1	0	E	E	NA	1	0	0	0	0	1	0	0	0	0	0	1	250	5	3
CNTNAP3B	APOF	9	41890494	-	12	56360927	-	ENSG00000154529	ENSG00000175336	inter-chromosomal	1	1	1	0	M	M	NA	1	0	0	0	0	0	1	0	0	0	1	0	269	3	2
POLK	INTU	5	75534927	+	4	127720926	+	ENSG00000122008	ENSG00000164066	inter-chromosomal	1	1	1	0	M	M	NA	1	0	0	0	0	0	1	0	0	0	1	0	164	3	3
STAG2	PSMB1	X	123961856	+	6	170549113	-	ENSG00000101972	ENSG00000008018	inter-chromosomal	1	1	1	0	E	E	NA	0	0	0	0	1	0	1	0	0	1	0	0	79	3	1
CD3EAP	HES2	19	45410594	+	1	6412849	-	ENSG00000117877	ENSG00000069812	inter-chromosomal	1	1	1	0	M	M	NA	1	0	0	0	0	0	1	0	0	0	1	0	164	4	13
PPM1F	PDLIM2	22	21935589	-	8	22592080	+	ENSG00000100034	ENSG00000120913	inter-chromosomal	1	1	1	0	M	M	NA	1	0	0	0	0	0	1	0	0	0	1	0	241	3	7
PCM1	YBX3	8	18006276	+	12	10713306	-	ENSG00000078674	ENSG00000060138	inter-chromosomal	1	1	1	0	M	M	out-of-frame	1	0	0	0	0	0	1	0	0	1	0	0	292	16	2
NTRK3	ZNF675	15	87870192	-	19	23656653	-	ENSG00000140538	ENSG00000197372	inter-chromosomal	1	1	1	0	M	M	NA	0	0	0	1	0	0	1	0	0	1	0	0	48	6	7
UBN2	SPG7	7	139273407	+	16	89546008	+	ENSG00000157741	ENSG00000197912	inter-chromosomal	1	1	1	0	M	M	NA	0	0	0	1	0	1	0	0	0	0	0	1	142	3	2
FLI1	EEF1A1	11	128810782	+	6	73518372	-	ENSG00000151702	ENSG00000156508	inter-chromosomal	1	1	1	0	M	M	out-of-frame	0	0	0	0	1	0	1	0	0	1	0	0	56	6	1
ANKRD44	VAV3	2	197310578	-	1	107642755	-	ENSG00000065413	ENSG00000134215	inter-chromosomal	1	1	1	0	E	E	in-frame	1	0	0	0	0	0	1	0	0	0	1	0	217	3	2
SORL1	NFRKB	11	121532552	+	11	129874580	-	ENSG00000137642	ENSG00000170322	intra-chromosomal	1	1	1	0	E	E	out-of-frame	0	0	0	1	0	0	1	0	0	1	0	0	192	3	1
GAS7	FAM78A	17	10036434	-	9	131261350	-	ENSG00000007237	ENSG00000126882	inter-chromosomal	1	1	1	0	E	E	out-of-frame	0	0	0	1	0	0	1	0	0	1	0	0	193	3	1
PPP2R3A	MMP24-AS1	3	136147246	+	20	35216767	-	ENSG00000073711	ENSG00000126005	inter-chromosomal	1	1	1	0	M	M	NA	0	0	0	1	0	0	1	0	0	1	0	0	174	9	7
KLHL7	NUDT19	7	23176073	+	19	32711893	+	ENSG00000122550	ENSG00000213965	inter-chromosomal	1	1	1	0	M	M	NA	0	0	0	0	1	1	0	0	0	0	1	0	35	11	47
ALG10B	INTS6	12	38323031	+	13	51446641	-	ENSG00000175548	ENSG00000102786	inter-chromosomal	1	1	1	0	M	M	NA	1	0	0	0	0	1	0	0	0	0	0	1	248	3	1
CFAP221	SCO1	2	119662025	+	17	10674462	-	ENSG00000163075	ENSG00000133028	inter-chromosomal	1	1	1	0	M	M	NA	1	0	0	0	0	0	1	0	0	0	0	1	294	4	6
PLD3	ZMYM2	19	40370514	+	13	20025401	+	ENSG00000105223	ENSG00000121741	inter-chromosomal	1	1	1	0	M	M	NA	1	0	0	0	0	0	1	0	0	0	0	1	258	3	9
CLEC7A	SLC30A4	12	10118142	-	15	45482349	-	ENSG00000172243	ENSG00000104154	inter-chromosomal	1	1	1	0	M	M	NA	0	0	0	1	0	1	0	0	0	0	1	0	178	16	13
FYTTD1	DOCK5	3	197785266	+	8	25243739	+	ENSG00000122068	ENSG00000147459	inter-chromosomal	8	1	8	1	M	M	NA	2	0	0	4	2	5	3	0	0	3	3	2	103; 153; 188; 221; 234; 36; 54; 66	5;9;7;4;3;6;3;6	3;4;5;3;6;6;6;2
WDFY1	DYNAP	2	223855809	-	18	54599072	+	ENSG00000085449	ENSG00000178690	inter-chromosomal	1	1	1	0	M	M	NA	0	0	0	0	1	0	1	0	0	0	1	0	98	3	1
ANKUB1	HSD3B7	3	149766770	-	16	30988387	+	ENSG00000206199	ENSG00000099377	inter-chromosomal	1	1	1	0	M	M	NA	1	0	0	0	0	0	1	0	0	0	0	1	195	7	7
SUMO1	COPA	2	202231549	-	1	160325652	-	ENSG00000116030	ENSG00000122218	inter-chromosomal	1	1	1	0	M	E	in-frame	0	0	0	1	0	1	0	0	0	0	0	1	140	8	1
PIGP	FAM118A	21	37059170	-	22	45328570	+	ENSG00000185808	ENSG00000100376	inter-chromosomal	1	1	1	0	E	M	NA	0	0	0	1	0	1	0	0	0	0	0	1	140	3	1
ZNF674	IL21R	X	46499077	-	16	27450694	+	ENSG00000251192	ENSG00000103522	inter-chromosomal	1	1	1	0	M	M	NA	0	0	0	1	0	1	0	0	0	1	0	0	171	3	3
AVIL	EIF4E2	12	57805856	-	2	232550067	+	ENSG00000135407	ENSG00000135930	inter-chromosomal	1	1	1	0	E	M	NA	0	0	0	0	1	1	0	0	0	0	1	0	93	4	1
USP48	DSEL	1	21685906	-	18	67507270	-	ENSG00000090686	ENSG00000171451	inter-chromosomal	2	1	2	0	M	M	NA	2	0	0	0	0	1	1	0	0	1	1	0	235; 244	3;4	9;10
MRLN	SFXN1	10	59739453	-	5	175528238	+	ENSG00000227877	ENSG00000164466	inter-chromosomal	7	1	7	1	M	M	NA	4	0	0	1	2	5	2	0	0	3	1	3	140; 20; 225; 239; 282; 288; 85	8;9;6;4;11;9;9	8;2;8;1;17;16;26
CENPC	BCAS3	4	67545338	-	17	60989971	+	ENSG00000145241	ENSG00000141376	inter-chromosomal	1	1	1	0	E	E	in-frame	0	0	0	0	1	0	1	0	0	1	0	0	63	3	2
DOCK4	CAPZA2	7	111895611	-	7	116898773	+	ENSG00000128512	ENSG00000198898	intra-chromosomal	1	1	1	0	E	E	NA	1	0	0	0	0	0	1	0	0	1	0	0	255	3	1
SLC38A10	PHC2	17	81270918	-	1	33334292	-	ENSG00000157637	ENSG00000134686	inter-chromosomal	1	1	1	0	E	E	out-of-frame	1	0	0	0	0	1	0	0	0	1	0	0	262	3	3
NPTXR	NOX4	22	38820896	-	11	89325928	-	ENSG00000221890	ENSG00000086991	inter-chromosomal	1	1	1	0	M	M	NA	1	0	0	0	0	0	1	0	0	1	0	0	272	3	13
KALRN	RSPRY1	3	124100384	+	16	57219817	+	ENSG00000160145	ENSG00000159579	inter-chromosomal	1	1	1	0	M	M	NA	1	0	0	0	0	0	1	0	0	1	0	0	274	4	4
MOCS3	EXT1	20	50962680	+	8	117795689	-	ENSG00000124217	ENSG00000182197	inter-chromosomal	1	1	1	0	M	M	NA	0	1	0	0	0	0	1	0	0	0	1	0	124	21	9
NCOR2	TMPO	12	124331619	-	12	98548965	+	ENSG00000196498	ENSG00000120802	intra-chromosomal	1	1	1	0	M	M	NA	0	0	0	1	0	0	1	0	0	0	1	0	150	4	29
CBLB	CCDC125	3	105776396	-	5	69309483	-	ENSG00000114423	ENSG00000183323	inter-chromosomal	1	1	1	0	E	M	NA	0	0	0	1	0	0	1	0	0	0	0	1	185	4	3
PICALM	NUMB	11	85974708	-	14	73287314	-	ENSG00000073921	ENSG00000133961	inter-chromosomal	1	1	1	0	E	E	in-frame	1	0	0	0	0	1	0	0	0	0	1	0	265	6	2
ATXN7L3	TMUB2	17	44191805	-	17	44191146	+	ENSG00000087152	ENSG00000168591	intra-chromosomal	1	1	1	0	E	M	NA	0	1	0	0	0	0	1	0	0	0	0	1	29	25	11
KLF7	SORL1	2	207124009	-	11	121629959	+	ENSG00000118263	ENSG00000137642	inter-chromosomal	1	1	1	0	M	M	NA	0	0	0	0	1	0	1	0	0	1	0	0	63	7	1
ACAP2	POLR1A	3	195335896	-	2	86025285	-	ENSG00000114331	ENSG00000068654	inter-chromosomal	1	1	1	0	M	M	NA	1	0	0	0	0	0	1	0	0	0	0	1	294	3	8
DDB2	ACP2	11	47239240	+	11	47239714	-	ENSG00000134574	ENSG00000134575	intra-chromosomal	1	1	1	0	E	M	NA	1	0	0	0	0	1	0	0	0	1	0	0	275	11	11
RPL36AL	TMEM181	14	49618519	-	6	158632667	+	ENSG00000165502	ENSG00000146433	inter-chromosomal	1	1	1	0	E	M	NA	0	0	0	1	0	1	0	0	0	0	1	0	177	6	4
RBBP4	RDX	1	32682706	+	11	110237853	-	ENSG00000162521	ENSG00000137710	inter-chromosomal	1	1	1	0	M	M	NA	1	0	0	0	0	1	0	0	0	1	0	0	230	6	13
ZBTB46	SLC2A4RG	20	63743666	-	20	63743020	+	ENSG00000130584	ENSG00000125520	intra-chromosomal	1	1	1	0	E	M	NA	0	0	0	0	1	1	0	0	0	1	0	0	39	8	4
CDK19	MTIF3	6	110773876	-	13	27441111	-	ENSG00000155111	ENSG00000122033	inter-chromosomal	5	1	5	1	E	M	NA	1	0	0	2	2	3	2	0	0	1	3	1	176; 181; 46; 54; 55	6;4;3;3;12	3;2;1;2;8
TNC	TNFAIP8L1	9	115020230	-	19	4642022	+	ENSG00000041982	ENSG00000185361	inter-chromosomal	1	1	1	0	M	M	NA	0	0	0	1	0	0	1	0	0	1	0	0	95	6	13
CLEC7A	GLTSCR1	12	10125167	-	19	47678974	+	ENSG00000172243	ENSG00000063169	inter-chromosomal	1	1	1	0	M	M	NA	0	0	0	0	1	0	1	0	0	1	0	0	40	3	6
PTGES3	ZSWIM1	12	56663717	-	20	45884368	+	ENSG00000110958	ENSG00000168612	inter-chromosomal	1	1	1	0	M	M	NA	1	0	0	0	0	1	0	0	0	1	0	0	235	4	7
MED26	SLC35E1	19	16578335	-	19	16571582	-	ENSG00000105085	ENSG00000127526	read-through	145	1	145	1	E	E	out-of-frame	52	12	0	51	30	67	78	0	0	60	52	33	1; 101; 102; 103; 118; 12; 121; 123; 129; 140; 142; 143; 144; 146; 147; 148; 15; 150; 153; 156; 158; 16; 161; 162; 163; 164; 165; 166; 167; 168; 169; 170; 171; 172; 173; 174; 175; 176; 177; 18; 180; 181; 185; 186; 187; 188; 189; 19; 190; 191; 192; 193; 194; 2; 20; 202; 216; 217; 218; 219; 22; 220; 221; 223; 224; 225; 228; 23; 230; 233; 234; 235; 237; 238; 239; 240; 241; 243; 244; 247; 250; 253; 2…	64;13;95;27;27;29;32;35;13;86;10;13;4;27;48;43;15;67;20;53;24;17;12;21;3;40;6;15;6;16;6;14;63;152;19;36;55;48;19;25;14;23;47;19;12;20;28;23;45;46;7;17;21;7;67;9;39;24;30;16;38;3;40;52;14;7;19;12;4;6;18;3;23;14;28;23;58;51;65;25;14;21;6;34;29;95;8;16;43;30;26;5;26;62;43;43;23;19;12;9;24;7;43;10;30;3;20;64;152;34;22;14;45;22;13;21;54;35;23;10;9;54;17;27;31;94;18;24;49;116;24;46;10;38;36;17;5;40;28;…	32;8;25;17;15;8;13;13;9;20;8;5;6;10;11;24;5;21;6;14;12;12;9;8;3;26;7;13;3;4;3;11;18;49;7;12;22;23;13;5;6;14;19;7;9;5;10;2;14;15;4;13;11;2;10;7;18;13;23;7;9;1;9;28;7;6;11;6;2;4;7;1;8;10;21;9;14;28;22;15;9;12;3;7;18;39;3;7;9;20;5;8;11;24;29;20;14;11;4;6;4;4;11;6;13;3;15;27;46;19;10;9;9;10;9;21;12;22;9;9;11;33;5;17;14;38;8;19;21;45;13;14;6;24;12;11;3;10;15;9;12;11;27;20;13
NFIC	BRI3BP	19	3411074	+	12	125029077	+	ENSG00000141905	ENSG00000184992	inter-chromosomal	2	1	2	0	M	M	NA	2	0	0	0	0	1	1	0	0	2	0	0	158; 235	7;3	11;7
RAPGEF6	ST13	5	131603272	-	22	40850881	-	ENSG00000158987	ENSG00000100380	inter-chromosomal	1	1	1	0	E	E	NA	0	0	0	0	1	1	0	0	0	0	1	0	19	3	2
DCBLD2	IFT20	3	98796237	-	17	28330073	-	ENSG00000057019	ENSG00000109083	inter-chromosomal	1	1	1	0	M	M	NA	0	0	0	1	0	0	1	0	0	0	0	1	69	3	19
MASP2	TARDBP	1	11026523	-	1	11025891	+	ENSG00000009724	ENSG00000120948	intra-chromosomal	1	1	1	0	E	M	NA	0	0	0	1	0	0	1	0	0	0	1	0	153	21	7
SPATA17	SLC11A2	1	217869855	+	12	51005845	-	ENSG00000162814	ENSG00000110911	inter-chromosomal	4	1	4	0	M	M	NA	2	0	0	1	1	1	3	0	0	2	2	0	102; 14; 218; 273	9;26;3;6	13;5;2;2
DDX24	BCAS3	14	94049815	-	17	60720239	+	ENSG00000089737	ENSG00000141376	inter-chromosomal	1	1	1	0	M	M	NA	0	0	0	1	0	0	1	0	0	1	0	0	48	3	35
RC3H2	MECR	9	122874616	-	1	29193066	-	ENSG00000056586	ENSG00000116353	inter-chromosomal	1	1	1	0	M	M	NA	0	0	0	1	0	0	1	0	0	1	0	0	95	5	10
HEMGN	RNF11	9	97927159	-	1	51236758	+	ENSG00000136929	ENSG00000123091	inter-chromosomal	1	1	1	0	M	M	NA	0	0	0	0	1	0	1	0	0	1	0	0	31	6	1
VMP1	ABI1	17	59773885	+	10	26777241	-	ENSG00000062716	ENSG00000136754	inter-chromosomal	1	1	1	0	E	E	in-frame	0	0	0	0	1	0	1	0	0	1	0	0	56	4	1
PHKB	HEMGN	16	47548039	+	9	97936231	-	ENSG00000102893	ENSG00000136929	inter-chromosomal	1	1	1	0	M	M	NA	1	0	0	0	0	0	1	0	0	0	0	1	287	3	1
NUDT3	MTHFR	6	34283318	-	1	11786701	-	ENSG00000272325	ENSG00000177000	inter-chromosomal	1	1	1	0	M	M	NA	1	0	0	0	0	1	0	0	0	0	0	1	248	3	14
P4HA2	ZNF670-ZNF695	5	132248908	-	1	246969678	-	ENSG00000072682	ENSG00000135747	inter-chromosomal	1	1	1	0	E	E	NA	0	0	0	1	0	1	0	0	0	1	0	0	175	5	42
NXPE3	ACPP	3	101824122	+	3	132357881	+	ENSG00000144815	ENSG00000014257	intra-chromosomal	1	1	1	0	M	M	NA	1	0	0	0	0	0	1	0	0	0	0	1	264	3	17
ZG16	ADI1	16	29782893	+	2	3515919	-	ENSG00000174992	ENSG00000182551	inter-chromosomal	2	1	2	0	M	M	NA	2	0	0	0	0	2	0	0	0	2	0	0	234; 283	14;23	21;9
NCOA2	TRAM1	8	70296745	-	8	70600083	-	ENSG00000140396	ENSG00000067167	intra-chromosomal	1	1	1	0	E	E	NA	1	0	0	0	0	1	0	0	0	0	0	1	250	3	1
HMGA2	SPTLC2	12	65957459	+	14	77508210	-	ENSG00000149948	ENSG00000100596	inter-chromosomal	1	1	1	0	M	M	NA	0	0	0	1	0	1	0	0	0	1	0	0	129	8	2
ZFP36	GLUL	19	39406928	+	1	182388750	-	ENSG00000128016	ENSG00000135821	inter-chromosomal	2	1	2	0	E	E	NA	2	0	0	0	0	2	0	0	0	2	0	0	235; 247	3;7	1;3
SMAD9	CC2D2A	13	36846455	-	4	15481470	+	ENSG00000120693	ENSG00000048342	inter-chromosomal	1	1	1	0	M	M	NA	0	0	0	1	0	0	1	0	0	1	0	0	41	3	11
FYB	OSBPL8	5	39219443	-	12	76402766	-	ENSG00000082074	ENSG00000091039	inter-chromosomal	1	1	1	0	E	E	NA	1	0	0	0	0	0	1	0	0	1	0	0	261	3	2
COG4	AIM1	16	70515917	-	6	106571485	+	ENSG00000103051	ENSG00000112297	inter-chromosomal	1	1	1	0	M	M	NA	0	0	0	1	0	1	0	0	0	0	0	1	142	6	1
UBP1	ADARB1	3	33402801	-	21	45182657	+	ENSG00000153560	ENSG00000197381	inter-chromosomal	1	1	1	0	E	M	out-of-frame	0	0	0	0	1	0	1	0	0	1	0	0	23	12	10
ZNF570	MRPL30	19	37487230	+	2	99196445	+	ENSG00000171827	ENSG00000185414	inter-chromosomal	1	1	1	0	M	M	NA	1	0	0	0	0	1	0	0	0	0	0	1	216	3	3
STK38	KCTD20	6	36540072	-	6	36484714	+	ENSG00000112079	ENSG00000112078	intra-chromosomal	1	1	1	0	E	E	out-of-frame	0	0	0	0	1	1	0	0	0	0	1	0	85	5	2
ERBB2	DNAH14	17	39726206	+	1	225398004	+	ENSG00000141736	ENSG00000185842	inter-chromosomal	1	1	1	0	M	M	NA	0	0	0	0	1	1	0	0	0	0	1	0	32	15	39
USP42	RBM39	7	6150505	+	20	35732136	-	ENSG00000106346	ENSG00000131051	inter-chromosomal	1	1	1	0	E	E	NA	1	0	0	0	0	1	0	0	0	0	1	0	240	4	3
CMBL	ZFP92	5	10279930	-	X	153423386	+	ENSG00000164237	ENSG00000189420	inter-chromosomal	1	1	1	0	M	M	NA	0	0	0	0	1	0	1	0	0	0	1	0	80	4	9
CACNB2	NOS1	10	18539299	+	12	117211099	-	ENSG00000165995	ENSG00000089250	inter-chromosomal	1	1	1	0	M	M	NA	1	0	0	0	0	0	1	0	0	0	0	1	294	3	1
MTHFSD	C1orf159	16	86553523	-	1	1106869	-	ENSG00000103248	ENSG00000131591	inter-chromosomal	1	1	1	0	M	E	NA	0	0	0	1	0	1	0	0	0	1	0	0	168	6	1
MAD1L1	LFNG	7	2014502	-	7	2524695	+	ENSG00000002822	ENSG00000106003	intra-chromosomal	1	1	1	0	E	E	in-frame	0	0	0	1	0	0	1	0	0	1	0	0	146	4	2
ERP44	RMDN1	9	100057820	-	8	86473090	-	ENSG00000023318	ENSG00000176623	inter-chromosomal	1	1	1	0	E	M	NA	1	0	0	0	0	1	0	0	0	0	1	0	223	7	2
OCIAD1	SRGAP3	4	48861511	+	3	9007163	-	ENSG00000109180	ENSG00000196220	inter-chromosomal	1	1	1	0	M	M	NA	1	0	0	0	0	1	0	0	0	0	1	0	228	3	21
AMZ2	KIAA0391	17	68249704	+	14	35274078	+	ENSG00000196704	ENSG00000100890	inter-chromosomal	1	1	1	0	M	M	NA	0	0	0	1	0	1	0	0	0	0	1	0	170	3	2
HM13	LDLRAD1	20	31541455	+	1	54008662	-	ENSG00000101294	ENSG00000203985	inter-chromosomal	1	1	1	0	M	M	NA	1	0	0	0	0	0	1	0	0	1	0	0	292	3	21
VEZT	TIMM23B	12	95242318	+	10	49973503	+	ENSG00000028203	ENSG00000204152	inter-chromosomal	1	1	1	0	M	M	NA	0	0	0	1	0	0	1	0	0	1	0	0	192	6	10
CIB3	HSH2D	19	16161368	-	19	16152889	+	ENSG00000141977	ENSG00000196684	intra-chromosomal	1	1	1	0	E	M	NA	0	0	0	0	1	0	1	0	0	1	0	0	51	3	21
TTC14	NFKBIA	3	180607883	+	14	35403360	-	ENSG00000163728	ENSG00000100906	inter-chromosomal	1	1	1	0	M	E	NA	1	0	0	0	0	0	1	0	0	1	0	0	261	3	901
COMMD10	IVNS1ABP	5	116092700	+	1	185305643	-	ENSG00000145781	ENSG00000116679	inter-chromosomal	1	1	1	0	E	E	in-frame	0	0	0	1	0	0	1	0	0	1	0	0	48	11	5
NONO	CINP	X	71301164	+	14	102343618	-	ENSG00000147140	ENSG00000100865	inter-chromosomal	1	1	1	0	E	M	NA	1	0	0	0	0	0	1	0	0	0	1	0	224	6	11
MEFV	TAOK1	16	3242092	-	17	29513906	+	ENSG00000103313	ENSG00000160551	inter-chromosomal	1	1	1	0	M	M	NA	1	0	0	0	0	1	0	0	0	0	0	1	216	3	13
TRIM38	NPEPPS	6	25986391	+	17	47619960	+	ENSG00000112343	ENSG00000141279	inter-chromosomal	1	1	1	0	M	M	NA	1	0	0	0	0	1	0	0	0	0	0	1	296	3	1
RPL13	UBA1	16	89564489	+	X	47208637	+	ENSG00000167526	ENSG00000130985	inter-chromosomal	1	1	1	0	M	M	NA	1	0	0	0	0	1	0	0	0	1	0	0	293	3	1
ZNF429	PPP1R3B	19	21518754	+	8	9140130	-	ENSG00000197013	ENSG00000173281	inter-chromosomal	1	1	1	0	M	M	NA	0	0	0	0	1	0	1	0	0	1	0	0	51	8	2
DDB1	A1BG	11	61301511	-	19	58346653	-	ENSG00000167986	ENSG00000121410	inter-chromosomal	2	1	2	0	M	M	NA	0	0	0	1	1	2	0	0	0	0	2	0	156; 67	4;4	11;22
TMEM8A	GAK	16	381701	-	4	904779	-	ENSG00000129925	ENSG00000178950	inter-chromosomal	1	1	1	0	E	E	in-frame	1	0	0	0	0	1	0	0	0	0	1	0	243	3	1
PDE12	KCTD10	3	57566281	+	12	109457185	-	ENSG00000174840	ENSG00000110906	inter-chromosomal	1	1	1	0	M	M	NA	0	0	0	1	0	1	0	0	0	1	0	0	188	4	43
METTL21B	DPF2	12	57781139	+	11	65341917	+	ENSG00000123427	ENSG00000133884	inter-chromosomal	1	1	1	0	M	M	NA	0	0	0	0	1	1	0	0	0	0	1	0	156	6	7
CATSPER2	PPIP5K1	15	43647050	-	15	43574312	-	ENSG00000166762	ENSG00000168781	intra-chromosomal	1	1	1	0	E	M	out-of-frame	0	0	0	1	0	0	1	0	0	1	0	0	163	5	2
CSNK1A1	AGO4	5	149492197	-	1	35856260	+	ENSG00000113712	ENSG00000134698	inter-chromosomal	1	1	1	0	E	M	NA	1	0	0	0	0	0	1	0	0	1	0	0	158	5	1
BET1L	DUX4	11	180258	-	4	190185352	+	ENSG00000177951	ENSG00000260596	inter-chromosomal	1	1	1	0	M	M	NA	0	1	0	0	0	0	1	0	0	0	0	1	16	7	40
ATPAF1	EFCAB14	1	46665256	-	1	46691937	-	ENSG00000123472	ENSG00000159658	intra-chromosomal	6	1	6	1	E	E	in-frame	2	0	0	3	1	2	4	0	0	2	2	2	223; 250; 48; 54; 55; 68	5;3;3;7;7;8	2;4;1;1;3;3
SEC24B	LCLAT1	4	109494856	+	2	30607696	+	ENSG00000138802	ENSG00000172954	inter-chromosomal	1	1	1	0	E	M	NA	0	0	0	0	1	0	1	0	0	0	1	0	47	23	10
DGKA	PTPN12	12	55943422	+	7	77564040	+	ENSG00000065357	ENSG00000127947	inter-chromosomal	2	1	2	0	E	M	NA	1	1	0	0	0	2	0	0	0	0	1	1	2; 265	4;3	3;2
CYP4F3	COQ4	19	15662041	+	9	128331673	+	ENSG00000186529	ENSG00000167113	inter-chromosomal	1	1	1	0	M	M	NA	0	0	0	1	0	0	1	0	0	1	0	0	189	3	20
PLP2	PRICKLE3	X	49175239	+	X	49175692	-	ENSG00000102007	ENSG00000012211	intra-chromosomal	1	1	1	0	E	M	NA	1	0	0	0	0	1	0	0	0	1	0	0	220	6	10
SUMF2	HGS	7	56080314	+	17	81697873	+	ENSG00000129103	ENSG00000185359	inter-chromosomal	1	1	1	0	M	M	NA	1	0	0	0	0	0	1	0	0	0	1	0	164	3	2
ZNF207	ARPIN	17	32374410	+	15	89899241	-	ENSG00000010244	ENSG00000242498	inter-chromosomal	1	1	1	0	M	M	NA	0	0	0	1	0	1	0	0	0	0	0	1	145	3	3
KIAA0391	CIITA	14	35274329	+	16	10925487	+	ENSG00000100890	ENSG00000179583	inter-chromosomal	1	1	1	0	M	M	NA	0	0	0	0	1	0	1	0	0	0	1	0	24	8	32
PRKCQ	CLEC16A	10	6478992	-	16	11020193	+	ENSG00000065675	ENSG00000038532	inter-chromosomal	1	1	1	0	E	E	out-of-frame	1	0	0	0	0	0	1	0	0	1	0	0	255	3	1
STIM1	SEPT9	11	4023987	+	17	77402059	+	ENSG00000167323	ENSG00000184640	inter-chromosomal	1	1	1	0	E	E	in-frame	0	0	0	1	0	1	0	0	0	1	0	0	176	5	1
FKBP5	SKIV2L2	6	35580800	-	5	55324465	+	ENSG00000096060	ENSG00000039123	inter-chromosomal	1	1	1	0	M	M	NA	1	0	0	0	0	1	0	0	0	1	0	0	256	3	1
MFSD11	LRRC57	17	76779246	+	15	42542075	-	ENSG00000092931	ENSG00000180979	inter-chromosomal	1	1	1	0	M	M	NA	0	0	0	1	0	1	0	0	0	1	0	0	129	3	1
CD2AP	GLOD4	6	47624744	+	17	777651	-	ENSG00000198087	ENSG00000167699	inter-chromosomal	1	1	1	0	M	M	NA	0	0	0	0	1	1	0	0	0	0	1	0	32	3	6
IPCEF1	METTL6	6	154155523	-	3	15415577	-	ENSG00000074706	ENSG00000206562	inter-chromosomal	16	1	16	1	M	M	NA	10	2	0	4	0	4	12	0	0	9	4	3	147; 158; 163; 164; 166; 218; 241; 253; 254; 255; 260; 273; 293; 3; 67; 8	4;6;4;15;10;3;7;5;9;6;3;4;4;4;5;11	23;19;13;21;13;9;9;26;2;17;12;18;33;13;17;12
BSND	NGRN	1	55009932	+	15	90274240	+	ENSG00000162399	ENSG00000182768	inter-chromosomal	1	1	1	0	M	M	NA	0	0	0	1	0	1	0	0	0	0	1	0	191	4	14
VAV3	ASPH	1	107779434	-	8	61624128	-	ENSG00000134215	ENSG00000198363	inter-chromosomal	1	1	1	0	E	M	NA	0	0	0	0	1	0	1	0	0	1	0	0	31	9	11
IRF5	CS	7	128943135	+	12	56274224	-	ENSG00000128604	ENSG00000062485	inter-chromosomal	1	1	1	0	E	M	NA	1	0	0	0	0	1	0	0	0	0	1	0	223	4	1
ATP6V1G1	METTL22	9	114598373	+	16	8639493	+	ENSG00000136888	ENSG00000067365	inter-chromosomal	1	1	1	0	E	M	NA	1	0	0	0	0	0	1	0	0	0	1	0	224	3	1
MASP2	TARDBP	1	11026523	-	1	11024864	+	ENSG00000009724	ENSG00000120948	intra-chromosomal	2	1	2	0	E	M	NA	1	0	0	1	0	1	1	0	0	2	0	0	188; 280	10;10	20;16
G3BP1	GTF2I	5	151809015	+	7	74754536	+	ENSG00000145907	ENSG00000263001	inter-chromosomal	1	1	1	0	M	M	NA	0	0	0	1	0	0	1	0	0	0	0	1	167	3	9
EMC4	CR1	15	34228784	+	1	207622992	+	ENSG00000128463	ENSG00000203710	inter-chromosomal	2	1	2	0	M	E	NA	1	0	0	0	1	1	1	0	0	0	2	0	144; 164	4;3	4;1
SLC25A45	SMPD3	11	65381378	-	16	68369098	-	ENSG00000162241	ENSG00000103056	inter-chromosomal	1	1	1	0	M	M	NA	1	0	0	0	0	1	0	0	0	0	0	1	296	3	6
WHAMM	KXD1	15	82819363	+	19	18559929	+	ENSG00000156232	ENSG00000105700	inter-chromosomal	1	1	1	0	M	M	NA	1	0	0	0	0	0	1	0	0	0	1	0	224	15	2
SULT2A1	ZNF347	19	47870974	-	19	53137109	-	ENSG00000105398	ENSG00000197937	intra-chromosomal	1	1	1	0	M	M	NA	0	0	0	0	1	0	1	0	0	1	0	0	63	3	1
TRAK2	ELK4	2	201399384	-	1	205615624	-	ENSG00000115993	ENSG00000158711	inter-chromosomal	1	1	1	0	M	M	NA	0	0	0	0	1	0	1	0	0	0	1	0	47	7	1
KCNK6	LLPH	19	38330659	+	12	66117570	-	ENSG00000099337	ENSG00000139233	inter-chromosomal	1	1	1	0	M	M	NA	1	0	0	0	0	0	1	0	0	0	0	1	263	3	2
SLC25A21	ZNF610	14	36725192	-	19	52367234	+	ENSG00000183032	ENSG00000167554	inter-chromosomal	1	1	1	0	M	M	NA	0	0	0	0	1	1	0	0	0	0	1	0	85	4	12
YBX3	ST3GAL2	12	10723193	-	16	70398239	-	ENSG00000060138	ENSG00000157350	inter-chromosomal	1	1	1	0	M	M	NA	0	0	0	1	0	1	0	0	0	0	1	0	178	4	1
KCNA7	ANAPC5	19	49068341	-	12	121331894	-	ENSG00000104848	ENSG00000089053	inter-chromosomal	1	1	1	0	M	M	NA	0	0	0	1	0	1	0	0	0	0	1	0	67	4	3
CTNNB1	ZNF207	3	41239354	+	17	32367772	+	ENSG00000168036	ENSG00000010244	inter-chromosomal	1	1	1	0	E	E	NA	1	0	0	0	0	1	0	0	0	0	0	1	239	4	2
MARK3	OTOA	14	103428440	+	16	21748062	+	ENSG00000075413	ENSG00000155719	inter-chromosomal	1	1	1	0	E	M	NA	1	0	0	0	0	1	0	0	0	0	0	1	250	4	21
HSPA9	MSS51	5	138557402	-	10	73424636	-	ENSG00000113013	ENSG00000166343	inter-chromosomal	1	1	1	0	E	M	in-frame	0	0	0	1	0	0	1	0	0	1	0	0	193	4	13
IARS2	HECW2	1	220110938	+	2	196197072	-	ENSG00000067704	ENSG00000138411	inter-chromosomal	1	1	1	0	E	M	NA	1	0	0	0	0	0	1	0	0	0	1	0	217	5	4
SERPINB1	SEC61A1	6	2832811	-	3	128070205	+	ENSG00000021355	ENSG00000058262	inter-chromosomal	1	1	1	0	M	M	NA	0	0	0	0	1	0	1	0	0	0	1	0	98	4	2
STX2	ZNF556	12	130791438	-	19	2879471	+	ENSG00000111450	ENSG00000172000	inter-chromosomal	6	1	6	1	M	M	NA	2	0	0	2	2	4	2	0	0	3	2	1	151; 169; 225; 250; 40; 85	6;3;6;3;4;4	32;10;10;11;17;25
FAM216A	C1orf167	12	110487181	+	1	11778225	+	ENSG00000204856	ENSG00000215910	inter-chromosomal	1	1	1	0	M	M	NA	1	0	0	0	0	0	1	0	0	0	0	1	238	3	7
FTO	ZFAND5	16	54118469	+	9	72352067	-	ENSG00000140718	ENSG00000107372	inter-chromosomal	1	1	1	0	M	M	NA	0	0	0	1	0	1	0	0	0	0	1	0	67	6	29
PDAP1	ASPA	7	99394963	-	17	3501851	+	ENSG00000106244	ENSG00000108381	inter-chromosomal	1	1	1	0	E	M	NA	1	0	0	0	0	0	1	0	0	1	0	0	255	7	1
OSBPL10	FBXO25	3	31658866	-	8	475176	+	ENSG00000144645	ENSG00000147364	inter-chromosomal	1	1	1	0	M	M	NA	0	0	0	1	0	0	1	0	0	1	0	0	95	4	9
TAX1BP1	MTMR10	7	27794376	+	15	30940798	-	ENSG00000106052	ENSG00000166912	inter-chromosomal	1	1	1	0	M	M	NA	0	1	0	0	0	1	0	0	0	0	0	1	2	3	1
ZFP42	SH3BP2	4	188004449	+	4	2840123	+	ENSG00000179059	ENSG00000087266	intra-chromosomal	1	1	1	0	M	M	NA	1	0	0	0	0	0	1	0	0	0	0	1	172	3	4
HIGD1A	IGF2BP3	3	42794157	-	7	23414155	-	ENSG00000181061	ENSG00000136231	inter-chromosomal	1	1	1	0	E	M	NA	0	0	0	1	0	1	0	0	0	0	1	0	170	3	3
GPD2	EPPIN	2	156496216	+	20	45541404	-	ENSG00000115159	ENSG00000101448	inter-chromosomal	1	1	1	0	E	M	NA	1	0	0	0	0	1	0	0	0	1	0	0	283	3	14
EIF1AY	ZFY	Y	20589579	+	Y	2975518	+	ENSG00000198692	ENSG00000067646	intra-chromosomal	1	1	1	0	M	M	NA	1	0	0	0	0	0	1	0	0	0	1	0	241	3	1
NCK1	CMC2	3	136862319	+	16	80998351	-	ENSG00000158092	ENSG00000103121	inter-chromosomal	1	1	1	0	E	E	NA	1	0	0	0	0	1	0	0	0	0	0	1	296	3	1
LMTK2	BPGM	7	98107279	+	7	134678852	+	ENSG00000164715	ENSG00000172331	intra-chromosomal	1	1	1	0	E	E	NA	0	0	0	1	0	0	1	0	0	0	1	0	148	5	1
RPL5	ALAS2	1	92832117	+	X	55020504	-	ENSG00000122406	ENSG00000158578	inter-chromosomal	1	1	1	0	E	E	out-of-frame	0	1	0	0	0	1	0	0	0	0	0	1	28	7	2
NACC1	PRRT2	19	13141127	+	16	29815439	+	ENSG00000160877	ENSG00000167371	inter-chromosomal	3	1	3	0	M	M	NA	3	0	0	0	0	3	0	0	0	2	0	1	278; 279; 284	6;4;5	3;5;4
ZNF615	TTL	19	52000165	-	2	112536752	+	ENSG00000197619	ENSG00000114999	inter-chromosomal	1	1	1	0	M	M	NA	1	0	0	0	0	1	0	0	0	1	0	0	230	4	22
NCOA4	SNCA	10	46006209	-	4	89726459	-	ENSG00000266412	ENSG00000145335	inter-chromosomal	1	1	1	0	M	M	NA	0	1	0	0	0	0	1	0	0	0	1	0	118	9	1
FOXK1	RPL9	7	4759905	+	4	39455255	-	ENSG00000164916	ENSG00000163682	inter-chromosomal	1	1	1	0	M	M	NA	1	0	0	0	0	1	0	0	0	0	0	1	253	7	3
AAMDC	INTS4	11	77884874	+	11	77883944	-	ENSG00000087884	ENSG00000149262	intra-chromosomal	1	1	1	0	M	M	NA	0	0	0	1	0	0	1	0	0	1	0	0	143	8	1
CCDC186	LILRA6	10	114161810	-	19	54236883	-	ENSG00000165813	ENSG00000244482	inter-chromosomal	1	1	1	0	M	M	NA	1	0	0	0	0	0	1	0	0	1	0	0	273	9	10
DEC1	RPAP2	9	115314480	+	1	92398241	+	ENSG00000173077	ENSG00000122484	inter-chromosomal	1	1	1	0	E	M	NA	1	0	0	0	0	0	1	0	0	0	0	1	238	4	3
KLHL22	NPEPL1	22	20446443	-	20	58693737	+	ENSG00000099910	ENSG00000215440	inter-chromosomal	1	1	1	0	E	E	in-frame	0	0	0	1	0	0	1	0	0	0	0	1	69	4	1
COG8	AHCYL2	16	69322789	-	7	129429509	+	ENSG00000213380	ENSG00000158467	inter-chromosomal	1	1	1	0	M	M	NA	0	0	0	1	0	0	1	0	0	0	0	1	160	5	15
CALB1	OSBPL10	8	90062316	-	3	31659066	-	ENSG00000104327	ENSG00000144645	inter-chromosomal	1	1	1	0	M	M	NA	0	1	0	0	0	0	1	0	0	0	0	1	29	6	16
S100PBP	GTF2I	1	32836430	+	7	74739811	+	ENSG00000116497	ENSG00000263001	inter-chromosomal	1	1	1	0	M	M	NA	1	0	0	0	0	1	0	0	0	1	0	0	230	3	13
L3MBTL1	SLC38A11	20	43541570	+	2	164912017	-	ENSG00000185513	ENSG00000169507	inter-chromosomal	1	1	1	0	M	M	NA	1	0	0	0	0	0	1	0	0	1	0	0	218	4	5
PGK1	GAL3ST4	X	78125217	+	7	100159996	-	ENSG00000102144	ENSG00000197093	inter-chromosomal	1	1	1	0	M	M	NA	0	1	0	0	0	1	0	0	0	0	0	1	28	7	1
ZC3H12D	RPS15	6	149449342	-	19	1439106	+	ENSG00000178199	ENSG00000115268	inter-chromosomal	1	1	1	0	M	M	NA	0	0	0	1	0	0	1	0	0	1	0	0	149	3	3
ERN2	ZNF836	16	23690525	-	19	52154106	-	ENSG00000134398	ENSG00000196267	inter-chromosomal	1	1	1	0	M	M	NA	1	0	0	0	0	1	0	0	0	0	1	0	228	3	4
PAG1	RNGTT	8	80970107	-	6	88678154	-	ENSG00000076641	ENSG00000111880	inter-chromosomal	1	1	1	0	M	M	NA	1	0	0	0	0	0	1	0	0	0	0	1	179	3	4
ELK4	ARHGEF6	1	205615295	-	X	136666491	-	ENSG00000158711	ENSG00000129675	inter-chromosomal	1	1	1	0	M	M	NA	1	0	0	0	0	0	1	0	0	0	0	1	179	11	9
PSMB10	INPP4A	16	67935420	-	2	98533377	+	ENSG00000205220	ENSG00000040933	inter-chromosomal	1	1	1	0	E	E	out-of-frame	0	0	0	1	0	1	0	0	0	0	0	1	145	3	2
CELF1	SNAPC1	11	47499450	-	14	61795895	+	ENSG00000149187	ENSG00000023608	inter-chromosomal	1	1	1	0	M	M	NA	0	0	0	0	1	1	0	0	0	1	0	0	39	4	1
GIT2	NHLRC2	12	109929796	-	10	113913897	+	ENSG00000139436	ENSG00000196865	inter-chromosomal	1	1	1	0	M	M	NA	1	0	0	0	0	1	0	0	0	1	0	0	256	3	1
GINS1	CLUAP1	20	25448068	+	16	3537471	+	ENSG00000101003	ENSG00000103351	inter-chromosomal	1	1	1	0	M	M	NA	0	0	0	1	0	0	1	0	0	1	0	0	166	5	1
C10orf76	HCAR1	10	101889412	-	12	122728959	-	ENSG00000120029	ENSG00000196917	inter-chromosomal	2	1	2	0	E	M	NA	0	0	0	2	0	1	1	0	0	1	0	1	145; 173	3;3	1;2
DARS	TCAF2	2	135916225	-	7	143729597	+	ENSG00000115866	ENSG00000170379	inter-chromosomal	1	1	1	0	E	M	NA	0	0	0	0	1	0	1	0	0	1	0	0	63	9	6
TTC27	SCUBE3	2	32634005	+	6	35251335	+	ENSG00000018699	ENSG00000146197	inter-chromosomal	1	1	1	0	E	M	NA	0	0	0	0	1	1	0	0	0	1	0	0	66	3	3
GPR37L1	FAM160B2	1	202131681	+	8	22101055	+	ENSG00000170075	ENSG00000158863	inter-chromosomal	1	1	1	0	M	M	NA	0	0	0	1	0	1	0	0	0	0	1	0	291	4	4
ZBTB14	ASXL1	18	5295814	-	20	32366383	+	ENSG00000198081	ENSG00000171456	inter-chromosomal	1	1	1	0	E	E	NA	0	1	0	0	0	0	1	0	0	0	0	1	8	4	1
MYBPC3	SLC11A1	11	47335877	-	2	218392981	+	ENSG00000134571	ENSG00000018280	inter-chromosomal	1	1	1	0	E	E	out-of-frame	0	1	0	0	0	0	1	0	0	0	0	1	29	5	1
UBQLN1	ATL3	9	83686004	-	11	63625954	-	ENSG00000135018	ENSG00000184743	inter-chromosomal	17	1	17	1	E	M	NA	4	1	0	6	6	6	11	0	0	5	8	4	144; 148; 162; 171; 18; 221; 224; 228; 244; 33; 40; 41; 54; 56; 66; 69; 93	6;5;27;10;8;3;8;6;3;3;9;3;3;3;8;13;6	1;1;28;8;9;3;1;7;4;4;4;4;3;5;11;6;5
TRIM58	LRRFIP2	1	247877908	+	3	37172952	-	ENSG00000162722	ENSG00000093167	inter-chromosomal	1	1	1	0	M	M	NA	0	0	0	1	0	0	1	0	0	0	0	1	103	5	1
PPP3CA	SLC10A7	4	101195916	-	4	146294095	-	ENSG00000138814	ENSG00000120519	intra-chromosomal	1	1	1	0	E	E	out-of-frame	0	0	0	1	0	0	1	0	0	0	1	0	148	5	2
LINS1	MCOLN3	15	100564756	-	1	85018847	-	ENSG00000140471	ENSG00000055732	inter-chromosomal	1	1	1	0	M	M	NA	0	0	0	0	1	0	1	0	0	0	1	0	55	4	2
CFAP161	IL16	15	81143820	+	15	81225299	+	ENSG00000156206	ENSG00000172349	intra-chromosomal	13	1	13	1	E	E	NA	5	1	0	6	1	5	8	0	0	5	2	6	104; 142; 147; 153; 154; 2; 223; 225; 23; 264; 293; 294; 54	8;9;13;3;3;3;5;5;12;3;3;16;6	2;3;2;3;1;1;2;2;3;3;2;6;1
MIS12	BLOC1S2	17	5490028	+	10	100274107	-	ENSG00000167842	ENSG00000196072	inter-chromosomal	1	1	1	0	M	M	NA	1	0	0	0	0	0	1	0	0	0	1	0	244	3	3
C1orf112	AKR1B15	1	169662486	+	7	134564599	+	ENSG00000000460	ENSG00000227471	inter-chromosomal	1	1	1	0	M	E	NA	0	0	0	0	1	0	1	0	0	0	1	0	22	7	3
NUP62	FAM65B	19	49907540	-	6	24806250	-	ENSG00000213024	ENSG00000111913	inter-chromosomal	11	1	11	1	M	M	NA	5	0	0	5	1	3	8	0	0	3	6	2	150; 158; 161; 180; 224; 233; 244; 291; 294; 36; 48	6;3;7;7;3;3;7;3;5;4;5	1;4;3;4;9;7;4;13;3;11;16
AK2	APPBP2	1	33024120	-	17	60464974	-	ENSG00000004455	ENSG00000062725	inter-chromosomal	1	1	1	0	E	M	NA	0	0	0	1	0	0	1	0	0	1	0	0	4	4	19
NELFA	KYNU	4	2003864	-	2	143050184	+	ENSG00000185049	ENSG00000115919	inter-chromosomal	1	1	1	0	M	M	NA	0	0	0	1	0	1	0	0	0	0	0	1	145	12	3
IRF1	PACSIN2	5	132490545	-	22	42912157	-	ENSG00000125347	ENSG00000100266	inter-chromosomal	1	1	1	0	E	E	NA	1	0	0	0	0	0	1	0	0	1	0	0	165	4	1
BCAT1	SLC35F6	12	24816585	-	2	26779999	+	ENSG00000060982	ENSG00000213699	inter-chromosomal	1	1	1	0	M	M	NA	0	0	0	1	0	0	1	0	0	0	0	1	185	4	7
RPL4	ACTB	15	66501458	-	7	5528755	-	ENSG00000174444	ENSG00000075624	inter-chromosomal	1	1	1	0	M	M	NA	1	0	0	0	0	1	0	0	0	0	1	0	265	3	1
AP5B1	NPHP3	11	65775893	-	3	132686351	-	ENSG00000254470	ENSG00000113971	inter-chromosomal	1	1	1	0	E	M	NA	0	0	0	1	0	0	1	0	0	1	0	0	41	3	6
ACTR6	MRPS15	12	100208866	+	1	36459144	-	ENSG00000075089	ENSG00000116898	inter-chromosomal	2	1	2	0	M	M	NA	1	1	0	0	0	0	2	0	0	0	0	2	287; 45	12;5	46;23
PITPNM1	MIR663AHG	11	67491979	-	20	26209459	-	ENSG00000110697	ENSG00000227195	inter-chromosomal	1	1	1	0	M	M	NA	0	0	0	1	0	1	0	0	0	0	1	0	186	3	869
PSMC5	SMARCD2	17	63832026	+	17	63832511	-	ENSG00000087191	ENSG00000108604	intra-chromosomal	1	1	1	0	E	M	NA	1	0	0	0	0	0	1	0	0	1	0	0	281	27	3
WTIP	P3H1	19	34511118	+	1	42751788	-	ENSG00000142279	ENSG00000117385	inter-chromosomal	1	1	1	0	M	M	NA	0	0	0	0	1	0	1	0	0	0	1	0	22	6	5
SLC24A3	EXOC2	20	19515564	+	6	576882	-	ENSG00000185052	ENSG00000112685	inter-chromosomal	1	1	1	0	E	E	out-of-frame	1	0	0	0	0	0	1	0	0	0	0	1	195	3	1
ARID2	SCAF11	12	45860949	+	12	45964188	-	ENSG00000189079	ENSG00000139218	intra-chromosomal	1	1	1	0	E	E	NA	0	0	0	0	1	1	0	0	0	1	0	0	123	9	2
PRKCE	NAGPA	2	45685609	+	16	5031115	-	ENSG00000171132	ENSG00000103174	inter-chromosomal	1	1	1	0	E	M	NA	1	0	0	0	0	1	0	0	0	0	1	0	237	6	3
RNF157	LPP	17	76163191	-	3	188709304	+	ENSG00000141576	ENSG00000145012	inter-chromosomal	1	1	1	0	M	M	NA	0	0	0	0	1	0	1	0	0	1	0	0	31	7	27
TBRG4	UVSSA	7	45106646	-	4	1386722	+	ENSG00000136270	ENSG00000163945	inter-chromosomal	1	1	1	0	M	M	NA	0	0	0	0	1	0	1	0	0	1	0	0	56	7	2
KIAA1456	PQLC1	8	13023007	+	18	79949653	-	ENSG00000250305	ENSG00000122490	inter-chromosomal	2	1	2	0	M	E	NA	0	0	0	1	1	0	2	0	0	2	0	0	193; 51	5;6	4;4
GALNS	SNN	16	88856258	-	16	11675977	+	ENSG00000141012	ENSG00000184602	intra-chromosomal	1	1	1	0	M	E	NA	1	0	0	0	0	1	0	0	0	0	0	1	253	6	1
KIAA0101	ZNF839	15	64382429	-	14	102335660	+	ENSG00000166803	ENSG00000022976	inter-chromosomal	1	1	1	0	M	M	NA	0	0	0	0	1	1	0	0	0	0	1	0	156	4	7
FOXP1	RNF14	3	71493426	-	5	141980123	+	ENSG00000114861	ENSG00000013561	inter-chromosomal	1	1	1	0	E	E	NA	0	0	0	1	0	0	1	0	0	0	1	0	153	6	5
ASAH1	NUMB	8	18063318	-	14	73298454	-	ENSG00000104763	ENSG00000133961	inter-chromosomal	2	1	2	0	M	M	NA	0	0	0	2	0	0	2	0	0	0	0	2	103; 160	5;5	3;3
ADAM28	MX2	8	24357626	+	21	41401126	+	ENSG00000042980	ENSG00000183486	inter-chromosomal	2	1	2	0	M	M	NA	0	0	0	2	0	0	2	0	0	1	0	1	167; 72	3;5	15;2
ANK3	MLLT10	10	60279540	-	10	21551814	+	ENSG00000151150	ENSG00000078403	intra-chromosomal	1	1	1	0	E	E	NA	1	0	0	0	0	0	1	0	0	0	0	1	195	10	9
SERTAD1	IRGQ	19	40422082	-	19	43588342	-	ENSG00000197019	ENSG00000167378	intra-chromosomal	1	1	1	0	M	M	NA	0	0	0	0	1	0	1	0	0	1	0	0	63	6	32
HSD17B2	ISG20	16	82096520	+	15	88646938	+	ENSG00000086696	ENSG00000172183	inter-chromosomal	1	1	1	0	M	M	NA	1	0	0	0	0	1	0	0	0	1	0	0	235	3	3
ITPRIPL1	MED28	2	96330278	+	4	17631932	+	ENSG00000198885	ENSG00000118579	inter-chromosomal	1	1	1	0	M	M	NA	0	0	0	1	0	1	0	0	0	0	1	0	291	3	6
MCPH1	SNRNP48	8	6643430	+	6	7611201	+	ENSG00000147316	ENSG00000168566	inter-chromosomal	1	1	1	0	M	M	NA	0	0	0	1	0	1	0	0	0	0	0	1	145	7	22
B4GALT3	CDC42SE1	1	161176434	-	1	151055993	-	ENSG00000158850	ENSG00000197622	intra-chromosomal	1	1	1	0	E	E	NA	0	0	0	1	0	1	0	0	0	0	1	0	186	3	1
DIS3L2	RBM8A	2	232259930	+	1	145922379	-	ENSG00000144535	ENSG00000265241	inter-chromosomal	1	1	1	0	M	M	NA	1	0	0	0	0	1	0	0	0	1	0	0	256	4	2
DCAF6	SEPW1	1	167966721	+	19	47783065	+	ENSG00000143164	ENSG00000178980	inter-chromosomal	1	1	1	0	E	M	NA	0	0	0	0	1	0	1	0	0	1	0	0	56	5	27
GXYLT1	PSMC6	12	42082614	-	14	52718669	+	ENSG00000151233	ENSG00000100519	inter-chromosomal	1	1	1	0	M	M	NA	0	0	0	1	0	0	1	0	0	1	0	0	154	4	2
PRELP	FAM210A	1	203490195	+	18	13663719	-	ENSG00000188783	ENSG00000177150	inter-chromosomal	1	1	1	0	M	M	NA	0	0	0	1	0	1	0	0	0	0	0	1	161	4	22
KRBOX4	RNF115	X	46495974	+	1	145745583	-	ENSG00000147121	ENSG00000265491	inter-chromosomal	1	1	1	0	M	M	NA	0	0	0	1	0	1	0	0	0	0	0	1	145	12	3
YARS2	NAP1L1	12	32727490	-	12	76067515	-	ENSG00000139131	ENSG00000187109	intra-chromosomal	1	1	1	0	E	M	NA	1	0	0	0	0	1	0	0	0	0	1	0	265	9	2
GPX2	KIAA1033	14	64940082	-	12	105147752	+	ENSG00000176153	ENSG00000136051	inter-chromosomal	1	1	1	0	M	M	NA	0	0	0	1	0	0	1	0	0	0	1	0	148	3	8
KLHL7	MME	7	23125954	+	3	155090398	+	ENSG00000122550	ENSG00000196549	inter-chromosomal	2	1	2	0	M	M	NA	1	0	0	1	0	1	1	0	0	2	0	0	192; 234	3;3	4;12
RNF170	ADD3	8	42887729	-	10	110100624	+	ENSG00000120925	ENSG00000148700	inter-chromosomal	1	1	1	0	E	E	NA	1	0	0	0	0	0	1	0	0	0	0	1	287	6	2
PTGES	PROM2	9	129749550	-	2	95290840	+	ENSG00000148344	ENSG00000155066	inter-chromosomal	1	1	1	0	M	M	NA	0	0	0	1	0	0	1	0	0	0	1	0	148	5	6
DCUN1D1	ASNS	3	182939451	-	7	97863218	-	ENSG00000043093	ENSG00000070669	inter-chromosomal	1	1	1	0	M	M	NA	0	1	0	0	0	1	0	0	0	0	0	1	28	6	14
ATG16L2	UBAP1L	11	72828984	+	15	65097203	-	ENSG00000168010	ENSG00000246922	inter-chromosomal	1	1	1	0	E	M	NA	1	0	0	0	0	1	0	0	0	0	1	0	265	21	18
AGBL3	C7orf49	7	135147963	+	7	135165976	-	ENSG00000146856	ENSG00000122783	intra-chromosomal	1	1	1	0	E	M	NA	0	1	0	0	0	1	0	0	0	0	1	0	52	4	4
NFAT5	RABL3	16	69686067	+	3	120688089	-	ENSG00000102908	ENSG00000144840	inter-chromosomal	1	1	1	0	M	M	NA	0	0	0	1	0	1	0	0	0	0	1	0	141	5	2
GSTK1	CRYGS	7	143270342	+	3	186546562	-	ENSG00000197448	ENSG00000213139	inter-chromosomal	1	1	1	0	M	M	NA	1	0	0	0	0	1	0	0	0	1	0	0	293	3	1
GUK1	ZSWIM6	1	228140363	+	5	61472681	+	ENSG00000143774	ENSG00000130449	inter-chromosomal	1	1	1	0	E	E	in-frame	1	0	0	0	0	1	0	0	0	0	1	0	240	3	1
RFC4	EIF4A2	3	186789880	-	3	186789265	+	ENSG00000163918	ENSG00000156976	intra-chromosomal	2	1	2	0	E	M	NA	1	0	0	1	0	0	2	0	0	1	1	0	150; 273	8;48	7;40
IFIT1	ATG7	10	89406486	+	3	11348280	+	ENSG00000185745	ENSG00000197548	inter-chromosomal	1	1	1	0	E	M	NA	0	0	0	1	0	0	1	0	0	1	0	0	189	9	1
CTDSP2	SLC4A1	12	57820478	-	17	44259290	-	ENSG00000175215	ENSG00000004939	inter-chromosomal	1	1	1	0	M	M	NA	0	0	0	1	0	0	1	0	0	0	0	1	54	3	1
ATHL1	TLR1	11	292997	+	4	38800948	-	ENSG00000142102	ENSG00000174125	inter-chromosomal	1	1	1	0	E	E	NA	1	0	0	0	0	1	0	0	0	0	1	0	276	3	1
HN1L	C14orf79	16	1701931	+	14	104991139	+	ENSG00000206053	ENSG00000140104	inter-chromosomal	1	1	1	0	M	M	NA	1	0	0	0	0	1	0	0	0	1	0	0	284	3	1
ACSBG1	XAF1	15	78167468	-	17	6774468	+	ENSG00000103740	ENSG00000132530	inter-chromosomal	1	1	1	0	E	M	NA	1	0	0	0	0	0	1	0	0	1	0	0	292	4	2
ATF5	CYP3A5	19	49933311	+	7	99660215	-	ENSG00000169136	ENSG00000106258	inter-chromosomal	2	1	2	0	M	M	NA	1	1	0	0	0	1	1	0	0	1	0	1	16; 262	4;6	2;1
MECR	ZNF445	1	29193046	-	3	44444018	-	ENSG00000116353	ENSG00000185219	inter-chromosomal	1	1	1	0	M	M	NA	0	0	0	1	0	1	0	0	0	0	1	0	177	3	4
SMIM7	ZNF556	19	16654028	-	19	2882539	+	ENSG00000214046	ENSG00000172000	intra-chromosomal	1	1	1	0	M	M	NA	0	1	0	0	0	0	1	0	0	0	0	1	29	3	98
PFDN5	EIF3H	12	53297319	+	8	116644276	-	ENSG00000123349	ENSG00000147677	inter-chromosomal	1	1	1	0	M	M	NA	1	0	0	0	0	0	1	0	0	0	1	0	224	9	7
MGA	SLC25A32	15	41751711	+	8	103400025	-	ENSG00000174197	ENSG00000164933	inter-chromosomal	4	1	4	0	M	M	NA	0	0	0	3	1	2	2	0	0	2	1	1	143; 169; 19; 194	7;7;8;7	2;5;7;8
FAM49B	TSPAN10	8	129948983	-	17	81638409	+	ENSG00000153310	ENSG00000182612	inter-chromosomal	1	1	1	0	M	M	NA	1	0	0	0	0	0	1	0	0	0	0	1	287	3	1
BCR	CTPS1	22	23182239	+	1	40983278	+	ENSG00000186716	ENSG00000171793	inter-chromosomal	1	1	1	0	E	E	NA	0	0	0	0	1	1	0	0	0	0	1	0	35	4	1
MBNL1	CDC42BPA	3	152415111	+	1	227317246	-	ENSG00000152601	ENSG00000143776	inter-chromosomal	1	1	1	0	E	M	NA	0	0	0	1	0	0	1	0	0	1	0	0	193	5	1
USP22	MED13	17	21017943	-	17	62063302	-	ENSG00000124422	ENSG00000108510	intra-chromosomal	1	1	1	0	E	E	NA	0	0	0	1	0	1	0	0	0	1	0	0	65	3	1
ADCY9	TNRC6C	16	4113750	-	17	78048845	+	ENSG00000162104	ENSG00000078687	inter-chromosomal	1	1	1	0	E	E	in-frame	1	0	0	0	0	0	1	0	0	0	0	1	195	5	1
MPV17L2	AGO3	19	18196624	+	1	36064140	+	ENSG00000254858	ENSG00000126070	inter-chromosomal	1	1	1	0	M	M	NA	1	0	0	0	0	1	0	0	0	1	0	0	247	3	6
HIBCH	DNAJC10	2	190244889	-	2	182717939	+	ENSG00000198130	ENSG00000077232	intra-chromosomal	1	1	1	0	E	E	NA	0	0	0	1	0	1	0	0	0	0	0	1	285	3	1
ATP6V0C	AMDHD2	16	2520218	+	16	2520357	+	ENSG00000185883	ENSG00000162066	intra-chromosomal	1	1	1	0	E	E	NA	1	0	0	0	0	1	0	0	0	0	0	1	278	9	10
NDUFB6	PLCXD1	9	32570959	-	X	302595	+	ENSG00000165264	ENSG00000182378	inter-chromosomal	2	1	2	0	E	M	NA	1	0	0	0	1	1	1	0	0	0	2	0	237; 55	3;3	1;2
SLC12A6	ZNF585B	15	34241233	-	19	37190298	-	ENSG00000140199	ENSG00000245680	inter-chromosomal	1	1	1	0	E	M	NA	0	0	0	1	0	1	0	0	0	0	1	0	177	4	3
KDM6B	DBNDD2	17	7840023	+	20	45408459	+	ENSG00000132510	ENSG00000244274	inter-chromosomal	1	1	1	0	E	E	NA	1	0	0	0	0	1	0	0	0	1	0	0	247	3	1
LIN28A	CD96	1	26429716	+	3	111651881	+	ENSG00000131914	ENSG00000153283	inter-chromosomal	1	1	1	0	M	M	NA	1	0	0	0	0	0	1	0	0	1	0	0	233	4	1
C15orf57	SGSM1	15	40537886	-	22	24925323	+	ENSG00000128891	ENSG00000167037	inter-chromosomal	1	1	1	0	M	M	NA	0	0	0	1	0	0	1	0	0	1	0	0	149	4	7
AIDA	OR2W3	1	222712207	-	1	247895587	+	ENSG00000186063	ENSG00000238243	intra-chromosomal	1	1	1	0	E	E	NA	0	0	0	1	0	1	0	0	0	0	1	0	177	4	1
CD3EAP	GPR137C	19	45409925	+	14	52613213	+	ENSG00000117877	ENSG00000180998	inter-chromosomal	1	1	1	0	M	M	NA	0	0	0	0	1	0	1	0	0	0	0	1	33	4	7
LUC7L3	SEMA4C	17	50744814	+	2	96863061	-	ENSG00000108848	ENSG00000168758	inter-chromosomal	6	1	6	1	E	M	NA	3	0	0	2	1	4	2	0	0	3	2	1	191; 219; 235; 288; 36; 65	3;9;5;12;11;5	9;7;14;17;15;19
GLRX3	GRM2	10	130183480	+	3	51713522	+	ENSG00000108010	ENSG00000164082	inter-chromosomal	1	1	1	0	M	M	NA	0	1	0	0	0	1	0	0	0	0	0	1	28	5	21
MALT1	CFLAR	18	58752636	+	2	201175470	+	ENSG00000172175	ENSG00000003402	inter-chromosomal	1	1	1	0	M	M	NA	0	0	0	1	0	0	1	0	0	1	0	0	146	7	34
ATP6V1C1	SMIM12	8	103071915	+	1	34854425	-	ENSG00000155097	ENSG00000163866	inter-chromosomal	1	1	1	0	M	M	NA	1	0	0	0	0	1	0	0	0	0	1	0	289	5	2
SUN2	GTPBP1	22	38739724	-	22	38733400	+	ENSG00000100242	ENSG00000100226	intra-chromosomal	1	1	1	0	E	M	NA	0	1	0	0	0	0	1	0	0	0	0	1	45	6	6
SEC14L3	RIOK3	22	30449138	-	18	23479317	+	ENSG00000100012	ENSG00000101782	inter-chromosomal	1	1	1	0	M	E	in-frame	0	0	0	1	0	0	1	0	0	1	0	0	192	3	2
DIABLO	TMEM63A	12	122217238	-	1	225865032	-	ENSG00000184047	ENSG00000196187	inter-chromosomal	1	1	1	0	M	M	NA	1	0	0	0	0	1	0	0	0	1	0	0	220	8	18
DNAJC22	HERC4	12	49353490	+	10	67994611	-	ENSG00000178401	ENSG00000148634	inter-chromosomal	2	1	2	0	M	M	NA	1	0	0	1	0	2	0	0	0	0	2	0	221; 291	5;4	32;27
COIL	SPATA5	17	56946473	-	4	123028186	+	ENSG00000121058	ENSG00000145375	inter-chromosomal	1	1	1	0	M	E	in-frame	1	0	0	0	0	1	0	0	0	0	0	1	277	3	1
RAB42	SLC35E3	1	28594503	+	12	68780219	+	ENSG00000188060	ENSG00000175782	inter-chromosomal	1	1	1	0	M	M	NA	0	0	0	1	0	0	1	0	0	1	0	0	174	3	3
FAM13A	NDUFA9	4	88936352	-	12	4692424	+	ENSG00000138640	ENSG00000139180	inter-chromosomal	4	1	4	0	M	M	NA	3	0	0	1	0	2	2	0	0	2	0	2	104; 292; 293; 296	10;4;7;9	2;25;44;44
EXOG	SLC5A5	3	38525773	+	19	17894141	+	ENSG00000157036	ENSG00000105641	inter-chromosomal	1	1	1	0	M	M	NA	1	0	0	0	0	0	1	0	0	0	1	0	217	9	18
RFWD2	KIAA0040	1	176027572	-	1	175177684	-	ENSG00000143207	ENSG00000235750	intra-chromosomal	1	1	1	0	E	E	NA	1	0	0	0	0	1	0	0	0	0	0	1	250	4	1
NFATC1	CTDP1	18	79411501	+	18	79695225	+	ENSG00000131196	ENSG00000060069	intra-chromosomal	1	1	1	0	E	E	in-frame	1	0	0	0	0	0	1	0	0	0	0	1	294	5	2
NEDD9	CDKAL1	6	11305992	-	6	21230848	+	ENSG00000111859	ENSG00000145996	intra-chromosomal	1	1	1	0	E	E	in-frame	0	0	0	1	0	0	1	0	0	0	1	0	153	3	2
NPRL3	LYPLA2	16	138150	-	1	23792657	+	ENSG00000103148	ENSG00000011009	inter-chromosomal	1	1	1	0	E	E	NA	0	0	0	0	1	0	1	0	0	0	1	0	98	5	1
GK5	YARS	3	142185061	-	1	32782539	-	ENSG00000175066	ENSG00000134684	inter-chromosomal	1	1	1	0	M	E	NA	0	0	0	1	0	0	1	0	0	0	0	1	69	7	5
RAB5A	MBNL3	3	19984857	+	X	132378908	-	ENSG00000144566	ENSG00000076770	inter-chromosomal	1	1	1	0	M	M	NA	1	0	0	0	0	1	0	0	0	0	1	0	221	4	2
APOBEC3C	MRPL48	22	39019374	+	11	73843221	+	ENSG00000244509	ENSG00000175581	inter-chromosomal	1	1	1	0	M	M	NA	0	0	0	0	1	0	1	0	0	0	1	0	24	3	5
MRPS25	ZNF485	3	15049865	-	10	43617683	+	ENSG00000131368	ENSG00000198298	inter-chromosomal	1	1	1	0	M	M	NA	0	0	0	1	0	0	1	0	0	1	0	0	95	4	6
CHCHD5	CHAF1B	2	112588175	+	21	36418036	+	ENSG00000125611	ENSG00000159259	inter-chromosomal	1	1	1	0	M	M	NA	0	0	0	1	0	1	0	0	0	0	0	1	145	4	7
TIMM50	ATXN3	19	39492891	+	14	92061941	-	ENSG00000105197	ENSG00000066427	inter-chromosomal	1	1	1	0	M	M	NA	0	0	0	1	0	1	0	0	0	1	0	0	171	3	5
RHOA	EEF1A1	3	49359630	-	6	73519921	-	ENSG00000067560	ENSG00000156508	inter-chromosomal	1	1	1	0	M	M	NA	0	0	0	0	1	0	1	0	0	0	1	0	80	9	1
RBMS1	SLC4A1	2	160273905	-	17	44250191	-	ENSG00000153250	ENSG00000004939	inter-chromosomal	1	1	1	0	M	M	NA	1	0	0	0	0	0	1	0	0	0	1	0	224	3	1
SASH3	ZNF839	X	129780154	+	14	102325983	+	ENSG00000122122	ENSG00000022976	inter-chromosomal	1	1	1	0	E	E	NA	1	0	0	0	0	0	1	0	0	1	0	0	233	3	2
RPL30	PLIN4	8	98044943	-	19	4504023	-	ENSG00000156482	ENSG00000167676	inter-chromosomal	1	1	1	0	E	M	NA	1	0	0	0	0	0	1	0	0	0	1	0	269	4	3
DSCR3	UBN2	21	37224892	-	7	139302568	+	ENSG00000157538	ENSG00000157741	inter-chromosomal	1	1	1	0	M	M	NA	0	0	0	0	1	0	1	0	0	0	1	0	98	3	6
GCA	PPP2R3B	2	162344274	+	X	347694	-	ENSG00000115271	ENSG00000167393	inter-chromosomal	1	1	1	0	E	E	NA	0	1	0	0	0	0	1	0	0	0	0	1	16	4	1
NME7	MIPOL1	1	169283986	-	14	37503211	+	ENSG00000143156	ENSG00000151338	inter-chromosomal	1	1	1	0	M	M	NA	0	0	0	0	1	0	1	0	0	0	1	0	15	3	3
STIM2	SLC3A1	4	26861675	+	2	44314920	+	ENSG00000109689	ENSG00000138079	inter-chromosomal	1	1	1	0	E	M	NA	0	0	0	0	1	0	1	0	0	1	0	0	20	4	1
FITM2	WHAMM	20	44310976	-	15	82813103	+	ENSG00000197296	ENSG00000156232	inter-chromosomal	1	1	1	0	E	E	out-of-frame	1	0	0	0	0	0	1	0	0	1	0	0	261	3	2
IGFBP7	CPSF6	4	57109874	-	12	69252107	+	ENSG00000163453	ENSG00000111605	inter-chromosomal	1	1	1	0	M	M	NA	1	0	0	0	0	1	0	0	0	1	0	0	225	3	1
GPR155	SCRN3	2	174433962	-	2	174427934	+	ENSG00000163328	ENSG00000144306	intra-chromosomal	1	1	1	0	M	M	NA	1	0	0	0	0	1	0	0	0	1	0	0	230	8	7
KIAA1715	THEMIS2	2	175925670	-	1	27879804	+	ENSG00000144320	ENSG00000130775	inter-chromosomal	6	1	6	1	M	M	NA	4	1	0	1	0	2	4	0	0	4	0	2	220; 271; 272; 279; 4; 45	3;7;4;4;3;8	24;11;24;15;2;39
PKD2L2	ZP3	5	137936427	+	7	76428684	+	ENSG00000078795	ENSG00000188372	inter-chromosomal	1	1	1	0	E	M	NA	1	0	0	0	0	1	0	0	0	0	1	0	221	4	1
ZNF626	TRPM7	19	20622038	-	15	50604590	-	ENSG00000188171	ENSG00000092439	inter-chromosomal	1	1	1	0	M	M	NA	0	0	0	1	0	1	0	0	0	0	1	0	187	4	1
FBXO42	USP8	1	16292461	-	15	50493591	+	ENSG00000037637	ENSG00000138592	inter-chromosomal	1	1	1	0	M	M	NA	1	0	0	0	0	0	1	0	0	1	0	0	165	4	7
ARHGAP6	TAB3	X	11254549	-	X	30831576	-	ENSG00000047648	ENSG00000157625	intra-chromosomal	1	1	1	0	E	E	NA	0	0	0	1	0	1	0	0	0	0	0	1	285	3	2
ZEB2	CBX5	2	144463581	-	12	54238359	-	ENSG00000169554	ENSG00000094916	inter-chromosomal	1	1	1	0	M	M	NA	1	0	0	0	0	0	1	0	0	0	1	0	164	3	2
THADA	ARRDC5	2	43333157	-	19	4902866	-	ENSG00000115970	ENSG00000205784	inter-chromosomal	1	1	1	0	E	E	NA	0	0	0	0	1	1	0	0	0	1	0	0	66	5	1
SMARCA4	TNRC6C-AS1	19	10983603	+	17	78110103	-	ENSG00000127616	ENSG00000204282	inter-chromosomal	1	1	1	0	M	M	NA	1	0	0	0	0	0	1	0	0	1	0	0	292	4	30
SIPA1L3	MRI1	19	37907968	+	19	13772486	+	ENSG00000105738	ENSG00000037757	intra-chromosomal	1	1	1	0	M	M	NA	0	0	0	1	0	1	0	0	0	0	0	1	194	5	1
ZNF740	ITGB7	12	53195141	+	12	53196370	-	ENSG00000139651	ENSG00000139626	intra-chromosomal	1	1	1	0	E	M	NA	1	0	0	0	0	0	1	0	0	1	0	0	260	6	10
DNAJB14	RAB11FIP1	4	99930528	-	8	37877256	-	ENSG00000164031	ENSG00000156675	inter-chromosomal	1	1	1	0	M	M	out-of-frame	1	0	0	0	0	1	0	0	0	1	0	0	275	3	1
SHE	KRR1	1	154482010	-	12	75496499	-	ENSG00000169291	ENSG00000111615	inter-chromosomal	1	1	1	0	M	M	NA	1	0	0	0	0	0	1	0	0	0	1	0	224	5	18
SRP72	IAPP	4	56483246	+	12	21378800	+	ENSG00000174780	ENSG00000121351	inter-chromosomal	10	1	10	1	M	M	NA	3	0	0	6	1	3	7	0	0	5	2	3	104; 163; 166; 170; 179; 219; 244; 285; 39; 95	5;4;4;6;4;5;4;5;11;5	6;6;5;6;5;2;5;3;4;2
SNTN	C4BPB	3	63663742	+	1	207095944	+	ENSG00000188817	ENSG00000123843	inter-chromosomal	1	1	1	0	M	M	NA	0	0	0	1	0	1	0	0	0	0	0	1	183	7	5
SFSWAP	DDX5	12	131711447	+	17	64504842	-	ENSG00000061936	ENSG00000108654	inter-chromosomal	1	1	1	0	E	E	in-frame	1	0	0	0	0	0	1	0	0	1	0	0	233	3	2
JARID2	ING2	6	15246583	+	4	183510281	+	ENSG00000008083	ENSG00000168556	inter-chromosomal	1	1	1	0	E	E	NA	0	0	0	1	0	0	1	0	0	1	0	0	192	3	1
DCBLD1	SCYL3	6	117539973	+	1	169850678	-	ENSG00000164465	ENSG00000000457	inter-chromosomal	1	1	1	0	M	M	NA	0	0	0	1	0	1	0	0	0	0	0	1	194	3	4
TEPP	USB1	16	57985941	+	16	58002479	+	ENSG00000159648	ENSG00000103005	read-through	1	1	1	0	E	E	in-frame	0	0	0	1	0	0	1	0	0	1	0	0	147	3	1
PPP1CB	ACTB	2	28801629	+	7	5527582	-	ENSG00000213639	ENSG00000075624	inter-chromosomal	1	1	1	0	M	M	NA	1	0	0	0	0	0	1	0	0	0	0	1	287	4	1
WDR92	TLK1	2	68130363	-	2	171082852	-	ENSG00000243667	ENSG00000198586	intra-chromosomal	1	1	1	0	M	E	NA	0	0	0	1	0	0	1	0	0	1	0	0	143	3	12
SP100	CEP76	2	230417665	+	18	12692308	-	ENSG00000067066	ENSG00000101624	inter-chromosomal	1	1	1	0	E	M	NA	1	0	0	0	0	1	0	0	0	1	0	0	235	5	2
CHRNG	SYNE4	2	232546373	+	19	36006001	-	ENSG00000196811	ENSG00000181392	inter-chromosomal	1	1	1	0	M	M	NA	0	0	0	0	1	1	0	0	0	0	1	0	32	5	9
NLK	TXNL4A	17	28196259	+	18	79973063	-	ENSG00000087095	ENSG00000141759	inter-chromosomal	1	1	1	0	M	M	NA	0	0	0	1	0	0	1	0	0	1	0	0	169	3	1
PPP1R12A	ANAPC15	12	79779923	-	11	72107130	-	ENSG00000058272	ENSG00000110200	inter-chromosomal	1	1	1	0	M	M	NA	0	0	0	1	0	1	0	0	0	1	0	0	129	7	14
RICTOR	INTS6	5	38969968	-	13	51440599	-	ENSG00000164327	ENSG00000102786	inter-chromosomal	1	1	1	0	M	M	NA	0	0	0	1	0	0	1	0	0	0	1	0	190	5	12
MBNL1	ANK1	3	152445526	+	8	41692816	-	ENSG00000152601	ENSG00000029534	inter-chromosomal	1	1	1	0	M	M	in-frame	0	0	0	1	0	1	0	0	0	0	0	1	142	5	4
IFRD1	NGRN	7	112476488	+	15	90274183	+	ENSG00000006652	ENSG00000182768	inter-chromosomal	1	1	1	0	M	M	NA	1	0	0	0	0	0	1	0	0	1	0	0	158	3	1
CSF2RA	TMEM192	X	1295456	+	4	165074388	-	ENSG00000198223	ENSG00000170088	inter-chromosomal	1	1	1	0	E	M	NA	1	0	0	0	0	0	1	0	0	1	0	0	280	29	24
CYTH4	PLEKHF1	22	37303404	+	19	29674526	+	ENSG00000100055	ENSG00000166289	inter-chromosomal	2	1	2	0	E	M	NA	2	0	0	0	0	0	2	0	0	1	0	1	263; 280	3;4	6;14
NOX4	HELB	11	89325889	-	12	66340537	+	ENSG00000086991	ENSG00000127311	inter-chromosomal	1	1	1	0	M	M	NA	0	0	0	1	0	1	0	0	0	1	0	0	176	10	2
RBM38	WNK1	20	57407988	+	12	752941	+	ENSG00000132819	ENSG00000060237	inter-chromosomal	1	1	1	0	M	M	NA	0	0	0	0	1	0	1	0	0	0	0	1	33	5	7
RMDN1	DNAJC24	8	86494872	-	11	31431152	+	ENSG00000176623	ENSG00000170946	inter-chromosomal	1	1	1	0	M	M	NA	1	0	0	0	0	1	0	0	0	0	1	0	237	5	6
KDM4B	LYN	19	5112201	+	8	56012680	+	ENSG00000127663	ENSG00000254087	inter-chromosomal	2	1	2	0	M	M	NA	2	0	0	0	0	0	2	0	0	1	0	1	218; 264	3;4	2;3
ESR2	STAT5B	14	64084232	-	17	42218005	-	ENSG00000140009	ENSG00000173757	inter-chromosomal	2	1	2	0	E	M	NA	0	0	0	2	0	0	2	0	0	1	0	1	143; 54	4;3	1;4
NKTR	CCDC153	3	42603051	+	11	119196579	-	ENSG00000114857	ENSG00000248712	inter-chromosomal	1	1	1	0	M	M	NA	1	0	0	0	0	0	1	0	0	0	1	0	244	3	6
PTPDC1	CYCS	9	94097436	+	7	25124002	-	ENSG00000158079	ENSG00000172115	inter-chromosomal	1	1	1	0	M	M	in-frame	0	0	0	1	0	0	1	0	0	0	0	1	167	4	2
BRD9	WIPI2	5	869364	-	7	5217323	+	ENSG00000028310	ENSG00000157954	inter-chromosomal	2	1	2	0	M	M	NA	1	0	0	1	0	1	1	0	0	2	0	0	174; 262	5;4	5;15
DDOST	FAM228B	1	20651812	-	2	24124281	+	ENSG00000244038	ENSG00000219626	inter-chromosomal	1	1	1	0	M	M	NA	0	0	0	1	0	0	1	0	0	1	0	0	68	3	5
FBXL13	SRPK2	7	102963533	-	7	105146658	-	ENSG00000161040	ENSG00000135250	intra-chromosomal	1	1	1	0	E	E	out-of-frame	1	0	0	0	0	0	1	0	0	0	1	0	241	3	1
ZNF554	MED21	19	2830753	+	12	27030288	+	ENSG00000172006	ENSG00000152944	inter-chromosomal	1	1	1	0	M	M	NA	1	0	0	0	0	0	1	0	0	0	0	1	294	3	5
FRMD4B	CDC20B	3	69198429	-	5	55136576	-	ENSG00000114541	ENSG00000164287	inter-chromosomal	1	1	1	0	M	M	NA	1	0	0	0	0	1	0	0	0	0	1	0	276	9	10
DNAH7	CFAP97	2	195901094	-	4	185169481	-	ENSG00000118997	ENSG00000164323	inter-chromosomal	22	1	22	1	M	M	NA	11	0	0	4	7	11	11	0	0	9	7	6	140; 165; 169; 192; 217; 22; 221; 244; 248; 256; 264; 265; 277; 283; 285; 294; 31; 36; 39; 51; 56; 93	3;4;8;8;4;13;6;5;5;6;4;7;7;5;4;4;7;8;3;8;6;3	22;12;12;16;12;15;17;14;21;12;24;9;42;10;12;14;6;7;16;35;17;15
TMEM154	NPIPB5	4	152625430	-	16	22490820	+	ENSG00000170006	ENSG00000243716	inter-chromosomal	1	1	1	0	M	M	NA	0	0	0	0	1	1	0	0	0	1	0	0	66	28	2
SSH2	CIITA	17	29648144	-	16	10925510	+	ENSG00000141298	ENSG00000179583	inter-chromosomal	2	1	2	0	E	M	NA	2	0	0	0	0	1	1	0	0	1	0	1	247; 271	4;9	22;23
KIN	FRMD4B	10	7755208	-	3	69198647	-	ENSG00000151657	ENSG00000114541	inter-chromosomal	1	1	1	0	M	M	NA	1	0	0	0	0	1	0	0	0	0	0	1	239	3	9
GSR	GLOD4	8	30678342	-	17	777656	-	ENSG00000104687	ENSG00000167699	inter-chromosomal	1	1	1	0	M	M	NA	1	0	0	0	0	1	0	0	0	1	0	0	247	6	10
RPS3A	MCTP2	4	151104652	+	15	94483026	+	ENSG00000145425	ENSG00000140563	inter-chromosomal	1	1	1	0	E	M	NA	0	0	0	1	0	1	0	0	0	0	1	0	291	3	4
MAN2B2	MRFAP1L1	4	6578498	+	4	6708643	-	ENSG00000013288	ENSG00000178988	intra-chromosomal	1	1	1	0	E	E	NA	0	0	0	1	0	1	0	0	0	0	1	0	191	5	1
PGBD2	RPL36A	1	248919756	+	X	101392371	+	ENSG00000185220	ENSG00000241343	inter-chromosomal	1	1	1	0	M	M	NA	1	0	0	0	0	0	1	0	0	0	0	1	287	3	3
ENOSF1	TAF8	18	670324	-	6	42078614	+	ENSG00000132199	ENSG00000137413	inter-chromosomal	2	1	2	0	E	M	NA	1	0	0	1	0	0	2	0	0	0	1	1	153; 294	3;5	1;4
IL3RA	FEM1A	X	1382689	+	19	4795900	+	ENSG00000185291	ENSG00000141965	inter-chromosomal	1	1	1	0	E	M	NA	1	0	0	0	0	1	0	0	0	1	0	0	234	3	4
CNOT7	ZDHHC2	8	17224964	-	8	17224401	+	ENSG00000198791	ENSG00000104219	intra-chromosomal	1	1	1	0	E	M	NA	1	0	0	0	0	0	1	0	0	1	0	0	260	3	7
IPO11	KIAA1671	5	62443083	+	22	25196454	+	ENSG00000086200	ENSG00000197077	inter-chromosomal	2	1	2	0	E	M	NA	0	1	0	1	0	1	1	0	0	1	0	1	146; 3	5;5	1;3
NFIX	DNHD1	19	13095729	+	11	6508880	+	ENSG00000008441	ENSG00000179532	inter-chromosomal	1	1	1	0	M	E	NA	0	0	0	1	0	1	0	0	0	1	0	0	129	7	1
UPF3A	POU5F2	13	114285214	+	5	93737801	-	ENSG00000169062	ENSG00000248483	inter-chromosomal	1	1	1	0	M	M	NA	0	0	0	1	0	0	1	0	0	1	0	0	174	5	46
MRPS21	ZNF587	1	150294448	+	19	57853779	+	ENSG00000266472	ENSG00000198466	inter-chromosomal	2	1	2	0	E	M	NA	1	0	0	1	0	0	2	0	0	0	0	2	103; 238	3;5	1;3
CSRNP3	FHIT	2	165681791	+	3	59751495	-	ENSG00000178662	ENSG00000189283	inter-chromosomal	1	1	1	0	M	M	NA	1	0	0	0	0	0	1	0	0	0	1	0	217	3	2
TNFRSF1B	PNRC1	1	12194617	+	6	89083752	+	ENSG00000028137	ENSG00000146278	inter-chromosomal	1	1	1	0	E	E	NA	1	0	0	0	0	1	0	0	0	1	0	0	234	3	2
MAGI2	CASC5	7	78518750	-	15	40662643	+	ENSG00000187391	ENSG00000137812	inter-chromosomal	1	1	1	0	M	M	NA	0	0	0	1	0	1	0	0	0	1	0	0	176	4	15
TIMM23B	AGAP6	10	49973142	+	10	50001996	+	ENSG00000204152	ENSG00000204149	intra-chromosomal	1	1	1	0	E	E	NA	0	0	0	1	0	0	1	0	0	1	0	0	169	5	2
ACSM3	TRIM72	16	20682095	+	16	31230753	+	ENSG00000005187	ENSG00000177238	intra-chromosomal	2	1	2	0	M	M	NA	1	0	0	1	0	0	2	0	0	2	0	0	163; 274	3;5	9;6
FGFR1OP2	MLANA	12	26938710	+	9	5908985	+	ENSG00000111790	ENSG00000120215	inter-chromosomal	1	1	1	0	E	M	NA	0	0	0	1	0	1	0	0	0	1	0	0	188	4	5
RBM26	CLUAP1	13	79376430	-	16	3537468	+	ENSG00000139746	ENSG00000103351	inter-chromosomal	3	1	3	0	M	M	NA	2	0	0	1	0	2	1	0	0	0	2	1	223; 243; 69	5;3;7	2;2;4
TMEM53	SYNJ2	1	44654040	-	6	158017535	+	ENSG00000126106	ENSG00000078269	inter-chromosomal	1	1	1	0	M	M	NA	0	0	0	1	0	1	0	0	0	0	1	0	178	4	12
SETX	XRCC2	9	132286422	-	7	152648546	-	ENSG00000107290	ENSG00000196584	inter-chromosomal	2	1	2	0	E	M	NA	0	0	0	2	0	0	2	0	0	2	0	0	202; 95	4;6	6;8
STEAP4	SPN	7	88271146	-	16	29668483	+	ENSG00000127954	ENSG00000197471	inter-chromosomal	1	1	1	0	M	M	NA	0	0	0	1	0	0	1	0	0	1	0	0	72	5	3
PLA2G4C	TMED3	19	48074472	-	15	79426950	+	ENSG00000105499	ENSG00000166557	inter-chromosomal	1	1	1	0	M	M	NA	0	0	0	0	1	0	1	0	0	0	1	0	14	8	19
MTIF3	CYB5A	13	27440130	-	18	74251468	-	ENSG00000122033	ENSG00000166347	inter-chromosomal	2	1	2	0	M	M	NA	1	0	0	0	1	0	2	0	0	2	0	0	261; 31	3;4	1;1
RIOK3	MBNL3	18	23475024	+	X	132386710	-	ENSG00000101782	ENSG00000076770	inter-chromosomal	1	1	1	0	M	M	out-of-frame	0	0	0	0	1	1	0	0	0	0	1	0	35	8	1
KLHL6	RSL1D1	3	183508393	-	16	11836211	-	ENSG00000172578	ENSG00000171490	inter-chromosomal	1	1	1	0	M	M	NA	0	0	0	0	1	1	0	0	0	0	1	0	46	9	1
HIST1H1C	HIST2H3A	6	26055787	-	1	149853099	+	ENSG00000187837	ENSG00000203852	inter-chromosomal	1	1	1	0	E	M	NA	1	0	0	0	0	0	1	0	0	0	0	1	258	4	18
TEP1	RPS6KA3	14	20368351	-	X	20151721	-	ENSG00000129566	ENSG00000177189	inter-chromosomal	1	1	1	0	M	M	NA	0	0	0	0	1	1	0	0	0	1	0	0	123	5	1
ZNF561-AS1	LINC01002	19	9626860	+	19	203985	-	ENSG00000267106	ENSG00000282508	intra-chromosomal	1	1	1	0	E	E	NA	0	0	0	0	1	1	0	0	0	0	1	0	46	3	1
SLC15A3	GMPR	11	60943708	-	6	16238580	+	ENSG00000110446	ENSG00000137198	inter-chromosomal	1	1	1	0	M	E	NA	0	0	0	1	0	0	1	0	0	1	0	0	4	8	1
DDX17	CMC2	22	38505185	-	16	80969795	-	ENSG00000100201	ENSG00000103121	inter-chromosomal	1	1	1	0	M	M	NA	1	0	0	0	0	0	1	0	0	0	0	1	271	7	1
GZF1	SLC12A2	20	23373063	+	5	128168136	+	ENSG00000125812	ENSG00000064651	inter-chromosomal	1	1	1	0	E	M	NA	1	0	0	0	0	1	0	0	0	0	1	0	237	5	4
COPB2	TTC7B	3	139382184	-	14	90526773	-	ENSG00000184432	ENSG00000165914	inter-chromosomal	1	1	1	0	M	M	NA	1	0	0	0	0	1	0	0	0	0	0	1	248	4	24
NDFIP1	SCHIP1	5	142143864	+	3	159886627	+	ENSG00000131507	ENSG00000151967	inter-chromosomal	2	1	2	0	M	M	NA	2	0	0	0	0	1	1	0	0	0	0	2	253; 264	3;3	30;2
PRKAR1A	TMEM120B	17	68515815	+	12	121782000	+	ENSG00000108946	ENSG00000188735	inter-chromosomal	1	1	1	0	E	M	NA	1	0	0	0	0	0	1	0	0	1	0	0	281	5	16
ZNF529	SLC35G1	19	36580266	-	10	93954009	+	ENSG00000186020	ENSG00000176273	inter-chromosomal	1	1	1	0	M	E	NA	0	0	0	0	1	1	0	0	0	1	0	0	39	4	1
MAST3	DIP2A	19	18150018	+	21	46568486	+	ENSG00000099308	ENSG00000160305	inter-chromosomal	1	1	1	0	M	M	NA	1	0	0	0	0	1	0	0	0	1	0	0	293	3	2
ADGRE5	SIGLEC10	19	14397203	+	19	51410899	-	ENSG00000123146	ENSG00000142512	intra-chromosomal	1	1	1	0	M	M	NA	1	0	0	0	0	1	0	0	0	1	0	0	279	8	1
JADE2	TAF8	5	134581832	+	6	42081859	+	ENSG00000043143	ENSG00000137413	inter-chromosomal	1	1	1	0	M	M	NA	0	0	0	1	0	0	1	0	0	0	0	1	185	4	1
PRIM2	VPS13B	6	57507453	+	8	99170038	+	ENSG00000146143	ENSG00000132549	inter-chromosomal	1	1	1	0	E	E	NA	0	0	0	1	0	0	1	0	0	0	1	0	148	3	2
PPP3CA	RFWD2	4	101346739	-	1	176184692	-	ENSG00000138814	ENSG00000143207	inter-chromosomal	1	1	1	0	E	E	out-of-frame	1	0	0	0	0	0	1	0	0	1	0	0	280	3	1
MBOAT2	PTPRS	2	8908621	-	19	5159098	-	ENSG00000143797	ENSG00000105426	inter-chromosomal	1	1	1	0	E	M	NA	1	0	0	0	0	0	1	0	0	1	0	0	218	5	2
MYADM	TSC22D3	19	53875464	+	X	107713929	-	ENSG00000179820	ENSG00000157514	inter-chromosomal	1	1	1	0	M	M	NA	0	0	0	1	0	0	1	0	0	1	0	0	192	3	1
RPS6KC1	ZC3H11A	1	213176587	+	1	203802908	+	ENSG00000136643	ENSG00000058673	intra-chromosomal	1	1	1	0	M	M	NA	0	0	0	1	0	0	1	0	0	0	1	0	180	5	1
C18orf32	MSS51	18	49478142	-	10	73424626	-	ENSG00000177576	ENSG00000166343	inter-chromosomal	1	1	1	0	M	M	NA	0	0	0	1	0	1	0	0	0	0	0	1	194	6	5
UBA6	POLE2	4	67613860	-	14	49646621	-	ENSG00000033178	ENSG00000100479	inter-chromosomal	1	1	1	0	M	M	NA	0	0	0	1	0	1	0	0	0	0	0	1	145	4	6
TMEM230	TTC28-AS1	20	5068483	-	22	27986294	+	ENSG00000089063	ENSG00000235954	inter-chromosomal	2	1	2	0	E	M	NA	1	1	0	0	0	2	0	0	0	1	0	1	262; 28	7;10	2;9
CBR4	ST3GAL1	4	169001169	-	8	133459071	-	ENSG00000145439	ENSG00000008513	inter-chromosomal	1	1	1	0	E	M	NA	0	0	0	0	1	1	0	0	0	1	0	0	66	4	3
MASP2	TARDBP	1	11026523	-	1	11025912	+	ENSG00000009724	ENSG00000120948	intra-chromosomal	1	1	1	0	E	M	NA	1	0	0	0	0	1	0	0	0	0	1	0	265	9	13
PARP8	TRAPPC9	5	50666068	+	8	140311375	-	ENSG00000151883	ENSG00000167632	inter-chromosomal	1	1	1	0	E	E	NA	0	0	0	1	0	1	0	0	0	0	1	0	141	5	1
TIMM13	BTBD2	19	2426881	-	19	1997463	-	ENSG00000099800	ENSG00000133243	intra-chromosomal	1	1	1	0	M	E	NA	0	0	0	1	0	1	0	0	0	0	1	0	170	3	1
MNDA	ZFP36	1	158845842	+	19	39406926	+	ENSG00000163563	ENSG00000128016	inter-chromosomal	1	1	1	0	M	M	out-of-frame	1	0	0	0	0	1	0	0	0	0	1	0	276	3	1
GALNT10	MRPL22	5	154386430	+	5	154956371	+	ENSG00000164574	ENSG00000082515	intra-chromosomal	1	1	1	0	E	E	in-frame	0	1	0	0	0	0	1	0	0	0	0	1	8	3	1
COA7	CHD1L	1	52684451	-	1	147255820	+	ENSG00000162377	ENSG00000131778	intra-chromosomal	1	1	1	0	E	M	NA	0	0	0	1	0	1	0	0	0	0	0	1	145	5	1
CREB3L2	STAT1	7	138001604	-	2	191010004	-	ENSG00000182158	ENSG00000115415	inter-chromosomal	1	1	1	0	E	E	out-of-frame	0	0	0	1	0	0	1	0	0	1	0	0	192	4	1
IL3RA	SLC25A6	X	1381097	+	X	1389406	-	ENSG00000185291	ENSG00000169100	intra-chromosomal	1	1	1	0	M	M	out-of-frame	1	0	0	0	0	0	1	0	0	1	0	0	261	7	1
NKTR	RPL7L1	3	42647294	+	6	42881764	+	ENSG00000114857	ENSG00000146223	inter-chromosomal	1	1	1	0	M	M	NA	0	0	0	0	1	1	0	0	0	0	1	0	93	5	4
TSPAN19	C14orf159	12	85016669	-	14	91225377	+	ENSG00000231738	ENSG00000133943	inter-chromosomal	4	1	4	0	M	M	NA	1	0	0	2	1	3	1	0	0	1	2	1	101; 168; 264; 67	3;3;8;3	10;13;2;13
MGA	MPC2	15	41772650	+	1	167917664	-	ENSG00000174197	ENSG00000143158	inter-chromosomal	1	1	1	0	M	M	NA	0	0	0	1	0	0	1	0	0	1	0	0	4	3	4
CSRP2	GPR137C	12	76864388	-	14	52613462	+	ENSG00000175183	ENSG00000180998	inter-chromosomal	3	1	3	0	M	M	NA	0	0	0	2	1	3	0	0	0	0	2	1	142; 36; 99	7;23;11	12;7;12
YIPF6	NAIP	X	68536022	+	5	70986352	-	ENSG00000181704	ENSG00000249437	inter-chromosomal	1	1	1	0	M	M	NA	0	0	0	0	1	0	1	0	0	1	0	0	31	4	12
RANBP10	RASGRF2	16	67805428	-	5	81228110	+	ENSG00000141084	ENSG00000113319	inter-chromosomal	4	1	4	0	E	M	NA	0	1	0	3	0	0	4	0	0	0	1	3	150; 167; 45; 54	7;17;6;5	9;4;1;8
ZBTB43	TMBIM1	9	126837119	+	2	218285848	-	ENSG00000169155	ENSG00000135926	inter-chromosomal	1	1	1	0	M	M	NA	0	1	0	0	0	0	1	0	0	0	0	1	8	3	3
DDX10	NUMA1	11	108723462	+	11	72068613	-	ENSG00000178105	ENSG00000137497	intra-chromosomal	3	1	3	0	E	M	NA	1	0	0	1	1	0	3	0	0	2	0	1	146; 261; 33	4;6;5	5;10;11
SNU13	AAK1	22	41673930	-	2	69482668	-	ENSG00000100138	ENSG00000115977	inter-chromosomal	1	1	1	0	E	M	NA	0	0	0	1	0	1	0	0	0	1	0	0	176	3	2
KIAA0232	TBC1D14	4	6782842	+	4	6923374	+	ENSG00000170871	ENSG00000132405	read-through	2	1	2	0	E	E	NA	1	0	0	1	0	0	2	0	0	1	1	0	164; 173	3;8	2;2
NAV1	CEP57L1	1	201796236	+	6	109158659	+	ENSG00000134369	ENSG00000183137	inter-chromosomal	1	1	1	0	M	M	NA	1	0	0	0	0	0	1	0	0	0	1	0	269	3	8
NDUFB5	GPAM	3	179625944	+	10	112168513	-	ENSG00000136521	ENSG00000119927	inter-chromosomal	1	1	1	0	M	M	NA	0	0	0	0	1	1	0	0	0	0	1	0	26	5	2
SAMHD1	DNMT1	20	36930760	-	19	10144404	-	ENSG00000101347	ENSG00000130816	inter-chromosomal	4	1	4	0	E	M	NA	1	0	0	1	2	3	1	0	0	2	1	1	147; 248; 35; 39	8;3;3;3	3;2;3;1
ZFP41	SNUPN	8	143251341	+	15	75621055	-	ENSG00000181638	ENSG00000169371	inter-chromosomal	1	1	1	0	E	E	NA	0	0	0	1	0	1	0	0	0	1	0	0	171	5	2
SHARPIN	TBRG1	8	144098735	-	11	124622904	+	ENSG00000179526	ENSG00000154144	inter-chromosomal	1	1	1	0	M	M	NA	0	0	0	1	0	0	1	0	0	0	0	1	54	4	2
TNFRSF10B	GSK3B	8	23043138	-	3	119947351	-	ENSG00000120889	ENSG00000082701	inter-chromosomal	1	1	1	0	E	E	out-of-frame	0	0	0	0	1	0	1	0	0	1	0	0	63	5	4
DHX35	PPP1R16B	20	38994880	+	20	38902668	+	ENSG00000101452	ENSG00000101445	intra-chromosomal	1	1	1	0	E	E	out-of-frame	0	0	0	1	0	0	1	0	0	1	0	0	149	4	2
MCF2L	FAM153A	13	113024758	+	5	177780504	-	ENSG00000126217	ENSG00000170074	inter-chromosomal	1	1	1	0	E	E	NA	0	0	0	1	0	1	0	0	0	0	1	0	102	4	1
CFAP97	EMP2	4	185169389	-	16	10547312	-	ENSG00000164323	ENSG00000213853	inter-chromosomal	1	1	1	0	M	M	NA	1	0	0	0	0	1	0	0	0	0	1	0	221	3	4
DDHD2	KLHL7	8	38250769	+	7	23176032	+	ENSG00000085788	ENSG00000122550	inter-chromosomal	1	1	1	0	M	M	NA	1	0	0	0	0	0	1	0	0	0	0	1	258	4	3
GSPT1	NPIPB3	16	11875761	-	16	21415085	-	ENSG00000103342	ENSG00000169246	intra-chromosomal	1	1	1	0	E	E	in-frame	1	0	0	0	0	0	1	0	0	1	0	0	292	3	2
ZNF106	ZNFX1	15	42415258	-	20	49238444	-	ENSG00000103994	ENSG00000124201	inter-chromosomal	1	1	1	0	M	M	NA	1	0	0	0	0	1	0	0	0	1	0	0	283	3	7
RFX1	DCAF15	19	13961539	-	19	13961284	+	ENSG00000132005	ENSG00000132017	intra-chromosomal	2	1	2	0	E	M	NA	2	0	0	0	0	1	1	0	0	1	1	0	165; 228	9;3	10;6
DNAJC7	HSPB11	17	42015144	-	1	53917016	-	ENSG00000168259	ENSG00000081870	inter-chromosomal	1	1	1	0	M	M	NA	0	0	0	1	0	0	1	0	0	0	1	0	148	3	1
CCDC130	RIC1	19	13751713	+	9	5720638	+	ENSG00000104957	ENSG00000107036	inter-chromosomal	1	1	1	0	M	M	NA	1	0	0	0	0	1	0	0	0	0	1	0	223	7	1
LRCH3	KIAA1429	3	197886125	+	8	94499272	-	ENSG00000186001	ENSG00000164944	inter-chromosomal	2	1	2	0	M	M	NA	2	0	0	0	0	1	1	0	0	1	1	0	233; 265	4;3	18;1
SGK3	ERN1	8	66737336	+	17	64054027	-	ENSG00000104205	ENSG00000178607	inter-chromosomal	1	1	1	0	M	M	NA	1	0	0	0	0	0	1	0	0	1	0	0	292	3	11
DRAM1	RAP1B	12	101923112	+	12	68662781	+	ENSG00000136048	ENSG00000127314	intra-chromosomal	1	1	1	0	M	M	NA	1	0	0	0	0	1	0	0	0	0	1	0	221	7	24
NBAS	SKA2	2	15551493	-	17	59124423	-	ENSG00000151779	ENSG00000182628	inter-chromosomal	1	1	1	0	E	M	out-of-frame	0	1	0	0	0	1	0	0	0	0	0	1	2	3	3
DIABLO	LDLR	12	122217732	-	19	11132791	+	ENSG00000184047	ENSG00000130164	inter-chromosomal	1	1	1	0	M	M	NA	0	0	0	0	1	0	1	0	0	1	0	0	40	4	10
TRAF5	ANKRD22	1	211359135	+	10	88822576	-	ENSG00000082512	ENSG00000152766	inter-chromosomal	1	1	1	0	M	M	NA	0	0	0	0	1	0	1	0	0	1	0	0	56	3	4
GUK1	CGGBP1	1	228145624	+	3	88055245	-	ENSG00000143774	ENSG00000163320	inter-chromosomal	1	1	1	0	E	M	NA	0	0	0	1	0	1	0	0	0	1	0	0	168	5	153
TNC	ADGRD2	9	115020216	-	9	124466654	+	ENSG00000041982	ENSG00000180264	intra-chromosomal	1	1	1	0	M	M	NA	0	0	0	1	0	1	0	0	0	0	0	1	182	7	7
TC2N	OMA1	14	91866427	-	1	58539310	-	ENSG00000165929	ENSG00000162600	inter-chromosomal	1	1	1	0	M	E	NA	0	0	0	0	1	1	0	0	0	1	0	0	39	4	1
TRIM58	OR2T8	1	247868065	+	1	247921040	+	ENSG00000162722	ENSG00000177462	intra-chromosomal	1	1	1	0	E	M	NA	1	0	0	0	0	1	0	0	0	0	1	0	289	36	10
FCRL1	SHQ1	1	157794403	-	3	72812750	-	ENSG00000163534	ENSG00000144736	inter-chromosomal	1	1	1	0	E	M	NA	0	0	0	1	0	1	0	0	0	0	1	0	141	4	2
ERGIC2	CCDC91	12	29366877	-	12	28391304	+	ENSG00000087502	ENSG00000123106	intra-chromosomal	1	1	1	0	E	E	in-frame	0	0	0	1	0	0	1	0	0	0	0	1	103	4	1
ARL6IP1	RPS15A	16	18801430	-	16	18789117	-	ENSG00000170540	ENSG00000134419	intra-chromosomal	1	1	1	0	E	E	NA	0	0	0	1	0	0	1	0	0	1	0	0	72	5	1
TRIM44	ZNF527	11	35817933	+	19	37390152	+	ENSG00000166326	ENSG00000189164	inter-chromosomal	1	1	1	0	M	M	NA	0	0	0	1	0	0	1	0	0	1	0	0	147	4	2
C22orf29	POU5F1	22	19849498	-	6	31166555	-	ENSG00000215012	ENSG00000204531	inter-chromosomal	1	1	1	0	M	M	NA	1	0	0	0	0	0	1	0	0	1	0	0	233	13	3
LRBA	ASCC2	4	150817124	-	22	29815269	-	ENSG00000198589	ENSG00000100325	inter-chromosomal	1	1	1	0	E	M	NA	1	0	0	0	0	0	1	0	0	0	0	1	179	4	1
EIF2AK1	ACTB	7	6038602	-	7	5528395	-	ENSG00000086232	ENSG00000075624	intra-chromosomal	1	1	1	0	M	M	out-of-frame	1	0	0	0	0	0	1	0	0	1	0	0	281	3	1
OAS1	CCDC122	12	112918366	+	13	43855992	-	ENSG00000089127	ENSG00000151773	inter-chromosomal	1	1	1	0	M	M	NA	1	0	0	0	0	1	0	0	0	0	1	0	265	7	1
SLFN12L	INTU	17	35464349	-	4	127719094	+	ENSG00000205045	ENSG00000164066	inter-chromosomal	1	1	1	0	M	M	NA	1	0	0	0	0	1	0	0	0	0	0	1	278	5	4
GIT2	NAGK	12	109982636	-	2	71073378	+	ENSG00000139436	ENSG00000124357	inter-chromosomal	1	1	1	0	M	M	NA	0	0	0	0	1	1	0	0	0	0	1	0	85	3	1
AFF4	RASGEF1B	5	132927121	-	4	81452510	-	ENSG00000072364	ENSG00000138670	inter-chromosomal	2	1	2	0	E	M	NA	1	0	0	1	0	1	1	0	0	1	1	0	166; 221	5;3	2;1
PACRG	C14orf79	6	163312874	+	14	104990414	+	ENSG00000112530	ENSG00000140104	inter-chromosomal	3	1	3	0	M	M	NA	3	0	0	0	0	1	2	0	0	0	0	3	258; 263; 278	3;3;3	9;8;8
FAM175A	HELQ	4	83467454	-	4	83453945	-	ENSG00000163322	ENSG00000163312	read-through	2	1	2	0	E	E	in-frame	1	1	0	0	0	1	1	0	0	1	0	1	284; 29	3;3	1;1
PBLD	ACOX1	10	68283766	-	17	75944926	-	ENSG00000108187	ENSG00000161533	inter-chromosomal	1	1	1	0	M	M	NA	0	0	0	1	0	0	1	0	0	0	0	1	160	3	2
VAMP7	F13A1	X	155889547	+	6	6224860	-	ENSG00000124333	ENSG00000124491	inter-chromosomal	1	1	1	0	E	E	in-frame	0	0	0	0	1	0	1	0	0	0	1	0	47	8	1
SLC25A3	FAM120AOS	12	98604141	+	9	93447701	-	ENSG00000075415	ENSG00000188938	inter-chromosomal	1	1	1	0	M	M	NA	1	0	0	0	0	1	0	0	0	0	1	0	228	3	4
LIPA	GBP5	10	89338243	-	1	89272784	-	ENSG00000107798	ENSG00000154451	inter-chromosomal	1	1	1	0	M	M	NA	1	0	0	0	0	0	1	0	0	1	0	0	165	5	1
TCTN1	LRP8	12	110644808	+	1	53267432	-	ENSG00000204852	ENSG00000157193	inter-chromosomal	1	1	1	0	M	M	NA	1	0	0	0	0	1	0	0	0	0	1	0	237	3	5
TRIM13	LYN	13	50014338	+	8	56012453	+	ENSG00000204977	ENSG00000254087	inter-chromosomal	1	1	1	0	M	M	NA	0	0	0	1	0	0	1	0	0	0	1	0	150	3	5
FANCD2	SUDS3	3	10101406	+	12	118404293	+	ENSG00000144554	ENSG00000111707	inter-chromosomal	1	1	1	0	M	M	NA	0	0	0	0	1	0	1	0	0	0	1	0	82	3	4
FAXC	USP15	6	99272160	-	12	62414270	+	ENSG00000146267	ENSG00000135655	inter-chromosomal	1	1	1	0	M	M	NA	0	1	0	0	0	0	1	0	0	0	0	1	29	7	14
MRRF	GOLGA8B	9	122328320	+	15	34566275	-	ENSG00000148187	ENSG00000215252	inter-chromosomal	2	1	2	0	M	M	NA	2	0	0	0	0	2	0	0	0	2	0	0	225; 262	3;4	8;3
TTC21B	OSTF1	2	165911328	-	9	75117503	+	ENSG00000123607	ENSG00000134996	inter-chromosomal	1	1	1	0	E	E	NA	0	0	0	1	0	0	1	0	0	0	0	1	185	3	2
JAZF1	OGDH	7	28180464	-	7	44681719	+	ENSG00000153814	ENSG00000105953	intra-chromosomal	1	1	1	0	E	E	NA	1	0	0	0	0	0	1	0	0	0	1	0	244	3	2
DSCR3	TRAPPC3L	21	37261242	-	6	116496103	-	ENSG00000157538	ENSG00000173626	inter-chromosomal	3	1	3	0	M	M	NA	1	0	0	2	0	2	1	0	0	1	1	1	247; 291; 54	3;6;4	4;10;5
BCAS3	TTC7B	17	61245301	+	14	90526606	-	ENSG00000141376	ENSG00000165914	inter-chromosomal	1	1	1	0	M	M	NA	0	0	0	1	0	1	0	0	0	0	1	0	170	4	1
PYROXD1	ZNF121	12	21457086	+	19	9564219	-	ENSG00000121350	ENSG00000197961	inter-chromosomal	8	1	8	1	E	M	NA	6	0	0	1	1	4	4	0	0	3	2	3	156; 233; 235; 239; 244; 255; 285; 294	13;11;3;4;9;8;10;10	14;6;21;16;13;1;9;21
CHCHD7	NABP1	8	56215531	+	2	191688041	+	ENSG00000170791	ENSG00000173559	inter-chromosomal	1	1	1	0	M	M	NA	0	1	0	0	0	0	1	0	0	0	1	0	1	3	6
PLAC8	HACE1	4	83092928	-	6	104786515	-	ENSG00000145287	ENSG00000085382	inter-chromosomal	1	1	1	0	M	M	NA	0	0	0	1	0	0	1	0	0	0	0	1	104	3	2
C6orf106	MLANA	6	34696446	-	9	5909279	+	ENSG00000196821	ENSG00000120215	inter-chromosomal	1	1	1	0	E	M	NA	0	1	0	0	0	0	1	0	0	0	1	0	118	6	2
LINC01578	HNRNPK	15	92892072	+	9	83978452	-	ENSG00000272888	ENSG00000165119	inter-chromosomal	1	1	1	0	E	E	NA	0	0	0	1	0	1	0	0	0	1	0	0	168	3	1
VPS29	ZNF274	12	110491097	-	19	58184039	+	ENSG00000111237	ENSG00000171606	inter-chromosomal	1	1	1	0	E	M	NA	1	0	0	0	0	1	0	0	0	1	0	0	230	5	1
ZC3H11A	TRIM14	1	203802747	+	9	98069615	-	ENSG00000058673	ENSG00000106785	inter-chromosomal	1	1	1	0	M	M	NA	1	0	0	0	0	1	0	0	0	1	0	0	293	5	4
HELB	CLIP1	12	66342282	+	12	122280441	-	ENSG00000127311	ENSG00000130779	intra-chromosomal	1	1	1	0	M	M	NA	1	0	0	0	0	1	0	0	0	0	1	0	276	3	2
PPP5D1	PYROXD1	19	46519829	-	12	21438101	+	ENSG00000230510	ENSG00000121350	inter-chromosomal	1	1	1	0	M	M	NA	0	0	0	0	1	1	0	0	0	0	1	0	85	4	5
DCP2	PITHD1	5	113015613	+	1	23779902	+	ENSG00000172795	ENSG00000057757	inter-chromosomal	1	1	1	0	M	M	NA	0	0	0	1	0	0	1	0	0	1	0	0	189	3	2
KDELR1	LMBR1	19	48390551	-	7	156680635	-	ENSG00000105438	ENSG00000105983	inter-chromosomal	1	1	1	0	M	M	NA	0	0	0	0	1	1	0	0	0	0	1	0	34	3	3
SFSWAP	LIMD2	12	131711447	+	17	63699348	-	ENSG00000061936	ENSG00000136490	inter-chromosomal	1	1	1	0	E	E	NA	1	0	0	0	0	0	1	0	0	0	1	0	164	6	2
SFXN2	FUNDC1	10	102740738	+	X	44524275	-	ENSG00000156398	ENSG00000069509	inter-chromosomal	1	1	1	0	M	E	NA	0	0	0	1	0	1	0	0	0	0	0	1	140	3	1
ZDHHC21	CSNK1G3	9	14680033	-	5	123590410	+	ENSG00000175893	ENSG00000151292	inter-chromosomal	1	1	1	0	E	E	NA	0	0	0	1	0	0	1	0	0	1	0	0	4	8	2
SF3B1	NAMPT	2	197420232	-	7	106268600	-	ENSG00000115524	ENSG00000105835	inter-chromosomal	1	1	1	0	M	E	NA	1	0	0	0	0	1	0	0	0	1	0	0	235	3	44
PIM3	CYHR1	22	49961811	+	8	144453460	-	ENSG00000198355	ENSG00000187954	inter-chromosomal	1	1	1	0	E	E	out-of-frame	1	0	0	0	0	0	1	0	0	0	1	0	224	4	2
ENTPD5	MARK3	14	74011091	-	14	103491777	+	ENSG00000187097	ENSG00000075413	intra-chromosomal	1	1	1	0	E	E	NA	0	0	0	0	1	0	1	0	0	1	0	0	79	10	3
NSUN4	CCDC170	1	46364072	+	6	151619724	+	ENSG00000117481	ENSG00000120262	inter-chromosomal	1	1	1	0	M	M	NA	0	0	0	1	0	1	0	0	0	1	0	0	171	7	12
FTH1	BEST1	11	61959718	-	11	61955808	+	ENSG00000167996	ENSG00000167995	intra-chromosomal	1	1	1	0	E	M	NA	1	0	0	0	0	0	1	0	0	0	1	0	244	5	1
ELL	AKAP8	19	18521921	-	19	15373340	-	ENSG00000105656	ENSG00000105127	intra-chromosomal	1	1	1	0	E	E	out-of-frame	0	0	0	1	0	0	1	0	0	1	0	0	41	3	1
HIF1A	TOR1AIP2	14	61726776	+	1	179874635	-	ENSG00000100644	ENSG00000169905	inter-chromosomal	1	1	1	0	M	M	NA	1	0	0	0	0	0	1	0	0	0	1	0	224	4	1
TANGO2	ZBTB18	22	20063442	+	1	244053788	+	ENSG00000183597	ENSG00000179456	inter-chromosomal	1	1	1	0	E	E	out-of-frame	0	0	0	0	1	0	1	0	0	0	1	0	14	8	1
REPS2	CENPL	X	17137672	+	1	173822796	-	ENSG00000169891	ENSG00000120334	inter-chromosomal	1	1	1	0	M	M	NA	1	0	0	0	0	1	0	0	0	1	0	0	235	3	1
NUCB2	RHD	11	17261171	+	1	25329303	+	ENSG00000070081	ENSG00000187010	inter-chromosomal	1	1	1	0	M	M	NA	0	1	0	0	0	1	0	0	0	0	0	1	12	11	16
RUFY2	ZNF850	10	68393764	-	19	36747169	-	ENSG00000204130	ENSG00000267041	inter-chromosomal	1	1	1	0	E	M	NA	0	0	0	1	0	1	0	0	0	0	1	0	151	9	2
SEPT7	CSF2RA	7	35899705	+	X	1282034	+	ENSG00000122545	ENSG00000198223	inter-chromosomal	1	1	1	0	M	M	NA	1	0	0	0	0	1	0	0	0	0	1	0	265	4	14
METTL7A	RIOK3	12	50931734	+	18	23464604	+	ENSG00000185432	ENSG00000101782	inter-chromosomal	1	1	1	0	M	M	NA	1	0	0	0	0	1	0	0	0	0	1	0	276	11	15
FBLIM1	PNPO	1	15785486	+	17	47947232	+	ENSG00000162458	ENSG00000108439	inter-chromosomal	1	1	1	0	M	M	NA	0	0	0	0	1	1	0	0	0	0	1	0	19	7	8
SUMF2	DIABLO	7	56078967	+	12	122218710	-	ENSG00000129103	ENSG00000184047	inter-chromosomal	1	1	1	0	M	M	NA	0	0	0	0	1	1	0	0	0	0	1	0	156	6	1
PRKD2	STRAP	19	46685668	-	12	15889976	+	ENSG00000105287	ENSG00000023734	inter-chromosomal	1	1	1	0	M	M	NA	1	0	0	0	0	1	0	0	0	1	0	0	256	3	2
NCOR2	DNAJC10	12	124331483	-	2	182787750	+	ENSG00000196498	ENSG00000077232	inter-chromosomal	3	1	3	0	M	M	NA	3	0	0	0	0	1	2	0	0	3	0	0	255; 262; 273	3;4;5	11;13;3
MASP2	TARDBP	1	11026546	-	1	11025931	+	ENSG00000009724	ENSG00000120948	intra-chromosomal	1	1	1	0	M	M	NA	0	0	0	1	0	1	0	0	0	1	0	0	65	30	45
ITGAL	SEPT7	16	30522870	+	7	35838596	+	ENSG00000005844	ENSG00000122545	inter-chromosomal	1	1	1	0	M	M	NA	0	0	0	1	0	1	0	0	0	0	0	1	194	3	4
LSP1	BRI3	11	1887576	+	7	98291111	+	ENSG00000130592	ENSG00000164713	inter-chromosomal	1	1	1	0	E	E	NA	0	1	0	0	0	0	1	0	0	0	1	0	1	6	1
MRPS2	ARPC1B	9	135503685	+	7	99391054	+	ENSG00000122140	ENSG00000130429	inter-chromosomal	1	1	1	0	M	M	out-of-frame	0	0	0	1	0	0	1	0	0	1	0	0	163	5	2
C20orf194	PARM1	20	3318289	-	4	75049866	+	ENSG00000088854	ENSG00000169116	inter-chromosomal	1	1	1	0	E	M	NA	1	0	0	0	0	1	0	0	0	0	0	1	296	4	1
FAM212A	HDAC5	3	49805031	+	17	44093777	-	ENSG00000185614	ENSG00000108840	inter-chromosomal	1	1	1	0	E	M	NA	1	0	0	0	0	1	0	0	0	1	0	0	293	4	2
BCKDK	VTI1B	16	31109705	+	14	67650314	-	ENSG00000103507	ENSG00000100568	inter-chromosomal	1	1	1	0	M	M	NA	0	0	0	1	0	0	1	0	0	1	0	0	184	8	2
ITPKB	ELMO1	1	226735528	-	7	37315961	-	ENSG00000143772	ENSG00000155849	inter-chromosomal	1	1	1	0	E	E	NA	1	0	0	0	0	1	0	0	0	1	0	0	262	4	1
VWA8	ULK4	13	41868346	-	3	41835971	-	ENSG00000102763	ENSG00000168038	inter-chromosomal	1	1	1	0	E	E	in-frame	1	0	0	0	0	0	1	0	0	0	0	1	263	3	1
RAD23B	PRKDC	9	107325004	+	8	47840189	-	ENSG00000119318	ENSG00000253729	inter-chromosomal	1	1	1	0	E	E	out-of-frame	0	0	0	1	0	0	1	0	0	1	0	0	173	5	1
SOS2	VCPKMT	14	50118586	-	14	50116179	-	ENSG00000100485	ENSG00000100483	read-through	2	1	2	0	M	E	out-of-frame	1	1	0	0	0	0	2	0	0	1	0	1	273; 45	6;6	1;3
BANP	TNFRSF1B	16	87984259	+	1	12188796	+	ENSG00000172530	ENSG00000028137	inter-chromosomal	1	1	1	0	E	E	out-of-frame	1	0	0	0	0	1	0	0	0	0	1	0	181	3	5
UQCC1	ATG7	20	35346389	-	3	11348313	+	ENSG00000101019	ENSG00000197548	inter-chromosomal	1	1	1	0	M	M	NA	0	0	0	0	1	1	0	0	0	0	1	0	156	3	3
SLC14A2	CCDC30	18	45615576	+	1	42590234	+	ENSG00000132874	ENSG00000186409	inter-chromosomal	1	1	1	0	M	M	NA	0	0	0	1	0	1	0	0	0	0	1	0	178	32	11
CDK10	RPS27L	16	89689794	+	15	63149977	-	ENSG00000185324	ENSG00000185088	inter-chromosomal	5	1	5	1	M	M	NA	3	1	0	0	1	4	1	0	0	3	1	1	144; 247; 275; 281; 3	30;26;42;11;11	6;147;3;18;4
BLMH	FAIM	17	30272850	-	3	138608859	+	ENSG00000108578	ENSG00000158234	inter-chromosomal	1	1	1	0	M	M	NA	0	0	0	1	0	1	0	0	0	0	1	0	187	7	1
EIF3M	KIF18A	11	32604291	+	11	28077092	-	ENSG00000149100	ENSG00000121621	intra-chromosomal	2	1	2	0	M	M	NA	1	0	0	1	0	0	2	0	0	1	0	1	147; 172	8;10	13;23
CARHSP1	SLC1A5	16	8859084	-	19	46782480	-	ENSG00000153048	ENSG00000105281	inter-chromosomal	1	1	1	0	M	M	NA	0	0	0	1	0	0	1	0	0	1	0	0	193	5	1
KLF8	TEX35	X	56268373	+	1	178523368	+	ENSG00000102349	ENSG00000240021	inter-chromosomal	1	1	1	0	M	M	NA	0	0	0	0	1	1	0	0	0	0	1	0	36	4	2
STIM2	DNAJB4	4	26999348	+	1	78016734	+	ENSG00000109689	ENSG00000162616	inter-chromosomal	3	1	3	0	E	M	NA	1	0	0	2	0	3	0	0	0	2	1	0	168; 188; 221	5;7;3	6;5;20
GYPB	UVSSA	4	144016802	-	4	1387670	+	ENSG00000250361	ENSG00000163945	intra-chromosomal	1	1	1	0	E	M	NA	1	0	0	0	0	0	1	0	0	1	0	0	165	3	4
TMEM71	LRRC6	8	132722040	-	8	132661627	-	ENSG00000165071	ENSG00000129295	read-through	2	1	2	0	E	E	in-frame	2	0	0	0	0	2	0	0	0	1	0	1	277; 279	10;5	3;1
RPS2	EP400NL	16	1963965	-	12	132129585	+	ENSG00000140988	ENSG00000185684	inter-chromosomal	1	1	1	0	M	M	NA	0	0	0	1	0	0	1	0	0	0	0	1	103	5	79
RAN	ZNF701	12	130873928	+	19	52586108	+	ENSG00000132341	ENSG00000167562	inter-chromosomal	1	1	1	0	M	M	NA	0	0	0	0	1	0	1	0	0	1	0	0	63	4	3
LARP1	CHMP4B	5	154815658	+	20	33853654	+	ENSG00000155506	ENSG00000101421	inter-chromosomal	1	1	1	0	M	M	NA	1	0	0	0	0	1	0	0	0	0	1	0	223	4	1
ELF2	PTPRS	4	139067147	-	19	5206082	-	ENSG00000109381	ENSG00000105426	inter-chromosomal	1	1	1	0	M	M	NA	0	0	0	1	0	0	1	0	0	0	0	1	185	3	11
ZNF808	EAF1	19	52564464	+	3	15441288	+	ENSG00000198482	ENSG00000144597	inter-chromosomal	4	1	4	0	E	M	NA	3	0	0	1	0	1	3	0	0	1	3	0	153; 164; 218; 221	3;4;4;7	2;5;5;1
DNM1L	AARD	12	32744714	+	8	116942821	+	ENSG00000087470	ENSG00000205002	inter-chromosomal	1	1	1	0	M	M	NA	1	0	0	0	0	0	1	0	0	0	1	0	217	5	33
DIXDC1	MDM2	11	112021888	+	12	68848031	+	ENSG00000150764	ENSG00000135679	inter-chromosomal	1	1	1	0	M	M	NA	1	0	0	0	0	0	1	0	0	1	0	0	273	4	1
PFKP	PITRM1	10	3137712	+	10	3138334	-	ENSG00000067057	ENSG00000107959	intra-chromosomal	1	1	1	0	E	M	NA	1	0	0	0	0	0	1	0	0	1	0	0	272	7	5
VPS53	ELL2	17	553380	-	5	95900584	-	ENSG00000141252	ENSG00000118985	inter-chromosomal	10	1	10	1	E	M	NA	7	2	0	1	0	5	5	0	0	4	3	3	1; 118; 219; 220; 238; 239; 255; 278; 291; 293	4;4;7;5;4;5;14;3;11;5	10;10;6;4;8;12;2;6;5;4
CKAP2L	GLIPR2	2	112736952	-	9	36146127	+	ENSG00000169607	ENSG00000122694	inter-chromosomal	1	1	1	0	M	M	NA	0	1	0	0	0	0	1	0	0	0	1	0	124	5	1
RMND5B	EFCAB2	5	178142195	+	1	245122681	+	ENSG00000145916	ENSG00000203666	inter-chromosomal	1	1	1	0	M	M	NA	1	0	0	0	0	0	1	0	0	0	0	1	263	4	1
VASP	GNG4	19	45507776	+	1	235551515	-	ENSG00000125753	ENSG00000168243	inter-chromosomal	1	1	1	0	E	M	NA	1	0	0	0	0	0	1	0	0	1	0	0	272	3	2
BACE2	PPIL3	21	41279361	+	2	200885112	-	ENSG00000182240	ENSG00000240344	inter-chromosomal	1	1	1	0	M	M	NA	0	0	0	1	0	1	0	0	0	1	0	0	129	3	2
NIPAL4	PIK3CD	5	157467955	+	1	9727787	+	ENSG00000172548	ENSG00000171608	inter-chromosomal	1	1	1	0	M	M	NA	0	0	0	1	0	0	1	0	0	1	0	0	41	3	2
LILRA2	ZNHIT1	19	54588943	+	7	101220181	+	ENSG00000239998	ENSG00000106400	inter-chromosomal	1	1	1	0	M	M	NA	0	1	0	0	0	0	1	0	0	0	0	1	29	3	1
DGKE	ASCC1	17	56847659	+	10	72097135	-	ENSG00000153933	ENSG00000138303	inter-chromosomal	2	1	2	0	E	M	NA	0	0	0	1	1	1	1	0	0	0	2	0	170; 47	14;7	21;7
SLC16A4	PYGO1	1	110363626	-	15	55542970	-	ENSG00000168679	ENSG00000171016	inter-chromosomal	1	1	1	0	E	M	NA	0	0	0	1	0	1	0	0	0	1	0	0	171	6	13
ADGRE5	SIGLEC10	19	14391491	+	19	51410607	-	ENSG00000123146	ENSG00000142512	intra-chromosomal	1	1	1	0	E	M	NA	0	0	0	0	1	1	0	0	0	1	0	0	123	7	34
IKZF2	RPS8	2	212999691	-	1	44777658	+	ENSG00000030419	ENSG00000142937	inter-chromosomal	1	1	1	0	E	M	NA	0	0	0	0	1	1	0	0	0	0	1	0	46	9	1
ZDHHC24	ZNF451	11	66538370	-	6	57106336	+	ENSG00000174165	ENSG00000112200	inter-chromosomal	1	1	1	0	M	M	NA	0	0	0	1	0	1	0	0	0	0	0	1	183	9	12
HAAO	CD99L2	2	42770293	-	X	150777410	-	ENSG00000162882	ENSG00000102181	inter-chromosomal	1	1	1	0	M	M	NA	0	0	0	1	0	0	1	0	0	1	0	0	192	3	34
TNFAIP8	SLC27A5	5	119316267	+	19	58510472	-	ENSG00000145779	ENSG00000083807	inter-chromosomal	1	1	1	0	M	M	NA	0	0	0	1	0	1	0	0	0	0	0	1	285	4	12
DCAF12	UBAP1	9	34125023	-	9	34220908	+	ENSG00000198876	ENSG00000165006	intra-chromosomal	1	1	1	0	E	E	out-of-frame	0	1	0	0	0	0	1	0	0	0	0	1	29	4	1
HPS1	PADI2	10	98442609	-	1	17082960	-	ENSG00000107521	ENSG00000117115	inter-chromosomal	1	1	1	0	M	M	NA	0	0	0	1	0	0	1	0	0	0	0	1	160	10	6
PNPLA3	ZNF496	22	43947389	+	1	247312767	-	ENSG00000100344	ENSG00000162714	inter-chromosomal	1	1	1	0	M	M	NA	1	0	0	0	0	0	1	0	0	1	0	0	165	4	3
NT5DC3	ALG9	12	103774589	-	11	111783393	-	ENSG00000111696	ENSG00000086848	inter-chromosomal	1	1	1	0	M	M	NA	1	0	0	0	0	1	0	0	0	0	1	0	181	13	3
HNRNPK	AGTPBP1	9	83980504	-	9	85712567	-	ENSG00000165119	ENSG00000135049	intra-chromosomal	1	1	1	0	E	E	NA	0	0	0	1	0	1	0	0	0	1	0	0	188	5	1
PCGF1	MAP3K11	2	74505952	-	11	65615119	-	ENSG00000115289	ENSG00000173327	inter-chromosomal	4	1	4	0	E	M	NA	3	1	0	0	0	1	3	0	0	1	1	2	16; 217; 248; 261	4;8;3;6	3;2;1;1
ANKFY1	EPN1	17	4187937	-	19	55706910	+	ENSG00000185722	ENSG00000063245	inter-chromosomal	1	1	1	0	M	M	NA	1	0	0	0	0	0	1	0	0	1	0	0	219	6	12
NPAT	GTF3C2	11	108197324	-	2	27350624	-	ENSG00000149308	ENSG00000115207	inter-chromosomal	1	1	1	0	M	M	NA	0	0	0	1	0	0	1	0	0	1	0	0	41	3	50
TESPA1	TXNL4A	12	54948617	-	18	79979569	-	ENSG00000135426	ENSG00000141759	inter-chromosomal	1	1	1	0	M	M	NA	0	0	0	0	1	0	1	0	0	0	1	0	98	5	25
ERGIC1	TMEM165	5	172914838	+	4	55424538	+	ENSG00000113719	ENSG00000134851	inter-chromosomal	1	1	1	0	E	E	in-frame	0	1	0	0	0	0	1	0	0	0	0	1	8	7	1
USP34	R3HDM1	2	61222909	-	2	135721564	+	ENSG00000115464	ENSG00000048991	intra-chromosomal	1	1	1	0	M	M	NA	1	0	0	0	0	1	0	0	0	1	0	0	282	3	3
GALNT8	MTIF3	12	4814778	+	13	27441111	-	ENSG00000130035	ENSG00000122033	inter-chromosomal	1	1	1	0	E	M	NA	1	0	0	0	0	1	0	0	0	1	0	0	256	4	1
RBKS	MYLK	2	27869789	-	3	123612090	-	ENSG00000171174	ENSG00000065534	inter-chromosomal	1	1	1	0	M	M	NA	0	0	0	0	1	0	1	0	0	0	1	0	22	4	1
ZNF324	ZNF446	19	58473794	+	19	58477179	+	ENSG00000083812	ENSG00000083838	read-through	1	1	1	0	M	E	NA	1	0	0	0	0	0	1	0	0	0	1	0	254	5	2
ZDHHC2	CNOT7	8	17224799	+	8	17225360	-	ENSG00000104219	ENSG00000198791	intra-chromosomal	1	1	1	0	E	M	NA	1	0	0	0	0	0	1	0	0	1	0	0	292	3	5
RAB11FIP1	TECR	8	37877711	-	19	14530541	+	ENSG00000156675	ENSG00000099797	inter-chromosomal	1	1	1	0	M	M	NA	0	0	0	1	0	0	1	0	0	1	0	0	95	9	2
ARID4B	DCUN1D1	1	235229343	-	3	182965717	-	ENSG00000054267	ENSG00000043093	inter-chromosomal	1	1	1	0	M	M	out-of-frame	1	0	0	0	0	1	0	0	0	0	1	0	223	4	1
HSD3B7	HSBP1L1	16	30988391	+	18	79967719	+	ENSG00000099377	ENSG00000226742	inter-chromosomal	1	1	1	0	M	M	NA	1	0	0	0	0	1	0	0	0	1	0	0	225	6	15
PDPK1	CEP41	16	2539174	+	7	130399733	-	ENSG00000140992	ENSG00000106477	inter-chromosomal	14	1	14	1	M	M	NA	3	2	0	4	5	6	8	0	0	4	8	2	124; 15; 164; 168; 178; 23; 243; 253; 5; 51; 55; 67; 80; 95	12;4;3;13;6;3;3;5;11;9;3;4;12;8	26;17;16;81;29;39;12;27;27;24;15;17;28;14
NANS	KIF6	9	98075246	+	6	39331247	-	ENSG00000095380	ENSG00000164627	inter-chromosomal	1	1	1	0	M	M	NA	0	0	0	1	0	1	0	0	0	0	0	1	140	3	2
SOX7	CACNA1D	8	10724794	-	3	53679226	+	ENSG00000171056	ENSG00000157388	inter-chromosomal	2	1	2	0	M	M	NA	0	0	0	2	0	2	0	0	0	1	0	1	176; 182	8;5	26;1
CIR1	CBX5	2	174358375	-	12	54238093	-	ENSG00000138433	ENSG00000094916	inter-chromosomal	1	1	1	0	M	M	NA	1	0	0	0	0	0	1	0	0	1	0	0	233	3	4
ACAA1	FAM134A	3	38124393	-	2	219185079	+	ENSG00000060971	ENSG00000144567	inter-chromosomal	1	1	1	0	M	M	NA	0	1	0	0	0	0	1	0	0	0	0	1	45	3	11
THEM4	IL15	1	151909360	-	4	141688838	+	ENSG00000159445	ENSG00000164136	inter-chromosomal	1	1	1	0	E	M	NA	0	0	0	1	0	0	1	0	0	0	1	0	153	3	1
GYPC	CFLAR	2	126656312	+	2	201173695	+	ENSG00000136732	ENSG00000003402	intra-chromosomal	4	1	4	0	E	M	NA	0	3	0	1	0	2	2	0	0	1	0	3	184; 2; 28; 45	4;7;5;11	5;1;6;8
ZNF720	APOPT1	16	31757267	+	14	103592114	+	ENSG00000197302	ENSG00000256053	inter-chromosomal	1	1	1	0	M	M	NA	0	0	0	1	0	1	0	0	0	0	1	0	170	3	10
FRMD6	HERC2	14	51689935	+	15	28169655	-	ENSG00000139926	ENSG00000128731	inter-chromosomal	1	1	1	0	E	E	out-of-frame	0	0	0	0	1	0	1	0	0	1	0	0	40	6	2
DDX23	IRAK2	12	48834672	-	3	10243080	+	ENSG00000174243	ENSG00000134070	inter-chromosomal	1	1	1	0	M	M	NA	0	0	0	1	0	1	0	0	0	1	0	0	175	3	6
CROCC	APBA3	1	16941088	+	19	3759767	-	ENSG00000058453	ENSG00000011132	inter-chromosomal	1	1	1	0	M	M	NA	0	0	0	0	1	1	0	0	0	0	1	0	156	4	21
AGGF1	CARD6	5	77036721	+	5	40854593	+	ENSG00000164252	ENSG00000132357	intra-chromosomal	6	1	6	1	E	M	NA	3	0	0	2	1	3	3	0	0	3	2	1	121; 169; 240; 288; 289; 31	4;10;11;7;5;6	3;4;13;7;21;6
TMEM167A	CCDC144A	5	83054652	-	17	16774910	+	ENSG00000174695	ENSG00000170160	inter-chromosomal	1	1	1	0	M	M	NA	0	0	0	1	0	0	1	0	0	0	0	1	160	3	19
C1orf186	KIAA1161	1	206052999	+	9	34368503	-	ENSG00000263961	ENSG00000164976	inter-chromosomal	3	1	3	0	M	M	NA	1	2	0	0	0	1	2	0	0	1	1	1	218; 45; 52	3;5;4	1;10;1
KCTD18	AKNA	2	200519699	-	9	114351022	-	ENSG00000155729	ENSG00000106948	inter-chromosomal	1	1	1	0	E	E	NA	0	1	0	0	0	1	0	0	0	0	0	1	17	8	1
NAA60	TMED5	16	3483794	+	1	93149966	-	ENSG00000122390	ENSG00000117500	inter-chromosomal	1	1	1	0	M	M	NA	0	0	0	1	0	0	1	0	0	1	0	0	154	4	4
CDC42SE2	MFF	5	131393934	+	2	227357468	+	ENSG00000158985	ENSG00000168958	inter-chromosomal	1	1	1	0	M	M	NA	0	0	0	1	0	0	1	0	0	1	0	0	154	3	1
SAR1A	STAR	10	70161284	-	8	38144816	-	ENSG00000079332	ENSG00000147465	inter-chromosomal	7	1	7	1	E	M	NA	5	0	0	0	2	3	4	0	0	3	2	2	254; 255; 26; 278; 279; 294; 40	14;6;14;18;6;20;6	32;1;30;47;14;16;1
BEND6	PTPRM	6	57008658	+	18	8270337	+	ENSG00000151917	ENSG00000173482	inter-chromosomal	1	1	1	0	M	M	NA	1	0	0	0	0	1	0	0	0	1	0	0	234	3	2
ZBTB25	SPCS3	14	64480246	-	4	176331429	+	ENSG00000089775	ENSG00000129128	inter-chromosomal	1	1	1	0	M	M	NA	0	0	0	1	0	1	0	0	0	1	0	0	188	4	1
ARHGAP11B	GOLGA8R	15	30769064	+	15	30412448	-	ENSG00000187951	ENSG00000186399	intra-chromosomal	1	1	1	0	M	E	NA	0	0	0	0	1	0	1	0	0	0	1	0	82	3	1
HELZ	NDUFB2	17	67200614	-	7	140705264	+	ENSG00000198265	ENSG00000090266	inter-chromosomal	1	1	1	0	E	M	NA	0	0	0	0	1	1	0	0	0	1	0	0	66	3	2
SF3B3	MR1	16	70577102	+	1	181055941	+	ENSG00000189091	ENSG00000153029	inter-chromosomal	1	1	1	0	M	M	NA	0	0	0	1	0	1	0	0	0	0	1	0	141	11	2
JAZF1	OAZ1	7	28180464	-	19	2271384	+	ENSG00000153814	ENSG00000104904	inter-chromosomal	1	1	1	0	E	E	NA	0	1	0	0	0	0	1	0	0	0	0	1	16	6	1
RAPGEF6	HELZ	5	131426360	-	17	67075864	-	ENSG00000158987	ENSG00000198265	inter-chromosomal	1	1	1	0	M	M	NA	0	0	0	1	0	1	0	0	0	0	1	0	170	5	1
KIF21A	SPATA6L	12	39312162	-	9	4627868	-	ENSG00000139116	ENSG00000106686	inter-chromosomal	1	1	1	0	M	M	NA	0	0	0	1	0	0	1	0	0	1	0	0	95	5	21
DHX8	FRMD4B	17	43519059	+	3	69198639	-	ENSG00000067596	ENSG00000114541	inter-chromosomal	1	1	1	0	M	M	NA	0	0	0	1	0	0	1	0	0	1	0	0	147	4	16
TMEM245	FGFR1OP2	9	109016188	-	12	26964703	+	ENSG00000106771	ENSG00000111790	inter-chromosomal	1	1	1	0	M	M	NA	1	0	0	0	0	1	0	0	0	1	0	0	235	4	1
EFCAB5	SMAD2	17	30073877	+	18	47813428	-	ENSG00000176927	ENSG00000175387	inter-chromosomal	2	1	2	0	M	M	NA	2	0	0	0	0	0	2	0	0	0	0	2	287; 294	6;4	11;5
TYW5	ERI1	2	199947832	-	8	9002681	+	ENSG00000162971	ENSG00000104626	inter-chromosomal	3	1	3	0	M	E	NA	0	0	0	2	1	2	1	0	0	1	2	0	148; 66; 67	4;3;11	2;15;3
CFP	TPGS2	X	47624561	-	18	36794209	-	ENSG00000126759	ENSG00000134779	inter-chromosomal	2	1	2	0	E	M	NA	1	0	0	1	0	0	2	0	0	1	0	1	104; 292	3;4	9;4
CCDC91	MCCC2	12	28307750	+	5	71657282	+	ENSG00000123106	ENSG00000131844	inter-chromosomal	2	1	2	0	E	M	NA	0	0	0	1	1	0	2	0	0	1	1	0	143; 98	6;3	9;1
PHACTR3	FAM111B	20	59844142	+	11	59126712	+	ENSG00000087495	ENSG00000189057	inter-chromosomal	2	1	2	0	M	M	NA	2	0	0	0	0	2	0	0	0	2	0	0	225; 235	4;3	1;5
INSIG1	FCGR3B	7	155309515	+	1	161626261	-	ENSG00000186480	ENSG00000162747	inter-chromosomal	1	1	1	0	M	M	NA	1	0	0	0	0	0	1	0	0	0	0	1	264	3	1
ATP6V0E2	FASTK	7	149875645	+	7	151078092	-	ENSG00000171130	ENSG00000164896	intra-chromosomal	1	1	1	0	E	E	out-of-frame	0	0	0	0	1	0	1	0	0	1	0	0	20	6	13
SPATA17	IPO9	1	217868692	+	1	201880597	+	ENSG00000162814	ENSG00000198700	intra-chromosomal	1	1	1	0	M	M	NA	1	0	0	0	0	1	0	0	0	1	0	0	282	4	3
RPS27	MAP4K2	1	153992150	+	11	64786059	-	ENSG00000177954	ENSG00000168067	inter-chromosomal	1	1	1	0	E	M	NA	1	0	0	0	0	1	0	0	0	1	0	0	283	19	2
TSSK6	ORAI2	19	19512418	-	7	102453838	+	ENSG00000178093	ENSG00000160991	inter-chromosomal	1	1	1	0	E	M	NA	0	0	0	0	1	0	1	0	0	0	1	0	22	3	3
POLR2F	POGLUT1	22	37952778	+	3	119489755	+	ENSG00000100142	ENSG00000163389	inter-chromosomal	2	1	2	0	M	M	NA	2	0	0	0	0	1	1	0	0	2	0	0	235; 273	3;3	3;2
BAZ2A	PER1	12	56636182	-	17	8150845	-	ENSG00000076108	ENSG00000179094	inter-chromosomal	1	1	1	0	E	E	NA	1	0	0	0	0	0	1	0	0	0	0	1	195	3	2
C11orf73	KIAA2026	11	86343625	+	9	5919871	-	ENSG00000149196	ENSG00000183354	inter-chromosomal	1	1	1	0	M	M	NA	1	0	0	0	0	0	1	0	0	1	0	0	165	4	6
PCSK5	TPM4	9	76361570	+	19	16102089	+	ENSG00000099139	ENSG00000167460	inter-chromosomal	1	1	1	0	M	M	NA	0	0	0	1	0	1	0	0	0	0	0	1	285	3	1
SVIP	VHL	11	22821049	-	3	10150880	+	ENSG00000198168	ENSG00000134086	inter-chromosomal	1	1	1	0	M	M	NA	0	0	0	1	0	1	0	0	0	0	0	1	194	3	2
PSIP1	BPTF	9	15506561	-	17	67853940	+	ENSG00000164985	ENSG00000171634	inter-chromosomal	1	1	1	0	E	E	out-of-frame	0	1	0	0	0	1	0	0	0	0	0	1	2	3	2
S100A8	PKM	1	153390032	-	15	72202921	-	ENSG00000143546	ENSG00000067225	inter-chromosomal	1	1	1	0	E	M	NA	1	0	0	0	0	1	0	0	0	0	1	0	228	3	26
KLHL8	AFF1	4	87161041	-	4	87139559	+	ENSG00000145332	ENSG00000172493	intra-chromosomal	1	1	1	0	E	M	NA	0	1	0	0	0	1	0	0	0	0	0	1	2	3	2
PLIN5	C3orf33	19	4522763	-	3	155805690	-	ENSG00000214456	ENSG00000174928	inter-chromosomal	2	1	2	0	M	M	NA	2	0	0	0	0	1	1	0	0	0	1	1	241; 248	4;6	4;20
ASGR1	NFKBID	17	7178728	-	19	35902304	-	ENSG00000141505	ENSG00000167604	inter-chromosomal	1	1	1	0	M	E	NA	1	0	0	0	0	1	0	0	0	1	0	0	220	4	31
ARHGAP15	GPD2	2	143250599	+	2	156549607	+	ENSG00000075884	ENSG00000115159	intra-chromosomal	1	1	1	0	E	E	NA	0	0	0	1	0	0	1	0	0	1	0	0	173	7	2
TXK	SLC35E3	4	48066393	-	12	68777543	+	ENSG00000074966	ENSG00000175782	inter-chromosomal	1	1	1	0	E	M	NA	0	0	0	0	1	1	0	0	0	0	1	0	46	3	11
EPC2	PIK3CA	2	148690373	+	3	179219571	+	ENSG00000135999	ENSG00000121879	inter-chromosomal	1	1	1	0	E	E	out-of-frame	0	0	0	1	0	0	1	0	0	1	0	0	72	3	1
P4HA2	ST5	5	132249151	-	11	8771915	-	ENSG00000072682	ENSG00000166444	inter-chromosomal	3	1	3	0	M	M	NA	1	1	0	1	0	3	0	0	0	0	0	3	161; 2; 278	7;14;7	16;13;4
IST1	PHF8	16	71923380	+	X	54022843	-	ENSG00000182149	ENSG00000172943	inter-chromosomal	1	1	1	0	E	E	out-of-frame	1	0	0	0	0	1	0	0	0	1	0	0	225	3	2
UBE2G2	USP34	21	44777299	-	2	61301454	-	ENSG00000184787	ENSG00000115464	inter-chromosomal	1	1	1	0	E	E	in-frame	1	0	0	0	0	0	1	0	0	0	0	1	263	3	1
APMAP	KIAA0355	20	24968891	-	19	34348630	+	ENSG00000101474	ENSG00000166398	inter-chromosomal	1	1	1	0	E	M	NA	0	0	0	1	0	0	1	0	0	1	0	0	169	3	2
SESN3	TSC22D1	11	95230783	-	13	44436095	-	ENSG00000149212	ENSG00000102804	inter-chromosomal	1	1	1	0	E	E	out-of-frame	0	0	0	0	1	1	0	0	0	0	1	0	101	4	1
ZNF233	USP16	19	44268184	+	21	29052857	+	ENSG00000159915	ENSG00000156256	inter-chromosomal	1	1	1	0	M	M	NA	0	0	0	0	1	1	0	0	0	0	1	0	156	6	21
ASH1L	C3orf70	1	155336335	-	3	185079296	-	ENSG00000116539	ENSG00000187068	inter-chromosomal	1	1	1	0	M	M	NA	0	0	0	0	1	1	0	0	0	0	1	0	32	6	32
ICA1L	FBXO17	2	202844263	-	19	38941839	-	ENSG00000163596	ENSG00000269190	inter-chromosomal	3	1	3	0	M	M	NA	0	0	0	1	2	2	1	0	0	0	2	1	22; 285; 36	5;3;3	6;1;3
MKLN1	NRG4	7	131388972	+	15	76005797	-	ENSG00000128585	ENSG00000169752	inter-chromosomal	3	1	3	0	E	M	NA	0	1	0	1	1	0	3	0	0	0	2	1	153; 18; 80	6;18;4	1;9;3
LEMD3	SLC30A5	12	65218619	+	5	69104183	+	ENSG00000174106	ENSG00000145740	inter-chromosomal	1	1	1	0	E	M	NA	0	0	0	0	1	1	0	0	0	0	1	0	156	3	1
ACSL1	MTMR1	4	184765891	-	X	150735506	+	ENSG00000151726	ENSG00000063601	inter-chromosomal	1	1	1	0	E	M	NA	1	0	0	0	0	1	0	0	0	1	0	0	283	104	2
IL2RG	SEC16A	X	71111125	-	9	136477070	-	ENSG00000147168	ENSG00000148396	inter-chromosomal	1	1	1	0	M	M	in-frame	1	0	0	0	0	1	0	0	0	0	0	1	239	5	1
DMTF1	KCTD6	7	87186787	+	3	58497921	+	ENSG00000135164	ENSG00000168301	inter-chromosomal	1	1	1	0	M	M	NA	1	0	0	0	0	0	1	0	0	1	0	0	233	3	2
ALS2CR12	TRAK2	2	201342370	-	2	201401094	-	ENSG00000155749	ENSG00000115993	intra-chromosomal	1	1	1	0	E	E	out-of-frame	0	0	0	1	0	0	1	0	0	0	0	1	54	9	1
THOC2	ERCC3	X	123602402	-	2	127262151	-	ENSG00000125676	ENSG00000163161	inter-chromosomal	1	1	1	0	M	M	NA	0	0	0	1	0	0	1	0	0	0	1	0	150	6	8
ZNF200	MYADM	16	3226050	-	19	53874576	+	ENSG00000010539	ENSG00000179820	inter-chromosomal	1	1	1	0	M	M	NA	0	0	0	0	1	0	1	0	0	1	0	0	63	6	15
EXOC3L2	RPUSD4	19	45212621	-	11	126209399	-	ENSG00000130201	ENSG00000165526	inter-chromosomal	1	1	1	0	E	M	NA	1	0	0	0	0	1	0	0	0	0	1	0	221	5	12
BACH1	ABCB6	21	29329693	+	2	219215727	-	ENSG00000156273	ENSG00000115657	inter-chromosomal	1	1	1	0	E	M	NA	0	0	0	1	0	1	0	0	0	1	0	0	175	4	5
LRRC74B	PCDHA10	22	21062726	+	5	140860122	+	ENSG00000187905	ENSG00000250120	inter-chromosomal	1	1	1	0	M	M	NA	0	0	0	0	1	1	0	0	0	0	1	0	93	8	1
ZNF585A	ACAA1	19	37106734	-	3	38137050	-	ENSG00000196967	ENSG00000060971	inter-chromosomal	1	1	1	0	E	M	NA	0	0	0	1	0	0	1	0	0	1	0	0	4	5	2
POLR2F	KTN1	22	37952788	+	14	55678473	+	ENSG00000100142	ENSG00000126777	inter-chromosomal	4	1	4	0	M	M	NA	3	0	0	1	0	2	2	0	0	1	3	0	170; 241; 244; 293	8;3;7;11	28;30;11;12
RAB5A	LIPH	3	19978403	+	3	185507344	-	ENSG00000144566	ENSG00000163898	intra-chromosomal	1	1	1	0	E	M	NA	1	0	0	0	0	1	0	0	0	0	1	0	265	6	2
LDLRAD4	SIRPB2	18	13382662	+	20	1474723	-	ENSG00000168675	ENSG00000196209	inter-chromosomal	1	1	1	0	M	M	NA	1	0	0	0	0	0	1	0	0	0	0	1	287	5	1
NOTCH2NL	NBPF19	1	146146203	-	1	149475643	+	ENSG00000264343	ENSG00000271383	intra-chromosomal	1	1	1	0	E	E	NA	1	0	0	0	0	0	1	0	0	1	0	0	281	5	7
TRIM41	MKNK1	5	181228950	+	1	46594949	-	ENSG00000146063	ENSG00000079277	inter-chromosomal	1	1	1	0	M	M	NA	0	0	0	1	0	0	1	0	0	0	0	1	103	4	7
CNTNAP2	TACC2	7	148044640	+	10	122127079	+	ENSG00000174469	ENSG00000138162	inter-chromosomal	1	1	1	0	M	M	NA	1	0	0	0	0	0	1	0	0	0	0	1	294	4	14
LFNG	CIC	7	2526921	+	19	42286771	+	ENSG00000106003	ENSG00000079432	inter-chromosomal	1	1	1	0	E	E	out-of-frame	1	0	0	0	0	1	0	0	0	1	0	0	262	4	2
BIRC6	POLE	2	32477585	+	12	132633467	-	ENSG00000115760	ENSG00000177084	inter-chromosomal	4	1	4	0	E	M	NA	3	0	0	1	0	2	2	0	0	3	1	0	165; 169; 181; 262	5;3;3;3	1;1;2;3
PGF	PAAF1	14	74944660	-	11	73879625	+	ENSG00000119630	ENSG00000175575	inter-chromosomal	1	1	1	0	M	M	NA	1	0	0	0	0	1	0	0	0	0	0	1	239	3	16
PHF19	PSD4	9	120860214	-	2	113198795	+	ENSG00000119403	ENSG00000125637	inter-chromosomal	1	1	1	0	M	M	NA	1	0	0	0	0	0	1	0	0	0	0	1	294	4	1
BMS1P20	IGLL5	22	22319196	+	22	22893781	+	ENSG00000236850	ENSG00000254709	intra-chromosomal	23	1	23	1	M	M	NA	6	2	0	10	5	10	13	0	0	9	8	6	103; 14; 140; 15; 168; 173; 187; 193; 202; 21; 221; 240; 241; 253; 263; 283; 291; 3; 5; 51; 55; 72; 95	9;21;7;36;38;14;7;16;110;17;49;11;16;3;11;8;50;39;32;23;133;70;7	105;18;1;131;162;2;44;58;131;105;168;82;50;5;86;1;236;186;2;111;356;137;39
GINS4	MED6	8	41542414	+	14	70584104	-	ENSG00000147536	ENSG00000133997	inter-chromosomal	1	1	1	0	M	M	NA	1	0	0	0	0	0	1	0	0	0	0	1	288	5	3
PPA1	ACBD4	10	70205332	-	17	45142627	+	ENSG00000180817	ENSG00000181513	inter-chromosomal	1	1	1	0	M	M	NA	0	0	0	0	1	0	1	0	0	1	0	0	63	3	12
CLSPN	AKAP9	1	35720452	-	7	92092496	+	ENSG00000092853	ENSG00000127914	inter-chromosomal	1	1	1	0	M	M	NA	0	0	0	0	1	0	1	0	0	1	0	0	23	3	9
RFC4	EIF4A2	3	186789880	-	3	186789187	+	ENSG00000163918	ENSG00000156976	intra-chromosomal	1	1	1	0	E	M	NA	1	0	0	0	0	0	1	0	0	0	0	1	271	23	2
RPS27	MAP4K2	1	153992150	+	11	64786028	-	ENSG00000177954	ENSG00000168067	inter-chromosomal	1	1	1	0	E	M	NA	0	0	0	1	0	0	1	0	0	1	0	0	41	4	12
SFT2D1	RAB32	6	166342420	-	6	146549463	+	ENSG00000198818	ENSG00000118508	intra-chromosomal	1	1	1	0	E	E	NA	0	0	0	0	1	0	1	0	0	1	0	0	63	3	1
TMSB4X	KIF2A	X	12976937	+	5	62352624	+	ENSG00000205542	ENSG00000068796	inter-chromosomal	1	1	1	0	M	M	NA	0	0	0	1	0	1	0	0	0	0	1	0	67	6	1
VDAC1	H2AFY	5	134004647	-	5	135370142	-	ENSG00000213585	ENSG00000113648	intra-chromosomal	1	1	1	0	E	E	NA	0	0	0	1	0	0	1	0	0	0	1	0	162	3	1
YPEL5	LPIN1	2	30147061	+	2	11765532	+	ENSG00000119801	ENSG00000134324	intra-chromosomal	1	1	1	0	E	E	NA	0	0	0	1	0	0	1	0	0	1	0	0	68	4	1
TOP3A	FBXO17	17	18306559	-	19	38942444	-	ENSG00000177302	ENSG00000269190	inter-chromosomal	1	1	1	0	M	M	NA	0	0	0	1	0	0	1	0	0	1	0	0	166	6	6
CHAD	ACSF2	17	50464496	-	17	50464232	+	ENSG00000136457	ENSG00000167107	intra-chromosomal	27	1	27	1	E	M	NA	19	0	0	5	3	14	13	0	0	14	8	5	140; 149; 189; 220; 224; 228; 234; 237; 238; 243; 244; 248; 271; 272; 273; 274; 276; 277; 280; 281; 283; 292; 34; 46; 65; 66; 68	4;4;6;4;6;5;9;4;4;8;5;4;7;3;5;9;6;7;15;4;3;6;8;4;3;4;4	3;3;1;3;5;6;5;3;3;7;4;1;5;2;5;7;8;4;5;4;1;2;3;2;1;1;1
WAC	ARHGAP12	10	28590832	+	10	31861658	-	ENSG00000095787	ENSG00000165322	intra-chromosomal	1	1	1	0	E	E	out-of-frame	1	0	0	0	0	1	0	0	0	0	1	0	265	6	1
NCALD	KIAA2012	8	101693323	-	2	202197624	+	ENSG00000104490	ENSG00000182329	inter-chromosomal	1	1	1	0	M	M	NA	0	0	0	0	1	0	1	0	0	0	1	0	22	3	8
B3GLCT	CNOT7	13	31330553	+	8	17245933	-	ENSG00000187676	ENSG00000198791	inter-chromosomal	1	1	1	0	M	E	NA	1	0	0	0	0	0	1	0	0	1	0	0	158	5	4
DCUN1D1	CDC27	3	182945101	-	17	47120865	-	ENSG00000043093	ENSG00000004897	inter-chromosomal	1	1	1	0	M	M	NA	0	0	0	1	0	1	0	0	0	0	1	0	186	14	2
RAB21	SPATA5	12	71791973	+	4	123315893	+	ENSG00000080371	ENSG00000145375	inter-chromosomal	1	1	1	0	M	M	NA	1	0	0	0	0	0	1	0	0	0	0	1	195	6	7
PSD	NFKB2	10	102402617	-	10	102401895	+	ENSG00000059915	ENSG00000077150	intra-chromosomal	2	1	2	0	E	M	NA	1	0	0	0	1	0	2	0	0	0	2	0	217; 82	16;5	2;1
SRSF3	EIF3H	6	36598515	+	8	116644462	-	ENSG00000112081	ENSG00000147677	inter-chromosomal	1	1	1	0	M	M	NA	1	0	0	0	0	0	1	0	0	0	0	1	179	3	8
EIF1	LINC01002	17	41692032	+	19	230114	-	ENSG00000173812	ENSG00000282508	inter-chromosomal	1	1	1	0	M	M	NA	0	1	0	0	0	1	0	0	0	0	0	1	3	8	12
ZBED5	LIPG	11	10838390	-	18	49596014	+	ENSG00000236287	ENSG00000101670	inter-chromosomal	2	1	2	0	M	M	NA	1	0	0	1	0	2	0	0	0	0	1	1	291; 296	4;3	4;9
CTSH	PRKX	15	78921058	-	X	3606967	-	ENSG00000103811	ENSG00000183943	inter-chromosomal	1	1	1	0	E	M	NA	0	0	0	1	0	0	1	0	0	0	0	1	167	7	4
BAG1	RCL1	9	33259204	-	9	4884980	+	ENSG00000107262	ENSG00000120158	intra-chromosomal	1	1	1	0	M	M	NA	1	0	0	0	0	0	1	0	0	0	1	0	224	5	8
CFAP36	RNF212	2	55539495	+	4	1072037	-	ENSG00000163001	ENSG00000178222	inter-chromosomal	1	1	1	0	M	M	NA	0	0	0	1	0	1	0	0	0	0	1	0	141	3	6
WDR59	TM7SF3	16	74872168	-	12	26973662	-	ENSG00000103091	ENSG00000064115	inter-chromosomal	1	1	1	0	M	M	NA	1	0	0	0	0	0	1	0	0	1	0	0	233	5	1
PLCG2	CNDP1	16	81908591	+	18	74576211	+	ENSG00000197943	ENSG00000150656	inter-chromosomal	1	1	1	0	E	M	NA	1	0	0	0	0	1	0	0	0	1	0	0	234	3	1
MNT	GPRC5A	17	2394305	-	12	12917222	+	ENSG00000070444	ENSG00000013588	inter-chromosomal	1	1	1	0	E	M	NA	0	0	0	1	0	0	1	0	0	1	0	0	192	3	2
PLEK2	MARK3	14	67412018	-	14	103491777	+	ENSG00000100558	ENSG00000075413	intra-chromosomal	1	1	1	0	E	E	out-of-frame	0	0	0	1	0	1	0	0	0	0	0	1	140	5	2
CELF2	TGFBR2	10	11249200	+	3	30623198	+	ENSG00000048740	ENSG00000163513	inter-chromosomal	1	1	1	0	E	E	NA	0	0	0	1	0	1	0	0	0	0	1	0	186	6	1
NOX5	EIF2AK2	15	69029810	+	2	37103457	-	ENSG00000255346	ENSG00000055332	inter-chromosomal	1	1	1	0	M	M	NA	0	0	0	1	0	0	1	0	0	1	0	0	174	4	5
SNF8	PNPO	17	48932204	-	17	47947265	+	ENSG00000159210	ENSG00000108439	intra-chromosomal	1	1	1	0	M	M	NA	1	0	0	0	0	1	0	0	0	1	0	0	283	5	5
DIABLO	BRWD1	12	122224645	-	21	39321417	-	ENSG00000184047	ENSG00000185658	inter-chromosomal	1	1	1	0	E	M	NA	1	0	0	0	0	0	1	0	0	0	1	0	254	5	2
GABRG3	SNX5	15	27538152	+	20	17943934	-	ENSG00000182256	ENSG00000089006	inter-chromosomal	1	1	1	0	M	M	NA	0	0	0	1	0	0	1	0	0	1	0	0	41	3	1
MKL1	SGSM3	22	40410281	-	22	40409025	+	ENSG00000196588	ENSG00000100359	intra-chromosomal	1	1	1	0	E	M	NA	0	0	0	0	1	0	1	0	0	1	0	0	40	6	4
SEH1L	TRIM25	18	12977957	+	17	56913026	-	ENSG00000085415	ENSG00000121060	inter-chromosomal	1	1	1	0	M	M	NA	0	0	0	1	0	1	0	0	0	1	0	0	188	7	5
WASH1	PIAS4	9	24852	-	19	4033099	+	ENSG00000181404	ENSG00000105229	inter-chromosomal	1	1	1	0	E	E	NA	0	0	0	1	0	0	1	0	0	1	0	0	166	3	1
PDE4D	MKL2	5	59038859	-	16	14140544	+	ENSG00000113448	ENSG00000186260	inter-chromosomal	1	1	1	0	E	E	NA	0	1	0	0	0	0	1	0	0	0	0	1	8	6	2
PSMA5	HSD17B4	1	109401771	-	5	119477796	+	ENSG00000143106	ENSG00000133835	inter-chromosomal	3	1	3	0	M	E	NA	1	0	0	1	1	1	2	0	0	0	2	1	140; 217; 47	3;5;5	1;1;3
CD226	PCNXL4	18	69858862	-	14	60109554	+	ENSG00000150637	ENSG00000126773	inter-chromosomal	1	1	1	0	M	M	NA	1	0	0	0	0	1	0	0	0	0	1	0	228	3	4
RGS9	SGOL1-AS1	17	65188880	+	3	21145207	+	ENSG00000108370	ENSG00000231304	inter-chromosomal	1	1	1	0	M	M	NA	0	0	0	0	1	0	1	0	0	0	1	0	55	3	9
BNIP3L	MARCH6	8	26412625	+	5	10400789	+	ENSG00000104765	ENSG00000145495	inter-chromosomal	1	1	1	0	M	M	NA	0	0	0	1	0	0	1	0	0	0	0	1	6	12	2
LBR	WDR37	1	225427954	-	10	1124218	+	ENSG00000143815	ENSG00000047056	inter-chromosomal	1	1	1	0	E	E	NA	1	0	0	0	0	1	0	0	0	0	1	0	221	4	1
CWF19L1	BLOC1S2	10	100260218	-	10	100275493	-	ENSG00000095485	ENSG00000196072	intra-chromosomal	1	1	1	0	E	E	in-frame	0	0	0	0	1	0	1	0	0	1	0	0	51	4	2
ELP2	SLC25A30	18	36179502	+	13	45397886	-	ENSG00000134759	ENSG00000174032	inter-chromosomal	1	1	1	0	M	M	NA	0	1	0	0	0	0	1	0	0	0	0	1	29	7	1
C1orf105	ASPA	1	172431288	+	17	3499967	+	ENSG00000180999	ENSG00000108381	inter-chromosomal	1	1	1	0	E	M	NA	0	0	0	0	1	0	1	0	0	0	1	0	14	6	3
CEP97	C14orf119	3	101768688	+	14	23100104	+	ENSG00000182504	ENSG00000179933	inter-chromosomal	1	1	1	0	M	M	NA	0	0	0	1	0	0	1	0	0	1	0	0	169	4	2
SEC22A	DYNC2LI1	3	123273657	+	2	43793202	+	ENSG00000121542	ENSG00000138036	inter-chromosomal	1	1	1	0	M	M	NA	1	0	0	0	0	0	1	0	0	0	0	1	195	7	5
PPP1R12A	GET4	12	79779995	-	7	885017	+	ENSG00000058272	ENSG00000239857	inter-chromosomal	2	1	2	0	M	M	NA	1	0	0	1	0	1	1	0	0	0	1	1	167; 240	3;4	14;13
PEX26	PLCXD1	22	18094813	+	X	283928	+	ENSG00000215193	ENSG00000182378	inter-chromosomal	1	1	1	0	M	M	NA	0	1	0	0	0	0	1	0	0	0	0	1	8	8	4
TMEM192	ERBB2	4	165077967	-	17	39707826	+	ENSG00000170088	ENSG00000141736	inter-chromosomal	1	1	1	0	M	M	NA	1	0	0	0	0	0	1	0	0	0	0	1	271	5	7
LRBA	RPS8	4	150914194	-	1	44778691	+	ENSG00000198589	ENSG00000142937	inter-chromosomal	1	1	1	0	E	M	NA	1	0	0	0	0	0	1	0	0	1	0	0	260	5	3
TFDP2	PPP4R3A	3	142149184	-	14	91490803	-	ENSG00000114126	ENSG00000100796	inter-chromosomal	1	1	1	0	E	E	NA	0	0	0	1	0	0	1	0	0	1	0	0	146	3	3
OTUB1	ZNF195	11	63996607	+	11	3368855	-	ENSG00000167770	ENSG00000005801	intra-chromosomal	1	1	1	0	M	E	out-of-frame	1	0	0	0	0	1	0	0	0	1	0	0	293	3	7
KLRC2	CAPRIN2	12	10431134	-	12	30715141	-	ENSG00000205809	ENSG00000110888	intra-chromosomal	1	1	1	0	E	E	in-frame	0	0	0	1	0	1	0	0	0	1	0	0	168	7	1
INPP5A	BRD3	10	132650504	+	9	134053591	-	ENSG00000068383	ENSG00000169925	inter-chromosomal	1	1	1	0	E	E	NA	1	0	0	0	0	1	0	0	0	1	0	0	230	4	1
KRR1	TMC7	12	75492327	-	16	19063465	+	ENSG00000111615	ENSG00000170537	inter-chromosomal	1	1	1	0	M	M	NA	1	0	0	0	0	0	1	0	0	0	1	0	269	5	3
CSGALNACT2	C21orf58	10	43155392	+	21	46314996	-	ENSG00000169826	ENSG00000160298	inter-chromosomal	1	1	1	0	M	M	out-of-frame	0	0	0	1	0	0	1	0	0	1	0	0	48	4	1
PARP8	UBOX5	5	50750181	+	20	3160196	-	ENSG00000151883	ENSG00000185019	inter-chromosomal	1	1	1	0	M	E	NA	1	0	0	0	0	0	1	0	0	0	0	1	195	42	3
NPIPB5	AMD1	16	22489315	+	6	110888494	+	ENSG00000243716	ENSG00000123505	inter-chromosomal	1	1	1	0	E	M	NA	0	0	0	0	1	0	1	0	0	0	1	0	98	4	1
STX2	HCAR1	12	130821688	-	12	122728960	-	ENSG00000111450	ENSG00000196917	intra-chromosomal	1	1	1	0	E	M	NA	0	0	0	0	1	1	0	0	0	0	1	0	93	7	2
UCKL1	FBXO10	20	63956261	-	9	37532059	-	ENSG00000198276	ENSG00000147912	inter-chromosomal	1	1	1	0	E	E	NA	0	0	0	1	0	0	1	0	0	1	0	0	193	3	1
SLC7A5	MECP2	16	87868885	-	X	154092307	-	ENSG00000103257	ENSG00000169057	inter-chromosomal	1	1	1	0	E	E	NA	0	0	0	1	0	0	1	0	0	1	0	0	4	7	1
DYM	PRKCB	18	49257011	-	16	24154683	+	ENSG00000141627	ENSG00000166501	inter-chromosomal	1	1	1	0	E	E	NA	0	0	0	1	0	1	0	0	0	1	0	0	65	3	2
AP3S2	FAM47E	15	89832501	-	4	76269317	+	ENSG00000157823	ENSG00000189157	inter-chromosomal	1	1	1	0	M	M	NA	1	0	0	0	0	0	1	0	0	0	0	1	172	3	2
AIM1	ALDH5A1	6	106558625	+	6	24535530	+	ENSG00000112297	ENSG00000112294	intra-chromosomal	1	1	1	0	E	M	NA	0	0	0	0	1	1	0	0	0	0	1	0	36	8	5
MEIOC	USP22	17	44670095	+	17	21001026	-	ENSG00000180336	ENSG00000124422	intra-chromosomal	1	1	1	0	M	M	NA	0	0	0	1	0	1	0	0	0	0	0	1	142	3	17
KCNE1	ZBTB37	21	34509477	-	1	173898459	+	ENSG00000180509	ENSG00000185278	inter-chromosomal	1	1	1	0	M	M	NA	1	0	0	0	0	0	1	0	0	1	0	0	281	3	13
OSBPL8	SRPK2	12	76559397	-	7	105203785	-	ENSG00000091039	ENSG00000135250	inter-chromosomal	1	1	1	0	E	E	NA	0	0	0	1	0	1	0	0	0	1	0	0	188	3	7
ITGAX	RBM38	16	31382577	+	20	57408837	+	ENSG00000140678	ENSG00000132819	inter-chromosomal	1	1	1	0	M	M	NA	0	1	0	0	0	1	0	0	0	0	0	1	5	3	1
STRADB	MARC1	2	201480846	+	1	220817126	+	ENSG00000082146	ENSG00000186205	inter-chromosomal	1	1	1	0	E	M	NA	0	0	0	0	1	0	1	0	0	0	1	0	55	5	7
AFF3	GNPTG	2	99594198	-	16	1361164	+	ENSG00000144218	ENSG00000090581	inter-chromosomal	1	1	1	0	M	M	NA	0	0	0	1	0	1	0	0	0	1	0	0	171	5	58
NUDT21	MED28	16	56429133	-	4	17626381	+	ENSG00000167005	ENSG00000118579	inter-chromosomal	1	1	1	0	E	M	NA	0	0	0	0	1	0	1	0	0	0	1	0	14	7	10
ATF2	CHN1	2	175080660	-	2	174952202	-	ENSG00000115966	ENSG00000128656	intra-chromosomal	3	1	3	0	E	E	in-frame	1	0	0	1	1	3	0	0	0	0	1	2	144; 285; 296	3;5;9	1;7;1
CHRNB4	SFXN5	15	78708013	-	2	73049167	-	ENSG00000117971	ENSG00000144040	inter-chromosomal	1	1	1	0	M	M	NA	1	0	0	0	0	1	0	0	0	0	0	1	250	6	1
TTC12	ETS2	11	113335036	+	21	38823489	+	ENSG00000149292	ENSG00000157557	inter-chromosomal	1	1	1	0	E	M	NA	1	0	0	0	0	0	1	0	0	0	0	1	258	3	1
AKAP8L	WIZ	19	15380518	-	19	15448368	-	ENSG00000011243	ENSG00000011451	intra-chromosomal	1	1	1	0	E	E	NA	0	0	0	1	0	0	1	0	0	0	0	1	103	4	1
ORAI1	SRRD	12	121642464	+	22	26493234	+	ENSG00000276045	ENSG00000100104	inter-chromosomal	1	1	1	0	M	M	NA	0	0	0	1	0	1	0	0	0	0	1	0	187	3	14
POU2F1	TRPM6	1	167374148	+	9	74723971	-	ENSG00000143190	ENSG00000119121	inter-chromosomal	1	1	1	0	M	M	NA	0	0	0	0	1	0	1	0	0	1	0	0	40	4	4
PIK3IP1	GGT5	22	31281593	-	22	24241469	-	ENSG00000100100	ENSG00000099998	intra-chromosomal	1	1	1	0	E	M	NA	1	0	0	0	0	1	0	0	0	1	0	0	235	3	9
VLDLR	ELN	9	2656440	+	7	74052860	+	ENSG00000147852	ENSG00000049540	inter-chromosomal	1	1	1	0	M	M	NA	1	0	0	0	0	1	0	0	0	0	0	1	253	3	21
ARPC1A	FOXI3	7	99363633	+	2	88447541	-	ENSG00000241685	ENSG00000214336	inter-chromosomal	1	1	1	0	E	M	NA	1	0	0	0	0	0	1	0	0	0	1	0	217	3	4
MYCBP2	POGZ	13	77288161	-	1	151442205	-	ENSG00000005810	ENSG00000143442	inter-chromosomal	1	1	1	0	E	E	NA	0	0	0	1	0	1	0	0	0	0	0	1	285	6	1
HDGF	DMTN	1	156743651	-	8	22067539	+	ENSG00000143321	ENSG00000158856	inter-chromosomal	1	1	1	0	E	M	NA	0	0	0	0	1	1	0	0	0	0	1	0	144	4	1
C2CD5	SERPINB9	12	22534720	-	6	2888613	-	ENSG00000111731	ENSG00000170542	inter-chromosomal	1	1	1	0	M	M	NA	0	0	0	1	0	1	0	0	0	0	0	1	161	3	2
PHACTR4	LIMD1	1	28497665	+	3	45683791	+	ENSG00000204138	ENSG00000144791	inter-chromosomal	1	1	1	0	M	M	NA	1	0	0	0	0	1	0	0	0	1	0	0	293	3	7
SP110	SH2D3A	2	230167401	-	19	6758268	-	ENSG00000135899	ENSG00000125731	inter-chromosomal	1	1	1	0	M	M	NA	1	0	0	0	0	0	1	0	0	1	0	0	273	3	23
GNAL	MPPE1	18	11885685	+	18	11891265	-	ENSG00000141404	ENSG00000154889	intra-chromosomal	1	1	1	0	E	M	NA	1	0	0	0	0	1	0	0	0	1	0	0	279	37	6
NOX4	HELB	11	89325887	-	12	66340531	+	ENSG00000086991	ENSG00000127311	inter-chromosomal	1	1	1	0	M	M	NA	0	0	0	1	0	0	1	0	0	0	0	1	160	8	1
SDCCAG8	MRPS16	1	243306103	+	10	73250252	-	ENSG00000054282	ENSG00000182180	inter-chromosomal	1	1	1	0	M	M	NA	0	0	0	1	0	0	1	0	0	0	0	1	185	3	3
YTHDC2	GRIN2B	5	113526785	+	12	13547995	-	ENSG00000047188	ENSG00000273079	inter-chromosomal	1	1	1	0	E	M	NA	0	0	0	1	0	0	1	0	0	1	0	0	143	4	5
TRIM65	ANK3	17	75889172	-	10	60084288	-	ENSG00000141569	ENSG00000151150	inter-chromosomal	1	1	1	0	M	M	NA	1	0	0	0	0	1	0	0	0	0	1	0	221	3	1
C1orf21	USP24	1	184568449	+	1	55072993	-	ENSG00000116667	ENSG00000162402	intra-chromosomal	6	1	6	1	M	E	NA	5	0	0	1	0	3	3	0	0	1	2	3	161; 179; 181; 224; 250; 274	6;3;4;3;5;3	1;4;9;5;1;2
GPATCH1	IQGAP1	19	33113426	+	15	90391054	+	ENSG00000076650	ENSG00000140575	inter-chromosomal	1	1	1	0	M	M	NA	1	0	0	0	0	0	1	0	0	0	0	1	238	4	5
FNDC3A	HIF3A	13	49178655	+	19	46331453	+	ENSG00000102531	ENSG00000124440	inter-chromosomal	1	1	1	0	E	M	NA	1	0	0	0	0	1	0	0	0	0	0	1	253	4	10
TTC16	BCAS4	9	127728692	+	20	50877990	+	ENSG00000167094	ENSG00000124243	inter-chromosomal	1	1	1	0	M	M	NA	0	0	0	1	0	0	1	0	0	1	0	0	174	4	9
CSF2RA	HPSE	X	1285727	+	4	83294965	-	ENSG00000198223	ENSG00000173083	inter-chromosomal	1	1	1	0	M	M	NA	1	0	0	0	0	1	0	0	0	1	0	0	279	3	8
ACAN	ARRB1	15	88850949	+	11	75277404	-	ENSG00000157766	ENSG00000137486	inter-chromosomal	1	1	1	0	M	M	NA	1	0	0	0	0	0	1	0	0	1	0	0	218	3	6
BCAT1	CDKL5	12	24833831	-	X	18636344	+	ENSG00000060982	ENSG00000008086	inter-chromosomal	1	1	1	0	M	M	NA	0	0	0	1	0	1	0	0	0	1	0	0	129	4	12
MDM2	ATP1A1	12	68840537	+	1	116385648	+	ENSG00000135679	ENSG00000163399	inter-chromosomal	1	1	1	0	M	M	NA	0	0	0	0	1	0	1	0	0	0	1	0	14	4	6
TMEM170A	ANKLE2	16	75445549	-	12	132738138	-	ENSG00000166822	ENSG00000176915	inter-chromosomal	1	1	1	0	M	M	NA	1	0	0	0	0	1	0	0	0	1	0	0	220	3	16
LCN12	KIAA0391	9	136953554	+	14	35275857	+	ENSG00000184925	ENSG00000100890	inter-chromosomal	1	1	1	0	M	M	NA	1	0	0	0	0	0	1	0	0	0	1	0	241	5	20
NHP2	CEP152	5	178150624	-	15	48713146	-	ENSG00000145912	ENSG00000103995	inter-chromosomal	1	1	1	0	M	M	NA	0	0	0	0	1	1	0	0	0	0	1	0	26	3	14
WIPF2	SNAP29	17	40283546	+	22	20890441	+	ENSG00000171475	ENSG00000099940	inter-chromosomal	1	1	1	0	M	M	NA	1	0	0	0	0	1	0	0	0	1	0	0	282	14	5
FAT2	DCAF7	5	151504093	-	17	63593560	+	ENSG00000086570	ENSG00000136485	inter-chromosomal	2	1	2	0	E	M	NA	0	0	0	2	0	1	1	0	0	0	0	2	140; 185	4;4	1;1
OPA1	CREG1	3	193696112	+	1	167546149	-	ENSG00000198836	ENSG00000143162	inter-chromosomal	1	1	1	0	M	M	NA	0	0	0	1	0	0	1	0	0	0	0	1	69	5	2
APOPT1	SSH2	14	103592163	+	17	29676676	-	ENSG00000256053	ENSG00000141298	inter-chromosomal	1	1	1	0	M	M	NA	1	0	0	0	0	0	1	0	0	0	0	1	271	4	10
ZNF621	DEC1	3	40539205	+	9	115313411	+	ENSG00000172888	ENSG00000173077	inter-chromosomal	2	1	2	0	M	M	NA	1	0	0	0	1	0	2	0	0	2	0	0	274; 79	3;9	4;3
SEC31A	MARVELD3	4	82871801	-	16	71635271	+	ENSG00000138674	ENSG00000140832	inter-chromosomal	1	1	1	0	M	M	NA	0	0	0	1	0	1	0	0	0	0	1	0	67	3	2
CRYZL1	TBC1D30	21	33594637	-	12	64877849	+	ENSG00000205758	ENSG00000111490	inter-chromosomal	1	1	1	0	M	M	NA	0	0	0	1	0	0	1	0	0	1	0	0	174	3	17
TBC1D10B	EXOSC6	16	30366223	-	16	70248081	-	ENSG00000169221	ENSG00000223496	intra-chromosomal	1	1	1	0	M	M	NA	1	0	0	0	0	1	0	0	0	1	0	0	283	3	3
STX6	RPL15	1	180989210	-	3	23922806	+	ENSG00000135823	ENSG00000174748	inter-chromosomal	1	1	1	0	M	M	NA	1	0	0	0	0	1	0	0	0	1	0	0	293	3	2
SEC23A	TROVE2	14	39063330	-	1	193088163	+	ENSG00000100934	ENSG00000116747	inter-chromosomal	1	1	1	0	M	M	NA	1	0	0	0	0	0	1	0	0	1	0	0	158	4	1
BLZF1	GAL3ST4	1	169396441	+	7	100159611	-	ENSG00000117475	ENSG00000197093	inter-chromosomal	1	1	1	0	M	M	NA	1	0	0	0	0	0	1	0	0	1	0	0	292	4	12
NLRC5	MSI2	16	56992401	+	17	57266609	+	ENSG00000140853	ENSG00000153944	inter-chromosomal	1	1	1	0	M	M	NA	1	0	0	0	0	1	0	0	0	0	1	0	240	4	2
PAFAH1B2	CSNK1E	11	117164122	+	22	38292286	-	ENSG00000168092	ENSG00000213923	inter-chromosomal	1	1	1	0	E	M	NA	1	0	0	0	0	1	0	0	0	0	0	1	296	3	1
ANKLE1	GK5	19	17287432	+	3	142161818	-	ENSG00000160117	ENSG00000175066	inter-chromosomal	1	1	1	0	M	M	NA	0	0	0	1	0	1	0	0	0	0	1	0	291	3	2
KCTD3	TNNI1	1	215581029	+	1	201407861	-	ENSG00000136636	ENSG00000159173	intra-chromosomal	1	1	1	0	M	M	NA	1	0	0	0	0	0	1	0	0	0	0	1	238	3	2
ZFP36	DTX2P1-UPK3BP1-PMS2P11	19	39406928	+	7	77000309	+	ENSG00000128016	ENSG00000265479	inter-chromosomal	1	1	1	0	E	E	NA	1	0	0	0	0	1	0	0	0	0	0	1	250	4	1
C1QTNF6	ATP5S	22	37195595	-	14	50333620	+	ENSG00000133466	ENSG00000125375	inter-chromosomal	1	1	1	0	M	M	NA	1	0	0	0	0	0	1	0	0	0	0	1	264	4	5
RSL1D1	RBM5	16	11835444	-	3	50114563	+	ENSG00000171490	ENSG00000003756	inter-chromosomal	1	1	1	0	M	M	NA	0	0	0	1	0	1	0	0	0	1	0	0	176	3	1
GBP5	CHST12	1	89260265	-	7	2443449	+	ENSG00000154451	ENSG00000136213	inter-chromosomal	3	1	3	0	M	M	NA	3	0	0	0	0	1	2	0	0	0	0	3	195; 250; 264	5;11;3	6;29;9
FAM159A	RNF38	1	52669253	+	9	36390616	-	ENSG00000182183	ENSG00000137075	inter-chromosomal	1	1	1	0	M	E	NA	0	0	0	1	0	1	0	0	0	0	0	1	182	4	57
ABO	TTL	9	133253849	-	2	112539905	+	ENSG00000175164	ENSG00000114999	inter-chromosomal	2	1	2	0	M	M	NA	1	0	0	1	0	1	1	0	0	2	0	0	166; 293	4;6	33;1
MARK3	B3GALNT2	14	103499362	+	1	235464640	-	ENSG00000075413	ENSG00000162885	inter-chromosomal	1	1	1	0	M	M	NA	1	0	0	0	0	1	0	0	0	1	0	0	234	3	2
VLDLR	INPP5B	9	2656444	+	1	37861538	-	ENSG00000147852	ENSG00000204084	inter-chromosomal	5	1	5	1	M	M	NA	1	0	0	3	1	3	2	0	0	1	1	3	104; 156; 194; 285; 292	3;7;5;3;6	10;11;18;3;2
COPS2	CEP152	15	49129477	-	15	48717169	-	ENSG00000166200	ENSG00000103995	intra-chromosomal	1	1	1	0	E	E	out-of-frame	0	0	0	0	1	0	1	0	0	1	0	0	56	6	1
SORT1	PDE12	1	109367210	-	3	57564978	+	ENSG00000134243	ENSG00000174840	inter-chromosomal	1	1	1	0	M	M	NA	0	1	0	0	0	1	0	0	0	0	0	1	5	3	21
NCOA6	SFMBT2	20	34820330	-	10	7163120	-	ENSG00000198646	ENSG00000198879	inter-chromosomal	1	1	1	0	M	M	NA	1	0	0	0	0	1	0	0	0	0	0	1	216	3	1
PAPOLA	ANPEP	14	96504652	+	15	89815400	-	ENSG00000090060	ENSG00000166825	inter-chromosomal	1	1	1	0	M	E	NA	0	1	0	0	0	0	1	0	0	0	0	1	16	3	3
ARHGEF1	AP1G2	19	41904102	+	14	23562908	-	ENSG00000076928	ENSG00000213983	inter-chromosomal	1	1	1	0	M	M	NA	1	0	0	0	0	1	0	0	0	0	1	0	265	3	1
SLC30A9	CCDC66	4	42088493	+	3	56569311	+	ENSG00000014824	ENSG00000180376	inter-chromosomal	3	1	3	0	M	E	NA	2	0	0	1	0	1	2	0	0	0	3	0	164; 186; 269	8;6;4	2;6;1
PHOSPHO1	GNGT2	17	49230468	-	17	49208954	-	ENSG00000173868	ENSG00000167083	read-through	1	1	1	0	E	E	NA	0	0	0	0	1	1	0	0	0	0	1	0	32	3	1
SCO2	NCAPH2	22	50523568	-	22	50522891	+	ENSG00000130489	ENSG00000025770	intra-chromosomal	1	1	1	0	E	M	NA	0	0	0	1	0	0	1	0	0	1	0	0	95	6	1
HP1BP3	CTSV	1	20775697	-	9	97029859	-	ENSG00000127483	ENSG00000136943	inter-chromosomal	1	1	1	0	M	M	NA	0	0	0	1	0	1	0	0	0	0	0	1	140	4	57
KATNA1	CEP250	6	149594913	-	20	35512784	+	ENSG00000186625	ENSG00000126001	inter-chromosomal	1	1	1	0	M	M	NA	1	0	0	0	0	0	1	0	0	0	0	1	238	9	3
EIF4B	PYGO2	12	53041806	+	1	154961691	-	ENSG00000063046	ENSG00000163348	inter-chromosomal	1	1	1	0	M	M	NA	0	0	0	1	0	1	0	0	0	0	1	0	67	3	2
INPP5B	MTFR1L	1	37928627	-	1	25822779	+	ENSG00000204084	ENSG00000117640	intra-chromosomal	1	1	1	0	M	M	NA	0	0	0	1	0	0	1	0	0	1	0	0	192	3	1
WDR37	SIRT1	10	1096246	+	10	67887417	+	ENSG00000047056	ENSG00000096717	intra-chromosomal	1	1	1	0	E	E	out-of-frame	1	0	0	0	0	0	1	0	0	0	1	0	244	3	1
TVP23A	ASH1L	16	10763660	-	1	155370483	-	ENSG00000166676	ENSG00000116539	inter-chromosomal	1	1	1	0	M	M	NA	0	0	0	1	0	0	1	0	0	1	0	0	154	4	2
C19orf25	DAZAP1	19	1478774	-	19	1417500	+	ENSG00000119559	ENSG00000071626	intra-chromosomal	1	1	1	0	E	E	out-of-frame	1	0	0	0	0	1	0	0	0	0	1	0	265	6	1
JAK3	INSL3	19	17826807	-	19	17817059	-	ENSG00000105639	ENSG00000248099	read-through	1	1	1	0	M	E	out-of-frame	1	0	0	0	0	0	1	0	0	1	0	0	281	6	2
ABO	C4orf32	9	133253497	-	4	112194310	+	ENSG00000175164	ENSG00000174749	inter-chromosomal	1	1	1	0	M	M	NA	0	0	0	1	0	1	0	0	0	0	1	0	178	8	4
ZNF627	SEC24B	19	11559615	+	4	109516527	+	ENSG00000198551	ENSG00000138802	inter-chromosomal	1	1	1	0	E	E	NA	1	0	0	0	0	1	0	0	0	1	0	0	293	4	1
GTDC1	ARHGAP15	2	144208603	-	2	143228581	+	ENSG00000121964	ENSG00000075884	intra-chromosomal	1	1	1	0	E	E	in-frame	1	0	0	0	0	1	0	0	0	0	1	0	240	7	5
CDKL5	LMX1B	X	18443905	+	9	126697871	+	ENSG00000008086	ENSG00000136944	inter-chromosomal	1	1	1	0	M	M	NA	1	0	0	0	0	1	0	0	0	1	0	0	220	3	2
ZNF268	GOLGA2	12	133214467	+	9	128258899	-	ENSG00000090612	ENSG00000167110	inter-chromosomal	1	1	1	0	M	M	NA	0	0	0	0	1	1	0	0	0	0	1	0	46	5	8
BMP2K	MARK3	4	78776721	+	14	103491777	+	ENSG00000138756	ENSG00000075413	inter-chromosomal	1	1	1	0	E	E	in-frame	0	0	0	1	0	0	1	0	0	1	0	0	4	3	1
PAK3	PCDHB1	X	111225936	+	5	141054829	+	ENSG00000077264	ENSG00000171815	inter-chromosomal	1	1	1	0	M	M	NA	0	0	0	1	0	0	1	0	0	1	0	0	192	3	13
GDE1	GK5	16	19502566	-	3	142161824	-	ENSG00000006007	ENSG00000175066	inter-chromosomal	1	1	1	0	M	M	NA	1	0	0	0	0	0	1	0	0	0	0	1	287	3	73
CLUAP1	PAQR7	16	3537998	+	1	25862042	-	ENSG00000103351	ENSG00000182749	inter-chromosomal	1	1	1	0	M	M	NA	1	0	0	0	0	1	0	0	0	1	0	0	282	3	24
IL18R1	NREP	2	102390217	+	5	111665577	-	ENSG00000115604	ENSG00000134986	inter-chromosomal	2	1	2	0	E	M	NA	0	0	0	2	0	1	1	0	0	0	0	2	285; 6	10;6	3;1
SLC9A3R2	MFSD11	16	2029782	+	17	76738938	+	ENSG00000065054	ENSG00000092931	inter-chromosomal	1	1	1	0	E	E	in-frame	1	0	0	0	0	1	0	0	0	0	1	0	237	3	4
ACAD8	CUL5	11	134253709	+	11	108088527	+	ENSG00000151498	ENSG00000166266	intra-chromosomal	1	1	1	0	E	E	out-of-frame	0	0	0	1	0	0	1	0	0	1	0	0	95	3	1
VTI1A	HSD3B7	10	112737279	+	16	30988532	+	ENSG00000151532	ENSG00000099377	inter-chromosomal	1	1	1	0	M	M	NA	0	0	0	1	0	0	1	0	0	1	0	0	41	8	5
ZNF879	DTX3L	5	179035064	+	3	122571729	+	ENSG00000234284	ENSG00000163840	inter-chromosomal	1	1	1	0	E	M	NA	0	0	0	1	0	1	0	0	0	0	0	1	161	6	1
DHX8	FRMD4B	17	43519051	+	3	69198647	-	ENSG00000067596	ENSG00000114541	inter-chromosomal	1	1	1	0	M	M	NA	1	0	0	0	0	0	1	0	0	1	0	0	219	4	11
ZNF624	SUPV3L1	17	16631640	-	10	69192801	+	ENSG00000197566	ENSG00000156502	inter-chromosomal	2	1	2	0	M	M	NA	2	0	0	0	0	2	0	0	0	1	0	1	234; 250	4;3	5;1
ITGA9-AS1	SUGT1	3	37834766	-	13	52694049	+	ENSG00000235257	ENSG00000165416	inter-chromosomal	1	1	1	0	M	M	NA	1	0	0	0	0	0	1	0	0	1	0	0	218	3	10
ACAD10	ALDH2	12	111755745	+	12	111775605	+	ENSG00000111271	ENSG00000111275	intra-chromosomal	35	1	35	1	E	E	in-frame	22	2	0	7	4	18	17	0	0	16	11	8	101; 146; 16; 161; 169; 193; 216; 217; 218; 219; 230; 235; 237; 239; 241; 244; 254; 263; 265; 271; 273; 275; 276; 278; 281; 282; 283; 284; 29; 36; 39; 41; 46; 67; 72	3;3;5;7;3;3;4;7;4;3;4;4;6;4;7;12;4;3;5;3;3;4;6;7;3;3;3;4;5;5;3;8;10;4;7	1;1;3;6;3;1;4;5;2;2;3;3;4;1;1;2;3;2;4;6;1;2;2;2;2;2;3;4;1;3;1;1;7;3;4
FAM118A	ANKRD6	22	45329120	+	6	89628876	+	ENSG00000100376	ENSG00000135299	inter-chromosomal	1	1	1	0	M	M	NA	1	0	0	0	0	0	1	0	0	0	0	1	179	5	5
F2RL3	STRC	19	16890978	+	15	43609927	-	ENSG00000127533	ENSG00000242866	inter-chromosomal	1	1	1	0	M	M	NA	1	0	0	0	0	1	0	0	0	0	0	1	278	3	1
CAB39L	SYNE1	13	49412931	-	6	152376260	-	ENSG00000102547	ENSG00000131018	inter-chromosomal	1	1	1	0	M	M	NA	0	0	0	1	0	1	0	0	0	0	1	0	99	3	10
ZG16	ADI1	16	29782973	+	2	3515491	-	ENSG00000174992	ENSG00000182551	inter-chromosomal	1	1	1	0	E	M	NA	1	0	0	0	0	0	1	0	0	0	1	0	241	26	3
FAM188B	HERC4	7	30786644	+	10	68068862	-	ENSG00000106125	ENSG00000148634	inter-chromosomal	1	1	1	0	E	M	NA	0	0	0	1	0	1	0	0	0	1	0	0	65	5	12
CHRNB1	NDUFA10	17	7457578	+	2	240014378	-	ENSG00000170175	ENSG00000130414	inter-chromosomal	1	1	1	0	M	M	NA	0	0	0	1	0	1	0	0	0	0	1	0	191	4	1
CIITA	MAN2B2	16	10931636	+	4	6617560	+	ENSG00000179583	ENSG00000013288	inter-chromosomal	1	1	1	0	M	M	NA	1	0	0	0	0	0	1	0	0	1	0	0	281	4	1
PLEKHG6	PCYOX1	12	6328506	+	2	70278675	+	ENSG00000008323	ENSG00000116005	inter-chromosomal	1	1	1	0	E	M	NA	0	0	0	1	0	0	1	0	0	1	0	0	154	5	3
ZNF799	MTERF1	19	12394002	-	7	91872078	-	ENSG00000196466	ENSG00000127989	inter-chromosomal	1	1	1	0	M	M	NA	0	0	0	1	0	0	1	0	0	1	0	0	146	13	2
B3GALNT2	TMEM40	1	235464702	-	3	12739105	-	ENSG00000162885	ENSG00000088726	inter-chromosomal	1	1	1	0	M	M	NA	0	0	0	0	1	1	0	0	0	0	1	0	101	8	34
C1orf112	LRRK1	1	169683856	+	15	101073368	+	ENSG00000000460	ENSG00000154237	inter-chromosomal	1	1	1	0	M	M	NA	1	0	0	0	0	1	0	0	0	1	0	0	220	4	1
ATOX1	CLEC3A	5	151742339	-	16	78066453	+	ENSG00000177556	ENSG00000166509	inter-chromosomal	1	1	1	0	M	M	NA	1	0	0	0	0	1	0	0	0	1	0	0	230	3	2
HIPK3	ZBTB18	11	33258515	+	1	244053788	+	ENSG00000110422	ENSG00000179456	inter-chromosomal	1	1	1	0	M	E	NA	0	0	0	1	0	0	1	0	0	0	1	0	162	10	2
HNRNPA1L2	CTSC	13	52643451	+	11	88321387	-	ENSG00000139675	ENSG00000109861	inter-chromosomal	17	1	17	1	M	M	NA	10	2	0	4	1	6	11	0	0	7	6	4	12; 150; 156; 218; 224; 233; 234; 238; 240; 241; 271; 289; 292; 3; 4; 48; 95	3;20;4;3;4;8;4;4;8;3;4;3;6;3;4;5;4	6;10;14;10;16;21;7;7;19;20;18;20;7;3;11;2;2
MACC1	RAB13	7	20138908	-	1	153983138	-	ENSG00000183742	ENSG00000143545	inter-chromosomal	1	1	1	0	M	M	NA	1	0	0	0	0	0	1	0	0	0	0	1	294	3	1
RMDN2	KIAA1257	2	38017235	+	3	128969341	-	ENSG00000115841	ENSG00000114656	inter-chromosomal	1	1	1	0	E	M	NA	0	0	0	1	0	0	1	0	0	1	0	0	149	5	1
CSF2RA	ENO3	X	1309968	+	17	4952311	+	ENSG00000198223	ENSG00000108515	inter-chromosomal	1	1	1	0	M	M	NA	1	0	0	0	0	1	0	0	0	0	0	1	277	4	11
ZNF365	EIF1B-AS1	10	62658882	+	3	40290921	-	ENSG00000138311	ENSG00000280739	inter-chromosomal	1	1	1	0	M	M	NA	0	0	0	0	1	1	0	0	0	1	0	0	66	5	1
C6orf106	NPIPB4	6	34654621	-	16	21840877	-	ENSG00000196821	ENSG00000185864	inter-chromosomal	1	1	1	0	M	M	NA	0	0	0	1	0	1	0	0	0	0	0	1	194	6	1
HADHA	CD52	2	26192307	-	1	26317978	+	ENSG00000084754	ENSG00000169442	inter-chromosomal	1	1	1	0	M	M	NA	1	0	0	0	0	0	1	0	0	0	0	1	179	4	1
NUP153	ZNF250	6	17625808	-	8	144880858	-	ENSG00000124789	ENSG00000196150	inter-chromosomal	1	1	1	0	E	M	NA	1	0	0	0	0	0	1	0	0	0	1	0	224	3	1
TBCEL	ARHGEF12	11	121036312	+	11	120465235	+	ENSG00000154114	ENSG00000196914	intra-chromosomal	1	1	1	0	E	E	NA	1	0	0	0	0	1	0	0	0	1	0	0	262	4	2
TKT	KLHL24	3	53255836	-	3	183643480	+	ENSG00000163931	ENSG00000114796	intra-chromosomal	1	1	1	0	E	E	NA	1	0	0	0	0	1	0	0	0	1	0	0	262	6	1
SERPINB1	SEPSECS	6	2832793	-	4	25159748	-	ENSG00000021355	ENSG00000109618	inter-chromosomal	1	1	1	0	M	M	NA	0	0	0	0	1	0	1	0	0	0	1	0	14	3	6
GVQW1	PDE8B	9	32567356	+	5	77429637	+	ENSG00000241043	ENSG00000113231	inter-chromosomal	2	1	2	0	M	M	NA	2	0	0	0	0	0	2	0	0	1	0	1	219; 288	4;3	4;4
TRAK2	STXBP5	2	201407403	-	6	147267084	+	ENSG00000115993	ENSG00000164506	inter-chromosomal	1	1	1	0	E	E	out-of-frame	0	1	0	0	0	0	1	0	0	0	1	0	1	9	10
FBXL13	VPS35	7	102963533	-	16	46656998	-	ENSG00000161040	ENSG00000069329	inter-chromosomal	1	1	1	0	E	M	NA	0	0	0	0	1	1	0	0	0	0	1	0	101	7	1
IGFL4	C12orf76	19	46059039	-	12	110050810	-	ENSG00000204869	ENSG00000174456	inter-chromosomal	1	1	1	0	M	M	NA	0	0	0	0	1	1	0	0	0	0	1	0	34	4	1
ST7	PAXIP1	7	116953690	+	7	154998785	-	ENSG00000004866	ENSG00000157212	intra-chromosomal	1	1	1	0	E	E	NA	1	0	0	0	0	0	1	0	0	0	0	1	294	4	1
HMGN2	MCFD2	1	26475972	+	2	46904674	-	ENSG00000198830	ENSG00000180398	inter-chromosomal	1	1	1	0	E	M	NA	0	1	0	0	0	1	0	0	0	0	1	0	52	3	4
FAM111B	ZSCAN30	11	59126496	+	18	35260816	-	ENSG00000189057	ENSG00000186814	inter-chromosomal	1	1	1	0	M	M	NA	0	0	0	1	0	0	1	0	0	0	1	0	153	14	6
BCKDHB	WDR19	6	80344038	+	4	39274974	+	ENSG00000083123	ENSG00000157796	inter-chromosomal	1	1	1	0	M	M	NA	0	0	0	1	0	0	1	0	0	1	0	0	192	5	1
CFI	B9D2	4	109761933	-	19	41361199	-	ENSG00000205403	ENSG00000123810	inter-chromosomal	1	1	1	0	M	M	NA	0	0	0	1	0	1	0	0	0	1	0	0	129	8	2
IFNAR2	IL10RB	21	33263637	+	21	33276596	+	ENSG00000159110	ENSG00000243646	intra-chromosomal	1	1	1	0	M	E	NA	1	0	0	0	0	1	0	0	0	1	0	0	220	9	2
THRAP3	OR7D2	1	36224503	+	19	9188115	+	ENSG00000054118	ENSG00000188000	inter-chromosomal	1	1	1	0	E	M	NA	0	0	0	1	0	1	0	0	0	0	1	0	102	5	9
JADE1	SCLT1	4	128873290	+	4	128884516	-	ENSG00000077684	ENSG00000151466	intra-chromosomal	1	1	1	0	M	M	NA	1	0	0	0	0	1	0	0	0	1	0	0	275	11	13
MT2A	PLCB2	16	56609057	+	15	40294420	-	ENSG00000125148	ENSG00000137841	inter-chromosomal	1	1	1	0	E	E	in-frame	1	0	0	0	0	1	0	0	0	0	1	0	265	3	1
SNRPC	GLG1	6	34773794	+	16	74461872	-	ENSG00000124562	ENSG00000090863	inter-chromosomal	1	1	1	0	E	M	NA	0	0	0	1	0	1	0	0	0	1	0	0	188	3	8
KIF2A	IPO11	5	62526257	+	5	62550367	+	ENSG00000068796	ENSG00000086200	read-through	2	1	2	0	E	E	NA	1	0	0	1	0	0	2	0	0	1	1	0	192; 217	4;6	5;5
SEH1L	ZMYM2	18	12948232	+	13	19959958	+	ENSG00000085415	ENSG00000121741	inter-chromosomal	1	1	1	0	E	E	NA	1	0	0	0	0	0	1	0	0	0	0	1	271	3	1
SRPK2	LRRC8C	7	105388648	-	1	89712709	+	ENSG00000135250	ENSG00000171488	inter-chromosomal	1	1	1	0	E	E	out-of-frame	0	0	0	1	0	1	0	0	0	0	1	0	170	6	2
A1CF	PCDHB1	10	50803121	-	5	141055389	+	ENSG00000148584	ENSG00000171815	inter-chromosomal	1	1	1	0	M	M	NA	0	0	0	0	1	1	0	0	0	0	1	0	46	7	1
MFSD2B	SLC25A53	2	24026593	+	X	104101274	-	ENSG00000205639	ENSG00000269743	inter-chromosomal	1	1	1	0	M	M	NA	0	0	0	1	0	1	0	0	0	0	1	0	102	8	1
STPG1	ALG12	1	24414532	-	22	49909290	-	ENSG00000001460	ENSG00000182858	inter-chromosomal	1	1	1	0	M	M	NA	1	0	0	0	0	0	1	0	0	0	1	0	224	3	5
PPAT	USP8	4	56403980	-	15	50506226	+	ENSG00000128059	ENSG00000138592	inter-chromosomal	2	1	2	0	E	M	NA	0	0	0	1	1	1	1	0	0	0	2	0	180; 19	4;10	1;7
NDUFA13	KARS	19	19528080	+	16	75644462	-	ENSG00000186010	ENSG00000065427	inter-chromosomal	1	1	1	0	M	E	NA	0	0	0	1	0	1	0	0	0	0	0	1	142	8	17
PDSS2	LMBRD1	6	107274030	-	6	69741878	-	ENSG00000164494	ENSG00000168216	intra-chromosomal	1	1	1	0	E	E	NA	0	0	0	0	1	0	1	0	0	1	0	0	31	8	1
POLR3F	LINC00963	20	18484565	+	9	129509510	+	ENSG00000132664	ENSG00000204054	inter-chromosomal	1	1	1	0	M	M	NA	1	0	0	0	0	1	0	0	0	0	0	1	248	5	6
HUNK	DRAM1	21	32002140	+	12	101923061	+	ENSG00000142149	ENSG00000136048	inter-chromosomal	1	1	1	0	M	M	NA	1	0	0	0	0	1	0	0	0	0	0	1	277	4	4
NASP	ACSM3	1	45615716	+	16	20783327	+	ENSG00000132780	ENSG00000005187	inter-chromosomal	58	1	58	1	E	M	NA	27	1	0	21	9	24	34	0	0	31	11	16	104; 140; 144; 146; 147; 148; 153; 161; 162; 163; 165; 169; 171; 174; 176; 182; 189; 192; 193; 194; 2; 217; 218; 219; 220; 224; 225; 23; 234; 239; 243; 248; 253; 258; 262; 263; 271; 274; 275; 276; 279; 280; 281; 282; 288; 292; 294; 296; 31; 36; 39; 41; 46; 55; 56; 63; 69; 72	3;11;4;6;4;5;3;3;8;7;9;9;12;3;7;3;3;3;4;15;16;6;7;6;4;5;8;10;3;15;6;6;6;9;4;7;3;8;13;3;3;5;3;6;3;4;8;6;3;4;7;3;4;5;6;4;5;21	3;8;9;1;8;8;4;5;2;5;10;4;5;3;5;5;8;6;3;7;4;14;6;2;7;6;4;2;8;6;5;1;5;6;10;6;12;5;10;2;16;6;1;6;4;7;7;5;13;9;2;4;3;6;3;4;2;4
ZMYM2	FUCA2	13	20025905	+	6	143495236	-	ENSG00000121741	ENSG00000001036	inter-chromosomal	1	1	1	0	M	M	NA	0	1	0	0	0	0	1	0	0	0	0	1	16	7	4
DDX51	CLMN	12	132138324	-	14	95185059	-	ENSG00000185163	ENSG00000165959	inter-chromosomal	1	1	1	0	M	M	NA	0	0	0	1	0	0	1	0	0	1	0	0	174	5	11
RXRA	MIDN	9	134434207	+	19	1254902	+	ENSG00000186350	ENSG00000167470	inter-chromosomal	1	1	1	0	E	E	out-of-frame	1	0	0	0	0	0	1	0	0	0	1	0	224	3	1
GP5	PPP2R5A	3	194396156	-	1	212306785	+	ENSG00000178732	ENSG00000066027	inter-chromosomal	1	1	1	0	M	E	NA	0	0	0	1	0	0	1	0	0	0	1	0	148	3	1
CMC2	TTL	16	80998674	-	2	112536891	+	ENSG00000103121	ENSG00000114999	inter-chromosomal	1	1	1	0	M	M	NA	1	0	0	0	0	0	1	0	0	0	0	1	258	4	2
OTUD7A	ARHGAP11B	15	31649679	-	15	30767858	+	ENSG00000169918	ENSG00000187951	intra-chromosomal	19	1	19	1	E	E	NA	9	2	0	6	2	9	10	0	0	5	6	8	14; 150; 178; 187; 194; 2; 234; 238; 240; 244; 250; 264; 271; 273; 294; 3; 4; 63; 65	4;5;6;24;5;13;12;6;8;4;7;5;9;5;6;23;10;5;9	3;2;3;9;3;7;2;2;2;5;6;2;2;3;1;8;4;6;4
MTPN	UHRF1BP1	7	135927889	-	6	34873843	+	ENSG00000105887	ENSG00000065060	inter-chromosomal	1	1	1	0	M	M	NA	0	0	0	1	0	1	0	0	0	1	0	0	121	3	1
CCDC114	PMEL	19	48319701	-	12	55958678	-	ENSG00000105479	ENSG00000185664	inter-chromosomal	1	1	1	0	M	E	NA	0	0	0	0	1	0	1	0	0	1	0	0	63	5	13
ACOT11	ZNF585A	1	54636395	+	19	37107391	-	ENSG00000162390	ENSG00000196967	inter-chromosomal	1	1	1	0	M	M	NA	1	0	0	0	0	1	0	0	0	0	1	0	243	4	2
RAB30	PCF11	11	83071692	-	11	83163678	+	ENSG00000137502	ENSG00000165494	intra-chromosomal	2	1	2	0	E	E	NA	2	0	0	0	0	1	1	0	0	0	1	1	253; 254	4;3	5;5
PSMD9	CTPS2	12	121915340	+	X	16588562	-	ENSG00000110801	ENSG00000047230	inter-chromosomal	1	1	1	0	M	M	NA	0	0	0	0	1	1	0	0	0	0	1	0	26	6	8
WSCD1	TRIM4	17	5930687	+	7	99890644	-	ENSG00000179314	ENSG00000146833	inter-chromosomal	3	1	3	0	M	M	NA	3	0	0	0	0	1	2	0	0	3	0	0	261; 273; 275	6;6;5	16;27;17
HNRNPU	LYST	1	244863674	-	1	235833667	-	ENSG00000153187	ENSG00000143669	intra-chromosomal	1	1	1	0	E	E	NA	1	0	0	0	0	0	1	0	0	0	0	1	238	3	1
DSG2	FANCD2	18	31547661	+	3	10041181	+	ENSG00000046604	ENSG00000144554	inter-chromosomal	1	1	1	0	M	M	NA	1	0	0	0	0	0	1	0	0	0	1	0	217	4	24
CEP192	FAM153B	18	13015446	+	5	176119615	+	ENSG00000101639	ENSG00000182230	inter-chromosomal	1	1	1	0	E	M	NA	1	0	0	0	0	0	1	0	0	0	0	1	238	3	2
MORC3	DOCK6	21	36339436	+	19	11236183	-	ENSG00000159256	ENSG00000130158	inter-chromosomal	1	1	1	0	M	M	NA	0	0	0	1	0	1	0	0	0	0	1	0	291	3	11
CACUL1	CCDC6	10	118685983	-	10	59852702	-	ENSG00000151893	ENSG00000108091	intra-chromosomal	1	1	1	0	E	E	NA	0	0	0	1	0	0	1	0	0	1	0	0	146	3	1
LPAR6	SOD2	13	48412830	-	6	159678623	-	ENSG00000139679	ENSG00000112096	inter-chromosomal	1	1	1	0	M	M	NA	0	0	0	1	0	0	1	0	0	1	0	0	4	4	1
KLF4	COTL1	9	107489231	-	16	84566865	-	ENSG00000136826	ENSG00000103187	inter-chromosomal	1	1	1	0	M	M	NA	1	0	0	0	0	0	1	0	0	0	0	1	172	8	1
COMMD4	DHRS7	15	75341403	+	14	60144683	-	ENSG00000140365	ENSG00000100612	inter-chromosomal	1	1	1	0	M	M	NA	0	0	0	0	1	0	1	0	0	0	1	0	14	6	8
NR2F6	EIF3M	19	17231883	-	11	32604852	+	ENSG00000160113	ENSG00000149100	inter-chromosomal	1	1	1	0	E	M	NA	1	0	0	0	0	1	0	0	0	0	1	0	240	4	9
ATXN10	ZBTB8B	22	45793781	+	1	32486299	+	ENSG00000130638	ENSG00000273274	inter-chromosomal	2	1	2	0	M	M	NA	0	1	0	1	0	1	1	0	0	1	0	1	176; 29	3;4	21;3
ATG16L2	FCHSD2	11	72843674	+	11	72887571	-	ENSG00000168010	ENSG00000137478	intra-chromosomal	1	1	1	0	E	M	NA	0	0	0	1	0	1	0	0	0	1	0	0	65	5	12
C5orf42	BUB3	5	37140863	-	10	123168554	+	ENSG00000197603	ENSG00000154473	inter-chromosomal	3	1	3	0	M	M	NA	3	0	0	0	0	0	3	0	0	3	0	0	260; 274; 281	5;4;4	2;2;1
TMEM62	SLIRP	15	43160385	+	14	77715786	+	ENSG00000137842	ENSG00000119705	inter-chromosomal	1	1	1	0	M	M	NA	0	0	0	1	0	1	0	0	0	0	0	1	182	3	10
CDC26	PPM1K	9	113272427	-	4	88259272	-	ENSG00000176386	ENSG00000163644	inter-chromosomal	1	1	1	0	E	M	NA	1	0	0	0	0	1	0	0	0	1	0	0	284	4	1
GINS1	MAPK1	20	25446298	+	22	21757873	-	ENSG00000101003	ENSG00000100030	inter-chromosomal	1	1	1	0	M	M	NA	0	0	0	1	0	0	1	0	0	1	0	0	48	4	4
SPECC1	CCDC144NL	17	20314223	+	17	20893462	-	ENSG00000128487	ENSG00000205212	intra-chromosomal	1	1	1	0	M	E	NA	1	0	0	0	0	0	1	0	0	1	0	0	255	3	1
ARHGAP8	SCN3B	22	44850866	+	11	123631711	-	ENSG00000241484	ENSG00000166257	inter-chromosomal	1	1	1	0	M	M	NA	0	0	0	0	1	1	0	0	0	0	1	0	36	3	3
FBXO24	KIAA1328	7	100592157	+	18	36885848	+	ENSG00000106336	ENSG00000150477	inter-chromosomal	1	1	1	0	M	M	NA	1	0	0	0	0	1	0	0	0	0	1	0	228	6	6
PHACTR4	PTPN9	1	28407462	+	15	75479915	-	ENSG00000204138	ENSG00000169410	inter-chromosomal	1	1	1	0	E	E	NA	1	0	0	0	0	0	1	0	0	1	0	0	158	3	3
CCDC171	CCDC186	9	15886785	+	10	114161977	-	ENSG00000164989	ENSG00000165813	inter-chromosomal	1	1	1	0	M	M	NA	1	0	0	0	0	1	0	0	0	1	0	0	282	7	7
PABPC1	DMWD	8	100704296	-	19	45790646	-	ENSG00000070756	ENSG00000185800	inter-chromosomal	1	1	1	0	E	M	NA	1	0	0	0	0	1	0	0	0	0	1	0	240	3	6
AEBP2	TTC7B	12	19553175	+	14	90530944	-	ENSG00000139154	ENSG00000165914	inter-chromosomal	1	1	1	0	M	M	NA	0	0	0	1	0	0	1	0	0	1	0	0	166	8	1
BABAM1	ARIH1	19	17277403	+	15	72594332	+	ENSG00000105393	ENSG00000166233	inter-chromosomal	2	1	2	0	M	M	NA	1	0	0	1	0	0	2	0	0	2	0	0	169; 260	3;8	9;13
SNX3	BNIP3L	6	108211631	-	8	26410543	+	ENSG00000112335	ENSG00000104765	inter-chromosomal	1	1	1	0	M	M	NA	0	0	0	1	0	1	0	0	0	0	0	1	142	6	2
OCIAD1	RHOJ	4	48861462	+	14	63292862	+	ENSG00000109180	ENSG00000126785	inter-chromosomal	1	1	1	0	M	M	NA	0	0	0	1	0	0	1	0	0	1	0	0	147	4	4
ARHGAP1	RPP14	11	46677794	-	3	58323084	+	ENSG00000175220	ENSG00000163684	inter-chromosomal	1	1	1	0	M	M	NA	0	0	0	0	1	0	1	0	0	1	0	0	31	3	7
NDEL1	RARA	17	8460159	+	17	40330856	+	ENSG00000166579	ENSG00000131759	intra-chromosomal	1	1	1	0	E	E	NA	0	0	0	0	1	0	1	0	0	1	0	0	51	4	1
PCNX	KAT6A	14	70908003	+	8	42049707	-	ENSG00000100731	ENSG00000083168	inter-chromosomal	1	1	1	0	E	E	NA	1	0	0	0	0	0	1	0	0	1	0	0	165	3	1
ZCCHC7	XRCC2	9	37147445	+	7	152645114	-	ENSG00000147905	ENSG00000196584	inter-chromosomal	14	1	14	1	E	M	NA	5	1	0	5	3	7	7	0	0	5	7	2	129; 14; 144; 16; 166; 174; 187; 202; 216; 221; 224; 237; 274; 36	4;6;12;4;5;4;9;3;4;7;8;12;6;5	2;2;26;4;2;3;6;4;3;3;27;4;12;2
PIAS1	DOCK9	15	68086750	+	13	98903112	-	ENSG00000033800	ENSG00000088387	inter-chromosomal	1	1	1	0	E	E	out-of-frame	0	0	0	1	0	1	0	0	0	0	0	1	182	9	1
ZNF7	GRASP	8	144847509	+	12	52010881	+	ENSG00000147789	ENSG00000161835	inter-chromosomal	1	1	1	0	E	E	NA	1	0	0	0	0	1	0	0	0	0	1	0	289	3	23
ALG8	SCAF11	11	78137304	-	12	45975646	-	ENSG00000159063	ENSG00000139218	inter-chromosomal	1	1	1	0	M	M	NA	1	0	0	0	0	0	1	0	0	0	1	0	244	8	31
VPS13B	PCMTD1	8	99442635	+	8	51833689	-	ENSG00000132549	ENSG00000168300	intra-chromosomal	1	1	1	0	E	E	in-frame	0	0	0	1	0	1	0	0	0	1	0	0	188	3	2
OAZ2	ZNF609	15	64689096	-	15	64680292	+	ENSG00000180304	ENSG00000180357	intra-chromosomal	1	1	1	0	M	M	out-of-frame	1	0	0	0	0	1	0	0	0	1	0	0	235	4	3
DNAJB11	TRIM56	3	186579008	+	7	101090424	+	ENSG00000090520	ENSG00000169871	inter-chromosomal	1	1	1	0	M	M	NA	1	0	0	0	0	0	1	0	0	1	0	0	292	4	6
ARRB2	ARHGEF9	17	4715738	+	X	63637935	-	ENSG00000141480	ENSG00000131089	inter-chromosomal	1	1	1	0	M	M	NA	0	0	0	0	1	0	1	0	0	0	1	0	14	12	34
LRCH4	SBF1	7	100575705	-	22	50468461	-	ENSG00000077454	ENSG00000100241	inter-chromosomal	1	1	1	0	E	E	out-of-frame	0	0	0	1	0	0	1	0	0	0	0	1	160	9	1
C9orf64	INTS10	9	83939055	-	8	19824095	+	ENSG00000165118	ENSG00000104613	inter-chromosomal	1	1	1	0	M	M	NA	0	0	0	1	0	0	1	0	0	1	0	0	174	3	14
SIAH3	WTIP	13	45780439	-	19	34506603	+	ENSG00000215475	ENSG00000142279	inter-chromosomal	1	1	1	0	M	M	NA	0	0	0	0	1	0	1	0	0	0	1	0	14	9	19
ALPL	KLHL24	1	21564216	+	3	183643480	+	ENSG00000162551	ENSG00000114796	inter-chromosomal	1	1	1	0	E	E	NA	1	0	0	0	0	0	1	0	0	0	1	0	217	3	1
RAB29	NUCKS1	1	205774834	-	1	205729622	-	ENSG00000117280	ENSG00000069275	intra-chromosomal	1	1	1	0	E	E	NA	0	0	0	1	0	1	0	0	0	0	1	0	170	3	2
YOD1	C1orf116	1	207049104	-	1	207023480	-	ENSG00000180667	ENSG00000182795	read-through	8	1	8	1	M	E	out-of-frame	6	0	0	1	1	5	3	0	0	3	4	1	165; 175; 216; 237; 240; 255; 26; 269	7;10;16;21;6;18;11;7	2;7;5;3;4;8;7;3
SUCO	NDUFA10	1	172551627	+	2	240011692	-	ENSG00000094975	ENSG00000130414	inter-chromosomal	1	1	1	0	E	M	NA	0	1	0	0	0	1	0	0	0	0	0	1	28	5	209
BPNT1	ZNF444	1	220058796	-	19	56154427	+	ENSG00000162813	ENSG00000167685	inter-chromosomal	1	1	1	0	M	M	NA	1	0	0	0	0	1	0	0	0	0	1	0	265	4	6
CHP1	ADIPOR1	15	41279697	+	1	202951078	-	ENSG00000187446	ENSG00000159346	inter-chromosomal	1	1	1	0	M	M	NA	0	0	0	1	0	1	0	0	0	0	0	1	194	7	1
LRP12	TRIP11	8	104505404	-	14	91967673	-	ENSG00000147650	ENSG00000100815	inter-chromosomal	1	1	1	0	M	M	NA	0	0	0	0	1	0	1	0	0	1	0	0	63	5	10
SHROOM4	C6orf141	X	50591699	-	6	49560549	+	ENSG00000158352	ENSG00000197261	inter-chromosomal	1	1	1	0	M	M	NA	0	0	0	0	1	1	0	0	0	0	1	0	32	4	3
RPS8	CXCL8	1	44777751	+	4	73740696	+	ENSG00000142937	ENSG00000169429	inter-chromosomal	1	1	1	0	M	M	in-frame	1	0	0	0	0	1	0	0	0	0	0	1	239	3	1
CBX1	SIPA1L1	17	48070059	-	14	71414036	+	ENSG00000108468	ENSG00000197555	inter-chromosomal	1	1	1	0	M	M	NA	1	0	0	0	0	0	1	0	0	0	0	1	264	3	3
FAM53C	SAR1A	5	138342608	+	10	70167506	-	ENSG00000120709	ENSG00000079332	inter-chromosomal	1	1	1	0	M	M	NA	0	0	0	1	0	1	0	0	0	0	1	0	186	9	1
FAM118B	SRPRA	11	126262835	+	11	126263274	-	ENSG00000197798	ENSG00000182934	intra-chromosomal	1	1	1	0	M	M	NA	1	0	0	0	0	1	0	0	0	1	0	0	283	6	1
PRICKLE3	NEK1	X	49175292	-	4	169554287	-	ENSG00000012211	ENSG00000137601	inter-chromosomal	1	1	1	0	M	M	NA	0	0	0	0	1	0	1	0	0	1	0	0	40	3	3
SYNE3	SYT11	14	95438147	-	1	155883489	+	ENSG00000176438	ENSG00000132718	inter-chromosomal	1	1	1	0	M	M	NA	0	0	0	1	0	1	0	0	0	0	1	0	178	5	1
TRDMT1	RSU1	10	17201571	-	10	16782084	-	ENSG00000107614	ENSG00000148484	intra-chromosomal	1	1	1	0	E	E	in-frame	0	0	0	1	0	0	1	0	0	1	0	0	193	4	4
PARD6B	PFKFB3	20	50751389	+	10	6222929	+	ENSG00000124171	ENSG00000170525	inter-chromosomal	2	1	2	0	M	M	NA	1	0	0	1	0	1	1	0	0	0	0	2	183; 294	4;15	15;14
ADIPOQ	RAP1B	3	186857993	+	12	68662624	+	ENSG00000181092	ENSG00000127314	inter-chromosomal	1	1	1	0	M	M	NA	0	1	0	0	0	0	1	0	0	0	0	1	45	3	1
TMED3	NXPE3	15	79427413	+	3	101824825	+	ENSG00000166557	ENSG00000144815	inter-chromosomal	1	1	1	0	M	M	NA	1	0	0	0	0	1	0	0	0	1	0	0	283	3	4
ADAMTSL5	SSR2	19	1505292	-	1	156010307	-	ENSG00000185761	ENSG00000163479	inter-chromosomal	1	1	1	0	M	M	NA	1	0	0	0	0	1	0	0	0	1	0	0	284	3	4
CYP4F11	THADA	19	15912691	-	2	43333218	-	ENSG00000171903	ENSG00000115970	inter-chromosomal	2	1	2	0	M	M	NA	0	0	0	1	1	1	1	0	0	1	1	0	56; 67	3;3	24;7
HIF3A	SLCO3A1	19	46313277	+	15	92161894	+	ENSG00000124440	ENSG00000176463	inter-chromosomal	1	1	1	0	M	M	NA	0	1	0	0	0	0	1	0	0	0	0	1	8	4	15
SORL1	ZNF90	11	121612153	+	19	20079924	+	ENSG00000137642	ENSG00000213988	inter-chromosomal	3	1	3	0	M	M	NA	2	0	0	1	0	2	1	0	0	0	2	1	182; 217; 276	7;3;3	7;5;3
PDZD7	TRAPPC6B	10	101017395	-	14	39158777	-	ENSG00000186862	ENSG00000182400	inter-chromosomal	1	1	1	0	M	M	NA	0	0	0	1	0	0	1	0	0	1	0	0	169	3	10
RNF2	HOOK3	1	185091991	+	8	43027059	+	ENSG00000121481	ENSG00000168172	inter-chromosomal	1	1	1	0	M	M	NA	0	0	0	1	0	0	1	0	0	0	0	1	160	3	4
GPBP1L1	EIF2D	1	45658767	-	1	206601401	-	ENSG00000159592	ENSG00000143486	intra-chromosomal	1	1	1	0	M	M	NA	1	0	0	0	0	1	0	0	0	1	0	0	247	17	3
INADL	ZNF891	1	62114864	+	12	133114141	-	ENSG00000132849	ENSG00000214029	inter-chromosomal	1	1	1	0	M	M	NA	0	0	0	1	0	1	0	0	0	1	0	0	188	3	17
PTPRJ	NAA25	11	47981008	+	12	112034622	-	ENSG00000149177	ENSG00000111300	inter-chromosomal	1	1	1	0	E	M	NA	0	0	0	0	1	0	1	0	0	0	1	0	22	3	2
UBB	OPTN	17	16381184	+	10	13125418	+	ENSG00000170315	ENSG00000123240	inter-chromosomal	1	1	1	0	E	E	NA	0	0	0	1	0	1	0	0	0	0	1	0	151	8	1
PPCS	HAGH	1	42459295	+	16	1810045	-	ENSG00000127125	ENSG00000063854	inter-chromosomal	1	1	1	0	M	M	NA	0	0	0	1	0	0	1	0	0	0	1	0	150	4	5
C9orf114	BCAT1	9	128819944	-	12	24816945	-	ENSG00000198917	ENSG00000060982	inter-chromosomal	1	1	1	0	M	M	NA	1	0	0	0	0	1	0	0	0	0	0	1	216	3	10
FAM213A	FBXO33	10	80434125	+	14	39398485	-	ENSG00000122378	ENSG00000165355	inter-chromosomal	1	1	1	0	M	M	NA	0	0	0	1	0	0	1	0	0	1	0	0	193	3	1
EMCN	CDAN1	4	100396533	-	15	42723988	-	ENSG00000164035	ENSG00000140326	inter-chromosomal	1	1	1	0	M	M	NA	0	0	0	1	0	0	1	0	0	1	0	0	154	3	11
SLC16A7	TIGD1	12	59764055	+	2	232549842	-	ENSG00000118596	ENSG00000221944	inter-chromosomal	4	1	4	0	M	M	NA	2	0	0	2	0	3	1	0	0	2	0	2	142; 220; 239; 41	3;3;5;8	9;7;18;2
ICA1L	ACAA1	2	202777874	-	3	38124601	-	ENSG00000163596	ENSG00000060971	inter-chromosomal	1	1	1	0	M	M	NA	0	0	0	1	0	0	1	0	0	1	0	0	147	3	9
CYP4F8	TMEM104	19	15627323	+	17	74777644	+	ENSG00000186526	ENSG00000109066	inter-chromosomal	1	1	1	0	M	M	NA	1	0	0	0	0	1	0	0	0	1	0	0	262	3	10
TNS1	ODC1	2	217831456	-	2	10440869	-	ENSG00000079308	ENSG00000115758	intra-chromosomal	1	1	1	0	E	E	NA	0	0	0	0	1	1	0	0	0	0	1	0	32	6	1
APOA1BP	GPATCH4	1	156594299	+	1	156594851	-	ENSG00000163382	ENSG00000160818	intra-chromosomal	1	1	1	0	E	M	NA	1	0	0	0	0	0	1	0	0	1	0	0	260	5	3
SIGLEC15	CD55	18	45843918	+	1	207340407	+	ENSG00000197046	ENSG00000196352	inter-chromosomal	1	1	1	0	M	M	NA	0	0	0	0	1	1	0	0	0	0	1	0	32	9	2
JRK	COX15	8	142657488	-	10	99712231	-	ENSG00000234616	ENSG00000014919	inter-chromosomal	1	1	1	0	M	M	NA	1	0	0	0	0	1	0	0	0	0	1	0	289	3	2
RNF10	HNRNPC	12	120539468	+	14	21263698	-	ENSG00000022840	ENSG00000092199	inter-chromosomal	1	1	1	0	E	M	NA	1	0	0	0	0	1	0	0	0	0	0	1	248	4	14
CPEB4	DCTN5	5	173910604	+	16	23672848	+	ENSG00000113742	ENSG00000166847	inter-chromosomal	1	1	1	0	E	M	NA	1	0	0	0	0	1	0	0	0	0	1	0	223	3	1
APOBEC3F	UQCRB	22	39053898	+	8	96232807	-	ENSG00000128394	ENSG00000156467	inter-chromosomal	1	1	1	0	M	M	NA	0	0	0	0	1	1	0	0	0	0	1	0	35	4	1
ARHGAP31	LRRC2	3	119417585	+	3	46517497	-	ENSG00000031081	ENSG00000163827	intra-chromosomal	1	1	1	0	M	M	NA	1	0	0	0	0	0	1	0	0	0	0	1	288	4	4
LMBR1L	GPATCH2L	12	49101925	-	14	76204095	+	ENSG00000139636	ENSG00000089916	inter-chromosomal	4	1	4	0	M	M	NA	1	0	0	1	2	2	2	0	0	3	1	0	169; 220; 35; 79	3;3;3;3	2;1;11;3
UBXN4	CXCR4	2	135742011	+	2	136115912	-	ENSG00000144224	ENSG00000121966	intra-chromosomal	1	1	1	0	E	E	out-of-frame	1	0	0	0	0	0	1	0	0	1	0	0	261	4	2
WNT2B	ZNF839	1	112522115	+	14	102334578	+	ENSG00000134245	ENSG00000022976	inter-chromosomal	1	1	1	0	M	M	NA	1	0	0	0	0	1	0	0	0	0	1	0	289	3	13
COA7	ARPC5	1	52686100	-	1	183623820	-	ENSG00000162377	ENSG00000162704	intra-chromosomal	1	1	1	0	M	M	NA	1	0	0	0	0	1	0	0	0	1	0	0	279	7	3
SMC3	SCAI	10	110577915	+	9	124945594	-	ENSG00000108055	ENSG00000173611	inter-chromosomal	3	1	3	0	E	M	NA	1	0	0	2	0	1	2	0	0	2	1	0	148; 193; 256	8;11;3	4;4;5
MIR205HG	AFF3	1	209429134	+	2	100008934	-	ENSG00000230937	ENSG00000144218	inter-chromosomal	1	1	1	0	M	E	NA	0	0	0	1	0	0	1	0	0	0	1	0	162	3	1
EIF2S3	ATF7IP	X	24077971	+	12	14498690	+	ENSG00000130741	ENSG00000171681	inter-chromosomal	1	1	1	0	E	M	NA	0	0	0	1	0	1	0	0	0	0	1	0	191	4	1
GAMT	STOML1	19	1398690	-	15	73981104	-	ENSG00000130005	ENSG00000067221	inter-chromosomal	1	1	1	0	M	M	NA	1	0	0	0	0	1	0	0	0	1	0	0	284	3	1
C1orf122	MTF1	1	37809454	+	1	37809902	-	ENSG00000197982	ENSG00000188786	intra-chromosomal	1	1	1	0	E	M	NA	1	0	0	0	0	0	1	0	0	0	0	1	238	4	2
GNAI3	CDCA3	1	109615393	+	12	6850267	-	ENSG00000065135	ENSG00000111665	inter-chromosomal	1	1	1	0	M	M	NA	0	0	0	1	0	0	1	0	0	0	0	1	185	4	12
CYP27C1	WDR73	2	127186389	-	15	84653078	-	ENSG00000186684	ENSG00000177082	inter-chromosomal	1	1	1	0	M	M	NA	1	0	0	0	0	1	0	0	0	1	0	0	230	4	2
SLC25A45	C1orf210	11	65381252	-	1	43282284	-	ENSG00000162241	ENSG00000253313	inter-chromosomal	1	1	1	0	M	M	NA	0	0	0	1	0	0	1	0	0	0	1	0	153	3	71
KAT2B	STK17A	3	20153467	+	7	43624745	+	ENSG00000114166	ENSG00000164543	inter-chromosomal	1	1	1	0	M	M	NA	0	0	0	0	1	1	0	0	0	0	1	0	34	4	1
TMEM41B	CTSZ	11	9295259	-	20	58996801	-	ENSG00000166471	ENSG00000101160	inter-chromosomal	1	1	1	0	E	E	in-frame	0	0	0	1	0	0	1	0	0	0	1	0	150	5	1
STAU2	KIAA1755	8	73652520	-	20	38212399	-	ENSG00000040341	ENSG00000149633	inter-chromosomal	1	1	1	0	M	M	NA	0	0	0	1	0	0	1	0	0	1	0	0	41	5	7
ARMCX4	PLEKHA4	X	101447834	+	19	48838311	-	ENSG00000196440	ENSG00000105559	inter-chromosomal	1	1	1	0	M	M	NA	0	1	0	0	0	0	1	0	0	0	0	1	8	4	12
WDPCP	MSH2	2	63121383	-	2	47445586	+	ENSG00000143951	ENSG00000095002	intra-chromosomal	1	1	1	0	E	M	NA	0	0	0	0	1	1	0	0	0	0	1	0	144	3	3
MYH9	ANKLE2	22	36302413	-	12	132737616	-	ENSG00000100345	ENSG00000176915	inter-chromosomal	1	1	1	0	M	M	NA	0	0	0	0	1	1	0	0	0	0	1	0	32	6	5
ANKIB1	DLD	7	92371607	+	7	107916794	+	ENSG00000001629	ENSG00000091140	intra-chromosomal	1	1	1	0	E	E	out-of-frame	1	0	0	0	0	0	1	0	0	0	1	0	217	3	2
DAPP1	MGAT4A	4	99869783	+	2	98622995	-	ENSG00000070190	ENSG00000071073	inter-chromosomal	1	1	1	0	M	M	NA	1	0	0	0	0	0	1	0	0	1	0	0	292	3	4
PLCD3	EXOSC6	17	45109897	-	16	70250724	-	ENSG00000161714	ENSG00000223496	inter-chromosomal	1	1	1	0	M	M	NA	1	0	0	0	0	1	0	0	0	1	0	0	284	3	2
GPR137C	HS3ST1	14	52613716	+	4	11396071	-	ENSG00000180998	ENSG00000002587	inter-chromosomal	1	1	1	0	E	M	NA	1	0	0	0	0	0	1	0	0	1	0	0	218	4	2
BMPR1A	CCDC169	10	86931019	+	13	36225424	-	ENSG00000107779	ENSG00000242715	inter-chromosomal	1	1	1	0	M	M	NA	0	0	0	0	1	1	0	0	0	0	1	0	101	5	1
ZNF526	TMEM167B	19	42228150	+	1	109093104	+	ENSG00000167625	ENSG00000215717	inter-chromosomal	1	1	1	0	M	M	NA	1	0	0	0	0	1	0	0	0	1	0	0	230	3	2
RPL30	SNRPA	8	98044942	-	19	40751187	+	ENSG00000156482	ENSG00000077312	inter-chromosomal	1	1	1	0	E	M	NA	0	0	0	1	0	0	1	0	0	1	0	0	189	3	188
RPL5	SIN3B	1	92833924	+	19	16865133	+	ENSG00000122406	ENSG00000127511	inter-chromosomal	1	1	1	0	M	M	NA	1	0	0	0	0	1	0	0	0	1	0	0	225	5	14
WDR48	GORASP1	3	39096655	+	3	39097290	-	ENSG00000114742	ENSG00000114745	intra-chromosomal	1	1	1	0	M	M	NA	1	0	0	0	0	0	1	0	0	1	0	0	273	6	1
NUCB2	CPSF2	11	17261205	+	14	92165976	+	ENSG00000070081	ENSG00000165934	inter-chromosomal	1	1	1	0	M	M	NA	0	0	0	1	0	0	1	0	0	0	0	1	104	5	48
KIAA1549	MAPRE3	7	138836443	-	2	27022477	+	ENSG00000122778	ENSG00000084764	inter-chromosomal	1	1	1	0	M	M	NA	1	0	0	0	0	1	0	0	0	0	0	1	248	3	13
FLAD1	COL4A3BP	1	154987781	+	5	75369313	-	ENSG00000160688	ENSG00000113163	inter-chromosomal	1	1	1	0	M	M	NA	0	0	0	1	0	0	1	0	0	1	0	0	166	3	5
HIST1H2BJ	ATE1	6	27132367	-	10	121743858	-	ENSG00000124635	ENSG00000107669	inter-chromosomal	1	1	1	0	E	E	NA	0	0	0	0	1	1	0	0	0	0	1	0	26	3	1
BNIP3L	DCAF8	8	26411627	+	1	160217530	-	ENSG00000104765	ENSG00000132716	inter-chromosomal	1	1	1	0	M	M	NA	1	0	0	0	0	1	0	0	0	1	0	0	220	3	1
MBTPS1	ICE2	16	84060884	-	15	60452954	-	ENSG00000140943	ENSG00000128915	inter-chromosomal	1	1	1	0	M	M	NA	0	0	0	0	1	1	0	0	0	1	0	0	66	6	12
HARS	FN3K	5	140675431	-	17	82737798	+	ENSG00000170445	ENSG00000167363	inter-chromosomal	1	1	1	0	M	M	NA	0	0	0	1	0	0	1	0	0	1	0	0	169	3	8
TACR2	SNTN	10	69404618	-	3	63663695	+	ENSG00000075073	ENSG00000188817	inter-chromosomal	5	1	5	1	M	E	NA	2	0	0	3	0	2	3	0	0	3	0	2	104; 154; 176; 256; 271	3;3;4;8;6	4;4;2;1;16
EGF	UVSSA	4	110012266	+	4	1386469	+	ENSG00000138798	ENSG00000163945	intra-chromosomal	1	1	1	0	E	M	NA	1	0	0	0	0	1	0	0	0	0	1	0	223	4	1
MPPED2	ZNF621	11	30384493	-	3	40535840	+	ENSG00000066382	ENSG00000172888	inter-chromosomal	1	1	1	0	E	M	NA	1	0	0	0	0	1	0	0	0	0	0	1	250	3	4
SENP2	P3H1	3	185613625	+	1	42761864	-	ENSG00000163904	ENSG00000117385	inter-chromosomal	1	1	1	0	M	M	NA	0	0	0	1	0	0	1	0	0	0	0	1	167	3	6
PKN2	SLFN12L	1	88741289	+	17	35473928	-	ENSG00000065243	ENSG00000205045	inter-chromosomal	1	1	1	0	E	M	NA	0	0	0	0	1	1	0	0	0	0	1	0	35	28	2
MAN2A2	IPCEF1	15	90922055	+	6	154156059	-	ENSG00000196547	ENSG00000074706	inter-chromosomal	1	1	1	0	M	M	NA	0	0	0	1	0	0	1	0	0	0	0	1	185	9	1
FAM106A	TIMM50	17	18524595	-	19	39491792	+	ENSG00000213077	ENSG00000105197	inter-chromosomal	1	1	1	0	M	M	NA	0	0	0	0	1	0	1	0	0	0	1	0	14	5	2
FANCI	POLG	15	89317256	+	15	89317537	-	ENSG00000140525	ENSG00000140521	intra-chromosomal	1	1	1	0	M	E	NA	1	0	0	0	0	0	1	0	0	0	0	1	258	5	5
SIMC1	KIAA1191	5	176345991	+	5	176346677	-	ENSG00000170085	ENSG00000122203	intra-chromosomal	1	1	1	0	E	M	NA	0	0	0	1	0	0	1	0	0	1	0	0	95	3	1
P3H4	AKT2	17	41802273	-	19	40237703	-	ENSG00000141696	ENSG00000105221	inter-chromosomal	1	1	1	0	M	M	NA	0	0	0	0	1	0	1	0	0	0	1	0	80	5	2
CAP1	CREBBP	1	40070284	+	16	3751825	-	ENSG00000131236	ENSG00000005339	inter-chromosomal	1	1	1	0	E	M	NA	0	0	0	1	0	0	1	0	0	1	0	0	48	4	1
POLM	CLASP2	7	44078459	-	3	33683600	-	ENSG00000122678	ENSG00000163539	inter-chromosomal	2	1	2	0	M	M	NA	1	1	0	0	0	1	1	0	0	0	2	0	217; 52	3;6	8;4
FOXK2	DPF1	17	82599211	+	19	38219613	-	ENSG00000141568	ENSG00000011332	inter-chromosomal	2	1	2	0	M	M	NA	2	0	0	0	0	1	1	0	0	1	1	0	243; 292	3;3	4;1
LY6K	SUPT20H	8	142704373	+	13	37039706	-	ENSG00000160886	ENSG00000102710	inter-chromosomal	1	1	1	0	M	M	NA	0	1	0	0	0	0	1	0	0	0	1	0	118	14	22
WDR6	HNRNPAB	3	49012245	+	5	178206732	+	ENSG00000178252	ENSG00000197451	inter-chromosomal	1	1	1	0	M	E	in-frame	0	0	0	1	0	0	1	0	0	1	0	0	95	6	1
DYNC1H1	TXNIP	14	102016991	+	1	145995214	-	ENSG00000197102	ENSG00000265972	inter-chromosomal	1	1	1	0	M	M	in-frame	0	0	0	1	0	1	0	0	0	1	0	0	175	8	1
HIVEP1	HGSNAT	6	12008874	+	8	43182144	+	ENSG00000095951	ENSG00000165102	inter-chromosomal	1	1	1	0	E	E	NA	1	0	0	0	0	0	1	0	0	1	0	0	292	3	3
CSMD3	ASPH	8	113309402	-	8	61660158	-	ENSG00000164796	ENSG00000198363	intra-chromosomal	1	1	1	0	M	M	NA	1	0	0	0	0	1	0	0	0	1	0	0	282	3	2
IMP4	INTS6	2	130347249	+	13	51446498	-	ENSG00000136718	ENSG00000102786	inter-chromosomal	1	1	1	0	M	M	NA	0	0	0	1	0	1	0	0	0	0	1	0	177	3	1
FZD4	TRIM56	11	86947202	-	7	101090420	+	ENSG00000174804	ENSG00000169871	inter-chromosomal	1	1	1	0	M	M	NA	0	0	0	1	0	0	1	0	0	1	0	0	72	5	16
MAVS	SLC12A9	20	3870677	+	7	100859563	+	ENSG00000088888	ENSG00000146828	inter-chromosomal	1	1	1	0	M	M	NA	0	0	0	0	1	1	0	0	0	0	1	0	144	3	13
APLP2	TBCEL	11	130110660	+	11	121045673	+	ENSG00000084234	ENSG00000154114	intra-chromosomal	1	1	1	0	E	E	NA	0	0	0	0	1	0	1	0	0	0	1	0	22	3	1
CSRP2	TMC2	12	76864368	-	20	2618199	+	ENSG00000175183	ENSG00000149488	inter-chromosomal	1	1	1	0	M	M	NA	0	0	0	0	1	0	1	0	0	0	1	0	98	3	2
NOL10	PDIA6	2	10689796	-	2	10790833	-	ENSG00000115761	ENSG00000143870	intra-chromosomal	1	1	1	0	E	E	out-of-frame	0	0	0	1	0	0	1	0	0	1	0	0	72	3	1
MS4A7	MS4A14	11	60389888	+	11	60400404	+	ENSG00000166927	ENSG00000166928	read-through	1	1	1	0	M	E	NA	0	0	0	1	0	0	1	0	0	0	0	1	167	8	9
SMOX	SGOL1	20	4177577	+	3	20170370	-	ENSG00000088826	ENSG00000129810	inter-chromosomal	1	1	1	0	E	M	NA	0	0	0	0	1	0	1	0	0	1	0	0	56	7	4
SSTR5-AS1	ZCCHC11	16	1064621	-	1	52514897	-	ENSG00000261713	ENSG00000134744	inter-chromosomal	1	1	1	0	M	M	NA	0	0	0	0	1	0	1	0	0	0	1	0	24	3	6
ANP32A	PHC2	15	68820698	-	1	33334292	-	ENSG00000140350	ENSG00000134686	inter-chromosomal	1	1	1	0	E	E	out-of-frame	1	0	0	0	0	1	0	0	0	0	1	0	265	3	2
ZDHHC6	TEPP	10	112442192	-	16	57986615	+	ENSG00000023041	ENSG00000159648	inter-chromosomal	4	1	4	0	E	M	NA	4	0	0	0	0	1	3	0	0	2	1	1	224; 235; 272; 287	4;4;3;5	2;3;1;1
MAPK13	ZBP1	6	36144163	+	20	57617699	-	ENSG00000156711	ENSG00000124256	inter-chromosomal	1	1	1	0	M	M	NA	1	0	0	0	0	1	0	0	0	0	0	1	253	3	21
ACTB	MESDC2	7	5528070	-	15	80978970	-	ENSG00000075624	ENSG00000117899	inter-chromosomal	1	1	1	0	M	M	NA	0	0	0	0	1	0	1	0	0	1	0	0	40	3	1
SFSWAP	BRPF3	12	131711447	+	6	36200297	+	ENSG00000061936	ENSG00000096070	inter-chromosomal	1	1	1	0	E	E	NA	0	0	0	0	1	1	0	0	0	0	1	0	46	6	1
SNCA	YBX3	4	89726415	-	12	10710003	-	ENSG00000145335	ENSG00000060138	inter-chromosomal	1	1	1	0	M	M	NA	0	0	0	1	0	0	1	0	0	0	0	1	167	8	1
PCNXL4	DEGS1	14	60147515	+	1	224192485	+	ENSG00000126773	ENSG00000143753	inter-chromosomal	1	1	1	0	M	M	NA	0	0	0	0	1	0	1	0	0	1	0	0	40	3	1
TOR1A	TCEANC	9	129818492	-	X	13653189	+	ENSG00000136827	ENSG00000176896	inter-chromosomal	1	1	1	0	M	E	NA	0	0	0	0	1	1	0	0	0	0	1	0	36	5	1
DCAF11	ARPC5	14	24125085	+	1	183622248	-	ENSG00000100897	ENSG00000162704	inter-chromosomal	1	1	1	0	M	M	NA	1	0	0	0	0	1	0	0	0	0	0	1	277	3	2
CFAP36	CHST12	2	55539410	+	7	2442927	+	ENSG00000163001	ENSG00000136213	inter-chromosomal	1	1	1	0	M	M	NA	0	0	0	1	0	1	0	0	0	0	1	0	187	6	5
ENTPD1	C18orf32	10	95869548	+	18	49482339	-	ENSG00000138185	ENSG00000177576	inter-chromosomal	1	1	1	0	M	M	NA	0	0	0	1	0	0	1	0	0	1	0	0	154	3	5
C2CD2L	IMP4	11	119118452	+	2	130347054	+	ENSG00000172375	ENSG00000136718	inter-chromosomal	1	1	1	0	M	M	NA	0	0	0	0	1	0	1	0	0	0	1	0	22	16	21
RAD51C	XKR5	17	58735302	+	8	6809904	-	ENSG00000108384	ENSG00000275591	inter-chromosomal	1	1	1	0	M	M	NA	0	0	0	1	0	0	1	0	0	1	0	0	163	7	18
TOPORS	DDX58	9	32550775	-	9	32500940	-	ENSG00000197579	ENSG00000107201	read-through	14	1	14	1	E	E	NA	6	1	0	3	4	8	6	0	0	4	8	2	150; 187; 216; 224; 225; 240; 250; 275; 34; 52; 68; 79; 80; 98	6;3;4;5;3;3;3;4;5;3;6;6;4;6	2;1;9;4;10;7;6;17;2;2;2;8;2;6
NR3C1	LCP1	5	143310097	-	13	46127723	-	ENSG00000113580	ENSG00000136167	inter-chromosomal	1	1	1	0	E	E	out-of-frame	1	0	0	0	0	0	1	0	0	0	0	1	238	3	1
RAB5A	FAM98C	3	19951061	+	19	38405890	+	ENSG00000144566	ENSG00000130244	inter-chromosomal	1	1	1	0	E	M	NA	0	0	0	0	1	1	0	0	0	0	1	0	93	4	3
WSB2	ATG13	12	118032736	-	11	46621060	+	ENSG00000176871	ENSG00000175224	inter-chromosomal	1	1	1	0	M	E	NA	1	0	0	0	0	0	1	0	0	0	0	1	271	3	1
SAYSD1	CTCFL	6	39104478	-	20	57499742	-	ENSG00000112167	ENSG00000124092	inter-chromosomal	1	1	1	0	M	M	NA	1	0	0	0	0	1	0	0	0	1	0	0	230	4	10
VCPIP1	HERC4	8	66629696	-	10	67993541	-	ENSG00000175073	ENSG00000148634	inter-chromosomal	1	1	1	0	M	M	NA	0	0	0	0	1	1	0	0	0	0	1	0	156	4	8
UNKL	CHFR	16	1365249	-	12	132854992	-	ENSG00000059145	ENSG00000072609	inter-chromosomal	1	1	1	0	M	M	NA	0	0	0	1	0	0	1	0	0	1	0	0	143	3	7
METTL16	RPP30	17	2415477	-	10	90901110	+	ENSG00000127804	ENSG00000148688	inter-chromosomal	1	1	1	0	M	M	NA	0	0	0	1	0	0	1	0	0	1	0	0	149	3	8
SUGT1	MDS2	13	52698486	+	1	23626752	+	ENSG00000165416	ENSG00000197880	inter-chromosomal	1	1	1	0	M	M	NA	0	0	0	0	1	0	1	0	0	1	0	0	56	3	1
CCDC154	CRTC1	16	1437816	-	19	18782203	+	ENSG00000197599	ENSG00000105662	inter-chromosomal	1	1	1	0	E	M	NA	0	0	0	1	0	0	1	0	0	1	0	0	163	4	5
EIF2S3	COA5	X	24077971	+	2	98604365	-	ENSG00000130741	ENSG00000183513	inter-chromosomal	2	1	2	0	E	M	NA	0	0	0	2	0	0	2	0	0	1	0	1	103; 95	4;5	5;4
AKAP13	RPL30	15	85535833	+	8	98025594	-	ENSG00000170776	ENSG00000156482	inter-chromosomal	1	1	1	0	M	M	NA	1	0	0	0	0	1	0	0	0	1	0	0	220	3	2
DNAH11	TTC28-AS1	7	21851244	+	22	27986265	+	ENSG00000105877	ENSG00000235954	inter-chromosomal	1	1	1	0	M	M	NA	0	0	0	0	1	0	1	0	0	1	0	0	79	4	1
AKAP13	DNA2	15	85534561	+	10	68470163	-	ENSG00000170776	ENSG00000138346	inter-chromosomal	1	1	1	0	M	E	NA	0	0	0	1	0	0	1	0	0	0	0	1	54	4	4
ZNF208	ZNF493	19	21991469	-	19	21397729	+	ENSG00000160321	ENSG00000196268	intra-chromosomal	1	1	1	0	M	M	NA	1	0	0	0	0	1	0	0	0	0	1	0	265	7	2
MBNL3	GABARAPL2	X	132390932	-	16	75566410	+	ENSG00000076770	ENSG00000034713	inter-chromosomal	1	1	1	0	M	M	NA	0	1	0	0	0	0	1	0	0	0	1	0	118	8	2
SMARCC2	CFP	12	56172328	-	X	47624688	-	ENSG00000139613	ENSG00000126759	inter-chromosomal	1	1	1	0	M	M	NA	0	0	0	1	0	1	0	0	0	0	0	1	161	6	2
INO80D	PPP3R1	2	206002647	-	2	68180262	-	ENSG00000114933	ENSG00000221823	intra-chromosomal	1	1	1	0	M	M	NA	0	0	0	0	1	0	1	0	0	0	1	0	14	4	1
NRF1	ZNF562	7	129633780	+	19	9650422	-	ENSG00000106459	ENSG00000171466	inter-chromosomal	2	1	2	0	E	M	NA	0	0	0	1	1	1	1	0	0	1	1	0	193; 85	4;7	4;1
PTBP1	TBCD	19	797505	+	17	82905936	+	ENSG00000011304	ENSG00000141556	inter-chromosomal	1	1	1	0	E	E	out-of-frame	0	0	0	0	1	0	1	0	0	0	1	0	47	3	2
MARCH3	PSMF1	5	127030350	-	20	1135121	+	ENSG00000173926	ENSG00000125818	inter-chromosomal	1	1	1	0	E	E	NA	0	1	0	0	0	0	1	0	0	0	0	1	45	3	1
VCAN	GRINA	5	83490375	+	8	143991692	+	ENSG00000038427	ENSG00000178719	inter-chromosomal	1	1	1	0	M	E	out-of-frame	0	0	0	1	0	0	1	0	0	1	0	0	193	6	431
ACTR2	MRPL35	2	65239961	+	2	86206105	+	ENSG00000138071	ENSG00000132313	intra-chromosomal	1	1	1	0	E	E	NA	1	0	0	0	0	0	1	0	0	1	0	0	292	3	1
MYOM3	C5orf45	1	24081570	-	5	179835894	-	ENSG00000142661	ENSG00000161010	inter-chromosomal	1	1	1	0	M	M	NA	1	0	0	0	0	1	0	0	0	0	1	0	240	7	3
FANCD2	RAB5C	3	10064430	+	17	42155044	-	ENSG00000144554	ENSG00000108774	inter-chromosomal	1	1	1	0	E	E	NA	0	0	0	1	0	0	1	0	0	0	1	0	150	5	1
GABPB2	MAP2K2	1	151119931	+	19	4100292	-	ENSG00000143458	ENSG00000126934	inter-chromosomal	1	1	1	0	M	M	NA	1	0	0	0	0	1	0	0	0	1	0	0	283	6	9
OXTR	SSUH2	3	8752884	-	3	8742602	-	ENSG00000180914	ENSG00000125046	read-through	2	1	2	0	M	E	NA	1	1	0	0	0	1	1	0	0	0	1	1	2; 254	5;3	1;1
WBSCR22	LIG3	7	73695103	+	17	35007910	+	ENSG00000071462	ENSG00000005156	inter-chromosomal	2	1	2	0	M	M	NA	0	0	0	2	0	2	0	0	0	0	1	1	141; 285	3;3	1;2
PSMC6	SAMD4B	14	52714030	+	19	39350983	+	ENSG00000100519	ENSG00000179134	inter-chromosomal	1	1	1	0	E	M	NA	1	0	0	0	0	0	1	0	0	0	0	1	238	3	1
AFF1	FRMD4A	4	87007424	+	10	13670528	-	ENSG00000172493	ENSG00000151474	inter-chromosomal	1	1	1	0	E	E	out-of-frame	0	0	0	1	0	0	1	0	0	1	0	0	68	3	2
TRPV3	ARL10	17	3527697	-	5	176375024	+	ENSG00000167723	ENSG00000175414	inter-chromosomal	1	1	1	0	E	M	NA	0	0	0	1	0	1	0	0	0	1	0	0	129	4	2
ATP11A	BIRC6	13	112690455	+	2	32543241	+	ENSG00000068650	ENSG00000115760	inter-chromosomal	1	1	1	0	E	E	in-frame	0	0	0	1	0	0	1	0	0	1	0	0	41	5	2
SH3BGRL3	ALAS2	1	26281464	+	X	55009256	-	ENSG00000142669	ENSG00000158578	inter-chromosomal	1	1	1	0	M	M	NA	0	0	0	1	0	1	0	0	0	0	0	1	194	3	2
SHOC2	CDC42	10	111013618	+	1	22091428	+	ENSG00000108061	ENSG00000070831	inter-chromosomal	1	1	1	0	M	E	NA	0	0	0	1	0	0	1	0	0	1	0	0	143	3	29
POLR1A	EPN1	2	86022787	-	19	55701172	+	ENSG00000068654	ENSG00000063245	inter-chromosomal	1	1	1	0	M	M	NA	0	0	0	0	1	0	1	0	0	1	0	0	79	3	6
USP12	RBM38	13	27171592	-	20	57407543	+	ENSG00000152484	ENSG00000132819	inter-chromosomal	1	1	1	0	E	E	out-of-frame	0	0	0	0	1	0	1	0	0	0	1	0	80	5	1
DAAM1	SOD2	14	59264808	+	6	159676607	-	ENSG00000100592	ENSG00000112096	inter-chromosomal	1	1	1	0	M	M	NA	0	1	0	0	0	1	0	0	0	0	0	1	28	10	2
LMTK2	LINC00963	7	98137442	+	9	129505962	+	ENSG00000164715	ENSG00000204054	inter-chromosomal	1	1	1	0	E	M	NA	0	0	0	0	1	0	1	0	0	1	0	0	51	3	1
MID1	TMEM200A	X	10589587	-	6	130440407	+	ENSG00000101871	ENSG00000164484	inter-chromosomal	1	1	1	0	E	E	NA	0	0	0	0	1	0	1	0	0	0	1	0	80	4	1
C3orf17	SNHG4	3	113002947	-	5	139279049	+	ENSG00000163608	ENSG00000281398	inter-chromosomal	1	1	1	0	M	E	NA	0	0	0	0	1	0	1	0	0	1	0	0	21	3	24
ZNF148	HECTD1	3	125226805	-	14	31156886	-	ENSG00000163848	ENSG00000092148	inter-chromosomal	1	1	1	0	M	M	NA	0	0	0	1	0	0	1	0	0	1	0	0	149	5	1
ANAPC7	CDKL3	12	110387739	-	5	134350427	-	ENSG00000196510	ENSG00000006837	inter-chromosomal	1	1	1	0	E	E	out-of-frame	0	0	0	1	0	0	1	0	0	1	0	0	189	6	2
ACSL1	CENPU	4	184756919	-	4	184730968	-	ENSG00000151726	ENSG00000151725	read-through	2	1	2	0	M	E	NA	2	0	0	0	0	2	0	0	0	2	0	0	225; 247	3;14	1;2
ZNF234	ARSB	19	44158375	+	5	78778774	-	ENSG00000263002	ENSG00000113273	inter-chromosomal	1	1	1	0	M	M	NA	0	0	0	0	1	1	0	0	0	1	0	0	66	3	11
PDP2	VTI1B	16	66888519	+	14	67649548	-	ENSG00000172840	ENSG00000100568	inter-chromosomal	2	1	2	0	M	M	NA	0	0	0	0	2	2	0	0	0	0	2	0	36; 85	5;3	9;19
PIGH	CD320	14	67592165	-	19	8305526	-	ENSG00000100564	ENSG00000167775	inter-chromosomal	3	1	3	0	M	M	NA	1	0	0	1	1	2	1	0	0	2	0	1	179; 188; 39	3;3;3	14;6;8
WIPI2	HEATR5A	7	5226501	+	14	31293107	-	ENSG00000157954	ENSG00000129493	inter-chromosomal	1	1	1	0	M	M	NA	1	0	0	0	0	1	0	0	0	1	0	0	230	3	6
PLEKHS1	LARGE	10	113783149	+	22	33164952	-	ENSG00000148735	ENSG00000133424	inter-chromosomal	1	1	1	0	M	M	NA	1	0	0	0	0	0	1	0	0	0	0	1	172	4	12
MCOLN3	HP1BP3	1	85018446	-	1	20775791	-	ENSG00000055732	ENSG00000127483	intra-chromosomal	9	1	9	1	M	M	NA	4	3	0	0	2	5	4	0	0	3	3	3	123; 16; 244; 256; 28; 281; 287; 32; 52	4;5;12;6;10;6;29;7;3	38;43;87;62;49;91;51;7;56
YBX3	EIF2AK1	12	10723157	-	7	6024217	-	ENSG00000060138	ENSG00000086232	inter-chromosomal	1	1	1	0	M	M	NA	0	0	0	1	0	0	1	0	0	1	0	0	166	3	1
GAS5	SLC9A7	1	173865052	-	X	46603864	-	ENSG00000234741	ENSG00000065923	inter-chromosomal	1	1	1	0	M	M	NA	0	0	0	0	1	0	1	0	0	0	1	0	22	14	9
ZNF761	ZMYM6	19	53449965	+	1	35030378	-	ENSG00000160336	ENSG00000163867	inter-chromosomal	1	1	1	0	E	M	NA	1	0	0	0	0	0	1	0	0	1	0	0	165	3	18
PPT1	PEX16	1	40073444	-	11	45910288	-	ENSG00000131238	ENSG00000121680	inter-chromosomal	1	1	1	0	M	M	NA	0	0	0	0	1	1	0	0	0	0	1	0	46	3	2
RPS2	PAPLN	16	1962059	-	14	73272861	+	ENSG00000140988	ENSG00000100767	inter-chromosomal	5	1	5	1	E	M	NA	3	0	0	0	2	3	2	0	0	3	1	1	243; 283; 288; 51; 66	5;6;3;7;7	2;2;13;4;3
NDEL1	PPIA	17	8460160	+	7	44799247	+	ENSG00000166579	ENSG00000196262	inter-chromosomal	1	1	1	0	E	E	in-frame	1	0	0	0	0	1	0	0	0	0	1	0	237	3	1
SLC4A1AP	MED17	2	27692986	+	11	93800613	+	ENSG00000163798	ENSG00000042429	inter-chromosomal	1	1	1	0	M	M	NA	0	0	0	1	0	0	1	0	0	1	0	0	169	3	4
CPEB4	MBNL3	5	173889510	+	X	132378042	-	ENSG00000113742	ENSG00000076770	inter-chromosomal	1	1	1	0	M	M	NA	1	0	0	0	0	1	0	0	0	0	0	1	239	3	1
TBCA	SLC24A4	5	77692535	-	14	92499652	+	ENSG00000171530	ENSG00000140090	inter-chromosomal	1	1	1	0	M	M	NA	1	0	0	0	0	0	1	0	0	0	1	0	254	5	4
CYP4F8	PUS7L	19	15630493	+	12	43727630	-	ENSG00000186526	ENSG00000129317	inter-chromosomal	1	1	1	0	M	M	NA	0	0	0	0	1	1	0	0	0	0	1	0	19	9	10
TMEM243	INTS6	7	87197701	-	13	51444264	-	ENSG00000135185	ENSG00000102786	inter-chromosomal	1	1	1	0	E	M	NA	0	0	0	0	1	1	0	0	0	0	1	0	156	3	4
HMGXB4	NCOR1	22	35294161	+	17	16057538	-	ENSG00000100281	ENSG00000141027	inter-chromosomal	1	1	1	0	M	M	NA	1	0	0	0	0	0	1	0	0	0	0	1	294	39	2
DDX51	EPN1	12	132137044	-	19	55702242	+	ENSG00000185163	ENSG00000063245	inter-chromosomal	1	1	1	0	M	M	NA	0	1	0	0	0	1	0	0	0	0	0	1	28	17	5
WDR26	OIP5-AS1	1	224424518	-	15	41305254	+	ENSG00000162923	ENSG00000247556	inter-chromosomal	1	1	1	0	E	M	NA	1	0	0	0	0	1	0	0	0	0	1	0	289	4	5
SNX13	TSGA13	7	17899517	-	7	130687180	-	ENSG00000071189	ENSG00000213265	intra-chromosomal	5	1	5	1	M	M	NA	3	0	0	2	0	2	3	0	0	2	3	0	147; 163; 224; 237; 243	4;4;7;3;8	3;6;15;7;17
ANK1	MED13	8	41758037	-	17	62035609	-	ENSG00000029534	ENSG00000108510	inter-chromosomal	1	1	1	0	E	E	NA	0	0	0	1	0	1	0	0	0	0	0	1	161	3	1
ATAD5	GMPR	17	30895547	+	6	16254562	+	ENSG00000176208	ENSG00000137198	inter-chromosomal	1	1	1	0	M	E	NA	0	0	0	1	0	0	1	0	0	1	0	0	68	5	14
GNB5	NPEPPS	15	52147167	-	17	47579927	+	ENSG00000069966	ENSG00000141279	inter-chromosomal	1	1	1	0	E	M	NA	1	0	0	0	0	0	1	0	0	0	0	1	271	3	9
THEMIS2	RPL27	1	27886575	+	17	43000041	+	ENSG00000130775	ENSG00000131469	inter-chromosomal	1	1	1	0	M	M	NA	0	0	0	1	0	1	0	0	0	1	0	0	121	3	1
RIN3	GSE1	14	92513976	+	16	85648552	+	ENSG00000100599	ENSG00000131149	inter-chromosomal	1	1	1	0	E	E	out-of-frame	0	0	0	1	0	0	1	0	0	1	0	0	154	7	3
AKAP7	ZMYM2	6	131137550	+	13	20025402	+	ENSG00000118507	ENSG00000121741	inter-chromosomal	2	1	2	0	M	M	NA	1	0	0	1	0	1	1	0	0	0	1	1	183; 217	3;14	10;4
PLCG1	DCAF11	20	41163780	+	14	24121370	+	ENSG00000124181	ENSG00000100897	inter-chromosomal	1	1	1	0	M	M	in-frame	1	0	0	0	0	0	1	0	0	0	1	0	244	4	4
GALM	ST6GALNAC2	2	38741237	+	17	76564713	-	ENSG00000143891	ENSG00000070731	inter-chromosomal	9	1	9	1	E	M	NA	2	0	0	5	2	2	7	0	0	6	3	0	146; 173; 244; 269; 65; 66; 72; 82; 95	5;3;3;3;3;3;8;4;3	2;1;1;4;1;4;3;4;1
CNOT1	PRPF3	16	58543607	-	1	150338160	+	ENSG00000125107	ENSG00000117360	inter-chromosomal	1	1	1	0	E	E	in-frame	0	0	0	1	0	1	0	0	0	0	0	1	194	6	2
C18orf32	ABI2	18	49477796	-	2	203351553	+	ENSG00000177576	ENSG00000138443	inter-chromosomal	2	1	2	0	M	E	NA	1	0	0	1	0	0	2	0	0	2	0	0	169; 255	4;3	3;1
SNHG14	CERKL	15	25115599	+	2	181650038	-	ENSG00000224078	ENSG00000188452	inter-chromosomal	1	1	1	0	M	M	NA	0	0	0	1	0	0	1	0	0	1	0	0	143	7	1
FBXO34	IL1RAP	14	55361918	+	3	190518553	+	ENSG00000178974	ENSG00000196083	inter-chromosomal	1	1	1	0	E	M	NA	0	0	0	0	1	1	0	0	0	1	0	0	39	3	2
C21orf58	L2HGDH	21	46301325	-	14	50246398	-	ENSG00000160298	ENSG00000087299	inter-chromosomal	1	1	1	0	M	M	NA	0	1	0	0	0	0	1	0	0	0	0	1	8	3	2
DSTYK	SOGA1	1	205143140	-	20	36781746	-	ENSG00000133059	ENSG00000149639	inter-chromosomal	1	1	1	0	M	M	NA	1	0	0	0	0	0	1	0	0	0	1	0	224	3	4
NELFA	TBCD	4	2008753	-	17	82805872	+	ENSG00000185049	ENSG00000141556	inter-chromosomal	1	1	1	0	M	M	NA	0	0	0	1	0	1	0	0	0	0	1	0	170	4	1
TACC1	DDX60L	8	38827836	+	4	168380462	-	ENSG00000147526	ENSG00000181381	inter-chromosomal	1	1	1	0	M	M	NA	1	0	0	0	0	1	0	0	0	0	0	1	277	3	10
EFHD2	SRSF10	1	15427284	+	1	23970659	-	ENSG00000142634	ENSG00000188529	intra-chromosomal	1	1	1	0	E	M	NA	0	0	0	0	1	1	0	0	0	0	1	0	156	4	1
CCNK	ZNF347	14	99493104	+	19	53135793	-	ENSG00000090061	ENSG00000197937	inter-chromosomal	1	1	1	0	E	M	NA	1	0	0	0	0	1	0	0	0	1	0	0	283	6	2
NREP	IGFL4	5	111665407	-	19	46060132	-	ENSG00000134986	ENSG00000204869	inter-chromosomal	2	1	2	0	M	M	NA	1	0	0	1	0	1	1	0	0	1	0	1	121; 294	29;65	10;25
FADS1	SLC25A37	11	61802012	-	8	23566108	+	ENSG00000149485	ENSG00000147454	inter-chromosomal	1	1	1	0	M	E	NA	0	0	0	1	0	0	1	0	0	0	1	0	148	3	1
ZNF23	MTR	16	71451674	-	1	236901615	+	ENSG00000167377	ENSG00000116984	inter-chromosomal	2	1	2	0	M	M	NA	2	0	0	0	0	1	1	0	0	2	0	0	261; 262	4;9	5;5
ANP32B	RBKS	9	98005153	+	2	27870890	-	ENSG00000136938	ENSG00000171174	inter-chromosomal	10	1	10	1	E	E	out-of-frame	2	1	0	3	4	5	5	0	0	4	3	3	1; 183; 186; 194; 195; 23; 247; 34; 56; 63	5;6;5;3;7;4;5;5;3;5	1;2;2;1;1;2;3;2;1;3
TRIO	LINC00963	5	14508673	+	9	129509741	+	ENSG00000038382	ENSG00000204054	inter-chromosomal	1	1	1	0	M	M	NA	0	1	0	0	0	0	1	0	0	0	0	1	16	11	5
DCP2	SSR1	5	113017640	+	6	7283832	-	ENSG00000172795	ENSG00000124783	inter-chromosomal	1	1	1	0	M	M	NA	1	0	0	0	0	1	0	0	0	0	1	0	237	4	1
ZBTB16	FRK	11	114188117	+	6	115940676	-	ENSG00000109906	ENSG00000111816	inter-chromosomal	1	1	1	0	M	M	NA	0	0	0	1	0	0	1	0	0	1	0	0	146	3	1
TBC1D15	PTGR2	12	71926094	+	14	73878734	+	ENSG00000121749	ENSG00000140043	inter-chromosomal	1	1	1	0	M	M	NA	1	0	0	0	0	0	1	0	0	0	0	1	288	9	10
SH2D3A	GAPVD1	19	6763904	-	9	125363954	+	ENSG00000125731	ENSG00000165219	inter-chromosomal	1	1	1	0	M	M	NA	0	0	0	1	0	0	1	0	0	1	0	0	192	6	13
WDR19	SEC24B	4	39228337	+	4	109491327	+	ENSG00000157796	ENSG00000138802	intra-chromosomal	1	1	1	0	M	E	out-of-frame	0	0	0	1	0	0	1	0	0	1	0	0	202	24	28
PINLYP	FAT1	19	43583959	+	4	186598709	-	ENSG00000234465	ENSG00000083857	inter-chromosomal	1	1	1	0	M	M	NA	0	0	0	1	0	1	0	0	0	0	1	0	186	8	3
ZKSCAN1	VAV2	7	100024919	+	9	133763419	-	ENSG00000106261	ENSG00000160293	inter-chromosomal	1	1	1	0	M	M	NA	1	0	0	0	0	1	0	0	0	1	0	0	283	3	2
SMIM7	PROSC	19	16652422	-	8	37778672	+	ENSG00000214046	ENSG00000147471	inter-chromosomal	1	1	1	0	M	M	NA	0	0	0	1	0	1	0	0	0	0	0	1	182	12	2
PCMTD1	VPS13B	8	51860845	-	8	99192876	+	ENSG00000168300	ENSG00000132549	intra-chromosomal	1	1	1	0	E	E	out-of-frame	0	1	0	0	0	1	0	0	0	0	0	1	27	9	2
MCOLN2	UBQLN1	1	84958530	-	9	83664044	-	ENSG00000153898	ENSG00000135018	inter-chromosomal	1	1	1	0	E	E	NA	1	0	0	0	0	1	0	0	0	0	1	0	221	3	1
LIMS1	MAP3K5	2	108588627	+	6	136592615	-	ENSG00000169756	ENSG00000197442	inter-chromosomal	1	1	1	0	E	E	NA	1	0	0	0	0	0	1	0	0	0	1	0	269	3	2
C14orf166	CDC27	14	51993752	+	17	47157048	-	ENSG00000087302	ENSG00000004897	inter-chromosomal	1	1	1	0	M	M	in-frame	1	0	0	0	0	0	1	0	0	0	0	1	195	8	8
E2F4	CDC42BPB	16	67194980	+	14	102938411	-	ENSG00000205250	ENSG00000198752	inter-chromosomal	1	1	1	0	E	E	out-of-frame	0	0	0	0	1	0	1	0	0	1	0	0	56	4	1
SCAF4	CCT8	21	31685049	-	21	29070337	-	ENSG00000156304	ENSG00000156261	intra-chromosomal	1	1	1	0	E	E	out-of-frame	0	0	0	1	0	1	0	0	0	1	0	0	65	4	2
ATF7IP	SNHG20	12	14499681	+	17	77094150	+	ENSG00000171681	ENSG00000234912	inter-chromosomal	2	1	2	0	M	M	NA	1	0	0	1	0	1	1	0	0	1	0	1	256; 54	4;4	1;2
PSMD2	RAD54L2	3	184301658	+	3	51655971	+	ENSG00000175166	ENSG00000164080	intra-chromosomal	1	1	1	0	E	E	in-frame	1	0	0	0	0	0	1	0	0	0	1	0	269	3	2
TM4SF20	PPM1D	2	227362531	-	17	60664564	+	ENSG00000168955	ENSG00000170836	inter-chromosomal	1	1	1	0	M	M	NA	1	0	0	0	0	0	1	0	0	0	1	0	244	3	2
RFX3	SLC25A37	9	3525747	-	8	23568322	+	ENSG00000080298	ENSG00000147454	inter-chromosomal	1	1	1	0	E	E	NA	0	0	0	1	0	0	1	0	0	1	0	0	163	3	1
LDLR	ANXA1	19	11107514	+	9	73158522	+	ENSG00000130164	ENSG00000135046	inter-chromosomal	1	1	1	0	E	E	NA	0	0	0	0	1	1	0	0	0	0	1	0	34	9	1
MCF2L	RRP15	13	113043789	+	1	218333627	+	ENSG00000126217	ENSG00000067533	inter-chromosomal	1	1	1	0	M	M	NA	1	0	0	0	0	1	0	0	0	1	0	0	256	7	5
FAM65B	CMTM2	6	24935839	-	16	66587918	+	ENSG00000111913	ENSG00000140932	inter-chromosomal	1	1	1	0	E	E	NA	1	0	0	0	0	1	0	0	0	1	0	0	234	3	1
NREP	DGKG	5	111663040	-	3	186160342	-	ENSG00000134986	ENSG00000058866	inter-chromosomal	1	1	1	0	M	M	NA	1	0	0	0	0	0	1	0	0	0	0	1	271	3	13
BANP	SNX29	16	88035378	+	16	12042895	+	ENSG00000172530	ENSG00000048471	intra-chromosomal	1	1	1	0	M	E	NA	0	0	0	0	1	0	1	0	0	0	1	0	55	6	3
HK1	EEF1A1	10	69319009	+	6	73520057	-	ENSG00000156515	ENSG00000156508	inter-chromosomal	1	1	1	0	E	E	NA	1	0	0	0	0	1	0	0	0	1	0	0	235	3	1
AQP11	CLNS1A	11	77610144	+	11	77616339	-	ENSG00000178301	ENSG00000074201	intra-chromosomal	1	1	1	0	M	M	NA	0	0	0	1	0	1	0	0	0	0	0	1	145	9	42
PEX26	NUP188	22	18089723	+	9	128948365	+	ENSG00000215193	ENSG00000095319	inter-chromosomal	1	1	1	0	M	M	NA	0	0	0	1	0	0	1	0	0	1	0	0	189	3	7
ZNHIT1	GDPGP1	7	101220226	+	15	90243352	+	ENSG00000106400	ENSG00000183208	inter-chromosomal	1	1	1	0	M	M	NA	1	0	0	0	0	1	0	0	0	1	0	0	247	4	1
FOXJ3	EPB41	1	42315428	-	1	29097807	+	ENSG00000198815	ENSG00000159023	intra-chromosomal	1	1	1	0	M	E	NA	0	1	0	0	0	0	1	0	0	0	1	0	1	8	1
ALPK1	MKL1	4	112316115	+	22	40412791	-	ENSG00000073331	ENSG00000196588	inter-chromosomal	1	1	1	0	M	M	NA	1	0	0	0	0	1	0	0	0	0	1	0	228	6	2
DNAJC18	PCCA	5	139410759	-	13	100111860	+	ENSG00000170464	ENSG00000175198	inter-chromosomal	1	1	1	0	M	M	NA	0	0	0	1	0	0	1	0	0	1	0	0	174	3	15
MDS2	TIGD1	1	23627012	+	2	232549294	-	ENSG00000197880	ENSG00000221944	inter-chromosomal	1	1	1	0	M	M	NA	0	0	0	1	0	1	0	0	0	1	0	0	188	4	1
NT5C2	SSH1	10	103140116	-	12	108779706	-	ENSG00000076685	ENSG00000084112	inter-chromosomal	2	1	2	0	E	M	NA	1	0	0	1	0	0	2	0	0	1	0	1	174; 287	4;3	3;11
MFF	GABPA	2	227330678	+	21	25772034	+	ENSG00000168958	ENSG00000154727	inter-chromosomal	1	1	1	0	M	M	NA	1	0	0	0	0	1	0	0	0	1	0	0	293	5	1
LRRFIP1	MSI2	2	237684362	+	17	57264475	+	ENSG00000124831	ENSG00000153944	inter-chromosomal	1	1	1	0	M	M	NA	0	0	0	0	1	1	0	0	0	0	1	0	156	4	1
TESK2	CYB5R3	1	45385913	-	22	42632998	-	ENSG00000070759	ENSG00000100243	inter-chromosomal	1	1	1	0	E	M	NA	0	0	0	1	0	1	0	0	0	1	0	0	121	3	10
CRK	NQO2	17	1422139	-	6	3024111	+	ENSG00000167193	ENSG00000124588	inter-chromosomal	1	1	1	0	M	M	NA	0	0	0	1	0	0	1	0	0	0	0	1	104	5	3
DGCR2	SYVN1	22	19041059	-	11	65128993	-	ENSG00000070413	ENSG00000162298	inter-chromosomal	5	1	5	1	E	M	NA	1	1	0	3	0	4	1	0	0	0	1	4	142; 182; 285; 294; 52	6;3;6;6;3	7;23;5;15;9
DDX58	TMEM18	9	32455705	-	2	668557	-	ENSG00000107201	ENSG00000151353	inter-chromosomal	1	1	1	0	E	M	NA	1	0	0	0	0	1	0	0	0	1	0	0	247	3	2
SMC3	CECR1	10	110593223	+	22	17182761	-	ENSG00000108055	ENSG00000093072	inter-chromosomal	1	1	1	0	E	E	in-frame	0	0	0	0	1	1	0	0	0	1	0	0	66	3	2
FAM65B	OLA1	6	24806057	-	2	174073063	-	ENSG00000111913	ENSG00000138430	inter-chromosomal	1	1	1	0	M	M	NA	1	0	0	0	0	0	1	0	0	0	0	1	195	3	2
ZNF692	DNM2	1	248850006	-	19	10811293	+	ENSG00000171163	ENSG00000079805	inter-chromosomal	21	1	21	1	E	M	NA	9	0	0	11	1	9	12	0	0	9	4	8	103; 140; 154; 163; 164; 177; 189; 250; 263; 264; 275; 278; 283; 294; 296; 41; 48; 68; 72; 93; 99	5;10;13;3;5;12;7;5;9;3;6;11;10;7;16;3;10;9;3;3;7	19;25;29;16;13;11;3;13;12;8;2;8;13;11;6;6;8;11;8;10;12
GOLPH3	SUB1	5	32143749	-	5	32598961	+	ENSG00000113384	ENSG00000113387	intra-chromosomal	1	1	1	0	E	E	in-frame	0	0	0	1	0	1	0	0	0	1	0	0	121	3	1
STAG2	DCAF16	X	124003724	+	4	17803295	-	ENSG00000101972	ENSG00000163257	inter-chromosomal	1	1	1	0	M	M	NA	0	0	0	0	1	0	1	0	0	1	0	0	63	5	4
EEF2	UBC	19	3976343	-	12	124912978	-	ENSG00000167658	ENSG00000150991	inter-chromosomal	1	1	1	0	M	M	NA	1	0	0	0	0	1	0	0	0	1	0	0	293	3	1
PRDX2	NCKAP1L	19	12796820	-	12	54531768	+	ENSG00000167815	ENSG00000123338	inter-chromosomal	1	1	1	0	E	M	NA	0	0	0	1	0	0	1	0	0	1	0	0	72	3	2
R3HDM1	DYDC2	2	135565905	+	10	80367388	+	ENSG00000048991	ENSG00000133665	inter-chromosomal	4	1	4	0	M	M	NA	1	0	0	1	2	2	2	0	0	2	1	1	163; 253; 26; 51	8;3;5;4	10;1;1;2
MNT	RORA	17	2391104	-	15	60530396	-	ENSG00000070444	ENSG00000069667	inter-chromosomal	1	1	1	0	M	M	NA	0	0	0	1	0	1	0	0	0	1	0	0	65	5	1
B3GNT4	PHF6	12	122208952	+	X	134419864	+	ENSG00000176383	ENSG00000156531	inter-chromosomal	1	1	1	0	E	M	NA	1	0	0	0	0	0	1	0	0	0	0	1	263	3	2
RPS15A	MAP4K2	16	18788550	-	11	64787076	-	ENSG00000134419	ENSG00000168067	inter-chromosomal	1	1	1	0	M	M	NA	1	0	0	0	0	1	0	0	0	1	0	0	247	3	14
LY9	HEMGN	1	160828261	+	9	97930420	-	ENSG00000122224	ENSG00000136929	inter-chromosomal	1	1	1	0	E	M	NA	0	0	0	0	1	1	0	0	0	0	1	0	34	4	3
NEK9	PUS1	14	75117197	-	12	131932745	+	ENSG00000119638	ENSG00000177192	inter-chromosomal	2	1	2	0	E	M	out-of-frame	1	0	0	1	0	2	0	0	0	1	1	0	129; 237	4;5	1;1
PIP5KL1	GTF3C4	9	127925499	-	9	132690263	+	ENSG00000167103	ENSG00000125484	intra-chromosomal	1	1	1	0	M	M	NA	0	0	0	0	1	0	1	0	0	1	0	0	31	4	16
FYB	SLC31A1	5	39105236	-	9	113262786	+	ENSG00000082074	ENSG00000136868	inter-chromosomal	1	1	1	0	E	M	NA	0	0	0	1	0	0	1	0	0	1	0	0	173	4	5
CDKAL1	GJC1	6	20548705	+	17	44801277	-	ENSG00000145996	ENSG00000182963	inter-chromosomal	1	1	1	0	E	M	NA	0	1	0	0	0	1	0	0	0	0	0	1	28	4	3
MKNK1	IL6R	1	46594971	-	1	154466809	+	ENSG00000079277	ENSG00000160712	intra-chromosomal	1	1	1	0	M	M	NA	1	0	0	0	0	0	1	0	0	0	1	0	217	5	3
PLEKHS1	AVL9	10	113782759	+	7	32536045	+	ENSG00000148735	ENSG00000105778	inter-chromosomal	2	1	2	0	M	M	NA	1	1	0	0	0	2	0	0	0	0	1	1	277; 52	7;8	3;5
CARD6	AP3B2	5	40854889	+	15	82685175	-	ENSG00000132357	ENSG00000103723	inter-chromosomal	1	1	1	0	M	M	NA	0	0	0	1	0	0	1	0	0	0	0	1	160	5	12
SDHA	HSBP1	5	236325	+	16	83813379	+	ENSG00000073578	ENSG00000230989	inter-chromosomal	1	1	1	0	M	M	NA	0	0	0	1	0	0	1	0	0	1	0	0	143	11	7
PREX1	RNF10	20	48630728	-	12	120534801	+	ENSG00000124126	ENSG00000022840	inter-chromosomal	1	1	1	0	E	M	NA	0	1	0	0	0	0	1	0	0	0	0	1	45	6	8
MTMR4	HSF5	17	58491631	-	17	58480267	-	ENSG00000108389	ENSG00000176160	intra-chromosomal	1	1	1	0	M	E	NA	0	0	0	0	1	0	1	0	0	1	0	0	56	3	1
HPSE	TRIM4	4	83292887	-	7	99890757	-	ENSG00000173083	ENSG00000146833	inter-chromosomal	1	1	1	0	M	M	NA	0	0	0	1	0	0	1	0	0	0	0	1	104	4	20
CCDC102A	POP4	16	57512178	-	19	29604017	+	ENSG00000135736	ENSG00000105171	inter-chromosomal	1	1	1	0	E	E	NA	0	0	0	1	0	1	0	0	0	0	0	1	285	3	1
ARF6	MED6	14	49896578	+	14	70584901	-	ENSG00000165527	ENSG00000133997	intra-chromosomal	1	1	1	0	M	M	NA	1	0	0	0	0	0	1	0	0	1	0	0	260	3	1
ACP6	URGCP	1	147644982	-	7	43888666	-	ENSG00000162836	ENSG00000106608	inter-chromosomal	3	1	3	0	M	M	NA	3	0	0	0	0	2	1	0	0	2	0	1	278; 284; 292	3;3;3	2;2;4
RBM47	RNF149	4	40466578	-	2	101295182	-	ENSG00000163694	ENSG00000163162	inter-chromosomal	1	1	1	0	E	E	NA	0	0	0	0	1	0	1	0	0	1	0	0	51	4	1
PCGF5	BNIP3L	10	91279292	+	8	26410900	+	ENSG00000180628	ENSG00000104765	inter-chromosomal	1	1	1	0	M	M	NA	1	0	0	0	0	1	0	0	0	0	1	0	181	3	2
PPARGC1B	TRIM5	5	149846632	+	11	5664221	-	ENSG00000155846	ENSG00000132256	inter-chromosomal	1	1	1	0	M	M	NA	0	0	0	0	1	0	1	0	0	1	0	0	63	4	1
PACS2	GLI4	14	105384987	+	8	143269360	+	ENSG00000179364	ENSG00000250571	inter-chromosomal	1	1	1	0	E	E	NA	0	0	0	0	1	0	1	0	0	1	0	0	56	4	1
SPRYD4	PALLD	12	56476635	+	4	168700797	+	ENSG00000176422	ENSG00000129116	inter-chromosomal	1	1	1	0	M	M	NA	0	0	0	1	0	1	0	0	0	1	0	0	65	3	18
NUP214	ENO3	9	131136006	+	17	4952191	+	ENSG00000126883	ENSG00000108515	inter-chromosomal	1	1	1	0	E	M	NA	1	0	0	0	0	1	0	0	0	0	0	1	278	3	10
IFT74	EMC1	9	26982400	+	1	19221527	-	ENSG00000096872	ENSG00000127463	inter-chromosomal	1	1	1	0	E	M	NA	0	0	0	1	0	0	1	0	0	1	0	0	4	3	6
C12orf60	APOO	12	14904894	+	X	23883890	-	ENSG00000182993	ENSG00000184831	inter-chromosomal	1	1	1	0	M	M	NA	1	0	0	0	0	0	1	0	0	0	0	1	258	5	2
ZNHIT6	SH3BGRL	1	85652991	-	X	81298100	+	ENSG00000117174	ENSG00000131171	inter-chromosomal	1	1	1	0	M	M	NA	0	0	0	0	1	1	0	0	0	0	1	0	46	3	1
WDR89	MTAP	14	63597289	-	9	21865152	+	ENSG00000140006	ENSG00000099810	inter-chromosomal	2	1	2	0	M	M	NA	1	0	0	1	0	1	1	0	0	1	0	1	154; 296	3;5	1;6
CLCN3	MARK3	4	169660448	+	14	103491777	+	ENSG00000109572	ENSG00000075413	inter-chromosomal	1	1	1	0	E	E	in-frame	0	0	0	1	0	0	1	0	0	1	0	0	72	3	1
R3HDM4	CNOT1	19	901976	-	16	58528093	-	ENSG00000198858	ENSG00000125107	inter-chromosomal	1	1	1	0	E	M	NA	1	0	0	0	0	1	0	0	0	1	0	0	247	5	14
GINM1	SF3A3	6	149591729	+	1	37990790	-	ENSG00000055211	ENSG00000183431	inter-chromosomal	1	1	1	0	M	M	NA	0	0	0	0	1	0	1	0	0	1	0	0	63	3	26
FECH	SNCA	18	57550301	-	4	89726529	-	ENSG00000066926	ENSG00000145335	inter-chromosomal	1	1	1	0	M	M	NA	0	0	0	0	1	1	0	0	0	0	1	0	93	9	1
C10orf131	PGBD2	10	95913434	+	1	248919565	+	ENSG00000173088	ENSG00000185220	inter-chromosomal	4	1	4	0	M	M	NA	0	0	0	3	1	1	3	0	0	1	3	0	148; 150; 63; 67	18;28;32;18	55;43;36;33
ZNF14	CUL9	19	19732956	-	6	43193001	+	ENSG00000105708	ENSG00000112659	inter-chromosomal	1	1	1	0	E	E	out-of-frame	0	0	0	1	0	0	1	0	0	0	0	1	160	4	2
RNASEL	CCDC122	1	182578856	-	13	43855907	-	ENSG00000135828	ENSG00000151773	inter-chromosomal	1	1	1	0	M	M	NA	0	0	0	0	1	1	0	0	0	0	1	0	46	3	2
NPC1	MTHFD2	18	23506184	-	2	74215425	+	ENSG00000141458	ENSG00000065911	inter-chromosomal	1	1	1	0	E	M	NA	0	0	0	0	1	0	1	0	0	0	1	0	98	4	7
MSI2	SPECC1	17	57529724	+	17	20096631	+	ENSG00000153944	ENSG00000128487	intra-chromosomal	1	1	1	0	E	E	NA	0	1	0	0	0	1	0	0	0	0	0	1	5	9	15
RBM27	DOCK2	5	146237432	+	5	169803058	+	ENSG00000091009	ENSG00000134516	intra-chromosomal	1	1	1	0	E	E	in-frame	1	0	0	0	0	1	0	0	0	1	0	0	235	3	2
IL1R2	LINS1	2	102016476	+	15	100567239	-	ENSG00000115590	ENSG00000140471	inter-chromosomal	1	1	1	0	M	M	NA	0	0	0	0	1	0	1	0	0	0	1	0	98	4	3
PARD6B	ILKAP	20	50751205	+	2	238187033	-	ENSG00000124171	ENSG00000132323	inter-chromosomal	5	1	5	1	M	M	NA	2	0	0	2	1	1	4	0	0	2	3	0	166; 187; 254; 261; 82	5;11;8;12;12	5;4;15;4;7
COX6B2	PLA2R1	19	55349381	-	2	159940478	-	ENSG00000160471	ENSG00000153246	inter-chromosomal	1	1	1	0	M	M	NA	0	0	0	0	1	0	1	0	0	0	1	0	80	4	1
HOOK2	PALM	19	12774372	-	19	734736	+	ENSG00000095066	ENSG00000099864	intra-chromosomal	1	1	1	0	M	M	NA	0	0	0	1	0	0	1	0	0	1	0	0	166	4	5
CPED1	ZNF562	7	121062899	+	19	9644604	-	ENSG00000106034	ENSG00000171466	inter-chromosomal	1	1	1	0	M	M	NA	0	1	0	0	0	0	1	0	0	0	0	1	16	6	2
EPHB3	UBA2	3	184582292	+	19	34469739	+	ENSG00000182580	ENSG00000126261	inter-chromosomal	1	1	1	0	M	M	NA	0	0	0	0	1	0	1	0	0	0	1	0	14	6	5
ZCCHC11	HELZ	1	52552933	-	17	67087083	-	ENSG00000134744	ENSG00000198265	inter-chromosomal	1	1	1	0	E	E	NA	1	0	0	0	0	1	0	0	0	1	0	0	293	4	1
CUL4A	ARL10	13	113265689	+	5	176377712	+	ENSG00000139842	ENSG00000175414	inter-chromosomal	1	1	1	0	M	M	NA	1	0	0	0	0	0	1	0	0	0	1	0	164	4	17
NUDT3	SLC11A1	6	34286780	-	2	218384614	+	ENSG00000272325	ENSG00000018280	inter-chromosomal	1	1	1	0	M	M	NA	0	0	0	1	0	1	0	0	0	1	0	0	176	7	21
LRP2BP	TXNL4A	4	185365680	-	18	79971582	-	ENSG00000109771	ENSG00000141759	inter-chromosomal	1	1	1	0	M	M	NA	0	0	0	1	0	0	1	0	0	1	0	0	174	3	9
ITGB2	TMEM167A	21	44885953	-	5	83054750	-	ENSG00000160255	ENSG00000174695	inter-chromosomal	1	1	1	0	E	M	NA	1	0	0	0	0	1	0	0	0	0	1	0	237	3	7
AMDHD2	ATP6V0C	16	2521124	+	16	2519219	+	ENSG00000162066	ENSG00000185883	intra-chromosomal	1	1	1	0	E	E	NA	0	0	0	1	0	0	1	0	0	1	0	0	95	3	1
ZNF444	NEIL3	19	56157680	+	4	177351380	+	ENSG00000167685	ENSG00000109674	inter-chromosomal	1	1	1	0	M	E	NA	1	0	0	0	0	1	0	0	0	0	1	0	237	3	7
SHPK	TRPV1	17	3621237	-	17	3592383	-	ENSG00000197417	ENSG00000196689	intra-chromosomal	1	1	1	0	E	E	NA	1	0	0	0	0	1	0	0	0	0	1	0	265	3	2
CCDC13	OPRM1	3	42719278	-	6	154108494	+	ENSG00000244607	ENSG00000112038	inter-chromosomal	5	1	5	1	E	M	NA	2	0	0	2	1	5	0	0	0	2	2	1	177; 225; 285; 293; 85	33;22;23;58;37	9;20;5;16;18
PSMA3	ABHD6	14	58244941	+	3	58249878	+	ENSG00000100567	ENSG00000163686	inter-chromosomal	1	1	1	0	E	E	NA	1	0	0	0	0	1	0	0	0	1	0	0	283	3	1
HEMGN	SLC46A1	9	97927163	-	17	28407140	-	ENSG00000136929	ENSG00000076351	inter-chromosomal	1	1	1	0	M	M	NA	0	0	0	0	1	1	0	0	0	0	1	0	101	6	29
FOXRED2	KATNBL1	22	36487269	-	15	34154831	-	ENSG00000100350	ENSG00000134152	inter-chromosomal	4	1	4	0	M	E	NA	3	0	0	1	0	3	1	0	0	1	1	2	240; 250; 278; 4	3;11;15;9	9;2;4;9
PIK3CB	STRIP2	3	138796462	-	7	129487060	+	ENSG00000051382	ENSG00000128578	inter-chromosomal	1	1	1	0	E	M	NA	1	0	0	0	0	0	1	0	0	1	0	0	281	3	4
LRRK2	OS9	12	40249945	+	12	57715760	+	ENSG00000188906	ENSG00000135506	intra-chromosomal	1	1	1	0	E	E	out-of-frame	0	0	0	0	1	0	1	0	0	0	1	0	47	8	2
GALC	API5	14	87976686	-	11	43342891	+	ENSG00000054983	ENSG00000166181	inter-chromosomal	1	1	1	0	M	M	NA	0	0	0	1	0	1	0	0	0	1	0	0	65	3	3
ZNF302	ANTXR2	19	34681768	+	4	79901992	-	ENSG00000089335	ENSG00000163297	inter-chromosomal	1	1	1	0	M	M	NA	0	0	0	1	0	0	1	0	0	1	0	0	143	7	32
ASPH	SPATA6L	8	61624059	-	9	4628136	-	ENSG00000198363	ENSG00000106686	inter-chromosomal	3	1	3	0	M	M	NA	1	0	0	1	1	2	1	0	0	2	1	0	144; 146; 282	4;3;6	3;5;62
ARL6IP1	YOD1	16	18792893	-	1	207046012	-	ENSG00000170540	ENSG00000180667	inter-chromosomal	1	1	1	0	M	M	NA	1	0	0	0	0	1	0	0	0	0	1	0	289	5	1
UVRAG	ZNF138	11	75815523	+	7	64814917	+	ENSG00000198382	ENSG00000197008	inter-chromosomal	1	1	1	0	E	E	NA	0	0	0	1	0	0	1	0	0	1	0	0	163	3	1
TP53RK	KIAA1161	20	46684373	-	9	34367003	-	ENSG00000172315	ENSG00000164976	inter-chromosomal	7	1	7	1	M	M	NA	0	0	0	4	3	3	4	0	0	4	3	0	146; 149; 156; 171; 36; 48; 55	5;3;3;3;7;5;5	4;2;2;8;11;5;3
TYW3	CHRM5	1	74766409	+	15	34018243	+	ENSG00000162623	ENSG00000184984	inter-chromosomal	1	1	1	0	M	M	NA	1	0	0	0	0	0	1	0	0	1	0	0	165	5	9
CSNK1G2	BTBD2	19	1941415	+	19	1997466	-	ENSG00000133275	ENSG00000133243	intra-chromosomal	1	1	1	0	M	M	NA	0	0	0	1	0	1	0	0	0	0	1	0	291	5	2
ITPR1	AKAP11	3	4766564	+	13	42272153	+	ENSG00000150995	ENSG00000023516	inter-chromosomal	1	1	1	0	M	E	NA	1	0	0	0	0	1	0	0	0	1	0	0	230	4	1
CEP250	HDAC6	20	35517664	+	X	48816891	+	ENSG00000126001	ENSG00000094631	inter-chromosomal	1	1	1	0	M	M	NA	0	1	0	0	0	1	0	0	0	0	0	1	2	4	12
HDAC2	FAM63B	6	113938023	-	15	58831773	+	ENSG00000196591	ENSG00000128923	inter-chromosomal	1	1	1	0	M	E	NA	0	1	0	0	0	0	1	0	0	0	0	1	29	11	8
PTCH1	LONP2	9	95483184	-	16	48354321	+	ENSG00000185920	ENSG00000102910	inter-chromosomal	1	1	1	0	M	M	NA	1	0	0	0	0	0	1	0	0	0	0	1	288	8	29
LRCH4	ZNF273	7	100579442	-	7	64897702	+	ENSG00000077454	ENSG00000198039	intra-chromosomal	1	1	1	0	M	M	NA	0	0	0	1	0	1	0	0	0	1	0	0	175	8	1
BANP	WBP1	16	87984259	+	2	74459438	+	ENSG00000172530	ENSG00000239779	inter-chromosomal	1	1	1	0	E	E	NA	0	0	0	1	0	0	1	0	0	0	0	1	104	6	4
ZNF121	PSMB2	19	9564046	-	1	35602761	-	ENSG00000197961	ENSG00000126067	inter-chromosomal	1	1	1	0	M	M	NA	1	0	0	0	0	1	0	0	0	0	1	0	181	8	4
CD38	DIS3	4	15851818	+	13	72758277	-	ENSG00000004468	ENSG00000083520	inter-chromosomal	1	1	1	0	M	M	NA	1	0	0	0	0	0	1	0	0	0	0	1	294	3	1
ZFYVE26	SLC38A10	14	67762316	-	17	81245751	-	ENSG00000072121	ENSG00000157637	inter-chromosomal	1	1	1	0	M	M	out-of-frame	1	0	0	0	0	1	0	0	0	0	0	1	239	4	1
YOD1	RIOK3	1	207048286	-	18	23481948	+	ENSG00000180667	ENSG00000101782	inter-chromosomal	1	1	1	0	M	M	NA	0	1	0	0	0	1	0	0	0	0	0	1	2	6	1
CHRNA10	NUP98	11	3667231	-	11	3671415	-	ENSG00000129749	ENSG00000110713	intra-chromosomal	1	1	1	0	E	E	NA	0	0	0	0	1	0	1	0	0	1	0	0	23	3	1
ANPEP	ALKBH7	15	89814773	-	19	6374202	+	ENSG00000166825	ENSG00000125652	inter-chromosomal	1	1	1	0	E	E	NA	1	0	0	0	0	1	0	0	0	1	0	0	262	3	1
AP3B1	CAPS	5	78128030	-	19	5912650	+	ENSG00000132842	ENSG00000105519	inter-chromosomal	1	1	1	0	E	M	NA	1	0	0	0	0	1	0	0	0	0	1	0	240	7	1
ZNF430	HACE1	19	21058168	+	6	104786082	-	ENSG00000118620	ENSG00000085382	inter-chromosomal	1	1	1	0	M	M	NA	0	0	0	0	1	0	1	0	0	1	0	0	51	4	1
B3GAT1	FAM111B	11	134389056	-	11	59126803	+	ENSG00000109956	ENSG00000189057	intra-chromosomal	3	1	3	0	M	M	NA	1	0	0	2	0	1	2	0	0	2	1	0	150; 281; 65	7;4;5	3;3;2
BRAT1	LFNG	7	2540098	-	7	2525693	+	ENSG00000106009	ENSG00000106003	intra-chromosomal	1	1	1	0	M	M	NA	1	0	0	0	0	0	1	0	0	0	0	1	287	5	10
PLD3	DZIP1	19	40370518	+	13	95580351	-	ENSG00000105223	ENSG00000134874	inter-chromosomal	1	1	1	0	M	M	NA	0	0	0	1	0	0	1	0	0	1	0	0	41	8	83
ZNF74	PSMG2	22	20407502	+	18	12718563	+	ENSG00000185252	ENSG00000128789	inter-chromosomal	1	1	1	0	M	M	NA	0	0	0	0	1	1	0	0	0	0	1	0	26	3	12
UTS2B	CD3G	3	191275252	-	11	118354519	+	ENSG00000188958	ENSG00000160654	inter-chromosomal	1	1	1	0	E	M	NA	0	0	0	1	0	1	0	0	0	0	0	1	182	4	1
METTL7A	AVIL	12	50931729	+	12	57806151	-	ENSG00000185432	ENSG00000135407	intra-chromosomal	1	1	1	0	M	M	NA	0	0	0	1	0	1	0	0	0	0	0	1	194	3	16
VIM	DOCK8	10	17229773	+	9	441347	+	ENSG00000026025	ENSG00000107099	inter-chromosomal	1	1	1	0	M	M	out-of-frame	1	0	0	0	0	0	1	0	0	1	0	0	218	5	2
MBD4	CDK13	3	129430992	-	7	40069922	+	ENSG00000129071	ENSG00000065883	inter-chromosomal	1	1	1	0	M	M	NA	0	0	0	1	0	0	1	0	0	1	0	0	166	3	7
FANCA	LONP2	16	89737549	-	16	48353911	+	ENSG00000187741	ENSG00000102910	intra-chromosomal	5	1	5	1	E	M	NA	1	0	0	4	0	2	3	0	0	1	2	2	140; 148; 154; 162; 277	8;9;7;7;33	1;4;2;1;3
ACTR1A	NCOA2	10	102482684	-	8	70112950	-	ENSG00000138107	ENSG00000140396	inter-chromosomal	1	1	1	0	M	M	NA	1	0	0	0	0	0	1	0	0	0	0	1	238	5	2
RPL23	MED4	17	38852359	-	13	48079969	-	ENSG00000125691	ENSG00000136146	inter-chromosomal	1	1	1	0	M	M	NA	1	0	0	0	0	0	1	0	0	0	0	1	287	6	2
GPRC5A	ATP6V1C1	12	12915105	+	8	103071714	+	ENSG00000013588	ENSG00000155097	inter-chromosomal	1	1	1	0	M	M	NA	0	0	0	1	0	0	1	0	0	1	0	0	48	3	12
USMG5	TAF5	10	103389041	-	10	103388575	+	ENSG00000173915	ENSG00000148835	intra-chromosomal	1	1	1	0	E	M	NA	0	0	0	0	1	1	0	0	0	0	1	0	26	3	1
TUBE1	SFXN5	6	112081091	-	2	72981169	-	ENSG00000074935	ENSG00000144040	inter-chromosomal	1	1	1	0	E	M	NA	1	0	0	0	0	1	0	0	0	1	0	0	234	4	5
ELP2	DCTN5	18	36136500	+	16	23675383	+	ENSG00000134759	ENSG00000166847	inter-chromosomal	2	1	2	0	M	M	NA	1	0	0	0	1	0	2	0	0	1	1	0	244; 56	3;4	1;1
C12orf42	PARP11	12	103273792	-	12	3810734	-	ENSG00000179088	ENSG00000111224	intra-chromosomal	3	1	3	0	E	M	NA	1	0	0	2	0	0	3	0	0	0	0	3	104; 167; 263	3;3;6	6;3;5
RALA	MYLK3	7	39623825	+	16	46706733	-	ENSG00000006451	ENSG00000140795	inter-chromosomal	2	1	2	0	E	M	NA	0	0	0	1	1	0	2	0	0	2	0	0	149; 56	4;3	1;1
PMEL	DGKA	12	55954105	-	12	55953747	+	ENSG00000185664	ENSG00000065357	intra-chromosomal	2	1	2	0	E	M	NA	1	1	0	0	0	1	1	0	0	1	0	1	247; 29	22;39	10;24
CLK3	SFT2D2	15	74644674	+	1	168247074	+	ENSG00000179335	ENSG00000213064	inter-chromosomal	2	1	2	0	M	M	NA	1	0	0	0	1	1	1	0	0	1	1	0	235; 55	3;3	5;6
MCM8	SCLY	20	5997827	+	2	238079315	+	ENSG00000125885	ENSG00000132330	inter-chromosomal	1	1	1	0	M	M	NA	1	0	0	0	0	1	0	0	0	1	0	0	293	6	9
GPR141	NME8	7	37683903	+	7	37885145	+	ENSG00000187037	ENSG00000086288	intra-chromosomal	1	1	1	0	E	E	NA	0	1	0	0	0	0	1	0	0	0	0	1	45	3	1
BMS1	CSRP2	10	42832435	+	12	76861370	-	ENSG00000165733	ENSG00000175183	inter-chromosomal	1	1	1	0	M	M	NA	1	0	0	0	0	1	0	0	0	1	0	0	293	4	18
MFSD7	ATP5I	4	682784	-	4	673404	-	ENSG00000169026	ENSG00000169020	read-through	1	1	1	0	M	M	NA	1	0	0	0	0	0	1	0	0	1	0	0	218	4	2
AGO3	SHPRH	1	36065627	+	6	145908614	-	ENSG00000126070	ENSG00000146414	inter-chromosomal	1	1	1	0	M	M	NA	0	0	0	1	0	1	0	0	0	0	0	1	182	5	7
G3BP2	CCNG2	4	75673208	-	4	77158533	+	ENSG00000138757	ENSG00000138764	intra-chromosomal	1	1	1	0	E	E	NA	0	0	0	1	0	1	0	0	0	0	1	0	187	5	1
HAUS8	NUDCD2	19	17052539	-	5	163447390	-	ENSG00000131351	ENSG00000170584	inter-chromosomal	1	1	1	0	M	M	NA	1	0	0	0	0	1	0	0	0	0	0	1	253	5	2
PTCH1	LONP2	9	95482919	-	16	48354221	+	ENSG00000185920	ENSG00000102910	inter-chromosomal	1	1	1	0	M	M	NA	0	0	0	1	0	0	1	0	0	0	0	1	185	4	9
H3F3B	RNF130	17	75776434	-	5	179917494	-	ENSG00000132475	ENSG00000113269	inter-chromosomal	3	1	3	0	E	M	NA	3	0	0	0	0	3	0	0	0	1	2	0	243; 276; 282	3;6;3	4;1;6
ANKRD10	GLDN	13	110903475	-	15	51405412	+	ENSG00000088448	ENSG00000186417	inter-chromosomal	1	1	1	0	E	M	NA	0	1	0	0	0	1	0	0	0	0	0	1	5	4	54
ATP6V1C1	RPS5	8	103069889	+	19	58388347	+	ENSG00000155097	ENSG00000083845	inter-chromosomal	1	1	1	0	M	M	NA	0	0	0	1	0	1	0	0	0	0	1	0	67	3	1
YWHAZ	ZBTB18	8	100952497	-	1	244053788	+	ENSG00000164924	ENSG00000179456	inter-chromosomal	1	1	1	0	M	E	NA	0	0	0	1	0	0	1	0	0	0	0	1	103	6	5
ZNF292	TENM1	6	87223166	+	X	124520535	-	ENSG00000188994	ENSG00000009694	inter-chromosomal	1	1	1	0	M	M	NA	0	0	0	1	0	0	1	0	0	1	0	0	147	3	5
EXOC6	CYLD	10	92999313	+	16	50794699	+	ENSG00000138190	ENSG00000083799	inter-chromosomal	1	1	1	0	M	M	NA	0	0	0	1	0	0	1	0	0	0	1	0	153	8	3
SLMAP	DR1	3	57900666	+	1	93366863	+	ENSG00000163681	ENSG00000117505	inter-chromosomal	1	1	1	0	M	M	NA	0	0	0	1	0	0	1	0	0	0	1	0	148	4	1
SETDB1	SERPINA10	1	150962158	+	14	94281462	-	ENSG00000143379	ENSG00000140093	inter-chromosomal	1	1	1	0	E	M	NA	1	0	0	0	0	0	1	0	0	1	0	0	281	4	3
F2RL3	NT5DC3	19	16891084	+	12	103776808	-	ENSG00000127533	ENSG00000111696	inter-chromosomal	1	1	1	0	M	M	NA	1	0	0	0	0	1	0	0	0	0	1	0	223	7	2
EXT2	AMY2B	11	44130140	+	1	103565151	+	ENSG00000151348	ENSG00000240038	inter-chromosomal	1	1	1	0	E	M	NA	0	0	0	1	0	0	1	0	0	1	0	0	193	5	1
DCAF6	ESPL1	1	167975015	+	12	53287400	+	ENSG00000143164	ENSG00000135476	inter-chromosomal	1	1	1	0	E	M	NA	0	0	0	0	1	1	0	0	0	0	1	0	93	8	5
PLAUR	ABCA9	19	43651929	-	17	69033193	-	ENSG00000011422	ENSG00000154258	inter-chromosomal	1	1	1	0	M	M	NA	1	0	0	0	0	1	0	0	0	0	0	1	250	4	2
THUMPD3	PHF10	3	9371301	+	6	169718922	-	ENSG00000134077	ENSG00000130024	inter-chromosomal	1	1	1	0	M	M	NA	0	0	0	0	1	1	0	0	0	0	1	0	93	4	54
DAPP1	PER3	4	99817016	+	1	7844182	+	ENSG00000070190	ENSG00000049246	inter-chromosomal	9	1	9	1	E	M	NA	5	0	0	4	0	7	2	0	0	4	1	4	145; 167; 177; 225; 239; 247; 272; 277; 65	4;8;5;6;14;9;7;19;4	1;10;6;16;3;2;8;30;5
ZNF675	CCDC163P	19	23655201	-	1	45494756	-	ENSG00000197372	ENSG00000280670	inter-chromosomal	1	1	1	0	M	M	NA	0	0	0	1	0	0	1	0	0	0	1	0	148	3	20
DOCK8	C19orf25	9	370034	+	19	1475444	-	ENSG00000107099	ENSG00000119559	inter-chromosomal	1	1	1	0	M	M	NA	0	0	0	1	0	0	1	0	0	1	0	0	154	7	5
PCDHB1	RHBDF2	5	141057306	+	17	76476410	-	ENSG00000171815	ENSG00000129667	inter-chromosomal	1	1	1	0	M	M	NA	1	0	0	0	0	0	1	0	0	1	0	0	260	3	9
TSPAN5	PPME1	4	98658146	-	11	74203728	+	ENSG00000168785	ENSG00000214517	inter-chromosomal	2	1	2	0	E	E	in-frame	0	0	0	0	2	1	1	0	0	1	1	0	123; 80	8;3	1;1
TSR3	JARID2	16	1350807	-	6	15520069	+	ENSG00000007520	ENSG00000008083	inter-chromosomal	1	1	1	0	E	E	out-of-frame	1	0	0	0	0	0	1	0	0	0	0	1	195	3	1
WIPI2	SFXN2	7	5216214	+	10	102742671	+	ENSG00000157954	ENSG00000156398	inter-chromosomal	1	1	1	0	M	M	NA	1	0	0	0	0	0	1	0	0	0	1	0	254	3	2
CAPN15	LUC7L3	16	554525	+	17	50754686	+	ENSG00000103326	ENSG00000108848	inter-chromosomal	1	1	1	0	M	M	NA	1	0	0	0	0	1	0	0	0	0	1	0	221	4	1
MBNL3	YBX1	X	132374287	-	1	42697225	+	ENSG00000076770	ENSG00000065978	inter-chromosomal	1	1	1	0	M	M	NA	0	0	0	1	0	0	1	0	0	0	0	1	54	4	7
RASSF2	CSF3R	20	4780957	-	1	36477317	-	ENSG00000101265	ENSG00000119535	inter-chromosomal	1	1	1	0	M	M	NA	1	0	0	0	0	0	1	0	0	1	0	0	218	5	16
GNAI3	RAD1	1	109596480	+	5	34906507	-	ENSG00000065135	ENSG00000113456	inter-chromosomal	1	1	1	0	M	M	NA	1	0	0	0	0	1	0	0	0	0	1	0	221	16	2
CNIH3	NCAPH2	1	224664877	+	22	50520428	+	ENSG00000143786	ENSG00000025770	inter-chromosomal	1	1	1	0	E	M	NA	0	0	0	1	0	1	0	0	0	1	0	0	171	4	4
ORC2	CYP20A1	2	200909808	-	2	203302518	+	ENSG00000115942	ENSG00000119004	intra-chromosomal	2	1	2	0	M	M	NA	1	0	0	1	0	1	1	0	0	2	0	0	175; 233	3;7	25;3
MTMR11	SF3B4	1	149929155	-	1	149928070	-	ENSG00000014914	ENSG00000143368	read-through	7	1	7	1	E	M	NA	2	1	0	2	2	5	2	0	0	3	3	1	140; 177; 230; 293; 52; 56; 82	3;22;6;4;3;3;3	1;2;1;1;1;2;2
CHST11	ZNF148	12	104457529	+	3	125288228	-	ENSG00000171310	ENSG00000163848	inter-chromosomal	1	1	1	0	E	E	out-of-frame	1	0	0	0	0	0	1	0	0	1	0	0	272	5	1
ZDHHC15	CCDC144A	X	75501617	-	17	16775391	+	ENSG00000102383	ENSG00000170160	inter-chromosomal	1	1	1	0	M	M	NA	0	0	0	0	1	0	1	0	0	1	0	0	23	4	40
ZDHHC4	NSRP1	7	6580917	+	17	30128176	+	ENSG00000136247	ENSG00000126653	inter-chromosomal	1	1	1	0	M	M	NA	0	0	0	0	1	1	0	0	0	0	1	0	85	3	12
OIP5-AS1	BECN1	15	41297231	+	17	42812196	-	ENSG00000247556	ENSG00000126581	inter-chromosomal	1	1	1	0	M	M	NA	0	1	0	0	0	0	1	0	0	0	1	0	118	17	20
ANKHD1	SS18	5	140486067	+	18	26016738	-	ENSG00000131503	ENSG00000141380	inter-chromosomal	2	1	2	0	M	M	NA	1	0	0	0	1	1	1	0	0	1	1	0	219; 85	6;5	6;7
FAM91A1	SH3BP2	8	123812178	+	4	2839732	+	ENSG00000176853	ENSG00000087266	inter-chromosomal	1	1	1	0	E	M	NA	0	1	0	0	0	0	1	0	0	0	0	1	8	6	10
ATF7IP	TAF8	12	14447052	+	6	42071349	+	ENSG00000171681	ENSG00000137413	inter-chromosomal	1	1	1	0	E	E	in-frame	0	0	0	1	0	0	1	0	0	1	0	0	192	3	4
TIAM2	SCAF8	6	154863898	+	6	154773989	+	ENSG00000146426	ENSG00000213079	intra-chromosomal	4	1	4	0	E	E	NA	3	0	0	0	1	4	0	0	0	2	1	1	101; 216; 220; 230	3;16;3;7	5;3;6;1
TIMM23B	ZKSCAN3	10	49943327	+	6	28368106	+	ENSG00000204152	ENSG00000189298	inter-chromosomal	1	1	1	0	M	M	NA	1	0	0	0	0	0	1	0	0	0	1	0	217	3	2
POLR3A	UPF3A	10	77976187	-	13	114283099	+	ENSG00000148606	ENSG00000169062	inter-chromosomal	1	1	1	0	M	M	NA	1	0	0	0	0	1	0	0	0	0	1	0	237	5	3
NF1	NOS2	17	31265337	+	17	27765709	-	ENSG00000196712	ENSG00000007171	intra-chromosomal	1	1	1	0	E	M	in-frame	0	0	0	1	0	0	1	0	0	1	0	0	193	12	3
NADK	EEF1A1	1	1761952	-	6	73520056	-	ENSG00000008130	ENSG00000156508	inter-chromosomal	2	1	2	0	E	E	NA	2	0	0	0	0	2	0	0	0	1	1	0	243; 247	3;3	1;1
SCLY	PRELP	2	238095926	+	1	203490157	+	ENSG00000132330	ENSG00000188783	inter-chromosomal	1	1	1	0	M	M	NA	0	1	0	0	0	1	0	0	0	0	0	1	3	5	3
HECTD4	LETMD1	12	112203196	-	12	51057757	+	ENSG00000173064	ENSG00000050426	intra-chromosomal	1	1	1	0	M	M	NA	0	0	0	1	0	0	1	0	0	1	0	0	48	3	7
SHOX	ACSL6	X	659196	+	5	131953549	-	ENSG00000185960	ENSG00000164398	inter-chromosomal	2	1	2	0	M	M	NA	0	0	0	1	1	0	2	0	0	2	0	0	174; 63	5;4	18;16
TANC2	DDHD1	17	63396646	+	14	53037112	-	ENSG00000170921	ENSG00000100523	inter-chromosomal	1	1	1	0	M	M	NA	1	0	0	0	0	1	0	0	0	1	0	0	275	9	16
E2F1	NECAB3	20	33677105	-	20	33660395	-	ENSG00000101412	ENSG00000125967	read-through	1	1	1	0	E	E	out-of-frame	0	0	0	0	1	0	1	0	0	1	0	0	79	5	1
TBC1D10B	SDHC	16	30366901	-	1	161368891	+	ENSG00000169221	ENSG00000143252	inter-chromosomal	1	1	1	0	M	M	NA	0	0	0	1	0	1	0	0	0	1	0	0	188	8	1
ARHGAP10	TMPRSS4	4	147863594	+	11	118120338	+	ENSG00000071205	ENSG00000137648	inter-chromosomal	2	1	2	0	M	M	NA	0	0	0	2	0	0	2	0	0	2	0	0	143; 4	10;12	2;12
RPL7	FAM151B	8	73290644	-	5	80495144	+	ENSG00000147604	ENSG00000152380	inter-chromosomal	1	1	1	0	M	M	NA	1	0	0	0	0	1	0	0	0	1	0	0	247	5	51
APOOL	KIAA0391	X	85089245	+	14	35275953	+	ENSG00000155008	ENSG00000100890	inter-chromosomal	1	1	1	0	M	M	NA	0	0	0	1	0	0	1	0	0	0	1	0	148	3	2
ADRB2	SLC16A4	5	148825333	+	1	110379876	-	ENSG00000169252	ENSG00000168679	inter-chromosomal	1	1	1	0	M	M	NA	0	0	0	1	0	1	0	0	0	0	1	0	291	3	15
POLR1A	HSPBAP1	2	86024197	-	3	122754569	-	ENSG00000068654	ENSG00000169087	inter-chromosomal	2	1	2	0	M	M	NA	0	1	0	1	0	1	1	0	0	1	0	1	184; 2	3;6	22;14
GRK6	PRR7	5	177441053	+	5	177455724	+	ENSG00000198055	ENSG00000131188	read-through	1	1	1	0	E	E	out-of-frame	1	0	0	0	0	1	0	0	0	1	0	0	225	3	1
HMGN5	INPP4B	X	81195214	-	4	142560543	-	ENSG00000198157	ENSG00000109452	inter-chromosomal	2	1	2	0	M	M	NA	0	0	0	1	1	1	1	0	0	0	1	1	167; 46	5;15	30;16
NASP	ZNF785	1	45618904	+	16	30582390	-	ENSG00000132780	ENSG00000197162	inter-chromosomal	13	1	13	1	E	M	NA	8	0	0	2	3	7	6	0	0	4	8	1	164; 166; 183; 219; 233; 243; 244; 254; 26; 265; 282; 36; 46	13;5;4;5;4;6;4;6;7;4;7;12;9	4;4;8;5;4;1;5;1;1;2;1;4;1
FRS2	ITPRIPL2	12	69486293	+	16	19120500	+	ENSG00000166225	ENSG00000205730	inter-chromosomal	1	1	1	0	M	M	NA	0	0	0	1	0	0	1	0	0	1	0	0	95	5	12
CROT	PTAR1	7	87399249	+	9	69718009	-	ENSG00000005469	ENSG00000188647	inter-chromosomal	2	1	2	0	M	M	NA	0	0	0	2	0	1	1	0	0	1	1	0	173; 291	7;3	14;5
SLC46A1	LRIG2	17	28407091	-	1	113130109	+	ENSG00000076351	ENSG00000198799	inter-chromosomal	1	1	1	0	M	M	NA	0	0	0	1	0	1	0	0	0	0	1	0	67	3	5
TFAP4	RAP1B	16	4265343	-	12	68649271	+	ENSG00000090447	ENSG00000127314	inter-chromosomal	1	1	1	0	M	M	NA	0	1	0	0	0	0	1	0	0	0	0	1	16	4	23
RPS6KL1	PLCXD1	14	74903954	-	X	301385	+	ENSG00000198208	ENSG00000182378	inter-chromosomal	1	1	1	0	E	M	NA	1	0	0	0	0	0	1	0	0	0	0	1	172	4	6
ACADSB	COX10-AS1	10	123056428	+	17	14030646	-	ENSG00000196177	ENSG00000236088	inter-chromosomal	1	1	1	0	M	M	NA	0	0	0	0	1	1	0	0	0	1	0	0	66	7	5
ARMC8	TIGD1	3	138238363	+	2	232549226	-	ENSG00000114098	ENSG00000221944	inter-chromosomal	1	1	1	0	M	M	NA	0	0	0	0	1	1	0	0	0	0	1	0	85	3	8
KALRN	PHACTR3	3	124100524	+	20	59843694	+	ENSG00000160145	ENSG00000087495	inter-chromosomal	1	1	1	0	M	M	NA	1	0	0	0	0	0	1	0	0	0	0	1	263	4	3
OAZ2	SOCS4	15	64692427	-	14	55046134	+	ENSG00000180304	ENSG00000180008	inter-chromosomal	1	1	1	0	M	M	NA	1	0	0	0	0	0	1	0	0	1	0	0	158	3	5
FCHSD1	ADAMTS9	5	141642211	-	3	64521643	-	ENSG00000197948	ENSG00000163638	inter-chromosomal	1	1	1	0	M	M	NA	1	0	0	0	0	1	0	0	0	0	0	1	253	6	5
INPP5F	TCEB1	10	119828638	+	8	73939967	-	ENSG00000198825	ENSG00000154582	inter-chromosomal	1	1	1	0	M	M	NA	0	0	0	1	0	1	0	0	0	0	1	0	67	3	2
CASC4	TPTE2	15	44414615	+	13	19493501	-	ENSG00000166734	ENSG00000132958	inter-chromosomal	1	1	1	0	M	E	NA	0	0	0	0	1	0	1	0	0	1	0	0	23	3	1
SCAF11	COA1	12	45974802	-	7	43632927	-	ENSG00000139218	ENSG00000106603	inter-chromosomal	1	1	1	0	M	M	NA	0	0	0	0	1	0	1	0	0	0	1	0	15	6	4
OXR1	SLC3A2	8	106658186	+	11	62870748	+	ENSG00000164830	ENSG00000168003	inter-chromosomal	1	1	1	0	E	M	NA	0	0	0	1	0	1	0	0	0	0	1	0	177	4	3
HAAO	BEST3	2	42782792	-	12	69683614	-	ENSG00000162882	ENSG00000127325	inter-chromosomal	2	1	2	0	M	M	NA	0	0	0	0	2	1	1	0	0	1	1	0	14; 39	5;3	2;2
WDR70	SMG1	5	37381685	+	16	18872624	-	ENSG00000082068	ENSG00000157106	inter-chromosomal	1	1	1	0	E	E	out-of-frame	1	0	0	0	0	1	0	0	0	1	0	0	247	6	1
TDGF1	ARHGAP15	3	46626452	+	2	143247290	+	ENSG00000241186	ENSG00000075884	inter-chromosomal	1	1	1	0	M	E	NA	0	0	0	0	1	1	0	0	0	0	1	0	36	3	13
C16orf87	PAX8-AS1	16	46799838	-	2	113239326	+	ENSG00000155330	ENSG00000189223	inter-chromosomal	1	1	1	0	M	M	NA	1	0	0	0	0	0	1	0	0	1	0	0	274	3	3
ZNF207	COPS5	17	32368430	+	8	67044888	-	ENSG00000010244	ENSG00000121022	inter-chromosomal	5	1	5	1	M	M	NA	0	1	0	3	1	1	4	0	0	2	2	1	15; 174; 190; 5; 95	5;5;7;11;6	22;11;3;23;3
WDR6	RNF166	3	49007531	+	16	88699732	-	ENSG00000178252	ENSG00000158717	inter-chromosomal	1	1	1	0	E	E	out-of-frame	1	0	0	0	0	1	0	0	0	0	1	0	237	3	2
USP12	TBL1XR1	13	27067739	-	3	177024678	-	ENSG00000152484	ENSG00000177565	inter-chromosomal	1	1	1	0	M	M	NA	0	0	0	1	0	0	1	0	0	1	0	0	184	7	1
PTCD2	LMTK2	5	72362481	+	7	98137330	+	ENSG00000049883	ENSG00000164715	inter-chromosomal	1	1	1	0	M	M	NA	0	1	0	0	0	1	0	0	0	0	0	1	3	10	19
TTBK2	UBR1	15	42878549	-	15	42977947	-	ENSG00000128881	ENSG00000159459	intra-chromosomal	1	1	1	0	E	E	in-frame	0	0	0	1	0	1	0	0	0	1	0	0	168	3	1
GTPBP4	SSH2	10	988527	+	17	29703062	-	ENSG00000107937	ENSG00000141298	inter-chromosomal	1	1	1	0	E	E	out-of-frame	1	0	0	0	0	1	0	0	0	0	0	1	216	4	1
LIMD1	LINC01232	3	45683611	+	13	99487389	-	ENSG00000144791	ENSG00000280734	inter-chromosomal	1	1	1	0	M	M	NA	0	0	0	0	1	0	1	0	0	1	0	0	56	4	2
MDM4	LEPROTL1	1	204556092	+	8	30138220	+	ENSG00000198625	ENSG00000104660	inter-chromosomal	1	1	1	0	M	M	NA	0	1	0	0	0	0	1	0	0	0	0	1	16	34	166
ROCK1	TPM1	18	20946906	-	15	63064384	+	ENSG00000067900	ENSG00000140416	inter-chromosomal	1	1	1	0	E	M	NA	0	0	0	1	0	1	0	0	0	0	0	1	183	4	1
TYSND1	INTS4	10	70137981	-	11	77921440	-	ENSG00000156521	ENSG00000149262	inter-chromosomal	1	1	1	0	E	M	NA	0	0	0	1	0	0	1	0	0	0	0	1	104	3	1
RGS19	PLIN3	20	64076525	-	19	4839536	-	ENSG00000171700	ENSG00000105355	inter-chromosomal	1	1	1	0	E	E	in-frame	0	0	0	0	1	0	1	0	0	1	0	0	63	8	2
HIPK3	ALDH5A1	11	33356841	+	6	24495274	+	ENSG00000110422	ENSG00000112294	inter-chromosomal	1	1	1	0	M	M	NA	1	0	0	0	0	0	1	0	0	0	0	1	172	3	1
SYP	CHD8	X	49190538	-	14	21403663	-	ENSG00000102003	ENSG00000100888	inter-chromosomal	1	1	1	0	M	E	NA	0	0	0	0	1	0	1	0	0	1	0	0	40	5	1
SP100	ARHGAP15	2	230544090	+	2	143237659	+	ENSG00000067066	ENSG00000075884	intra-chromosomal	1	1	1	0	E	M	NA	1	0	0	0	0	0	1	0	0	1	0	0	261	6	4
MPRIP	ZCCHC11	17	17180088	+	1	52526288	-	ENSG00000133030	ENSG00000134744	inter-chromosomal	1	1	1	0	E	M	NA	1	0	0	0	0	1	0	0	0	0	1	0	243	3	1
METTL12	SS18	11	62668496	+	18	26016995	-	ENSG00000214756	ENSG00000141380	inter-chromosomal	1	1	1	0	E	M	NA	1	0	0	0	0	0	1	0	0	1	0	0	158	4	15
RNF157	XPOT	17	76163201	-	12	64448641	+	ENSG00000141576	ENSG00000184575	inter-chromosomal	1	1	1	0	M	M	NA	1	0	0	0	0	0	1	0	0	1	0	0	272	6	16
MKNK1	MECP2	1	46562649	-	X	154105036	-	ENSG00000079277	ENSG00000169057	inter-chromosomal	1	1	1	0	E	E	NA	1	0	0	0	0	0	1	0	0	0	1	0	244	4	1
PTMA	ZNF787	2	231708751	+	19	56089092	-	ENSG00000187514	ENSG00000142409	inter-chromosomal	1	1	1	0	E	E	out-of-frame	0	0	0	1	0	0	1	0	0	1	0	0	184	4	1
PDHB	VTI1A	3	58427630	-	10	112736828	+	ENSG00000168291	ENSG00000151532	inter-chromosomal	1	1	1	0	E	M	NA	0	0	0	0	1	0	1	0	0	1	0	0	56	3	1
P2RX4	EIF4E	12	121216194	+	4	98872930	-	ENSG00000135124	ENSG00000151247	inter-chromosomal	37	1	37	1	M	M	NA	31	3	0	2	1	21	16	0	0	16	10	11	166; 177; 2; 216; 218; 221; 224; 225; 233; 235; 237; 238; 239; 240; 241; 243; 244; 247; 250; 258; 260; 261; 271; 274; 275; 276; 277; 278; 279; 281; 282; 284; 292; 294; 52; 66; 8	8;4;25;6;7;8;22;4;16;4;14;13;23;3;8;14;8;17;10;21;10;15;6;9;10;6;14;7;6;14;7;9;13;36;30;19;17	4;7;6;5;9;6;12;1;4;4;6;10;16;3;3;13;8;6;10;8;6;8;5;10;5;2;15;3;3;10;10;4;16;5;8;9;3
ZNF329	VPS25	19	58127231	-	17	42775025	+	ENSG00000181894	ENSG00000131475	inter-chromosomal	1	1	1	0	M	M	NA	0	0	0	0	1	0	1	0	0	0	1	0	55	3	4
TGFB1	RPAIN	19	41330323	-	17	5426923	+	ENSG00000105329	ENSG00000129197	inter-chromosomal	1	1	1	0	E	M	NA	1	0	0	0	0	1	0	0	0	0	1	0	223	4	23
SPIDR	PAG1	8	47599195	+	8	81030090	-	ENSG00000164808	ENSG00000076641	intra-chromosomal	1	1	1	0	E	E	NA	0	0	0	0	1	1	0	0	0	0	1	0	85	3	1
LTBP4	SEMA4C	19	40608921	+	2	96863150	-	ENSG00000090006	ENSG00000168758	inter-chromosomal	1	1	1	0	E	M	NA	1	0	0	0	0	1	0	0	0	1	0	0	262	3	8
RHOQ	LRR1	2	46581493	+	14	49601542	+	ENSG00000119729	ENSG00000165501	inter-chromosomal	1	1	1	0	M	E	NA	0	0	0	1	0	1	0	0	0	0	1	0	191	5	10
ZNF98	FAM179A	19	22435789	-	2	29055548	+	ENSG00000197360	ENSG00000189350	inter-chromosomal	26	1	26	1	M	M	NA	25	1	0	0	0	18	8	0	0	11	7	8	217; 218; 221; 223; 225; 228; 233; 237; 239; 243; 247; 248; 250; 253; 255; 256; 260; 264; 271; 275; 276; 278; 279; 280; 284; 3	12;9;11;6;3;8;15;8;9;16;15;10;11;8;8;6;6;10;11;8;8;7;5;9;4;13	9;4;9;13;9;10;2;5;10;17;4;6;11;11;8;6;4;4;11;2;8;11;1;3;9;13
ARPC1A	PIN1	7	99363633	+	19	9837336	+	ENSG00000241685	ENSG00000127445	inter-chromosomal	1	1	1	0	E	M	NA	0	0	0	1	0	1	0	0	0	0	0	1	161	3	1
SLC39A9	GTF2H5	14	69428679	+	6	158197440	+	ENSG00000029364	ENSG00000272047	inter-chromosomal	1	1	1	0	M	M	NA	0	0	0	1	0	0	1	0	0	0	0	1	185	9	64
SETD7	CREB3L4	4	139600386	-	1	153969223	+	ENSG00000145391	ENSG00000143578	inter-chromosomal	1	1	1	0	M	M	NA	0	1	0	0	0	1	0	0	0	0	0	1	3	3	2
DRAM1	AP1M1	12	101890157	+	19	16237700	+	ENSG00000136048	ENSG00000072958	inter-chromosomal	1	1	1	0	M	M	NA	1	0	0	0	0	1	0	0	0	0	1	0	237	5	32
ZNF718	VGLL4	4	125043	+	3	11633665	-	ENSG00000250312	ENSG00000144560	inter-chromosomal	1	1	1	0	M	M	NA	0	0	0	1	0	0	1	0	0	1	0	0	174	4	3
RPL10A	ERCC4	6	35470785	+	16	13932407	+	ENSG00000198755	ENSG00000175595	inter-chromosomal	1	1	1	0	E	M	NA	0	0	0	1	0	0	1	0	0	0	1	0	148	15	5
CXCR2	DUSP1	2	218135548	+	5	172770297	-	ENSG00000180871	ENSG00000120129	inter-chromosomal	1	1	1	0	M	M	out-of-frame	1	0	0	0	0	0	1	0	0	0	0	1	264	3	1
SIMC1	EIF2AK2	5	176270520	+	2	37105560	-	ENSG00000170085	ENSG00000055332	inter-chromosomal	1	1	1	0	E	M	NA	0	0	0	1	0	1	0	0	0	0	0	1	142	8	5
PHLPP1	SLC16A4	18	62839745	+	1	110363629	-	ENSG00000081913	ENSG00000168679	inter-chromosomal	1	1	1	0	M	M	NA	0	0	0	0	1	1	0	0	0	0	1	0	156	11	27
OAF	TMED2	11	120229287	+	12	123597072	+	ENSG00000184232	ENSG00000086598	inter-chromosomal	1	1	1	0	M	M	NA	0	0	0	1	0	0	1	0	0	0	1	0	162	5	1
PSMD12	IKZF3	17	67357519	-	17	39763157	-	ENSG00000197170	ENSG00000161405	intra-chromosomal	1	1	1	0	E	M	NA	0	0	0	1	0	1	0	0	0	0	0	1	140	5	17
IL18BP	NUMA1	11	72005715	+	11	72007340	-	ENSG00000137496	ENSG00000137497	intra-chromosomal	1	1	1	0	E	M	NA	1	0	0	0	0	1	0	0	0	0	0	1	278	3	15
BORCS8	SRD5A1	19	19177476	-	5	6672269	+	ENSG00000254901	ENSG00000145545	inter-chromosomal	1	1	1	0	M	M	NA	0	0	0	1	0	1	0	0	0	0	1	0	67	4	15
FAM129C	MICAL3	19	17552943	+	22	17872017	-	ENSG00000167483	ENSG00000243156	inter-chromosomal	3	1	3	0	M	M	NA	2	1	0	0	0	2	1	0	0	0	1	2	288; 289; 5	12;5;8	41;23;11
MAN2A1	FAM153C	5	109690552	+	5	178016586	+	ENSG00000112893	ENSG00000204677	intra-chromosomal	1	1	1	0	E	E	NA	1	0	0	0	0	0	1	0	0	0	0	1	288	4	18
FCRL6	LCLAT1	1	159816229	+	2	30607585	+	ENSG00000181036	ENSG00000172954	inter-chromosomal	9	1	9	1	M	M	NA	5	0	0	1	3	3	6	0	0	4	3	2	14; 151; 218; 233; 255; 271; 283; 33; 35	3;4;3;6;17;13;5;3;8	11;26;12;4;8;9;8;5;8
GPX8	PCED1B-AS1	5	55167071	+	12	47209713	-	ENSG00000164294	ENSG00000247774	inter-chromosomal	1	1	1	0	E	M	NA	1	0	0	0	0	1	0	0	0	0	0	1	216	4	3
TRIQK	DNTTIP2	8	92916929	-	1	93868453	-	ENSG00000205133	ENSG00000067334	inter-chromosomal	1	1	1	0	E	M	NA	0	0	0	1	0	1	0	0	0	0	1	0	102	6	1
TOM1L2	MKRN1	17	17972262	-	7	140472011	-	ENSG00000175662	ENSG00000133606	inter-chromosomal	1	1	1	0	E	E	out-of-frame	0	1	0	0	0	0	1	0	0	0	0	1	8	4	1
EIF3M	PAQR5	11	32604032	+	15	69406676	+	ENSG00000149100	ENSG00000137819	inter-chromosomal	1	1	1	0	M	M	NA	1	0	0	0	0	1	0	0	0	1	0	0	235	6	8
PPM1N	NLRP3	19	45500709	+	1	247418290	+	ENSG00000213889	ENSG00000162711	inter-chromosomal	1	1	1	0	E	M	NA	1	0	0	0	0	0	1	0	0	1	0	0	292	3	3
CEP78	WBP2	9	78272988	+	17	75846963	-	ENSG00000148019	ENSG00000132471	inter-chromosomal	1	1	1	0	M	M	NA	0	1	0	0	0	1	0	0	0	0	1	0	52	4	1
CCDC14	TRAPPC3L	3	123956693	-	6	116495808	-	ENSG00000175455	ENSG00000173626	inter-chromosomal	1	1	1	0	M	M	NA	0	0	0	1	0	1	0	0	0	0	1	0	187	6	1
PDS5A	NCBP3	4	39917047	-	17	3804539	-	ENSG00000121892	ENSG00000074356	inter-chromosomal	1	1	1	0	E	M	NA	0	1	0	0	0	1	0	0	0	0	0	1	3	8	2
SUGT1	CCDC18-AS1	13	52689859	+	1	93337959	-	ENSG00000165416	ENSG00000223745	inter-chromosomal	1	1	1	0	M	M	NA	0	0	0	1	0	0	1	0	0	1	0	0	192	6	3
SPCS2	LLPH	11	74978607	+	12	66117567	-	ENSG00000118363	ENSG00000139233	inter-chromosomal	1	1	1	0	M	M	NA	0	0	0	0	1	1	0	0	0	0	1	0	26	4	11
ZNF141	COMMD4	4	358484	+	15	75342812	+	ENSG00000131127	ENSG00000140365	inter-chromosomal	1	1	1	0	M	M	NA	0	0	0	1	0	0	1	0	0	1	0	0	154	6	18
TSPAN5	TCP11L2	4	98658145	-	12	106340827	+	ENSG00000168785	ENSG00000166046	inter-chromosomal	1	1	1	0	E	E	NA	1	0	0	0	0	0	1	0	0	0	1	0	224	3	1
BNIP3L	SP100	8	26408376	+	2	230543562	+	ENSG00000104765	ENSG00000067066	inter-chromosomal	1	1	1	0	E	M	NA	1	0	0	0	0	0	1	0	0	0	1	0	164	4	1
TMEM78	B3GALNT2	1	229249986	+	1	235464789	-	ENSG00000177800	ENSG00000162885	intra-chromosomal	1	1	1	0	M	M	NA	0	0	0	1	0	0	1	0	0	1	0	0	147	5	11
HIST1H2BJ	ANO6	6	27132525	-	12	45331295	+	ENSG00000124635	ENSG00000177119	inter-chromosomal	1	1	1	0	E	E	in-frame	1	0	0	0	0	0	1	0	0	1	0	0	165	3	2
WDR1	GAK	4	10116113	-	4	898158	-	ENSG00000071127	ENSG00000178950	intra-chromosomal	1	1	1	0	E	E	in-frame	1	0	0	0	0	1	0	0	0	0	1	0	237	4	2
CLCN6	CDCA3	1	11820528	+	12	6850267	-	ENSG00000011021	ENSG00000111665	inter-chromosomal	1	1	1	0	M	M	NA	0	0	0	1	0	0	1	0	0	1	0	0	184	6	3
HSD3B7	MRRF	16	30988491	+	9	122328131	+	ENSG00000099377	ENSG00000148187	inter-chromosomal	2	1	2	0	M	M	NA	0	0	0	1	1	1	1	0	0	0	1	1	103; 26	6;7	21;18
RNF10	TGOLN2	12	120534970	+	2	85321740	-	ENSG00000022840	ENSG00000152291	inter-chromosomal	1	1	1	0	E	M	NA	0	0	0	1	0	1	0	0	0	0	0	1	161	7	8
OAS1	ANAPC16	12	112932386	+	10	72220291	+	ENSG00000089127	ENSG00000166295	inter-chromosomal	1	1	1	0	M	M	NA	0	0	0	1	0	1	0	0	0	0	1	0	186	9	48
PSD	NFKB2	10	102402617	-	10	102402078	+	ENSG00000059915	ENSG00000077150	intra-chromosomal	1	1	1	0	E	M	NA	0	0	0	1	0	0	1	0	0	0	1	0	148	4	2
RPUSD4	PAFAH2	11	126209047	-	1	25961148	-	ENSG00000165526	ENSG00000158006	inter-chromosomal	1	1	1	0	M	M	NA	0	0	0	1	0	0	1	0	0	0	1	0	190	5	1
MBNL3	RIOK3	X	132375740	-	18	23466164	+	ENSG00000076770	ENSG00000101782	inter-chromosomal	1	1	1	0	M	M	NA	0	0	0	1	0	1	0	0	0	0	1	0	67	7	1
DDB1	RPLP0	11	61314824	-	12	120200546	-	ENSG00000167986	ENSG00000089157	inter-chromosomal	1	1	1	0	M	M	NA	1	0	0	0	0	0	1	0	0	1	0	0	219	6	29
SCRN3	RCN2	2	174429519	+	15	76952101	+	ENSG00000144306	ENSG00000117906	inter-chromosomal	4	1	4	0	M	M	NA	2	0	0	0	2	2	2	0	0	2	2	0	158; 221; 34; 51	7;3;7;11	9;7;7;4
GPR135	MGAT4A	14	59429022	-	2	98621448	-	ENSG00000181619	ENSG00000071073	inter-chromosomal	1	1	1	0	E	M	NA	1	0	0	0	0	1	0	0	0	0	1	0	289	4	4
CECR1	METTL8	22	17180092	-	2	171322037	-	ENSG00000093072	ENSG00000123600	inter-chromosomal	1	1	1	0	M	M	NA	0	0	0	0	1	1	0	0	0	1	0	0	66	4	2
VPS13B	CBWD5	8	99209642	+	9	65668805	+	ENSG00000132549	ENSG00000147996	inter-chromosomal	1	1	1	0	M	E	NA	0	1	0	0	0	0	1	0	0	0	0	1	45	3	1
ZNFX1	AXL	20	49238827	-	19	41260357	+	ENSG00000124201	ENSG00000167601	inter-chromosomal	1	1	1	0	M	M	NA	1	0	0	0	0	1	0	0	0	0	1	0	237	3	3
NDUFA10	LANCL1	2	239990074	-	2	210476412	-	ENSG00000130414	ENSG00000115365	intra-chromosomal	1	1	1	0	E	E	NA	1	0	0	0	0	0	1	0	0	0	1	0	269	3	1
SPPL3	GLRX5	12	120768999	-	14	95544338	+	ENSG00000157837	ENSG00000182512	inter-chromosomal	1	1	1	0	E	M	NA	0	0	0	1	0	1	0	0	0	0	0	1	161	3	1
PDAP1	ZC3H6	7	99392071	-	2	112337925	+	ENSG00000106244	ENSG00000188177	inter-chromosomal	9	1	9	1	M	M	NA	4	1	0	1	3	6	3	0	0	3	3	3	156; 161; 220; 256; 274; 287; 45; 85; 93	3;7;5;7;9;8;4;10;7	7;2;17;33;22;1;6;14;7
RLIM	CCDC149	X	74586949	-	4	24828648	-	ENSG00000131263	ENSG00000181982	inter-chromosomal	3	1	3	0	M	M	NA	0	0	0	3	0	1	2	0	0	2	0	1	142; 146; 184	5;4;4	31;15;13
FCRL2	IQCF3	1	157746289	-	3	51828631	+	ENSG00000132704	ENSG00000229972	inter-chromosomal	2	1	2	0	M	M	NA	1	0	0	0	1	0	2	0	0	0	1	1	294; 82	5;5	41;33
MTDH	NAP1L6	8	97728770	+	X	73127147	-	ENSG00000147649	ENSG00000204118	inter-chromosomal	1	1	1	0	E	M	NA	0	0	0	0	1	0	1	0	0	0	0	1	33	3	3
IFT81	SLC35E2B	12	110169104	+	1	1664189	-	ENSG00000122970	ENSG00000189339	inter-chromosomal	10	1	10	1	M	M	NA	4	2	0	2	2	4	6	0	0	3	4	3	162; 165; 217; 225; 250; 27; 36; 4; 45; 98	28;5;10;3;4;14;3;4;11;3	57;32;15;15;19;56;1;27;46;27
RGP1	CHP2	9	35755511	+	16	23757803	+	ENSG00000107185	ENSG00000166869	inter-chromosomal	1	1	1	0	M	M	NA	0	0	0	1	0	0	1	0	0	1	0	0	189	5	2
MTMR2	CTDNEP1	11	95833975	-	17	7251644	-	ENSG00000087053	ENSG00000175826	inter-chromosomal	1	1	1	0	M	M	NA	0	0	0	1	0	0	1	0	0	1	0	0	48	3	1
PLEKHM3	MAP3K13	2	207930926	-	3	185487206	+	ENSG00000178385	ENSG00000073803	inter-chromosomal	1	1	1	0	E	M	NA	1	0	0	0	0	1	0	0	0	0	1	0	223	5	1
MARCH6	JARID2	5	10353917	+	6	15374117	+	ENSG00000145495	ENSG00000008083	inter-chromosomal	1	1	1	0	E	E	out-of-frame	0	0	0	0	1	1	0	0	0	0	1	0	32	4	1
MYO1D	OLFML2A	17	32775865	-	9	124812205	+	ENSG00000176658	ENSG00000185585	inter-chromosomal	1	1	1	0	E	M	NA	1	0	0	0	0	1	0	0	0	1	0	0	262	3	2
C2CD3	UCP3	11	74028287	-	11	74009140	-	ENSG00000168014	ENSG00000175564	read-through	1	1	1	0	E	M	NA	0	0	0	1	0	0	1	0	0	1	0	0	146	4	1
ARRB1	TKFC	11	75274526	-	11	61346961	+	ENSG00000137486	ENSG00000149476	intra-chromosomal	1	1	1	0	M	M	NA	0	0	0	1	0	1	0	0	0	1	0	0	188	3	2
TMEM14B	AQR	6	10851604	+	15	34868286	-	ENSG00000137210	ENSG00000021776	inter-chromosomal	1	1	1	0	M	M	NA	1	0	0	0	0	0	1	0	0	0	0	1	258	3	2
FADS3	MCAT	11	61880759	-	22	43141202	-	ENSG00000221968	ENSG00000100294	inter-chromosomal	1	1	1	0	M	M	NA	1	0	0	0	0	0	1	0	0	1	0	0	218	6	3
PCDHB1	PHF3	5	141057563	+	6	63636757	+	ENSG00000171815	ENSG00000118482	inter-chromosomal	1	1	1	0	M	M	NA	1	0	0	0	0	1	0	0	0	0	1	0	181	4	12
LRBA	ZNF133	4	150683551	-	20	18315069	+	ENSG00000198589	ENSG00000125846	inter-chromosomal	1	1	1	0	E	E	out-of-frame	1	0	0	0	0	0	1	0	0	0	0	1	263	3	2
ZNF397	FCF1	18	35266758	+	14	74736317	+	ENSG00000186812	ENSG00000119616	inter-chromosomal	1	1	1	0	M	M	NA	1	0	0	0	0	1	0	0	0	0	1	0	228	3	1
SLC11A1	CTDSP1	2	218395324	+	2	218401564	+	ENSG00000018280	ENSG00000144579	read-through	1	1	1	0	E	E	NA	1	0	0	0	0	1	0	0	0	1	0	0	225	3	1
SMG1	BOLA2	16	18876168	-	16	29443489	-	ENSG00000157106	ENSG00000183336	intra-chromosomal	4	1	4	0	M	M	NA	2	0	0	2	0	2	2	0	0	3	1	0	102; 146; 280; 282	322;1208;385;735	58;201;59;50
PPP3R1	KDM7A	2	68217092	-	7	140120529	-	ENSG00000221823	ENSG00000006459	inter-chromosomal	1	1	1	0	E	E	in-frame	0	1	0	0	0	1	0	0	0	0	0	1	12	9	1
LY96	ST8SIA1	8	74026841	+	12	22268576	-	ENSG00000154589	ENSG00000111728	inter-chromosomal	1	1	1	0	E	M	NA	1	0	0	0	0	0	1	0	0	1	0	0	273	3	1
IMPDH1	CFLAR	7	128400760	-	2	201139456	+	ENSG00000106348	ENSG00000003402	inter-chromosomal	1	1	1	0	M	M	NA	0	1	0	0	0	0	1	0	0	0	0	1	29	7	1
ZNF91	TSHZ2	19	23339044	-	20	53494254	+	ENSG00000167232	ENSG00000182463	inter-chromosomal	2	1	2	0	M	M	NA	1	0	0	1	0	1	1	0	0	0	1	1	153; 248	3;4	7;25
CFAP221	SRCAP	2	119661676	+	16	30725861	+	ENSG00000163075	ENSG00000080603	inter-chromosomal	1	1	1	0	M	M	NA	0	0	0	1	0	0	1	0	0	1	0	0	163	7	2
CAMK1D	GNAI3	10	12814275	+	1	109599159	+	ENSG00000183049	ENSG00000065135	inter-chromosomal	1	1	1	0	M	M	NA	0	0	0	0	1	0	1	0	0	0	1	0	82	5	1
ATP6V1G1	MAP4K4	9	114598373	+	2	101891420	+	ENSG00000136888	ENSG00000071054	inter-chromosomal	3	1	3	0	E	M	NA	0	0	0	3	0	1	2	0	0	2	1	0	169; 187; 189	9;4;3	1;5;7
SMARCD2	PSMC5	17	63832081	-	17	63831506	+	ENSG00000108604	ENSG00000087191	intra-chromosomal	2	1	2	0	E	E	NA	1	0	0	1	0	0	2	0	0	1	0	1	149; 264	4;6	6;3
CYB5B	SETD5	16	69462991	+	3	9478960	+	ENSG00000103018	ENSG00000168137	inter-chromosomal	2	1	2	0	M	M	NA	0	0	0	2	0	0	2	0	0	0	1	1	104; 153	4;3	7;4
OTULIN	PHLPP2	5	14697218	+	16	71678448	-	ENSG00000154124	ENSG00000040199	inter-chromosomal	5	1	5	1	M	M	NA	4	0	0	1	0	3	2	0	0	4	0	1	169; 235; 248; 262; 281	4;3;5;3;4	3;4;7;7;2
RAPGEF2	TTC3	4	159243792	+	21	37081888	+	ENSG00000109756	ENSG00000182670	inter-chromosomal	1	1	1	0	E	M	NA	0	1	0	0	0	0	1	0	0	0	0	1	45	5	1
GCSAML	TRIM72	1	247576546	+	16	31230723	+	ENSG00000169224	ENSG00000177238	inter-chromosomal	1	1	1	0	M	M	NA	1	0	0	0	0	0	1	0	0	0	0	1	238	3	1
RAP1B	PDE3A	12	68611043	+	12	20680030	+	ENSG00000127314	ENSG00000172572	intra-chromosomal	1	1	1	0	E	E	NA	0	0	0	0	1	1	0	0	0	1	0	0	123	5	1
MTMR10	NCBP3	15	30949677	-	17	3809390	-	ENSG00000166912	ENSG00000074356	inter-chromosomal	1	1	1	0	M	M	NA	1	0	0	0	0	0	1	0	0	1	0	0	273	3	4
SPTLC3	FBXO15	20	13050831	+	18	74099187	-	ENSG00000172296	ENSG00000141665	inter-chromosomal	1	1	1	0	M	M	NA	1	0	0	0	0	0	1	0	0	1	0	0	273	44	3
FECH	CMPK1	18	57548400	-	1	47375261	+	ENSG00000066926	ENSG00000162368	inter-chromosomal	1	1	1	0	M	M	NA	0	0	0	1	0	0	1	0	0	1	0	0	41	7	1
MTIF2	FAM221A	2	55263639	-	7	23688636	+	ENSG00000085760	ENSG00000188732	inter-chromosomal	1	1	1	0	E	M	NA	0	0	0	0	1	1	0	0	0	0	1	0	36	3	1
MLYCD	OSGIN1	16	83912367	+	16	83957640	+	ENSG00000103150	ENSG00000140961	read-through	4	1	4	0	E	E	out-of-frame	1	0	0	3	0	1	3	0	0	3	1	0	255; 291; 48; 72	4;3;4;8	1;1;1;3
SLC14A2	CCDC30	18	45615571	+	1	42590229	+	ENSG00000132874	ENSG00000186409	inter-chromosomal	1	1	1	0	M	M	NA	0	0	0	0	1	1	0	0	0	0	1	0	85	12	75
DGKZ	MADD	11	46345585	+	11	47273827	+	ENSG00000149091	ENSG00000110514	intra-chromosomal	1	1	1	0	E	E	NA	0	1	0	0	0	1	0	0	0	0	0	1	3	3	1
RPL38	EMC1	17	74206279	+	1	19216868	-	ENSG00000172809	ENSG00000127463	inter-chromosomal	1	1	1	0	M	M	NA	0	0	0	1	0	1	0	0	0	1	0	0	188	7	7
NIPBL	PKM	5	36877178	+	15	72219110	-	ENSG00000164190	ENSG00000067225	inter-chromosomal	1	1	1	0	E	E	NA	1	0	0	0	0	1	0	0	0	0	1	0	237	7	6
HACD4	PLCXD3	9	21004020	-	5	41312618	-	ENSG00000188921	ENSG00000182836	inter-chromosomal	1	1	1	0	M	M	NA	0	0	0	1	0	1	0	0	0	0	0	1	145	4	5
FGD3	CDC42SE2	9	92947728	+	5	131315975	+	ENSG00000127084	ENSG00000158985	inter-chromosomal	1	1	1	0	E	E	NA	0	0	0	0	1	1	0	0	0	0	1	0	101	6	1
RBM5	CTPS2	3	50094021	+	X	16589163	-	ENSG00000003756	ENSG00000047230	inter-chromosomal	1	1	1	0	M	M	NA	1	0	0	0	0	0	1	0	0	1	0	0	260	4	3
HHEX	RBM38	10	92690346	+	20	57407542	+	ENSG00000152804	ENSG00000132819	inter-chromosomal	1	1	1	0	E	E	NA	0	0	0	1	0	1	0	0	0	1	0	0	171	5	1
GRAMD1A	FAM134A	19	35015465	+	2	219184650	+	ENSG00000089351	ENSG00000144567	inter-chromosomal	1	1	1	0	M	M	NA	1	0	0	0	0	0	1	0	0	1	0	0	233	7	2
EXOC4	TBXAS1	7	133938069	+	7	139911225	+	ENSG00000131558	ENSG00000059377	intra-chromosomal	1	1	1	0	E	E	out-of-frame	1	0	0	0	0	1	0	0	0	0	1	0	240	6	1
SLC25A37	FAM46C	8	23567155	+	1	117624178	+	ENSG00000147454	ENSG00000183508	inter-chromosomal	1	1	1	0	M	M	NA	1	0	0	0	0	0	1	0	0	1	0	0	219	8	2
GABPB1	ANAPC4	15	50351371	-	4	25417352	+	ENSG00000104064	ENSG00000053900	inter-chromosomal	1	1	1	0	M	M	NA	0	0	0	0	1	0	1	0	0	0	0	1	33	5	5
SPATA17	CA5B	1	217869868	+	X	15785202	+	ENSG00000162814	ENSG00000169239	inter-chromosomal	3	1	3	0	M	M	NA	1	0	0	1	1	1	2	0	0	1	2	0	254; 26; 48	6;11;4	60;237;60
NF1	NOS2	17	31265337	+	17	27765710	-	ENSG00000196712	ENSG00000007171	intra-chromosomal	26	1	26	1	E	M	out-of-frame	9	0	0	9	8	15	11	0	0	10	12	4	123; 164; 166; 171; 174; 177; 181; 185; 186; 191; 21; 220; 223; 224; 235; 238; 243; 296; 36; 56; 66; 69; 72; 85; 93; 98	3;27;7;5;5;8;6;3;7;3;11;13;6;3;12;17;14;9;5;5;12;15;5;18;5;4	1;3;1;1;3;2;3;2;2;3;3;2;2;2;4;5;7;2;1;1;3;7;3;8;1;2
C16orf87	PAX8-AS1	16	46799893	-	2	113239199	+	ENSG00000155330	ENSG00000189223	inter-chromosomal	1	1	1	0	M	M	NA	1	0	0	0	0	0	1	0	0	0	0	1	258	6	5
OSGEP	CHMP4C	14	20446519	-	8	81758802	+	ENSG00000092094	ENSG00000164695	inter-chromosomal	1	1	1	0	M	M	NA	0	0	0	1	0	0	1	0	0	1	0	0	41	9	2
FZR1	AKAP8L	19	3526180	+	19	15397281	-	ENSG00000105325	ENSG00000011243	intra-chromosomal	1	1	1	0	M	E	NA	0	0	0	0	1	0	1	0	0	1	0	0	23	4	1
NT5DC3	STPG1	12	103774608	-	1	24414626	-	ENSG00000111696	ENSG00000001460	inter-chromosomal	1	1	1	0	M	M	NA	0	1	0	0	0	0	1	0	0	0	0	1	18	9	5
CC2D2A	TACR2	4	15481733	+	10	69404531	-	ENSG00000048342	ENSG00000075073	inter-chromosomal	1	1	1	0	M	M	NA	1	0	0	0	0	0	1	0	0	0	0	1	287	5	9
IAH1	PRRG4	2	9485439	+	11	32857085	+	ENSG00000134330	ENSG00000135378	inter-chromosomal	1	1	1	0	M	M	NA	0	0	0	0	1	0	1	0	0	1	0	0	51	3	3
ZNF33B	STARD9	10	42636844	-	15	42629999	+	ENSG00000196693	ENSG00000159433	inter-chromosomal	1	1	1	0	M	M	NA	0	1	0	0	0	0	1	0	0	0	0	1	45	6	2
KIAA1919	GOT2	6	111267988	+	16	58709215	-	ENSG00000173214	ENSG00000125166	inter-chromosomal	1	1	1	0	M	M	NA	1	0	0	0	0	0	1	0	0	0	1	0	164	5	6
CNIH4	CASC3	1	224377765	+	17	40166960	+	ENSG00000143771	ENSG00000108349	inter-chromosomal	1	1	1	0	M	M	NA	0	1	0	0	0	1	0	0	0	0	0	1	28	3	3
ITK	CETN3	5	157240596	+	5	90392718	-	ENSG00000113263	ENSG00000153140	intra-chromosomal	1	1	1	0	M	M	NA	0	0	0	1	0	1	0	0	0	0	1	0	151	3	2
RAVER1	LLGL2	19	10323374	-	17	75571761	+	ENSG00000161847	ENSG00000073350	inter-chromosomal	1	1	1	0	E	M	NA	1	0	0	0	0	1	0	0	0	1	0	0	225	3	10
NDUFAF6	ARL10	8	95116439	+	5	176380869	+	ENSG00000156170	ENSG00000175414	inter-chromosomal	1	1	1	0	M	M	NA	0	1	0	0	0	0	1	0	0	0	0	1	18	13	2
USP31	XPO6	16	23078979	-	16	28209095	-	ENSG00000103404	ENSG00000169180	intra-chromosomal	1	1	1	0	E	M	NA	0	1	0	0	0	1	0	0	0	0	0	1	12	33	10
EYS	SLC25A33	6	63744696	-	1	9584537	+	ENSG00000188107	ENSG00000171612	inter-chromosomal	1	1	1	0	M	M	NA	0	0	0	0	1	1	0	0	0	1	0	0	66	3	1
IL18BP	NUMA1	11	72005715	+	11	72004678	-	ENSG00000137496	ENSG00000137497	intra-chromosomal	1	1	1	0	E	M	NA	0	0	0	1	0	0	1	0	0	0	1	0	180	7	1
DNAH12	SCRN3	3	57498083	-	2	174429270	+	ENSG00000174844	ENSG00000144306	inter-chromosomal	1	1	1	0	M	M	NA	0	0	0	0	1	0	1	0	0	1	0	0	31	3	2
TRIM72	UST	16	31226435	+	6	149074509	+	ENSG00000177238	ENSG00000111962	inter-chromosomal	1	1	1	0	M	M	NA	0	0	0	1	0	0	1	0	0	1	0	0	95	3	27
AK1	ST6GALNAC6	9	127867975	-	9	127896307	-	ENSG00000106992	ENSG00000160408	intra-chromosomal	1	1	1	0	M	M	NA	0	0	0	1	0	1	0	0	0	0	0	1	182	7	1
UIMC1	TTC3	5	176951474	-	21	37087247	+	ENSG00000087206	ENSG00000182670	inter-chromosomal	1	1	1	0	E	E	NA	0	0	0	1	0	0	1	0	0	1	0	0	184	4	2
GUSB	WDR70	7	65967731	-	5	37392000	+	ENSG00000169919	ENSG00000082068	inter-chromosomal	1	1	1	0	E	E	out-of-frame	1	0	0	0	0	1	0	0	0	0	0	1	296	3	2
RBMS2	SMG1	12	56593091	+	16	18875270	-	ENSG00000076067	ENSG00000157106	inter-chromosomal	1	1	1	0	M	M	NA	0	0	0	1	0	0	1	0	0	0	0	1	6	14	10
KCNJ14	CECR1	19	48461548	+	22	17180381	-	ENSG00000182324	ENSG00000093072	inter-chromosomal	1	1	1	0	M	M	NA	1	0	0	0	0	0	1	0	0	0	0	1	172	7	7
AFF1	SLC25A37	4	87084164	+	8	23571335	+	ENSG00000172493	ENSG00000147454	inter-chromosomal	1	1	1	0	E	E	out-of-frame	0	1	0	0	0	1	0	0	0	0	1	0	52	6	929
FBXL5	PRDX3	4	15625252	-	10	119173872	-	ENSG00000118564	ENSG00000165672	inter-chromosomal	1	1	1	0	E	E	in-frame	1	0	0	0	0	0	1	0	0	1	0	0	158	3	1
USP26	ALS2	X	133024989	-	2	201760265	-	ENSG00000134588	ENSG00000003393	inter-chromosomal	2	1	2	0	M	M	NA	1	0	0	1	0	1	1	0	0	0	2	0	153; 240	9;5	2;2
NPEPPS	TOP2B	17	47579967	+	3	25630929	-	ENSG00000141279	ENSG00000077097	inter-chromosomal	1	1	1	0	M	M	NA	0	0	0	0	1	0	1	0	0	0	1	0	24	7	23
ZNF551	LDLR	19	57689757	+	19	11105217	+	ENSG00000204519	ENSG00000130164	intra-chromosomal	1	1	1	0	M	M	NA	0	0	0	0	1	0	1	0	0	0	1	0	15	10	20
CNOT4	IRF2BPL	7	135361795	-	14	77025141	-	ENSG00000080802	ENSG00000119669	inter-chromosomal	3	1	3	0	E	M	NA	1	1	0	1	0	0	3	0	0	2	0	1	154; 292; 45	3;4;3	1;2;1
PLBD2	ZCCHC11	12	113375165	+	1	52433196	-	ENSG00000151176	ENSG00000134744	inter-chromosomal	1	1	1	0	E	M	NA	0	0	0	1	0	1	0	0	0	0	1	0	291	5	20
LRRFIP2	HTRA4	3	37148894	-	8	38988329	+	ENSG00000093167	ENSG00000169495	inter-chromosomal	38	1	38	1	E	M	NA	26	1	0	8	3	20	18	0	0	14	16	8	146; 153; 162; 178; 189; 191; 192; 195; 2; 217; 219; 221; 223; 224; 225; 230; 237; 240; 241; 244; 247; 248; 253; 254; 255; 260; 264; 273; 275; 276; 277; 279; 285; 292; 294; 39; 46; 93	19;16;4;6;3;9;9;8;8;4;13;3;3;5;8;7;5;3;14;6;4;9;3;5;3;4;4;7;5;4;3;3;17;4;3;10;8;5	14;4;11;5;5;10;10;11;5;3;11;4;6;5;6;3;8;7;11;3;3;6;6;3;16;2;13;2;4;8;7;3;12;8;9;4;7;9
GID4	GOLGA3	17	18054234	+	12	132816796	-	ENSG00000141034	ENSG00000090615	inter-chromosomal	1	1	1	0	E	M	out-of-frame	0	0	0	1	0	1	0	0	0	0	1	0	177	4	1
S100A6	MKNK2	1	153534638	-	19	2046691	-	ENSG00000197956	ENSG00000099875	inter-chromosomal	1	1	1	0	M	E	NA	1	0	0	0	0	1	0	0	0	1	0	0	230	3	1
PRRG4	SPIRE2	11	32857048	+	16	89846251	+	ENSG00000135378	ENSG00000204991	inter-chromosomal	1	1	1	0	M	M	NA	1	0	0	0	0	0	1	0	0	1	0	0	233	3	1
MBNL3	TAB3	X	132374527	-	X	30867547	-	ENSG00000076770	ENSG00000157625	intra-chromosomal	1	1	1	0	M	E	NA	1	0	0	0	0	1	0	0	0	0	0	1	296	7	2
AGPS	HIPK2	2	177441469	+	7	139565452	-	ENSG00000018510	ENSG00000064393	inter-chromosomal	1	1	1	0	E	M	NA	0	0	0	1	0	0	1	0	0	1	0	0	147	4	2
CPSF6	GNAS	12	69252170	+	20	58903259	+	ENSG00000111605	ENSG00000087460	inter-chromosomal	1	1	1	0	M	M	NA	0	0	0	0	1	0	1	0	0	1	0	0	63	5	24
NCBP3	GLE1	17	3808946	-	9	128541585	+	ENSG00000074356	ENSG00000119392	inter-chromosomal	1	1	1	0	M	M	NA	0	0	0	0	1	0	1	0	0	0	1	0	80	5	1
ATXN7L3	TMUB2	17	44191805	-	17	44191242	+	ENSG00000087152	ENSG00000168591	intra-chromosomal	1	1	1	0	E	M	NA	1	0	0	0	0	0	1	0	0	0	0	1	195	3	3
PARP8	NFATC2IP	5	50668126	+	16	28966069	+	ENSG00000151883	ENSG00000176953	inter-chromosomal	1	1	1	0	E	M	NA	0	0	0	0	1	0	1	0	0	0	1	0	24	3	2
PPP3R1	HNRNPA3	2	68179325	-	2	177220379	+	ENSG00000221823	ENSG00000170144	intra-chromosomal	1	1	1	0	M	M	NA	1	0	0	0	0	0	1	0	0	0	1	0	164	4	1
GUK1	MKRN1	1	228147537	+	7	140479378	-	ENSG00000143774	ENSG00000133606	inter-chromosomal	1	1	1	0	M	M	NA	0	0	0	0	1	0	1	0	0	0	1	0	47	9	2
C12orf74	PLEKHG7	12	92707137	+	12	92728992	+	ENSG00000214215	ENSG00000187510	intra-chromosomal	3	1	3	0	E	E	NA	1	0	0	2	0	2	1	0	0	1	0	2	104; 168; 250	13;11;5	2;3;4
NF1	AK4	17	31343135	+	1	65227496	+	ENSG00000196712	ENSG00000162433	inter-chromosomal	1	1	1	0	E	M	NA	1	0	0	0	0	1	0	0	0	1	0	0	256	3	1
ZNF8	ZNF557	19	58297572	+	19	7084510	+	ENSG00000278129	ENSG00000130544	intra-chromosomal	1	1	1	0	M	M	NA	0	0	0	1	0	0	1	0	0	0	0	1	103	9	10
ARID5A	UBE2E3	2	96536830	+	2	180982018	+	ENSG00000196843	ENSG00000170035	intra-chromosomal	1	1	1	0	E	E	NA	1	0	0	0	0	1	0	0	0	0	1	0	223	5	3
BIRC6	HERPUD1	2	32395593	+	16	56944487	+	ENSG00000115760	ENSG00000051108	inter-chromosomal	1	1	1	0	E	M	NA	1	0	0	0	0	0	1	0	0	0	0	1	195	4	1
GSTO2	BAAT	10	104302739	+	9	101360645	-	ENSG00000065621	ENSG00000136881	inter-chromosomal	1	1	1	0	M	M	NA	1	0	0	0	0	1	0	0	0	0	0	1	278	3	1
ILKAP	LINS1	2	238186288	-	15	100567207	-	ENSG00000132323	ENSG00000140471	inter-chromosomal	1	1	1	0	M	M	NA	0	0	0	1	0	0	1	0	0	0	0	1	167	5	7
YBX3	ACAT1	12	10712959	-	11	108129006	+	ENSG00000060138	ENSG00000075239	inter-chromosomal	1	1	1	0	M	M	NA	1	0	0	0	0	0	1	0	0	1	0	0	260	6	26
ERBB2IP	DMXL2	5	66013632	+	15	51563433	-	ENSG00000112851	ENSG00000104093	inter-chromosomal	1	1	1	0	M	M	out-of-frame	0	1	0	0	0	0	1	0	0	0	0	1	45	4	1
SRSF6	RNASET2	20	43461294	+	6	166953009	-	ENSG00000124193	ENSG00000026297	inter-chromosomal	1	1	1	0	M	M	NA	0	0	0	1	0	0	1	0	0	1	0	0	154	6	1
GCFC2	APOOL	2	75663694	-	X	85090696	+	ENSG00000005436	ENSG00000155008	inter-chromosomal	1	1	1	0	M	M	NA	0	0	0	0	1	1	0	0	0	0	1	0	26	6	1
KDM2B	SET	12	121494579	-	9	128691170	+	ENSG00000089094	ENSG00000119335	inter-chromosomal	1	1	1	0	E	E	out-of-frame	1	0	0	0	0	0	1	0	0	0	0	1	263	4	1
MSRB2	MAPK1	10	23121431	+	22	21754855	-	ENSG00000148450	ENSG00000100030	inter-chromosomal	1	1	1	0	M	M	NA	0	0	0	1	0	0	1	0	0	1	0	0	189	3	2
NGLY1	GNL2	3	25734638	-	1	37570438	-	ENSG00000151092	ENSG00000134697	inter-chromosomal	1	1	1	0	M	M	NA	1	0	0	0	0	0	1	0	0	0	0	1	288	5	2
ATG10	USP33	5	82276839	+	1	77697160	-	ENSG00000152348	ENSG00000077254	inter-chromosomal	1	1	1	0	M	M	NA	0	0	0	1	0	0	1	0	0	1	0	0	192	5	2
HIF1A	TNIP3	14	61744813	+	4	121132263	-	ENSG00000100644	ENSG00000050730	inter-chromosomal	1	1	1	0	E	M	NA	1	0	0	0	0	0	1	0	0	0	0	1	263	4	4
SP140L	SPATA5	2	230403384	+	4	123315963	+	ENSG00000185404	ENSG00000145375	inter-chromosomal	2	1	2	0	M	M	NA	1	0	0	1	0	1	1	0	0	0	1	1	288; 291	3;4	33;27
POLG2	ACTR3	17	64490470	-	2	113954001	+	ENSG00000256525	ENSG00000115091	inter-chromosomal	3	1	3	0	E	M	NA	2	0	0	1	0	1	2	0	0	1	0	2	169; 239; 294	3;5;4	12;11;19
FILIP1	NDUFAF5	6	75294928	-	20	13820491	+	ENSG00000118407	ENSG00000101247	inter-chromosomal	4	1	4	0	M	M	NA	2	0	0	1	1	2	2	0	0	2	2	0	224; 247; 48; 85	4;4;5;5	3;15;7;19
SQSTM1	MGAT4B	5	179807594	+	5	179806919	-	ENSG00000161011	ENSG00000161013	intra-chromosomal	1	1	1	0	M	M	NA	1	0	0	0	0	0	1	0	0	1	0	0	218	8	13
RPS27A	OSTC	2	55234907	+	4	108667344	+	ENSG00000143947	ENSG00000198856	inter-chromosomal	1	1	1	0	M	M	NA	0	0	0	1	0	0	1	0	0	1	0	0	193	6	1
C9orf114	ADGRD1	9	128819980	-	12	130969357	+	ENSG00000198917	ENSG00000111452	inter-chromosomal	2	1	2	0	M	M	NA	1	0	0	1	0	2	0	0	0	1	1	0	186; 262	9;5	5;6
SMIM7	MYO19	19	16652425	-	17	36508647	-	ENSG00000214046	ENSG00000278259	inter-chromosomal	1	1	1	0	M	M	NA	0	1	0	0	0	0	1	0	0	0	0	1	8	4	42
COMMD4	WDR59	15	75342882	+	16	74886115	-	ENSG00000140365	ENSG00000103091	inter-chromosomal	1	1	1	0	M	M	NA	0	0	0	1	0	1	0	0	0	0	0	1	161	4	6
GPD2	EWSR1	2	156513497	+	22	29300472	+	ENSG00000115159	ENSG00000182944	inter-chromosomal	3	1	3	0	E	M	NA	1	0	0	2	0	1	2	0	0	1	0	2	104; 168; 195	7;3;4	9;7;6
HIST1H2BO	RPL6	6	27893607	+	12	112405901	-	ENSG00000274641	ENSG00000089009	inter-chromosomal	1	1	1	0	M	M	out-of-frame	0	0	0	1	0	1	0	0	0	1	0	0	168	5	1
RPL38	EMC1	17	74205922	+	1	19216924	-	ENSG00000172809	ENSG00000127463	inter-chromosomal	1	1	1	0	M	M	NA	0	0	0	1	0	0	1	0	0	1	0	0	68	8	10
GPR107	PCDHGB6	9	130054073	+	5	141410877	+	ENSG00000148358	ENSG00000253305	inter-chromosomal	1	1	1	0	E	M	NA	1	0	0	0	0	1	0	0	0	0	0	1	239	3	1
ACTB	ZBTB44	7	5527151	-	11	130314554	-	ENSG00000075624	ENSG00000196323	inter-chromosomal	1	1	1	0	E	M	NA	0	0	0	0	1	0	1	0	0	0	1	0	82	3	4
ARRDC1	DYNLL2	9	137613510	+	17	58093168	+	ENSG00000197070	ENSG00000264364	inter-chromosomal	1	1	1	0	E	M	NA	1	0	0	0	0	1	0	0	0	1	0	0	293	3	6
DIS3	MAPK1	13	72758112	-	22	21758082	-	ENSG00000083520	ENSG00000100030	inter-chromosomal	1	1	1	0	M	M	NA	0	0	0	1	0	0	1	0	0	1	0	0	149	3	11
TWISTNB	TET2	7	19697515	-	4	105240506	+	ENSG00000105849	ENSG00000168769	inter-chromosomal	1	1	1	0	M	M	NA	0	0	0	1	0	1	0	0	0	0	0	1	140	5	1
SBNO1	GMEB1	12	123364700	-	1	28717216	+	ENSG00000139697	ENSG00000162419	inter-chromosomal	2	1	2	0	E	M	NA	0	0	0	0	2	1	1	0	0	0	2	0	36; 55	3;3	1;3
NPC1	STK10	18	23506184	-	5	172064490	-	ENSG00000141458	ENSG00000072786	inter-chromosomal	1	1	1	0	E	M	NA	0	0	0	1	0	0	1	0	0	1	0	0	173	4	1
CTSV	SSBP2	9	97029961	-	5	81418699	-	ENSG00000136943	ENSG00000145687	inter-chromosomal	4	1	4	0	M	M	NA	1	2	0	0	1	2	2	0	0	1	1	2	23; 27; 271; 52	3;15;4;5	5;15;7;9
ANKRD11	CREBBP	16	89418284	-	16	3851009	-	ENSG00000167522	ENSG00000005339	intra-chromosomal	1	1	1	0	E	E	NA	0	0	0	1	0	1	0	0	0	0	1	0	177	6	1
FCRL1	CYB5RL	1	157794407	-	1	54187720	-	ENSG00000163534	ENSG00000215883	intra-chromosomal	1	1	1	0	M	M	NA	0	0	0	1	0	1	0	0	0	0	1	0	67	4	1
C2orf91	GATAD1	2	41935368	-	7	92447823	+	ENSG00000205086	ENSG00000157259	inter-chromosomal	1	1	1	0	E	M	NA	0	0	0	0	1	0	1	0	0	0	1	0	14	7	4
MMP19	MCM8	12	55835433	-	20	5997257	+	ENSG00000123342	ENSG00000125885	inter-chromosomal	1	1	1	0	E	M	NA	0	0	0	1	0	1	0	0	0	0	1	0	291	3	5
CCDC85C	C1orf64	14	99507410	-	1	16007450	+	ENSG00000205476	ENSG00000183888	inter-chromosomal	1	1	1	0	M	M	NA	0	0	0	1	0	1	0	0	0	1	0	0	176	3	9
MAP2K7	TRIM72	19	7907036	+	16	31227685	+	ENSG00000076984	ENSG00000177238	inter-chromosomal	1	1	1	0	M	M	NA	1	0	0	0	0	0	1	0	0	1	0	0	272	3	1
BCAS4	RNF182	20	50878338	+	6	13980208	+	ENSG00000124243	ENSG00000180537	inter-chromosomal	1	1	1	0	M	M	NA	1	0	0	0	0	1	0	0	0	1	0	0	293	4	27
IL10RA	RNF167	11	117986534	+	17	4944558	+	ENSG00000110324	ENSG00000108523	inter-chromosomal	1	1	1	0	E	E	in-frame	0	0	0	0	1	0	1	0	0	0	1	0	80	6	1
TRIM58	PIK3IP1	1	247877873	+	22	31290136	-	ENSG00000162722	ENSG00000100100	inter-chromosomal	1	1	1	0	M	M	NA	0	0	0	1	0	0	1	0	0	1	0	0	95	4	2
PDS5B	ENSA	13	32652600	+	1	150621463	-	ENSG00000083642	ENSG00000143420	inter-chromosomal	1	1	1	0	M	M	NA	0	0	0	1	0	0	1	0	0	0	1	0	150	3	2
SOGA1	SBF2	20	36781502	-	11	9960744	-	ENSG00000149639	ENSG00000133812	inter-chromosomal	1	1	1	0	M	M	NA	0	0	0	1	0	0	1	0	0	1	0	0	146	3	17
HNRNPH1	PRMT1	5	179621603	-	19	49675913	+	ENSG00000169045	ENSG00000126457	inter-chromosomal	1	1	1	0	M	M	NA	0	0	0	0	1	0	1	0	0	1	0	0	31	7	1
PPM1K	RBM7	4	88261698	-	11	114406566	+	ENSG00000163644	ENSG00000076053	inter-chromosomal	1	1	1	0	M	M	NA	0	0	0	1	0	0	1	0	0	1	0	0	154	3	15
MBTPS1	SLC11A2	16	84060949	-	12	50980378	-	ENSG00000140943	ENSG00000110911	inter-chromosomal	1	1	1	0	M	M	NA	1	0	0	0	0	1	0	0	0	1	0	0	235	3	1
PFN1	BMP2K	17	4945652	-	4	78859432	+	ENSG00000108518	ENSG00000138756	inter-chromosomal	1	1	1	0	E	M	NA	1	0	0	0	0	0	1	0	0	0	1	0	244	3	5
DPP7	NFKBIZ	9	137110542	-	3	101859900	+	ENSG00000176978	ENSG00000144802	inter-chromosomal	2	1	2	0	E	M	NA	1	0	0	1	0	1	1	0	0	1	0	1	147; 278	4;4	5;3
RNF103	PSMB2	2	86614517	-	1	35599911	-	ENSG00000239305	ENSG00000126067	inter-chromosomal	1	1	1	0	M	M	NA	1	0	0	0	0	0	1	0	0	0	0	1	172	6	7
CCDC117	CTSA	22	28783646	+	20	45896460	+	ENSG00000159873	ENSG00000064601	inter-chromosomal	6	1	6	1	E	M	NA	1	0	0	3	2	0	6	0	0	3	2	1	153; 224; 40; 51; 69; 72	14;11;7;5;5;5	6;4;3;1;2;4
CYTH2	CHST12	19	48476306	+	7	2434849	+	ENSG00000105443	ENSG00000136213	inter-chromosomal	1	1	1	0	M	M	NA	0	1	0	0	0	0	1	0	0	0	0	1	29	5	2
UBL5	VGLL4	19	9828675	+	3	11643503	-	ENSG00000198258	ENSG00000144560	inter-chromosomal	1	1	1	0	E	M	out-of-frame	1	0	0	0	0	0	1	0	0	0	1	0	224	5	3
SNRPD1	PHLPP2	18	21632866	+	16	71648810	-	ENSG00000167088	ENSG00000040199	inter-chromosomal	1	1	1	0	M	M	NA	0	0	0	0	1	1	0	0	0	0	1	0	36	3	17
SSH1	BEST3	12	108786622	-	12	69687435	-	ENSG00000084112	ENSG00000127325	intra-chromosomal	1	1	1	0	M	M	NA	0	0	0	0	1	1	0	0	0	1	0	0	66	3	8
SLA	SLFN5	8	133049332	-	17	35265786	+	ENSG00000155926	ENSG00000166750	inter-chromosomal	1	1	1	0	E	M	NA	0	0	0	0	1	1	0	0	0	0	1	0	46	5	6
ZKSCAN1	CASD1	7	100024922	+	7	94555674	+	ENSG00000106261	ENSG00000127995	intra-chromosomal	1	1	1	0	M	M	NA	0	0	0	1	0	1	0	0	0	0	1	0	99	8	2
DCAKD	FLCN	17	45033868	-	17	17212503	-	ENSG00000172992	ENSG00000154803	intra-chromosomal	1	1	1	0	M	M	NA	0	0	0	1	0	0	1	0	0	0	0	1	104	3	12
EIF2A	CCDC50	3	150558503	+	3	191392027	+	ENSG00000144895	ENSG00000152492	intra-chromosomal	1	1	1	0	M	M	NA	1	0	0	0	0	0	1	0	0	1	0	0	219	5	1
RPS6KL1	ACSM2B	14	74904195	-	16	20549838	-	ENSG00000198208	ENSG00000066813	inter-chromosomal	1	1	1	0	M	M	NA	0	0	0	1	0	0	1	0	0	0	1	0	180	3	2
WIPI1	MTHFS	17	68428250	-	15	79841292	-	ENSG00000070540	ENSG00000136371	inter-chromosomal	1	1	1	0	M	M	NA	1	0	0	0	0	0	1	0	0	1	0	0	261	3	4
FAM65B	RNF31	6	24804282	-	14	24148414	+	ENSG00000111913	ENSG00000092098	inter-chromosomal	1	1	1	0	E	M	NA	1	0	0	0	0	0	1	0	0	1	0	0	233	4	1
LEPROT	ADAMTS1	1	65435666	+	21	26841502	-	ENSG00000213625	ENSG00000154734	inter-chromosomal	1	1	1	0	M	M	NA	0	0	0	1	0	0	1	0	0	1	0	0	4	3	7
JAZF1	TTC39A	7	28180463	-	1	51294511	-	ENSG00000153814	ENSG00000085831	inter-chromosomal	1	1	1	0	E	E	out-of-frame	0	0	0	1	0	1	0	0	0	0	1	0	177	5	2
WAC	METTL21A	10	28535968	+	2	207612391	-	ENSG00000095787	ENSG00000144401	inter-chromosomal	19	1	19	1	E	M	NA	8	1	0	4	6	11	8	0	0	8	8	3	140; 156; 165; 174; 181; 194; 217; 218; 22; 220; 225; 24; 27; 275; 289; 31; 36; 48; 85	5;16;21;9;8;11;31;9;23;13;11;82;4;13;8;46;12;15;10	8;13;26;13;3;5;15;12;18;8;12;57;10;24;1;18;33;8;42
EXOSC6	SMG1	16	70246989	-	16	18885627	-	ENSG00000223496	ENSG00000157106	intra-chromosomal	1	1	1	0	M	M	NA	1	0	0	0	0	0	1	0	0	0	1	0	269	33	2
C16orf70	MYEF2	16	67135394	+	15	48141377	-	ENSG00000125149	ENSG00000104177	inter-chromosomal	1	1	1	0	M	M	NA	0	0	0	1	0	1	0	0	0	0	0	1	285	6	21
MAP7	SVBP	6	136344061	-	1	42816530	-	ENSG00000135525	ENSG00000177868	inter-chromosomal	1	1	1	0	M	M	NA	0	0	0	0	1	0	1	0	0	0	1	0	98	4	2
MAGED1	FAM156B	X	51803116	+	X	52907108	+	ENSG00000179222	ENSG00000179304	intra-chromosomal	1	1	1	0	E	E	NA	0	1	0	0	0	0	1	0	0	0	1	0	1	3	1
LGMN	SSR1	14	92741632	-	6	7285599	-	ENSG00000100600	ENSG00000124783	inter-chromosomal	1	1	1	0	M	M	NA	0	0	0	1	0	0	1	0	0	1	0	0	184	7	7
NUFIP2	ATP6V0A1	17	29264553	-	17	42478636	+	ENSG00000108256	ENSG00000033627	intra-chromosomal	1	1	1	0	M	M	NA	1	0	0	0	0	1	0	0	0	1	0	0	220	3	2
NFATC2IP	ZNF599	16	28966459	+	19	34764086	-	ENSG00000176953	ENSG00000153896	inter-chromosomal	2	1	2	0	M	M	NA	1	0	0	1	0	0	2	0	0	2	0	0	169; 261	3;7	8;11
MMP25	ZFYVE21	16	3047549	+	14	103726969	+	ENSG00000008516	ENSG00000100711	inter-chromosomal	1	1	1	0	E	M	NA	1	0	0	0	0	1	0	0	0	1	0	0	262	4	1
C11orf57	KHNYN	11	112084755	+	14	24430656	+	ENSG00000150776	ENSG00000100441	inter-chromosomal	1	1	1	0	M	M	NA	0	0	0	1	0	0	1	0	0	1	0	0	147	9	3
MED13L	GALK2	12	116096669	-	15	49158856	+	ENSG00000123066	ENSG00000156958	inter-chromosomal	1	1	1	0	E	M	NA	0	0	0	1	0	0	1	0	0	1	0	0	189	5	12
CHID1	ZNF567	11	914657	-	19	36712160	+	ENSG00000177830	ENSG00000189042	inter-chromosomal	1	1	1	0	M	M	NA	0	0	0	1	0	0	1	0	0	1	0	0	41	4	2
XYLT1	SAMSN1	16	17127666	-	21	14521221	-	ENSG00000103489	ENSG00000155307	inter-chromosomal	1	1	1	0	E	E	in-frame	0	1	0	0	0	0	1	0	0	0	0	1	16	8	1
NPRL3	GSPT1	16	130523	-	16	11898036	-	ENSG00000103148	ENSG00000103342	intra-chromosomal	1	1	1	0	E	E	NA	0	0	0	1	0	1	0	0	0	0	0	1	142	6	1
SMARCA2	WDR7	9	2161903	+	18	56717964	+	ENSG00000080503	ENSG00000091157	inter-chromosomal	1	1	1	0	E	E	in-frame	1	0	0	0	0	0	1	0	0	0	0	1	294	4	1
[truncated: 68,530 more rows]
