# Supplementary material for: Landscape of chimeric RNAs in COVID-19 patient blood
Source: Genes Dis. 2024 Jun 6;12(3):101348. doi: 10.1016/j.gendis.2024.101348 (PMC11919593; doi:10.1016/j.gendis.2024.101348)
Supplement: Multimedia component 5 [file mmc5.zip › Supplemental_Table_4_No_MM_starfusion.tsv]

GeneName1	GeneName2	chr1	Breakpoint1	strand1	chr2	Breakpoint2	strand2	EM_Classi_1	EM_Classi_2	UpstreamSeqtoBreak1	DownstreamSeqtoBreak2	frame	fusiontype
ABHD16A	LY6G5C	6	31687180	-	6	31683341	-	M	E	GGAAGTGGAGGGTGGGGAGGGAGTCCAGTGGCTGCCCCTCCCAACAGTGCTCTGTACCCCACCTGTCCCACCTCCTTTCCTCAGGCTCGGAAGCATCTGCACAACTTTGAGGCCACTCACTGCACCCCACTCCCAGCCCAGAACTTCCAGATGCCCTGGCACCTCTAGGGACCAACTGGGACTCATTATGGAAGAATGGG	GTAGGAGCACTCAGAAGGGACACCGTCATCTGCTGCTGTCGCCATGGCGATTATTCAACGCCCTGCCTCTTCACCCCAGGAAAACCTTCGCGGAACCCGTCACCATGGAAACGAACTCTCTGGACTCTTAGCGCGCCCTGGGCTGGCCCTGCTGGGTGGACAGGAGAGGAGCAAAACGCAACAAAGACGGGATTAATTAC	NA	read-through
ABHD2	FANCI	15	89193319	+	15	89247629	+	E	E	GTGACCCTCTTCCCTTTGCTTCAAAAACATGTCCAGCAGTGAGTTTGAGCCTTGAATCGATGGGGTCTGAAAATGGGAATCAGTAGTTTAATTCTGCTTTATGTTCTTGTTGCAGATTTATGTTCCTCTCATGCTGGTTAATGCAGCTGACGATCCGTTGGTGCATGAAAGTCTTCTAACCATTCCAAAATCTCTTTCAG	TTCTGTGATATGAGCAACAATGGACCAGAAGATTTTATCTCTAGCAGCAGAAAAAACAGCAGACAAACTGCAAGAATTTCTTCAAACCCTGAGAGAAGGTGATGTGAGTATTAGGAAGCATGTTCTGCTAAAAGTAAATGTCAGGCATGATGACACATTCAAAGGACATGTGAGAAAGAAAAATTACGCTGCTTCTTCAT	NA	intra-chromosomal
AC004951.2	AC004951.3	7	43986192	-	7	43973323	-	M	E	GATTCTGCCCAAGGGCCCCTTCCGGTCAGGTAAAATTTCTTTTCCTGCCCGCCTATGCGGCCCCCATCACTGCCCTCAGCCCAGGCACTTCGGGCTGTCCCTGGCCCCCAGAGCCCGGGCACCGTGGTCATCATCGCCATCCTGTCTATCCTCCTGGCCGTCGTCCTCACGGTCCTCCTGGCTGTGCTCATATACAGCTG	GACAGCCACAGTGTGGAAGACCCTGTGCCCCTTCTGGGGTGAGGAGTACCAAGTGCACCTGCCGCCCACCTTCCACGCTGTGGCTTTCTACGTCATGGATGAGGATGCCCTCAGGTGAGTGCCCCCCTCTCCAGCTGGGACCCAGACCTGGCCATCTGATTGCTCCCTGGCCCATTTCACCACCAGGACTCCTGGGTCCT	NA	read-through
AC004951.2	AC004951.3	7	43986601	-	7	43973323	-	E	E	GCCCCCTCCCCGGGCTGCTCTCGCCAGGGCCTGGGACTCCAGGGGACAGACTTGCAGGCACCAAGTCTGATGGTTTCAGGACTCCGGGGGACCCCCATGGCCAATGCTGGGTCTCCCATTCAGGGTGAAGTTCCTGGTGATGAATGACAAAGGACCCGTGGCTGAAACAAAGTGGTCCAGCAACACTCGCCTGCAGCAAG	GACAGCCACAGTGTGGAAGACCCTGTGCCCCTTCTGGGGTGAGGAGTACCAAGTGCACCTGCCGCCCACCTTCCACGCTGTGGCTTTCTACGTCATGGATGAGGATGCCCTCAGGTGAGTGCCCCCCTCTCCAGCTGGGACCCAGACCTGGCCATCTGATTGCTCCCTGGCCCATTTCACCACCAGGACTCCTGGGTCCT	NA	read-through
AC004967.1	AC079781.5	7	97972135	-	7	97937160	-	E	M	GCGGAAGTGCGGTGTTCTAGCAGGTGGCTGCTTTCTCTGGGCTGGCTGTGGGAGGCTCCCGAGGTGGGGACCCGGCCGGGATGGCTGCAGCGGCGGCCGGGGCTGGGAGCGGGCCCTCGGCGGCCCAGGAGAAGCAGTTCCTGCCGGCGCTGCTGAGTTTCTTCATCTACAACCCGCGCTTCTGGCCGCGGGAAGGAGAG	ACCTCCCAGTGCCAAGTGTATAAGCGTGTCCAGAATTGGTGGGTCTCACTGACTTCAAGAATGAAGCCGCGGACCCTCCTGGTGAGTGTTACACTTCTTAAAGTTGGCGTGTCTGGAGTTTTTTCCTTCTGATGTTCGGATGTGTTCGAAGCTTCTTCCTTCTGGTGGGGTTCGTGGTCTCGCTGGCTCAGGAGTGAAGC	NA	intra-chromosomal
AC004967.1	OR7E38P	7	97969005	-	7	97966977	-	E	M	CGCAAACACTTTTTATCAGCACACGACTATGGTGGGACCAAGTTTGTAAACATTATCCTGTTTGGCCAAGAGTCAGTGTACCTTTGCCATCTATCCAGTAGACATTGTTTTTCCCTTGAACTGATATGTGTGCTATGTTTTCGTGTGTGTAGGACAAGGTTTATAGCTCGGTGCTGCAGCAGTGCTACAGCATGTACAAG	AAGTCTCAGGGGATCCAGAACTGCAGCCAGTCCTTGCTGGGCTGTTCCTGTCCATGTGCCTGGTCACGGTGCTGGGGAACCTGCTCATCATCCTGGCCATCAGCCCTGACTCCCACCTCCACACCCCCATGTACTTCTTCCTCTCCAACCTGTCCTTGCCTGACATCGGTTTCACCTCCACCACGGTCCCCAAGATGATT	NA	intra-chromosomal
AC004967.1	OR7E38P	7	97969005	-	7	97967247	-	E	M	CGCAAACACTTTTTATCAGCACACGACTATGGTGGGACCAAGTTTGTAAACATTATCCTGTTTGGCCAAGAGTCAGTGTACCTTTGCCATCTATCCAGTAGACATTGTTTTTCCCTTGAACTGATATGTGTGCTATGTTTTCGTGTGTGTAGGACAAGGTTTATAGCTCGGTGCTGCAGCAGTGCTACAGCATGTACAAG	GTGTGTACAGCAAGAAGTGAATAACACAGAAATCAATGATGAAAGCATTAGAAGACAATTGAGTCTGTCAGAACTGCAAAATATTGCTGAGTGTGGATTGCTCTGAAATCTGAAAACATTACTTGTGAATTGCTTCTATTCAAAATGCAGACACAATGCCAGGTGTTGGTTTACTTGTTTCCCATTTTTCAACCCTCGTT	NA	intra-chromosomal
AC004967.1	OR7E38P	7	97969005	-	7	97967261	-	E	M	CGCAAACACTTTTTATCAGCACACGACTATGGTGGGACCAAGTTTGTAAACATTATCCTGTTTGGCCAAGAGTCAGTGTACCTTTGCCATCTATCCAGTAGACATTGTTTTTCCCTTGAACTGATATGTGTGCTATGTTTTCGTGTGTGTAGGACAAGGTTTATAGCTCGGTGCTGCAGCAGTGCTACAGCATGTACAAG	TGTCTCTAAGGCAGGTGTGTACAGCAAGAAGTGAATAACACAGAAATCAATGATGAAAGCATTAGAAGACAATTGAGTCTGTCAGAACTGCAAAATATTGCTGAGTGTGGATTGCTCTGAAATCTGAAAACATTACTTGTGAATTGCTTCTATTCAAAATGCAGACACAATGCCAGGTGTTGGTTTACTTGTTTCCCATT	NA	intra-chromosomal
AC004967.1	OR7E38P	7	97969770	-	7	97966977	-	E	M	TCTTGGGGCTGCTTTAAGAAGCTGTGTTTCTGGTGCTGTAGCATGTGCAAAGTTTTTAAACTAAGGCAAAATAAACATGGTCTAATGAATTCATTGTATAATTTCAGTTTATCAAACTTTGTAGGTTGTTCGGAATCCTATAATTGAAAAACAGTAAAGATGGAAAACCAGTTATTGAATATCAAGAGGAGGAGTTGTTG	AAGTCTCAGGGGATCCAGAACTGCAGCCAGTCCTTGCTGGGCTGTTCCTGTCCATGTGCCTGGTCACGGTGCTGGGGAACCTGCTCATCATCCTGGCCATCAGCCCTGACTCCCACCTCCACACCCCCATGTACTTCTTCCTCTCCAACCTGTCCTTGCCTGACATCGGTTTCACCTCCACCACGGTCCCCAAGATGATT	NA	intra-chromosomal
AC005280.2	NUMB	14	73458722	-	14	73410068	-	M	E	TTCCCGGGTAACCACGAATGTGAGCGTCTGCCCCTCCTTTGCTTTCTACTGCGCAACCAAACTGTGCACAAGCGTGAATCAACCTTAACCGTCACGTCTCTTGCCAGTTAGCTTAACAGACACTTTTAGCAGCCTATCATAACTTCGAATTGCCCAACCCTCAACCAATTACAACTAAAGCTTGGGCTAGGACGCTCCAG	ATTTGAGGCTTAAGCAACTTCTTCCGGGGAAGAGTGCCAGTGCAGCCACTGTTACAATTCAAGATCTTGATCTATATCCATAGATTGGAATATTGGTGGGCCAGCAATCCTCAGACGCCTCACTTAGGACAAGTAAGTGAAAGAGATACTTAAGGATAAGCAAAGTGGATTGAAAGCTAACAGTCTTTCTTCCAGTTTGT	NA	intra-chromosomal
AC005280.2	NUMB	14	73458903	-	14	73410068	-	M	E	TCTCTCTGATACCTTTCTCCCCAGGGCTTGGAAACACTTCTTAAACACAACCTCTAATGTTGGTGTTTTGTAAGTACTACCCCTATGAATAAAGCTAGCAGAGATAAGCTTCTCCTTGCAGGAAGTGAGCTGGAGAAGTGGAAAAGTTTACAGAGAAAACTCTACAACAAAGACTTAACCCTTCCCGGGTAACCACGAAT	ATTTGAGGCTTAAGCAACTTCTTCCGGGGAAGAGTGCCAGTGCAGCCACTGTTACAATTCAAGATCTTGATCTATATCCATAGATTGGAATATTGGTGGGCCAGCAATCCTCAGACGCCTCACTTAGGACAAGTAAGTGAAAGAGATACTTAAGGATAAGCAAAGTGGATTGAAAGCTAACAGTCTTTCTTCCAGTTTGT	NA	intra-chromosomal
AC005280.2	NUMB	14	73458915	-	14	73410068	-	M	E	GGGACATTTTTATCTCTCTGATACCTTTCTCCCCAGGGCTTGGAAACACTTCTTAAACACAACCTCTAATGTTGGTGTTTTGTAAGTACTACCCCTATGAATAAAGCTAGCAGAGATAAGCTTCTCCTTGCAGGAAGTGAGCTGGAGAAGTGGAAAAGTTTACAGAGAAAACTCTACAACAAAGACTTAACCCTTCCCGG	ATTTGAGGCTTAAGCAACTTCTTCCGGGGAAGAGTGCCAGTGCAGCCACTGTTACAATTCAAGATCTTGATCTATATCCATAGATTGGAATATTGGTGGGCCAGCAATCCTCAGACGCCTCACTTAGGACAAGTAAGTGAAAGAGATACTTAAGGATAAGCAAAGTGGATTGAAAGCTAACAGTCTTTCTTCCAGTTTGT	NA	intra-chromosomal
AC005280.2	NUMB	14	73459034	-	14	73410068	-	E	E	AATTGCAACCGAAGTTGACTGATTTCTGCTAAATGAAAGTTTGCGCTTTGCCCTTTAGCATTGAGGCTCCTGGAAAGAACTTCAATGAAATTGGATGCATTGAGACCAAAGAAAAGAAGGGGACATTTTTATCTCTCTGATACCTTTCTCCCCAGGGCTTGGAAACACTTCTTAAACACAACCTCTAATGTTGGTGTTTT	ATTTGAGGCTTAAGCAACTTCTTCCGGGGAAGAGTGCCAGTGCAGCCACTGTTACAATTCAAGATCTTGATCTATATCCATAGATTGGAATATTGGTGGGCCAGCAATCCTCAGACGCCTCACTTAGGACAAGTAAGTGAAAGAGATACTTAAGGATAAGCAAAGTGGATTGAAAGCTAACAGTCTTTCTTCCAGTTTGT	NA	intra-chromosomal
AC005280.2	NUMB	14	73462529	-	14	73366981	-	E	E	CTTTCACTGATTTTTTTTTCCTTCCCATCCCTGAAACAGAGCCTTGAACTTTGAAACCACAGTACCTTGTTCCAGCGTGGAAAGCAGCGTGGCACTTCCCGGTGGTGAAAGCACCCCAGCTTGAAAGGGTGAAAACACCTTCTCCCAGATAGTCTCCCTTTGTTTAGCCAGTGCTTTTGCCTTAAGGAAATCAAATGAAG	ATGAGGAAACTGAGGCTTGGTGAAGTTACGAAACTTGTCCAAAATCACACAACTTGTAAAGGGCACAGCCAAGATTCAGAGCCAGGTCTGTCCAACTTCAAAACTCTTAATCATAACCATGAATCTGAAATAGCTGTGAAGTATCAACCTGTGATAAGTTGTGTTAGTATTAATATTGCTTAACTGTTGTTTAACAATTA	NA	intra-chromosomal
AC005280.2	NUMB	14	73462529	-	14	73410068	-	E	E	CTTTCACTGATTTTTTTTTCCTTCCCATCCCTGAAACAGAGCCTTGAACTTTGAAACCACAGTACCTTGTTCCAGCGTGGAAAGCAGCGTGGCACTTCCCGGTGGTGAAAGCACCCCAGCTTGAAAGGGTGAAAACACCTTCTCCCAGATAGTCTCCCTTTGTTTAGCCAGTGCTTTTGCCTTAAGGAAATCAAATGAAG	ATTTGAGGCTTAAGCAACTTCTTCCGGGGAAGAGTGCCAGTGCAGCCACTGTTACAATTCAAGATCTTGATCTATATCCATAGATTGGAATATTGGTGGGCCAGCAATCCTCAGACGCCTCACTTAGGACAAGTAAGTGAAAGAGATACTTAAGGATAAGCAAAGTGGATTGAAAGCTAACAGTCTTTCTTCCAGTTTGT	NA	intra-chromosomal
AC005280.2	NUMB	14	73462601	-	14	73410068	-	M	E	GTGGTATTTAAAAATTACATGAGCTCTGGAATCAAATAACAAATGGTTCTGCCTGAGAGACCAGAACACCTTCTTTCACTGATTTTTTTTTCCTTCCCATCCCTGAAACAGAGCCTTGAACTTTGAAACCACAGTACCTTGTTCCAGCGTGGAAAGCAGCGTGGCACTTCCCGGTGGTGAAAGCACCCCAGCTTGAAAGG	ATTTGAGGCTTAAGCAACTTCTTCCGGGGAAGAGTGCCAGTGCAGCCACTGTTACAATTCAAGATCTTGATCTATATCCATAGATTGGAATATTGGTGGGCCAGCAATCCTCAGACGCCTCACTTAGGACAAGTAAGTGAAAGAGATACTTAAGGATAAGCAAAGTGGATTGAAAGCTAACAGTCTTTCTTCCAGTTTGT	NA	intra-chromosomal
AC005280.2	NUMB	14	73463475	-	14	73410068	-	E	E	ACTGTGCCTTCTGTTTTGCTATTACTGTCTCTGGTGAGTCCTCTCTCTTGCTCTTGCTTGCTTGCACTGATGAAGTAAGCTGCCACGTTGTGAGATGCTCAACGAAGAGGCCCATGAGGCAGGGCACCGAGGGAGGCTTCTGGCCAACAGCTCCTGGGGAACCAAGGCCTTAGGAAGTGAGTCCTGCCAACAATAACGAG	ATTTGAGGCTTAAGCAACTTCTTCCGGGGAAGAGTGCCAGTGCAGCCACTGTTACAATTCAAGATCTTGATCTATATCCATAGATTGGAATATTGGTGGGCCAGCAATCCTCAGACGCCTCACTTAGGACAAGTAAGTGAAAGAGATACTTAAGGATAAGCAAAGTGGATTGAAAGCTAACAGTCTTTCTTCCAGTTTGT	NA	intra-chromosomal
AC005332.4	AMZ2	17	68206238	+	17	68248640	+	M	E	GGTGTACGATGACCACGGGAGCTAGGAGGAAGAGGACGGCGACGTCGAGGAGACCCAGGAGTCTGAGGACAACGAGGAGCATGAGATGGAGGAGGACGAGGCTGATTCCGATTATCTGGAGGAGCTGGAAGACGACGACGACGCCAGTTACTGCACAGAAAGCAGCTTCAGGAGCCATAGTACCTACAGCAGCACTCCAG	CCAGGCCCAGACATGTCCGTCCTTGTAAGTTAAAAGCTTCCATGGGAGCCTTCCTTCCTAATCAAGGTAGGTAGACTACAGGAAGGTACATCTTGTTTTATATTTTGTCCTGTAGAAGTCAGATTTCAGCCCAGTTGTGTAGGAGTGAGGATGAGCCTATGCTTATATCAGAGCTTTGAGTACAGAGACATTTGGTCTGG	NA	read-through
AC005332.4	AMZ2	17	68206238	+	17	68250188	+	M	E	GGTGTACGATGACCACGGGAGCTAGGAGGAAGAGGACGGCGACGTCGAGGAGACCCAGGAGTCTGAGGACAACGAGGAGCATGAGATGGAGGAGGACGAGGCTGATTCCGATTATCTGGAGGAGCTGGAAGACGACGACGACGCCAGTTACTGCACAGAAAGCAGCTTCAGGAGCCATAGTACCTACAGCAGCACTCCAG	ATGCAAATAATACGGCACTCCGAACAGACACTAAAAACAGCTCTCATCTCAAAGAACCCAGTGCTTGTATCACAGTATGAGAAATTAAATGCTGGGGAACAACGTTTAATGAATGAAGCCTTCCAGCCAGCCAGTGATCTCTTTGGACCCATTACCTTGCATTCTCCATCAGATTGGATCACCTCCCACCCTGAGGCTCC	NA	read-through
AC007271.1	IL1R1	2	102044703	+	2	102064544	+	M	E	TCTCTTTTTCTCTGTTTGTTAGCATGCCTGGAACTTTGAATAATGCATCTGAAGAATCTGCCCGCATAGGTAAAAACATGCTCCCTTCTTGTCATTGAATTTTAAGCTGTGGACACAAGTCTTATGAGTTCATCTATAAACATAAGCATAGAAAGCAGTAGAAGCCACACCTGTGGTGAGGAGCTCTCCATATGGGGTTG	GAAACATTTACCAGATGTGTGGCTTGAGTGTCCATTCCCGCAACAAAAACGCTCTGCAGTAAAGCTCCGAGATGGCTGTGTTTGTGTTGGACTGCTCTAGATGGTAACTTTGAACTGTGTCTTTCTGCTACTGCCTAGCTGCCTCCTTGCTCTCAGGGAAAGAGCTTCATTTTATTGCAAACGTATGATTAAAGTCATAC	NA	read-through
AC007271.1	IL1R1	2	102044703	+	2	102069633	+	M	E	TCTCTTTTTCTCTGTTTGTTAGCATGCCTGGAACTTTGAATAATGCATCTGAAGAATCTGCCCGCATAGGTAAAAACATGCTCCCTTCTTGTCATTGAATTTTAAGCTGTGGACACAAGTCTTATGAGTTCATCTATAAACATAAGCATAGAAAGCAGTAGAAGCCACACCTGTGGTGAGGAGCTCTCCATATGGGGTTG	CACAACCCTCCTGGACAAAGCGTTTTTCCTCAGCCTTCACCACCCATGGAGGAGGTGTGATTACCTCTATTCACAGAAAGGAGACTGGGACCCAACCAAGGCAAGTCATTTGCTTCAGACCACAGAGCAAAGAATCATTCTGTCATTCCAGAAATATTTGTCAGGCGCCCCTGGTGTGTCAGGTAGGTGCACCTTGAACA	NA	read-through
AC007342.3	AC007342.2	16	53365888	-	16	53363675	-	E	M	TTACACAAGTATAATTTTATTTTCTAAATGTATACTAATTTTTTTGTCTCTTTCTTAGATGAATGAAAAAAATTACATCTTTAGAAAAAGAGTTATTAGAAAAAAGCCTTGGCAGCGTCGGGGGGAAGTGACAGCACAGAAGAGACCAGAGAATAGCTTCCTGGAGGAGACCCTGCACTTTAACCATGCTGTCTGGATGG	TTGAGAGACTCTCCTCCCCAGACCAGCCCTAGTGTTGGTACAGGAGCAACCGACACCAAAAAGAAGAAAATAAATAATGGCACTAACCCTGAGACAACCACTTCTGGTGGTTGCCACTCACCTGAGGATGTGAGTCTTGGCTGGCCAGGCTCCTGGAGACAGAGGGCCCAAGGGGTGGTGGAGGGTAATTGTTAAGATTG	NA	read-through
AC007342.4	RBL2	16	53378604	+	16	53439016	+	E	E	AGGTCAGTGGGGAAAACAAGGGCTTAGGTAACAGGGCGGCTAATGGGCCCAGTGGATTAAAATGTTCACTTTATTCCTGAAACCCAGGCTGGCTGCTCTAAGTTGATCTGGTGCCTTGGTCACTCGTGGCTTCTTTCTTCTATGCCAGCTCTGTCTTCTCTACACTTCCTCTGGAGGAGTAGGCCTTGACACAATTACAA	GGAAATGATCTTCATTGGTTAGCATGTGCCTTATATGTGGCTTGCAGAAAATCTGTTCCAACTGTAAGCAAAGGGACAGTGGAAGGAAACTATGTATCTTTAACTAGAATCCTGAAATGTTCAGAGCAGAGGTAACTATGTTAGAGTTTGACAAGTAGAGTATGGCTAATGTAAGCTCATAAATCATAGTGATAGTAAGA	NA	intra-chromosomal
AC008267.2	SKP1P1	7	66427949	-	7	66423878	-	E	E	TCTGAGTGGTCAGTGATGCCTCAGGCTTTCCCTAAACTGAAGGAGGTGACAAGACGAATGGTCACGGTTTGTCCTTGGAGCTCTTGTTTACTGTCTCTCTCCCTTTAGAGCCCTTCACTGGGTTACACCTCAGATGCTGTGTGTCCCTGTTAATGAAGACATCCCAGAAGTGTCTGATACGGTGTTGAAGGCAATCACAG	TTGCAGAGTTTTGATGGAGAGATATTTGCAGTTGATGTGGAAATTGCCAAACAATCTGTGACTATCAAGACCACGTTGGAAGATTTGGGAATGGATGATGAAGGAGATGACCCAGTTCCTCTACCAAATGTGAATGCAGCAGTATTAAAAAAGGTCATTCAGTGGTGCACCCACCACAAGGATGACCCTCCTCCCCCTGA	NA	read-through
AC008555.4	LINC01801	19	34860174	-	19	34818766	-	E	E	CCTCGCCCTGCTTCGGCTCGCGCATGGTGCTCGCTCCCACTGACCTGCGCCCACTGTCTGGCACTCCCTAGTGAGATGAACCCGGTACCTCAGCTGGAAATGCAGAAATCACCCGTCTTCTGCGTCGCTCACGCTGGGAGCTGTAGACTGGAGCTGTAGACAGGAGCTGTTCCTATTCGGGCATCTTGGCTCCTCCTTGA	GTCTGAACTGCACAGATCCACTTACATGTGGATTTTCTTCCACTGCGGCCTCTCCTGAGACAGCAAGACCAACCCCTCCTTTTCATCCTCCTCCTCCTCCTCAGCCTACTCAACATGAAAATGACAAGGATGAAACCTTTATGATGATCCACTCATCCATTTTCTTTTCTCTAGCTTATTGTAAGTATGCTGTATATAAT	NA	intra-chromosomal
AC008740.1	CRYM-AS1	16	21352138	+	16	21315884	+	E	E	TGGCGTGTTTGCCGTGTCTGCGGGTGTCTTGGCGTGTTTGCCGTGTCTGCGGGTGTCTTGGTGTGTTTGCCGTGTCTGCGGGTGTCTTGGCGTGTTTGCCGTGTCTGCGGGTGTCTTGGTGTGTTTCTACTCATGACCGTTCCTCCTCTCGTTCTTTGTAGGGCAACCTCCAGATCCATCACGTGGGGCAGGATGGTCAG	AGTTGAACTTCCTCTCTTTTTAGAAGAATGGATTTCTCGGAGTCTGAAAAATTTATGGTTCTTCTCTGGAAGAATTTTATTTTAAAGGTAAGTTGAACTACCTATAGGGTTATTACAACAGCTCAGTGGCCACAGGGGGAAATTCTGACAGCTTGATCCTTGAATTTCAATTTTTACTGTTTTACTTTTCTCAGTATGAA	NA	intra-chromosomal
AC008740.1	SNX29P2	16	21349430	+	16	29355787	+	E	E	TATTCAGGATTTAGTTATCTTTTTGAATTGTAAACAGATAATCAAGAACAAACATTCCGGAAGATGTTTCTTGTTTCCTTTGCTTTTTATTTTCTTCTGATGCTTCTTGGTGTCTTTTCTTGCTGCGGATCCCACAGGGACACCTCCACATCGCCAAGGTGCCGCAGGGGGAGCAAGTCCAGATCACGCAGGACAGCGAG	AGCCCGTGTTCTGGTACTACGTGAAGGAGGTCCTCAACAAGCACGAGCTGCAAGCGCTTCTACTCCCTGCGCCACATCGCCTCAGACGTGGGCCGGGGCCGCACCTGGCTGCGCTGTGCCCTCAACGAACACTCCCTGGAGCGCTACCTGCACATGCTCCTGGCCGACCGCTGCAGGCTCAGGTACGTGGCCGGGATGGG	NA	intra-chromosomal
AC008740.1	SNX29P2	16	21352138	+	16	29355737	+	E	M	TGGCGTGTTTGCCGTGTCTGCGGGTGTCTTGGCGTGTTTGCCGTGTCTGCGGGTGTCTTGGTGTGTTTGCCGTGTCTGCGGGTGTCTTGGCGTGTTTGCCGTGTCTGCGGGTGTCTTGGTGTGTTTCTACTCATGACCGTTCCTCCTCTCGTTCTTTGTAGGGCAACCTCCAGATCCATCACGTGGGGCAGGATGGTCAG	TGCTGAGTGCCCCAGGCCGAGTGCCAGGCACCTGTGCCCTCTCTCCGTAGAGCCCGTGTTCTGGTACTACGTGAAGGAGGTCCTCAACAAGCACGAGCTGCAAGCGCTTCTACTCCCTGCGCCACATCGCCTCAGACGTGGGCCGGGGCCGCACCTGGCTGCGCTGTGCCCTCAACGAACACTCCCTGGAGCGCTACCTG	NA	intra-chromosomal
AC008763.1	PCP2	19	7636265	-	19	7632830	-	M	E	GGCGCAACGCTTACCCTCGTGGACCAACAATCGAATTAACATGCTGATACACACATGGGGTGAGTGACGCCCTCAAATGCTTGCAAACACAGACACACACTCGGAATTTCAGAAGCTGCTTCTGCTGTGTGTCCTGTCGCTTGGAAGGCACAGCCCCAGCAGCACCCATACAAAATGAGGTCTCCGATTTAAGGTGCGAG	GCGGGCTCCCCAGACCAGGAGGGCTTCTTCAATCTGCTGAGCCACGTGCAGGGCGACCGGATGGAGGGACAGCGCTGTTCACTGCAAGCCGGGCCGGGCCAGACCACCAAGAGCCGTGAGCATGGGCACGGGGGTGCTGTCCATGGGGCGTGAACGGGGTGGGAGTGCAGGGCAAGTGGTCATCTGGAGGGCCTGGGGGC	NA	read-through
AC008763.1	PCP2	19	7636406	-	19	7632830	-	M	E	CCGACCTGGACTGCGGTGCCGACGAGGAAACCGAGGCTTAGCGGGATCCCTAATCCAAGGCCACGACGAGTGAGCCTGCTGGGTTCAAGCCAGGAGCCTGTCCCCAGGGGGCATTTGTCACAGCCTTACCCTCTTCCGGGAGGCGCAACGCTTACCCTCGTGGACCAACAATCGAATTAACATGCTGATACACACATGGG	GCGGGCTCCCCAGACCAGGAGGGCTTCTTCAATCTGCTGAGCCACGTGCAGGGCGACCGGATGGAGGGACAGCGCTGTTCACTGCAAGCCGGGCCGGGCCAGACCACCAAGAGCCGTGAGCATGGGCACGGGGGTGCTGTCCATGGGGCGTGAACGGGGTGGGAGTGCAGGGCAAGTGGTCATCTGGAGGGCCTGGGGGC	NA	read-through
AC009093.9	AC009093.8	16	29102139	+	16	29113050	+	E	E	CTCCAGCATGTTAATGCCTCTGTCTGTGTTGTTTTTTTGTTCCACAGTAAGTACCAGCTCGTCTTCTGCTACACCATCATTGAGAGGAACAATCGCCAGATGCTGCCAGTCATTAGGAGTACCACTGGAGGAGACTCAGTGCAGACCTGCACAAACCCACTGGACACCTTCTTCCCCTTTGATCCCTGTGTGCTGAAGAG	TTGTTCTGGAGAATCATGTAGCGACAGATGAAGACGAACCTGCTTTGAAATGCCAGCGACTAGAAATCAATTGCCAGGATCCATCTATAAAGGTAAAAATCTGACTCTGTTCTGTGATGTGTAGTGCACTGCAGTGTTCTGTGATGTGTAGTGTGCTGCAGTGTTCTGTGATGTGTAGTGCATTGCAGATTTCAAGGGCT	NA	read-through
AC009093.9	AC009093.8	16	29104162	+	16	29113050	+	E	E	TAGTTTTCACTTCTTGGTTTTGGGTAATAGATCTTGTGAGAAAAGATCCAAACCAATTTTGACTTCTGCTGAAGTATTTAACTTGACTTTGAAATGTGATCTTTGTTGACAGGTCAAAGAAATTCATTGATCCTATTTATCAGGTATGGGAAGACATGAGTGCTGAAGAGCTACAGGAGTTCAAGAAACCCATGAAAAAG	TTGTTCTGGAGAATCATGTAGCGACAGATGAAGACGAACCTGCTTTGAAATGCCAGCGACTAGAAATCAATTGCCAGGATCCATCTATAAAGGTAAAAATCTGACTCTGTTCTGTGATGTGTAGTGCACTGCAGTGTTCTGTGATGTGTAGTGTGCTGCAGTGTTCTGTGATGTGTAGTGCATTGCAGATTTCAAGGGCT	NA	read-through
AC009093.9	BANP	16	29104162	+	16	87981036	+	E	E	TAGTTTTCACTTCTTGGTTTTGGGTAATAGATCTTGTGAGAAAAGATCCAAACCAATTTTGACTTCTGCTGAAGTATTTAACTTGACTTTGAAATGTGATCTTTGTTGACAGGTCAAAGAAATTCATTGATCCTATTTATCAGGTATGGGAAGACATGAGTGCTGAAGAGCTACAGGAGTTCAAGAAACCCATGAAAAAG	TTGTTTTGGAGAATCATGTAGTGACAGATGAAGACGAACCTGCTTTGAAACGCCAGCGACTAGAAATCAATTGCCAGGATCCATCTATAAAGGTAAAAATCTGACTCTGTTCTGTGGTGTGTAGTGCGTTGCAGATTTCAAGGGCTGCTATAACAAATCACCATCAATGGGATGGCTTCAAAATGTAGCCTCTCAGCTGT	NA	intra-chromosomal
AC010186.2	CLEC2D	12	9657160	+	12	9680923	+	M	E	GACAATGGAGTCAACAGTGGCAGAATCTACATGAACAGAAAATGGATTTGTAGCAAGCCAAACAATTATGTCTACAGTTGCCAGTTATGTCCCCACTGGGATACTACCTAGTAGAGCTGTGAGAAGAGGGCCACCATCCTCCAGACTCCAGAATGGTGGAATCAGCAGCAGCTTCCACCATGCCCCTGGAAAAACTGCAA	GTTGTCTGCATTCAAAAGAGCATTCTATTAAAGCTACCTTAATTTGGCGCTTATTTTTCTTAATCATGTTTCTGACAATCATAGTGTGTGGAATGGTTGCTGCTTTAAGCGGTAAGTGAACTGTAATCTTTATTCATCTAGAGAGAATTATACTTGTAAAAAGAAGAGGAAGAATCTGAATAATTTTGTTATTCTTTACA	NA	intra-chromosomal
AC010247.1	AC010247.2	19	42133028	+	19	42155707	+	E	E	TGCCTGACCCTGTGCCTCACTCTTGACAGGTGCCATCTCCAATGTGGTGGTCACTCTTATTTGCCCCATTTTACAGATGAAAAGACTGAGGATCAGAGAGGTGAGCAGTAGCTTTCCCAAAGGCCCAGAGCCAAGAAGCGTTGAAGCTTAAAAGCACGCCGCGGCAGGGAAGATCAAGCAAGCCCTGCGCCTATCTGCAG	GCCGGATCTCTGGATCTCCCCAGCCTCCAGATCTCAGTGTGGCTCTCTCTGGAGACAAAAGCTAAGACTCAACCCACAGGCAACACTCAACACAGAGATCCAGCTCAGAAAAAAAGGAGCTGACCAGGGAGGAATGGAGAGGCCAAGACACATAATGAAGACTAAGAAAAGGAAGAAAGATGATGCTGGGGCTGGAGCCA	NA	read-through
AC011450.1	SLC6A16	19	49331617	-	19	49294553	-	E	E	CATTTCCCAGGTCTCCTTGCAGTGAAGTTGAGGCCATGTGACTGGTCTTGGGCCAATGGAATGGGTGCAGAAGGGACACAGCCCATTTCTAGACTCAGCCTGAAATGTCCTCCATAATCCTTACTCTTTCTCCCTTCACTCACTGGCTGCAGGAAGCTGAGAATTATCCTTGGACTTACATAAAGCATTTTGGACTTTAT	GAATGCTGAAATACTTTTAAAGCTGATAAACCTAGGGAAACTGCCTCCTGATGCCAAGCCCCCTGTCAACCTGCTTTACAACCCAACCTCCATCTACAATGCCTGGCTCAGTGGCCTTCCCCAGCACATCAAAAGCATGGTTCTCCGCGAGGTGACTGAGTGCAACATAGAGACTCAGTTTCTTAAGGTCAGTAAACATA	NA	intra-chromosomal
AC011450.1	SLC6A16	19	49331617	-	19	49311411	-	E	E	CATTTCCCAGGTCTCCTTGCAGTGAAGTTGAGGCCATGTGACTGGTCTTGGGCCAATGGAATGGGTGCAGAAGGGACACAGCCCATTTCTAGACTCAGCCTGAAATGTCCTCCATAATCCTTACTCTTTCTCCCTTCACTCACTGGCTGCAGGAAGCTGAGAATTATCCTTGGACTTACATAAAGCATTTTGGACTTTAT	GTCTCCTCAGGAAGATGAACCCTCCCTTGCAGAAGCGGGAGCTGCCCCAGAGAGTCTGTGTGAGATGAAGACAGAGGCCCAGCCTTCGACATCCTTGCTGGCAAACACCTCATGGACTGGCACAGTGATTTCTGACAGTGTCCCAGGAAGTCAAACGTGGGAAGACAAGGGTTCATTGACCCGGTCTGCAACATCTTGGA	NA	intra-chromosomal
AC019322.4	GOLGA8R	15	30420272	-	15	30412448	-	M	E	TCAGGTTTTCCTTGTTCCTGCGTGTTCAGCCATTTGTTTTTAAGTTTGTGTTGAAGGAGAAACTAACAATGAAAATGGACTTGTTGACGGAAGAAAAGTAGGAATGCAGCCTCTGGTGCTGTTTGAGTGATCCCTCTGCCCCAGGCCTGGCTGCGCGCTGCTGTGTTCTGGAAAGGCGCATTGTGCCCTCGCTGTGGCAG	TTAAAAGAATATTGGCAGAAAAACAGACCTAGAGTTCCAGCAGGAGTGAACAGGAACAGGAAAACAAATGGCAGTATCCCTGAGACAGCCACTTCCGGTGGTTGCCAGCCACCTGGGGATGTGAGTCTTGGCTGACCAGGCTTCTGGGGACAGGGGGCCCAAGGGGCAATAGAGGGTAATTCTTAAGATTGTGGATGGAC	NA	intra-chromosomal
AC022400.6	AGAP5	10	73704986	-	10	73697720	-	E	E	AAAACTTTTATTGATTTCTGGAAACATTTAGGGCCAATTTTTTATGTAAATAATTTGAATTTATGATGATATCTCTGACCACTTTTTGATATTTTTTTCTGGTTCAGGTGAGTGGTGTCATTGAGCAAACACGAAGTCGGGCTCATCCAAGGATGAGATTTTGCCAGAGAAAGGACGAGCAGCAAGTCAGGGAGCTTAAG	CGTCAGCCTCGAGTTTGACCAGCAACAGGGGTCGGTGTGTCCCTCTGAATCTGAGATCTATGAGGCAGGAGCTGGGGACAGGATGGCAGGAGCGCCCATGGCTGCTGCTGTGCAGCCTGCTGAGGTGACCGTTGAAGTTGGTGAGGACCTCCACATGCACCACATTCGTGACCAGGAGATGCCTGAAGGTAAGGAGGTGA	NA	intra-chromosomal
AC022400.6	AGAP9	10	73704986	-	10	47523491	-	E	E	AAAACTTTTATTGATTTCTGGAAACATTTAGGGCCAATTTTTTATGTAAATAATTTGAATTTATGATGATATCTCTGACCACTTTTTGATATTTTTTTCTGGTTCAGGTGAGTGGTGTCATTGAGCAAACACGAAGTCGGGCTCATCCAAGGATGAGATTTTGCCAGAGAAAGGACGAGCAGCAAGTCAGGGAGCTTAAG	CGTCAGCCTCGAGTTTGACCAGCAGCAGGGGTCGGTGTGTCCCTCTGAATCTGAGATCTATGAGGCAGGAGCTGAGGACAGGATGGCAGGAGCGCCCATGGCTGCTGCTGTACAGCCTGCTGAGGTGACTGTTGAAGTTGGTGAGGACCTCCACATGCACCAGGTTCGTGACCGGGAGATGCCTGAAGGTAAGGAGGTGA	NA	intra-chromosomal
AC025171.4	ZNF131	5	43062458	+	5	43067970	+	M	E	GGGAACTGAGCTTTCATCTCCTATGTTAGCCATAGAGATGAGGGCTTTGAGGGCACCATGGAATCCGATTGCTGGAAATAAATCAATCTTAAAGGAAAGGAAAATTTAAAAATCAGGTGCAACAAAAGCAAAATGAGAAAACTGCTAAACTCTACAATTCTATAAAGAAGAATTGCATAAAAAGGAAATAACAGGAAAAG	GAAACCTGAAACTGCCATTGAGCAGAAGGAAAACATCCCTTTCCAGAACCTTTCTCGTTTTTCTAAAAATCTGCACTTTTGGAAGTGATCCCCCAAAGAGACCTCCAGACTCTACCATGAGTGTCTCCAGCTGAACTCATCGTGTCTAATCCTCACCCTAGCTTATCCTGTTCAAATCATTTCCATCTTTTTCTGGATGA	NA	read-through
AC025178.2	GOLPH3	5	32121495	-	5	32126636	-	E	E	ATGTCTAGGTTAAGAATATGTATATAAGCATTTCATTAAAAGTTTTTATGATTAAAATATAAATGGAAAATCTCAAATATTTACATTAATTAATTTAAGGCACCCATGTTTACAGCCATTACCCAGGTCAGGAGATAGAACCTTGCCAGCTATACCCTGAAGCTGTTCAAGTCTTTCTCCCAATTACAGTCTTCATAAGA	GTGAGACATGGAATCCATTAAAATTGCATTATCAGTTAAGAAATGTACGGGAACGATTAGCTAAAAACCTGGTGGAAAAGGGTGTATTGACAACAGAGAAACAGAACTTCCTACTTTTTGACATGACAACACATCCCCTCACCAATAACAACATTAAGCAGCGCCTCATCAAGAAAGTACAGGAAGCCGTTCTTGACAAA	NA	intra-chromosomal
AC025178.2	GOLPH3	5	32121495	-	5	32143880	-	E	E	ATGTCTAGGTTAAGAATATGTATATAAGCATTTCATTAAAAGTTTTTATGATTAAAATATAAATGGAAAATCTCAAATATTTACATTAATTAATTTAAGGCACCCATGTTTACAGCCATTACCCAGGTCAGGAGATAGAACCTTGCCAGCTATACCCTGAAGCTGTTCAAGTCTTTCTCCCAATTACAGTCTTCATAAGA	GGTTACACATCATTTTGGAATGACTGTATATCATCTGGATTACGTGGCTGTATGTTAATTGAATTAGCATTGAGAGGAAGGTTACAACTAGAGGCTTGTGGAATGAGACGTAAAAGTCTATTAACAAGAAAGGTAAGAGGAGTGCTGAGTAACATTCTTTTTAAAGAGGTTGTACTGCTTAAAATGTATGTTTTTACTAG	NA	intra-chromosomal
AC025279.2	SNX29P2	16	29328624	+	16	29355787	+	E	E	TATTCAGGATTTAGTTATCTTTTTGAATTGTAAACAGATAATCAAGAACAAACATTCCGGAAGATGTTTCTTGTTTCCTTTGCTTTTTATTTTCTTCTGATGCTTCTTGGTGTCTTTTCTTACTGCGGATCCCACAGGGACACCTCCACATCGCCAAGGTGCCACAGGGGGAGCAAGTCCAGATCACGCAGGACAGCGAG	AGCCCGTGTTCTGGTACTACGTGAAGGAGGTCCTCAACAAGCACGAGCTGCAAGCGCTTCTACTCCCTGCGCCACATCGCCTCAGACGTGGGCCGGGGCCGCACCTGGCTGCGCTGTGCCCTCAACGAACACTCCCTGGAGCGCTACCTGCACATGCTCCTGGCCGACCGCTGCAGGCTCAGGTACGTGGCCGGGATGGG	NA	read-through
AC026150.2	GOLGA8Q	15	30545967	+	15	30553792	+	E	E	TCAGGTTTTCCTTGTTCCTGCGTGTTCAGCCATTTGTTTTTAAGTTTGTGTTGAAGGAGAAACTAACAACGAAAATGGACTTGTTGACGGAAGAAAAGTAGGAATGCAGCCTCTGGTGCTGTTTGAGTGATCCCTCTGCCCCAGGCCTGGCTGCGCGCTGCTGTGTTCTGGAAAGGCGCATTGTGCCCTCGCTGTGGCAG	TTAAAAGAATATTGGCAGAAAAACAGACCTAGAGTTCCAGCAGGAGTGAACAGAAACAGGAAAACAAATGGCAGTATCCCTGAGACAGCCACTTCCGGTGGTTGCCAGCCACCTGGGGATGTGAGTCTTGGCTGACCAGGCTTCTGGGGACAGGGGGCCCAAGGGGCAATAGAGGGTAATTCTTAAGATTGTGGATGGAC	NA	read-through
AC026412.1	SDHAP3	5	1599627	-	5	1593284	-	E	E	CTACACTGAAGGCTGGTTACGCTCTTATGTGCAATAGAACCTCAAACACATCGTAACACACCTTTGGAGAATCCTTACAAGAACACCAAGTTAACAGTTATCTCTGACCACACTACCTCAGCAAAAAACCAGGAAGAAAAAATATTCTTCAACCCTTTTCAGGGACAGAAAGCATCATTTCAAAAGTCCAAGAAGGGAAG	GTCCTGAGGCACGTGAATGGCCAGGATCAGATTGTGCCCGGCCTGTACGCCTGTGGGGAGGCCGCCTGTGCCTCGGTACATGGTGCCAATCGGCTCGGGGCAAACTCGCTCTTGGACTTGGTTGTCTTTGGTCAGGCATGTGCCCTGAGCATCGAAGAGTCATGCAGGCCTGGTAAGTGTTTTCTTCAGGAGCCAGACTA	NA	read-through
AC060766.1	AC060766.5	17	35409465	-	17	35407591	-	E	E	CAGAATATAAGAAAACACAATAAGAGTCATTGGCCCCGTGCCTATTTGGCATCATTGCAAGAAACCTGGGGTAGTAATAGTGGACGTATTTAGAGAGTGAGGCATAAGCTCACCTAAACAGCCTAGAAAATGTTTACTATGAGAGTAAGAAGGAAGAACACAAGTGGATATACGAGGAGTCCTTGCAATCTGGCCCATCA	CGCACCCTTTGCATATCTCTACCTACTTGTGCATAATTCAGCATCCAGCAGAGGAAGACAAAATGTTGCGGACAGTTCCTCTACCAGCAGCATGCCTCCCCCAGGACAAGCGCAAAGTGAAGACTGGTCGTCGCTTCAGTGAAGAAAGAGATCCTGAACTTTCAACTGTTTGCCGGAAGTTTGGTACATTAATGTTATAT	NA	read-through
AC068025.2	TAOK1	17	29403847	+	17	29451455	+	M	E	TTAGAGTTTTGAGTCCCAGAGGGGCAATATAATGTGCTCACTTTCAGATTCTTTTTTGTTTTTTGTGTTTCTTTTCAGACAGGGTCTTGCTCTGTCACCCAGGCTGGAGTGTAGTGGCACAATCACAGCTCACTGCAGCCCTGACCTCTTACACCGAAGCAGTCCTCATACGTCAGCCTCCCAAAGTGCTGGGATTACAG	TAGTTTATGCCAACGTGACTTCATTCATACAGATGAACCAAGGATCGGGATAGCAGTATAAAATTAGAATCAAGACAGCTGACTGCTCAGCAGGATGCCATCAACTAACAGAGCAGGCAGCCTGAAGGACCCTGAAATTGCAGAGCTCTTCTTCAAAGAAGATCCAGAGAAGCTCTTCACAGATCTCAGAGAAATTGGCC	NA	intra-chromosomal
AC078883.1	ITGA6-AS1	2	172495375	-	2	172464574	-	E	E	CTTAAACTGTCAACTGAAGGTGTTTTTGTTTTTTTTGTTTTTGTTTCTGGTATGACAGTCATTCTCCAGCTGGGATTGAGAACAAGGGGAAGCTGGCCATAGAGCCAGGTGACCAAAGATGGAAGACAAAGGGTGGGCTGTGATTCCCAGAGCTCCAAGCCTTGTTCTGTCTTGTCACACCAACTGTTACTGATGAACAG	GTTTACAATCTTTGAGGCCTGGCTGACTCATGGAACAACTAGGACAAGAAACAAAGACAAAGAACACACACCTGACTGGACAGAGATAAACCAAGAGCTGAGAGTTTTGGAAACAAGGCTGGAGCTGAGGAAAAGGACTGGGAACACGAACCTGTACAAACAACAAATTCTTACAACAGAAAACAAGCCACTCCTGGCCA	NA	read-through
AC078883.1	ITGA6-AS1	2	172495375	-	2	172466021	-	E	E	CTTAAACTGTCAACTGAAGGTGTTTTTGTTTTTTTTGTTTTTGTTTCTGGTATGACAGTCATTCTCCAGCTGGGATTGAGAACAAGGGGAAGCTGGCCATAGAGCCAGGTGACCAAAGATGGAAGACAAAGGGTGGGCTGTGATTCCCAGAGCTCCAAGCCTTGTTCTGTCTTGTCACACCAACTGTTACTGATGAACAG	CATGTGAGAACTTTTGGCTGATGAATACAAGATACGCTCATTCATTCTCTTCATTGCTATGAAATGAGTTTTTCCACAACCTCCTGCAGAACCTCAACACATCACTAGGTGGCAACATCCCTACACCATATCGGTTTAGAAACCACGGTTAGGAGGAGCAGCAAAACACGCGGCATCCCAGTATGATTCAGAAGTAAAGT	NA	read-through
AC079804.3	FAM86GP	7	6959852	-	11	3410449	-	M	E	CAGGACCCCACTAGAAATTGGACTGTTCAACTCACCTGGCAGCCACTCCCAGAGCCCCTGGAACTCCAGCCCAAGGCTCTCTGACTGACTCCTTCCCAGATCTTCTTGGCTTAGCAGCTGAAGACTGACAATGCCCGATCGATTGCCTCAGAAGCCTACAGGACCATCACAGATGCTCTACGTAACTCTCACAGTGGAGG	GCCGGGCCGGGATCAGATGGGAAGTGGAACCTCGTCATGACCAGAAACTGTTTCCCTACGAAGAGCACTTGGAGATGGCAATGCTGAACCTCACACTGTAGGACTCACACACGACTCCAACGGGATTGTGAGAATCAAGTCACTCTCGTGGGAAGAGTTTTTATATGGGAAAGCGGATAAAACTTTCATTGGACTGGAAT	NA	inter-chromosomal
AC087500.1	RABEP1	17	5248000	+	17	5308694	+	M	E	CTCCTGTCAGATCAGCAGGGGCATTGGATTATGATAGGAGTGAGAACACCATTGTGGACTGCGCATGCCAGGGATCTAGGTTCCGCGCTCCTTATGAGAATCTGATGCCTGATGATCTGTCACTGTCTCCCATCACCCCCAGATGGGACTGTCTAGTTGAAGAAAAACAAGTTCAGGGCTCCCACTGATGCTACGTTACG	TTTCTCTTCAGCAACGGGTAGCAGAATTGGAAAAAATTAATGCAGAATTTTTACGTGCACAACAGCAGCTTGAACAAGAATTTAATCAAAAGAGAGCAAAATTTAAGGAGTTATATTTGGCTAAAGAGGGTAAGTTCATAAGTCTCGCACCAACTTCAATGCGAAAACTGCCTTAAAGTGTTGAGTTTCTTGGTAGTAGT	NA	read-through
AC090114.3	AC018638.8	7	128615970	+	7	128617868	+	E	E	AGAAATGATTTTTTTTTTCTCTCCCTAGAAACTGCTTTTCCATTAATCTTCTTCCTTGGAGCTAATTAAAAATTTTTTTCTCATTGAAGGCCAACTGTGATTTGAGACGGCAGATTGATGAACAGCAAAAGATGCTAGAGAAATACAAGGAACAATTAAATAGATGTGTGACAATGAGCAAGAAACTCCTTATAGAAAAG	ATGATGATTATTCCCCACCTTCTAAGAGACAAAGACCAACGAGCCACCACAGCCACCGGTCCCAGAACCCGCCAATGCTGGGGAACGGAAAATGAGGGAGTTCAACTCTGGTAAGTTCTCAGCGAAATCCACAACCTTTTCCTTTATCTTCTGGACTCTCAATGTGACTGATGAAAGTTACCACATGCTCTGCAGGGGGA	NA	intra-chromosomal
AC090114.3	AC240565.3	7	128615970	+	17	106864	-	E	E	AGAAATGATTTTTTTTTTCTCTCCCTAGAAACTGCTTTTCCATTAATCTTCTTCCTTGGAGCTAATTAAAAATTTTTTTCTCATTGAAGGCCAACTGTGATTTGAGACGGCAGATTGATGAACAGCAAAAGATGCTAGAGAAATACAAGGAACAATTAAATAGATGTGTGACAATGAGCAAGAAACTCCTTATAGAAAAG	ATGATGATTATTCCCCACCTTCTAAGAGACAAAGACCAACGAGCCACCACAGCCACCAGTCCCAGAACCCGCCAATGCTGGGGAACGGAAAATGAGGGAGTTCAACTCTGGTAAGTTCTCAGCGAAATCCATGACCTTTTCCTTTATCTTCTGGACTCTCAGTGTGACTGATGAAAGTTACCACATGCTCTGCAGGGGGA	NA	inter-chromosomal
AC090114.3	GTF2IP20	7	128615970	+	1	223988154	-	E	E	AGAAATGATTTTTTTTTTCTCTCCCTAGAAACTGCTTTTCCATTAATCTTCTTCCTTGGAGCTAATTAAAAATTTTTTTCTCATTGAAGGCCAACTGTGATTTGAGACGGCAGATTGATGAACAGCAAAAGATGCTAGAGAAATACAAGGAACAATTAAATAGATGTGTGACAATGAGCAAGAAACTCCTTATAGAAAAG	ATGATGATTATTCCCCACCTTCTAAGAGACAAAGACCAACGAGCCACCACAGCCACCAGTCCCAGAACCCGCCAATGCTGGGGAACGGAAAATGAGGGAGTTCAACTCTGGTAAGTTCTCAGCGAAATCCATGACCTTTTCCTTTATCTTCTGGACTCTCAATGTGACTGATGAAAGTTACCACATGCTCTGCAGGGGGA	NA	inter-chromosomal
AC090114.3	LINC01347	7	128615970	+	1	243097299	-	E	E	AGAAATGATTTTTTTTTTCTCTCCCTAGAAACTGCTTTTCCATTAATCTTCTTCCTTGGAGCTAATTAAAAATTTTTTTCTCATTGAAGGCCAACTGTGATTTGAGACGGCAGATTGATGAACAGCAAAAGATGCTAGAGAAATACAAGGAACAATTAAATAGATGTGTGACAATGAGCAAGAAACTCCTTATAGAAAAG	ATGATGATTATTCCCCACCTTCTAAGAGACAAAGACCAACGAGCCACCACAGCCACCAGTCCCAGAACCCGCCAATGCTGGGGAACGGAAAATGAGGGAGTTCAACTCTGGTAAGTTCTCAGCGAAATCCATGACCTTTTCCTTTATCTTCTGGACTCTCAATGTGACTGATGAAAGTTACCACATGCTCTGCAGGGGGA	NA	inter-chromosomal
AC092651.2	AC125232.1	2	87055658	-	2	87052992	-	E	M	TTGCCATCTTTGGGTTTGCTTAAGTGAGTAACCAATCCTTCCTTTGTTTTTTTATAGGCCAAGATGCTGAATTATCAGGGACACTTTGACTTGTTTTGACACAGTGCTGTAAAAGAATAAAGGATACTGTTCAAAAATTGGCCTCCGACCACAAAGACATCCACAGCAGTGTTTCTCGGGTTGGAAAAGCCATTGATAAG	GATTCACTTTAAGAGATTTGGAAACTCTTCCCTTTGGAATTGCTCTTCCCATCAGAGATGCAATTTATCACTGTCGTGAACAGCCTGCCTCAGACTGGCCAGAAGCTGTCTGTCTCTTGATTGGACGTCAGGATCTTTCCAAGCAGGCCTGCGAAGGAAACTTACCCAAAGGGAAGTCTGTGAGTATCAACATAGAAAGT	NA	read-through
AC092746.1	CLEC4E	12	8567494	-	12	8539947	-	E	E	TCTCTGCTGAGAGCTGGACACTTGATTGGATGATCTGCCTACAGAGAGGAGCAACCCACTGTGGATTTTCTCTGAGCTGTAACACTCAATAAAGCTCTTCTTTGTCTTGTTCACCTTCCACTTGTCTGCATAGGCAGGATTTGGCACCACTGGCAGTGACACTGTAACATTTTGGGGGCTCATCTGGGATCTCCAAAAGG	AGAGAGGATGCTTCTCTTCCCAAATGTTCTTATGGACTGTTGCTGGGATCCCCATCCTATTTCTCAGTGCCTGTTTCATCACCAGATGTGTTGGTGGGTTCTGAAGGTCAAATTCAATTTAATTCTTCCTGGTGCATATTAGGAGAAAACTCTTCCATGCTGCCTGTAGACTCTCTTTGCCCTCAAAGGGTCTTTCTATT	NA	read-through
AC092821.4	CLEC2D	12	9657160	+	12	9680923	+	M	E	GACAATGGAGTCAACAGTGGCAGAATCTACATGAACAGAAAATGGATTTGTAGCAAGCCAAACAATTATGTCTACAGTTGCCAGTTATGTCCCCACTGGGATACTACCTAGTAGAGCTGTGAGAAGAGGGCCACCATCCTCCAGACTCCAGAATGGTGGAATCAGCAGCAGCTTCCACCATGCCCCTGGAAAAACTGCAA	GTTGTCTGCATTCAAAAGAGCATTCTATTAAAGCTACCTTAATTTGGCGCTTATTTTTCTTAATCATGTTTCTGACAATCATAGTGTGTGGAATGGTTGCTGCTTTAAGCGGTAAGTGAACTGTAATCTTTATTCATCTAGAGAGAATTATACTTGTAAAAAGAAGAGGAAGAATCTGAATAATTTTGTTATTCTTTACA	NA	intra-chromosomal
AC097534.1	HMGB2	4	173326669	-	4	173332995	-	E	E	GTCTATAGGTAAGATTCTGCCCAAAGGTCACCAGTTTGCCACTTCTATAAATTAAATAGTAAATATAAGTGTAATAATTTTTACTTGAGTCAGGTCCAAGGTTAATAAAAGTTTATATATGCCTTACAGCTAACCATTGTTTTTATAGGTCAGAAACCCTTCTTGCCCTGATTGGAAACTCAACTTACCCTGCAGCAAAG	ATCTGCCTTCTTCCTGTTTTGCTCTGAACATCGCCCAAAGATCAAAAGTGAACACCCTGGCCTATCCATTGGGGATACTGCAAAGAAATTGGGTGAAATGTGGTCTGAGCAGTCAGCCAAAGATAAACAACCATATGAACAGAAAGCAGCTAAGCTAAAGGAGAAATATGAAAAGGTACAGTGTCATCTTTTTTAAAGCC	NA	intra-chromosomal
AC100810.1	AC100810.3	8	1763023	-	8	1758772	-	E	M	CCTGACCGCGCCGTTCTCCAGAAGAGCCCCGGCCGCGGCTGAGTCGCGCTCCGGGTGTGGACGGAGCCGGAGCCTCCCCGGGGCTCGGTGAGGACACAGGGCCCAAGCCCCGGACCTTCAAGTCTTGACCGAGCGCATCCCCGGCCCTTCTGCGCCCACACCTGAGTTTTTGTCTGTAGGAGTTTCCGCAGTTTGCTAAG	GTCTCTACAATAATAACTTAACTCTTTCAATTAATTGCCCATCAGAAAATCGTTGAATCCATCTGTGACCTGGACACCTTCCACCTGCATCCATGGAGTTGTGTCACCTTTCTGGACCAAACCACTGGACACCTTACATGTATCGATTGGCAACATGTACACCTCCACACACTGCTAAATGACAAAGCCGAATTTTGAAA	NA	read-through
AC104411.2	AC092944.1	3	157169133	+	3	157174344	+	E	M	CAGATGTGGGCCACCAGCCTTAAGCCAGAGGGAGCTTTGTAAGACAGGAACATATAAAATGATAAAAGCTTCTCTACGTACAGTTTTCCTGACTCTGATTCTGCGTGGGACAACCAGTGAAAATTGCAGGTGAAGAGAAGAAATGCGTATTTATTCCTCCACTGGGAAAAAAAATACCATCCAAAGCTACATGACTTGAG	AGACAAGGTCTCACTATGTTGCCCAGGCTGGCCTCGAACTCCCGGGCTTCAGCAGTCCTCCCGCCTCACCCTCCGATGTAGCTAGGACTACAGGACCGCGACCCGGCGCTGCCTAAGAACTGTTTTTAAACGTGAAAGCCACGGCTATCATTTGCTTTTTGCTCTGCTCTTCATCTTCTGGATAAACCTCGTAACACACT	NA	read-through
AC104653.2	AC104653.1	2	113830852	-	2	113831585	-	E	E	ATTTGTCCCAAATAAACCTAGAAAAAGCCACTTGTCGTAGGACAAGATGAGCTGATGATTTGAATCACTCCCCCACTGAGGAAGAAACCATCTGTGGAAAAGACTGTATAAGGTACTTCCTGGTTGAACGGTAGGGCTCTGGAGTCAGAAGTCTTGAATTTGAATCCCAGCCCTGAAATGTATCAGCTGTGTGCCCTTAG	AAAGAGCGAGGGAGTAATTCTAGCCTGTTTTTACAAGAACACAGTGGCTATAGACAGTAAGTACTCTCCCATGTGAAAGCACCAGCTAATTAGACTTTGGTGGATGGTCATGACGTACCCAGTGACATGCTTTTACAGTTCGTTGTCATTGTTCTAGGTGCCAGTGTGAAGATGACTCAGCAAACGTGGAGAACCAAAGA	NA	intra-chromosomal
AC112721.1	COL6A3	2	237422125	-	2	237396847	-	E	E	TAGAAGCCTGGAGGGAGTGGGGCCCCGCCAACACCTTGATTTCAGACTCCCAGCCTCCAGAACAGTAAGAAATAAGTTTCTGTTGTTCTAGGTGACCCTGTTTGTAGCACGTTGTTACAGCAGCCCTAGCAAACTAACACAGAGAGTGTGTGTGCCCACTGCTGCCCAACATGCTGGCCAATGGGACAGGAGCTTGACGG	GTTCATATTTGGTGCTTAGACAAATTCAAAATGAGGAAACATCGGCACTTGCCCTTAGTGGCCGTCTTTTGCCTCTTTCTCTCAGGCTTTCCTACAACTCATGCCCAGCAGCAGCAAGCAGGTAAGAGCCAGAAACGTCCTTGATTTTGTAAAAAGGAATATCATTCTTTGATTTTAGATCTTAGACATCAGGCACTGAC	NA	read-through
AC119396.1	ARHGEF18	19	7383203	+	19	7439914	+	E	M	ATATAAGAGGGCCAGTGCCTGCAGAGGGCATCCTGAGACCCACCTCTGTCCCATCCAGGGGAAGAGCCCAGCACATCTGAAGGACAAGGGCCAGGATGCACGAGAGAGGCGGGAGTGTGTCAATGGGCACCAGCTGTTGCAAGGGACCTTCTCCGGCCCCTCCAGCTGCCCCCTGTGTGGCAAACCTTTCTTGAGCTCAG	CAGCAAATACTGCAATTTCCACAGTAAATGGTCACAGTGGGGACCAATATCCTGCCCTCCAGACCCGCTGCTTCAGCCAATACAGCAAGGGAAGACGCAGCTCTGTTTTCTAGAAGGATCCCACCGAGGCATAAAAACGGCGCAGCCCAGCCTGGCGCCGCGCCGGGTCCCGGAGCCCCGGGCGCGAACATGGGGAATGC	NA	intra-chromosomal
AC119396.1	ARHGEF18	19	7383203	+	19	7439917	+	E	M	ATATAAGAGGGCCAGTGCCTGCAGAGGGCATCCTGAGACCCACCTCTGTCCCATCCAGGGGAAGAGCCCAGCACATCTGAAGGACAAGGGCCAGGATGCACGAGAGAGGCGGGAGTGTGTCAATGGGCACCAGCTGTTGCAAGGGACCTTCTCCGGCCCCTCCAGCTGCCCCCTGTGTGGCAAACCTTTCTTGAGCTCAG	CAAATACTGCAATTTCCACAGTAAATGGTCACAGTGGGGACCAATATCCTGCCCTCCAGACCCGCTGCTTCAGCCAATACAGCAAGGGAAGACGCAGCTCTGTTTTCTAGAAGGATCCCACCGAGGCATAAAAACGGCGCAGCCCAGCCTGGCGCCGCGCCGGGTCCCGGAGCCCCGGGCGCGAACATGGGGAATGCGCA	NA	intra-chromosomal
AC119396.1	ARHGEF18	19	7383203	+	19	7440189	+	E	E	ATATAAGAGGGCCAGTGCCTGCAGAGGGCATCCTGAGACCCACCTCTGTCCCATCCAGGGGAAGAGCCCAGCACATCTGAAGGACAAGGGCCAGGATGCACGAGAGAGGCGGGAGTGTGTCAATGGGCACCAGCTGTTGCAAGGGACCTTCTCCGGCCCCTCCAGCTGCCCCCTGTGTGGCAAACCTTTCTTGAGCTCAG	GAAATGGAGCGAGAACGTCTTCTTGGATAACGAGCTGCTGACCTCCAAGATCCTGTCTGTGCTGCGGCCGCAGTCGGAGCGGGGCTTCCGCGCCGGGGACCTCCGCTACCCGACCCACTTTCTCAGCACCAACTCTGTCCTTGCCTCTGTCACAGCCTCGCTCAAGGAGCACCCCCGGGGCACCCTCCTGTCCGATGGCA	out-of-frame	intra-chromosomal
AC119396.1	ARHGEF18	19	7383203	+	19	7440315	+	E	M	ATATAAGAGGGCCAGTGCCTGCAGAGGGCATCCTGAGACCCACCTCTGTCCCATCCAGGGGAAGAGCCCAGCACATCTGAAGGACAAGGGCCAGGATGCACGAGAGAGGCGGGAGTGTGTCAATGGGCACCAGCTGTTGCAAGGGACCTTCTCCGGCCCCTCCAGCTGCCCCCTGTGTGGCAAACCTTTCTTGAGCTCAG	CACCAACTCTGTCCTTGCCTCTGTCACAGCCTCGCTCAAGGAGCACCCCCGGGGCACCCTCCTGTCCGATGGCAGCCCGGCCCTGTCCAGGAATGTCGGTATGACGGTCTCTCAGAAAGGGGGTCCCCAGCCAACACCGAGCCCGGCTGGCCCTGGGACGCAACTCGGGTAAGCCAGGGTCCCCTCTGTGCCCTCGGGTG	out-of-frame	intra-chromosomal
AC119396.1	ARHGEF18	19	7383203	+	19	7440344	+	E	E	ATATAAGAGGGCCAGTGCCTGCAGAGGGCATCCTGAGACCCACCTCTGTCCCATCCAGGGGAAGAGCCCAGCACATCTGAAGGACAAGGGCCAGGATGCACGAGAGAGGCGGGAGTGTGTCAATGGGCACCAGCTGTTGCAAGGGACCTTCTCCGGCCCCTCCAGCTGCCCCCTGTGTGGCAAACCTTTCTTGAGCTCAG	CCTCGCTCAAGGAGCACCCCCGGGGCACCCTCCTGTCCGATGGCAGCCCGGCCCTGTCCAGGAATGTCGGTATGACGGTCTCTCAGAAAGGGGGTCCCCAGCCAACACCGAGCCCGGCTGGCCCTGGGACGCAACTCGGGTAAGCCAGGGTCCCCTCTGTGCCCTCGGGTGGGTGGTGGCATTCCCCGGGGAGCTGTTGA	in-frame	intra-chromosomal
AC123912.1	ZNF493	19	21569104	-	19	21405761	+	E	E	AACACTGGGCTGGAAACCCTCCAATCAGCCACGCAGCTGGAGCGGGCAAGACAGCTTCCGGAATATGGGGGCCTTTGTCTCCGGCTGCAGCTGGAGTTCTACGTCTAGTCTTCAGAGGCCCAGTCTCCGTGACTTTGTGACCTGCAGGTATTGGGAGATCCACAGCTAAGATGCCAGGACCCCCTGGAAGCCTAGAAATG	GTATTGCTGTCTCTAAGCCAGATCTGGTCACCTGTCTGGAGCAAGGAAAAGATCCCTGGAATATGAAGGGACACAGTACGGTAGTCAAACCCCCAGGTAGGTGAGAGTGAATGAAACAGTTGACATAGATGAAAGGTTGAAAGATTTAAAAAAAAAAAAAAAAAAAAAAGCCAGTCCTGGCCGGGAGCAATGGCTCATGC	NA	intra-chromosomal
AC127526.3	AC127526.2	11	3500466	-	11	3508396	-	E	E	TGCTGGGCGGCCACCTCCTCCCAGGGAAGAAGAGCACTCACAACTGCTGCTGATCTCCTTCCAGGGCTTCCGCTGGGACTAGGATCAGGATGTGGACACCCCCAACCTGGACCGTCTGGCCGGGGAGGGCGTCAAGGCCAAGTACCTCATGCCGCCCCTTGTCACAATGACCTCCCCATCCCACTTCACTGCCATCCCAG	ATCCTTCTTAGAAATTCCTAAGGCTCAATGCTGTGTGGAAGATTCTGAGAAAAAAAATAGTTTCCGATCTTTGGGATTCCCGAGATGGTCCAATCTGCAAAAAGTTCATTGCCATTTCCATCAAGGACACTGAGAACAAGAGTCTTATCTGGATTAGATCCTGGGAATTGAGAAGCTTCAGCAGGTGGGAAATGCACCCT	NA	intra-chromosomal
AC135983.4	AC135983.3	15	32494018	-	15	32533368	-	M	E	GGGGCTGGCCCAGGAATTTGCATGTCTAACAAGTTCCCACGTGTTGCTGATGCTGAGGGTCTAAGGACTACAATGGGAGAATCCGTGGTTTAGTGGATATCCACCTAAAGAATACTTGTTGTATTTCCTTTAGTGCCTGTGATTACAGAGGAAATACCTTTCAACTGGAAGATATCATTAAACACAGGAAAAGAGATCAG	GTTATCCAAGGACATGGAAAAGCCAACACCATGGTAGCATTAATGAAAGTTTACCAAGAGGAAGATGAAGCCTACCAGGAATTAGTTACCATGGCAACCATGTTTTTCCAGTACTTACTGCAGCCATTTAGGGCTATGCGAGAAGTTGCAACTTTATGTAAGCTTGATATTTTGGTATTTTTTTTAATTTTTATTTTATC	NA	intra-chromosomal
AC138393.2	FAM157B	1	224030704	-	9	138243620	+	E	E	CAAATTGTCCTTTGCCAAAAATTTTTTTAATCGCACAATTAATTGACATTAACTGCCAATTCTTTTTGGCTAATTGACTAATTTTAACTTCTGTGTTGCTCTTCCAGAGGCATGGCTATTGCACCTTGGGAGAAGCCTTTAATCGGTTAGACTTCTCAAGTGCAATTCAAGATATCCGAAGGTTCAATTATGTGGTCAAA	ATGATGATTATTCCCCACCTTCTAAGAGACAAAGACCAACGAGCCACCACAGCCACCAGTCCCAGAACCTGCCAATGCTGGGGAACGGAAAATGAGGGAGTTCAACTCTGGTAAGTTCTCAGCGAAATCCATGACCTTTTCCTTTATCTTCTGGACTCTCAGTGTGACTGATGAAAGTTACCACATGCTCTGCAGGGGGA	NA	inter-chromosomal
AC138393.2	SEPTIN14	1	224030704	-	7	55796092	-	E	E	CAAATTGTCCTTTGCCAAAAATTTTTTTAATCGCACAATTAATTGACATTAACTGCCAATTCTTTTTGGCTAATTGACTAATTTTAACTTCTGTGTTGCTCTTCCAGAGGCATGGCTATTGCACCTTGGGAGAAGCCTTTAATCGGTTAGACTTCTCAAGTGCAATTCAAGATATCCGAAGGTTCAATTATGTGGTCAAA	CTGCAGGACAAGTTCGAGCATCTTAAAATGATTCAACAGGAGGAGATAAGGAAGCTCGAGGAAGAGAAAAAACAACTGGAAGGAGAAATCATAGATTTTTATAAAATGAAAGCTGCCTCCGAAGCACTGCAGACTCAGCTGAGCACCGATACAAAGAAAGACAAACATCGTAAGAAATAATAGTTTCTCTTACTATTCTG	NA	inter-chromosomal
AC139491.6	AC139491.8	5	176154751	-	5	176159196	-	E	E	GAGAGCATGTGCAGAACTCTGTGGCTGTGGAATTTGGGACCAAATACCGGCTCTGGATGGATGGGCACCTCTTCCATCTGCGACCCATATTCTGATGCCTCACATCGGAACCTGCTAAGCACAGCGAAGCCTTTTCCTGTGCATTCTATTGGTACAAACTGGAAAGAAACCACGAGATTCAGGAATGACATCAGTACTGG	GAAAATGCAAGAAAGTATGTTCCGGTGAAGACCCTCAGCTCTGTTCATTTTCATGATGCAAATGCCCACAAAGGTGGTTTTGACCTGACTGACCCTGTGCAAGGAGGCACAGTCTCCTCACCAGCATAAGCACGTGGCATCAGATGCGGAGACAGTTTTGGACGTGGATGGATGTTTACACACTGAGACTCCTTCAGTGT	NA	intra-chromosomal
ACRBP	LPAR5	12	6638954	-	12	6621464	-	E	E	ACCTGGGTCTTGGGCCACACCCTGCCCCTGGCTCTGCCCTAGCAGATATTCCCTGGAGTGCTGCTGCCTGGTGAGGCTTCTGATACCCTCTTCCCTCTCTCTGGCTCTTGGCTTAGATTTGTGACACAGACTATATCCAGTACCCAAACTACTGTTCCTTCAAAAGCCAGCAGTGTCTGATGAGAAACCGCAATCGGAAG	GTCTCTGCTGCTGATGAAGCTGTGACCAAACGCACCCAACCCTTGGCAGCCATCTGTCCCTGCAGCCATAGCCCACATTCCCATGACCTCCCTCTGCTTGTTTTGGGACCATGTCTGTACAGCCTCTAGGCCCCAGCCCCGGAGGTGAATGCCATGCCATGATTCTGGTGTGCTCCATGGCATCCCCAGCCTAGCTCCCA	NA	read-through
ADAMTS4	B4GALT3	1	161184896	-	1	161177968	-	M	E	TTAGCATTAGGTATATCTCCTAATGCTATCCCTCCCCCCTCCCCCCCTGCCTTTCTTTTTCTTCTTTTTTTTCTTAAGACAGATTCTCATTCTGTCACCCAGGCTAGAGTGCAATGGCGTGATCTCGGCTCACTGCAACCTCCACCTCCCAGGTTCAAGTGATTCTCCTGCCTCAGCCTGCCAAGTAGCTGGGATTACAG	GCCTGCGGGATACAACGGGAATACAAAAATGCGCTAGAGCGGTCCGCAACGCTGTAGCCTGCGTAAGGAACAATTGATACTAAGTGGCACTAGGCTGCAGGGGGTGCCACTGACACACTGGGAGAGGGCTCAGCCAACCACAAGGTGATAACGAGGTCAGCGGAGCACCAGAAACCGGCTCACTAGCCTCCTGATCAGTC	NA	read-through
ADAMTSL4-AS1	ADAMTSL4-AS2	1	150563102	-	1	150557724	-	E	E	GGCTCTCCTGGCATCTTGTTCTCTCTACACCCCACCACCCTCCATGTCCATCTAGAGTCTCCCACCAGAGCTCTTCTCTTACAGGTTTCCTGGGAGAAGGTGGCTTAAGGCTGAGACACTTATGCCCTGGGCCAGCCACTGGATTCCTGTGCTCTGCTTCACTCCTAGTTACCAGAAAGGTGGAATCTGGATGAGTGGAG	CCAGGAGATGTTGCGTTGAGTGCAGAGTTCAGGTAAGATTCTGGGGGCAACTGCTGTGTTTCCAGTACCCTAACCCTCCCCGTGGGCTCCCCCATACTCACTATGGGGGGCATGGGGTGCCGTGGCAGGGTTCAGGGGAGGCTGGGGGCCTGGCACCCGCGGCACAGCTGCGTTCATCCAGTTCCTCTCCCGACTCACGG	NA	read-through
ADAMTSL4-AS1	ADAMTSL4-AS2	1	150573659	-	1	150557724	-	E	E	ACTGCAACCTCAGCCTCCCGAGTAGCTGGGATTACAGGTGCCCGCCACCATGCCCGGCTAATTTTTCTATTTTTGGTAGAGACGGGGTTTTGCCGTGTTGGTCAGGCTGGTCTTGAAGTCCTGACCTCAGTGATCCACTCGCCTCAGCCGAAGTGCTGCGATTACAGACCTGAGCCACTGCGCCCAGCCTTGATCTTGAG	CCAGGAGATGTTGCGTTGAGTGCAGAGTTCAGGTAAGATTCTGGGGGCAACTGCTGTGTTTCCAGTACCCTAACCCTCCCCGTGGGCTCCCCCATACTCACTATGGGGGGCATGGGGTGCCGTGGCAGGGTTCAGGGGAGGCTGGGGGCCTGGCACCCGCGGCACAGCTGCGTTCATCCAGTTCCTCTCCCGACTCACGG	NA	read-through
AGAP12P	AC022400.6	10	48025897	-	10	73713332	-	E	E	ATTAATCATGCCAGATAATTTAAATTATAAATTATTGAAAATTATTTTTTTAAATGGAATTTTGTCTCATTTTACATAGGAGTAATCAGTAAGATGTTAACAACTACTTTTATTTTATGGTATTTGTATCAGAAGTGACCAGTTTTTTTTTTTTTTTATTCTTAGTTGTAGAAATAAGAAGAAGCAACTGTACAAACCAT	TGTCAGAGATGGCTTTGGATTCCCCGTTCTGTGTGCTGCTGTCTGGCTCCTGAACCCAGCTGTAGAGGTGTGTCAATCCCAACTGGTGAAGTACTGAGAGGAAGCTACACAAAAGGCAGCAAAGTATTAGTAAGTGTACCTCTGACATTTTAACCACCTCTGACTTTTCCATGGAATGGACAAGTAGTAGTCTCTGTCAG	NA	intra-chromosomal
AGAP4	AC022400.6	10	45841653	-	10	73713332	-	E	E	GAAATTAATCATGCCAGATAATTTAAATTATATGTTATTGAAAATTTTTTTTTTAATGGAATTTTGTCTCATTTTTCATAGGAGTAATCAGTAAGATGTTAACAACTACTTTTATTTTATGGTATTTGTATCAGAAGTGACCAGTTTTTTTTTTTTTATTCTTAGTTGTAGAAATAAGAAGAAGCAACTGTACAAACCAT	TGTCAGAGATGGCTTTGGATTCCCCGTTCTGTGTGCTGCTGTCTGGCTCCTGAACCCAGCTGTAGAGGTGTGTCAATCCCAACTGGTGAAGTACTGAGAGGAAGCTACACAAAAGGCAGCAAAGTATTAGTAAGTGTACCTCTGACATTTTAACCACCTCTGACTTTTCCATGGAATGGACAAGTAGTAGTCTCTGTCAG	NA	intra-chromosomal
AGAP5	AC022400.6	10	73692043	-	10	73713332	-	E	E	TGAAATTAATCATGCCAGATAATTTAAATTATAAATTATTGAAAATTATTTTTTTAAATGGAATTTTGTCTCATTTTACATAGGAGTAATCAGTAAGATGTTAACAACTACTTTTATTTTATGGTATTTGTATCAGAAGTGACCAGTTTTTTTTTTTATTCTTAGTTGTAGAAATAAGAAGAAGCAACTGTACAAACCAT	TGTCAGAGATGGCTTTGGATTCCCCGTTCTGTGTGCTGCTGTCTGGCTCCTGAACCCAGCTGTAGAGGTGTGTCAATCCCAACTGGTGAAGTACTGAGAGGAAGCTACACAAAAGGCAGCAAAGTATTAGTAAGTGTACCTCTGACATTTTAACCACCTCTGACTTTTCCATGGAATGGACAAGTAGTAGTCTCTGTCAG	NA	intra-chromosomal
AL138895.1	AKNA	9	114396725	-	9	114394410	-	E	M	AGTTTCCCCCCGTGGGGGCGTGGAGAAGGAAAAGTATTTTTAAAGCATTCACATCCCCAGTCGAATTCCTGGTCCTTTTTATGTTTCCTCAGTCCTGGAAGGTGGGAATGATCTGGAGACCAGGAGTAAGAAGACCTGAGTTTAGATCCCCAGCCTGGATTCAGTTCTGAGTGCCTCAGTTTTCCCTTCCACAAAATGAG	GAGGGGCAACTGAAGACGGAGGTGCCCAAGGTCAGAAGGAAGCACCACACAGAGGTGAGGTGGTATTCGTTTGTTTTGTTTTTAAGAATAGTACATGTTCATTTCATTCTTATTTTTAAAGCAACTGTTATATTTGAAAAATACCCAAAAGGAAAAATGGTAAACTTCCCTATCAAAAAAACTTGCCTATAATTCTACTA	NA	read-through
AL138895.1	AKNA	9	114398440	-	9	114381446	-	E	E	CTGGGGGCGGGCCGTGGCGGCGGCCTTTCGGTGATTGGTGCGCTCCCAGAGGCCCCGCCCCCCCCGGGCCGCCCCCTGCTGTCGCGGGCGGGCCTCAGGGATTATGCAAAGGAGCCACCGCCCCGCCCCGCGCCCGGATTGGAGGCCTTTGTTTGCCGCTCAACTCCAGGAAACCACCCGCGCTCGGCGGCCGCCAGCAG	GGCACAGGCAGGATGGCCGATGCTGACAGGAACCAGCGGTGACTCTGGGGCCCCTGGCAGCAGCTCTGTCTCCTGAAGATGAAGTGGCCCAGGTGAAGCCCAGGCCAGCCCCAATGGCCAGCTCGGAGACTGAGATCCGCTGGGCTGAGCCTGGCCTGGGGAAGGGCCCCCAGCGGCGGCGCTGGGCCTGGGCCGAGGAC	NA	read-through
AL355488.1	RBM15	1	110372346	+	1	110345539	+	M	E	AGAAATATTGTTCATGTAATGTGTTACCTTTTTTTGTCTGTGTGATCTACAAGAGCATGGCTGAAATGTTACCATTTTTAACTAGTGTTTTGACTGAAGATTATTATGAAAAGTTTTACTTTTGTTAGATTCCTAATTAAAAATGCCTATACTCTTTTATAGGAGTTTCAACTTTTGCAATTTGGTAATAACAGATTTAG	GGTTTGGTTTTCAGATAGGAGTTAGGTATGAGAACAAGAAGAGAGAAAACTTGGCGCTGACCCTGTTATAGTGGTTATAGTGGTGTCCCTAAAGGGAGGAAATGATTTCAGGTAACCACAGTGAAATGTTAAGCTGAATGAAGAGTTTTATATGTATGGTTTAAACAGAGTTGAAAAGTGAGATTCCTGAAGTGTTCTTT	NA	intra-chromosomal
AL355488.1	RBM15	1	110372346	+	1	110346308	+	M	E	AGAAATATTGTTCATGTAATGTGTTACCTTTTTTTGTCTGTGTGATCTACAAGAGCATGGCTGAAATGTTACCATTTTTAACTAGTGTTTTGACTGAAGATTATTATGAAAAGTTTTACTTTTGTTAGATTCCTAATTAAAAATGCCTATACTCTTTTATAGGAGTTTCAACTTTTGCAATTTGGTAATAACAGATTTAG	CAAAACTGGTTGAACAGCGGATGAAGATATGGAATTCAAAGCTCTAATGGACCTTTTTGAAGAGAAGTTGTGGCTTATGTGGAGTTTACATGGGCCTCTGATGGAAGAAAGCTAATCTGTTTAGTATTTGTGCATTTTACTAAAATGGCAGCTTAAAGTTGTGTATCTGCTATTGTGATGCCAATGCCGGTGTTTTAAGT	NA	intra-chromosomal
AL365295.1	AL356020.1	14	53189936	+	14	53156243	+	M	E	TAGTGACAGAACTTAATATTATGCTTTCTATTATACCACATAGATTTCTATATTTCTGCTTACATTGCTATTGCCTCAGTTCCACTGGCACAGCCTTTGCTCTGTAAATAATTCAAACGTATTTCTTCTCAGGTGTTGTATAAGAGGAGAACTTAGCTCTGAATGGACTAGTATACCTGATCACCAGCAGCAGTTAAAAG	ATCATCTTCTCAGGTAATATGATCCTGACCAGAGGGAGATGGGTTGGGGCATCTATTCTAGTCCCCACCTGCCAGAATAGGTGTCAGGTGGCTCCTCACCACTCTACATCATTAGTGTGTACAATGGACACAGCATTATCTGAACTTCCATGGCTCTATGTAAAGCATTCCATTGTATTTTAATAATTACGCAAGACAAG	NA	intra-chromosomal
AL391832.3	AL391832.2	1	234980656	-	1	234968490	-	E	E	TGAGTGTCTGCTTCCTCTCTGACTCAGGATTGGATCTGTTTCTGAGGGTGGTGCCAGGGGGCACAGTGTGGCTTTAGCTAGATTCTTTGAACTTGGAGTCAAACCTGAGGCTCTGACCCCTTGTAGCCGCTGGCCCTCCCTTGACCCCTTTGGATGAGTGAGGGGGCTCAGCTGGACCCTATGACCTTGCTTCACATTGG	ATGGCGTCTTGCTCTGTCACCCAGGCTGGAGTGCAGTGGTGCGATCTCGGCTCACTGCAACCTCTGCCCTTCTGGTTCAAGCAATTCTCCCTGCCTCAGCCTGGTGAGTAGCTGGGATTACACCATGCCTGGCTAATTTTTTTTTTTTTGAAACGGAGTCTCGCTCTGTCGCCCAGACTGGAGTGCAATGGCGCGATCTC	NA	read-through
AL391840.3	SH3BGRL2	6	79538843	+	6	79673614	+	M	E	TGTATGGGTGGATTACTTATAAAGGAAGTTGCTAGGAAGAATCAGAAAACATACCGTATTTACGTGGACAAATGTCTGTCACAGGAGCGTCAGATCAGGATTGCTGAAGGAGAGCTGAGAATGAAACCACCATTTATTCAGCACTCAGAATGCTCCAGGCAGTGTAATCTCATTCCATCTTCATTCATGACTCCAGACAG	ATAAAGAAGAAGCAGCAAGATGTGGTTAGATTTCTGGAAGCCAACAAGATAGAGTTTGAGGAGGTGGATATCACAATGTCAGAAGAACAGAGGCAATGGATGTACAAAAACGTCCCCCCGGAAAAGAAACCCACTCAGGGCAACCCCCTGCCACCTCAGATATTTAATGGCGACCGATACTGTGGAGTAAGTGGCTAGAC	NA	intra-chromosomal
AL512590.2	CCDC180	9	97294991	+	9	97307736	+	E	E	AATGGGGCCATGTCAGGAGGTACTGCCTGGCCTGACCTGCCTCTGAATTTCAGGGTTCAGTGCATGGATTGGGATGCTCTACATGGACCATTATCACATCAACCCTGTGCTTGTCAGCTTTTGCCACATCCTGATCACAAATCACAGGGAGAAGAAGCTGCAGCAGAGCACCAAATACTGGTGCCTAAATCAATCGGCAG	AGTCCCTTCGGATTTGCGCCATGCGCGGCGGGGAGAACCGGCCTCCTGCTCGAGTTCAGAGCTCATCTGAGGTTAGTTTCATCGTTTCGTTGAAAGTTAAAACCCTAAGTCGACGTTCCCCAGCCGCCTACCCCCCAGCAGAGAGTCCTTCCCCGGGGAGTCCTGCCCTGGGGTGCCGCCTCGAGGCCAGACGTCGTCCC	NA	read-through
AL669831.4	AL669831.1	1	805799	-	1	774280	-	E	E	CAAATTGTCCTTTGCCAAAAATTTTTTTAATCGCACAATTAATTGACATTAACTGCCAATTCTTTTTGGCTAATTGACTAATTTTAAATTCTGTGTTGCTCTTCCAGAGGCATGGCTATTGCACCTTGGGAGAAGCCTTTAATCGGTTAGACTTCTCAAGTGCAATTCAAGATATCCGAAGGTTCAATTATGTGGTCAAA	ATGATGATTATTCCCCACCTTCTAAGAGACAAAGACCAACGAGCCACCACAGCCACCAGTCCCAGAACCCGCCAATGCTGGGGAACGGAAAATGAGGGAGTTCAACTCTGGTAAGTTCTCAGCGAAATCCATGACCTTTTCCTTTATCTTCTGGACTCTCAATGTGACTGATGAAAGTTACCACATGCTCTGCAGGGGGA	NA	intra-chromosomal
AL731567.1	MARCHF8	10	45452844	-	10	45464327	-	E	E	TAAGGTAAAATCAGTACAGCGGAGGGAAAGGCATATGACAAGCAAAGCTGTCAGCATGGTGATAACAAAAGAGACTGAAAATCAAACCTGGTTCCTTTCCCAGGGAAAGGCCCCTCAGGACAGTCAGGGGCAGAGGCTCTGTTACAAGGTCCTGCTCCCGGAGCCACAGCTATGCAGTTGGAGGCATCACGCTCATATAG	GCTGGGAGTCCTCCGTCAGCATCAGCTCCGGCTCCGGTGTCCTCCTTCTCTCGCACTTCTATCACGCCATCCAGCCAGGACATCTGCAGGTAACACTCTGCTTCAGATGCTGCCATGATCAGTGTGCAGCCAGAAATAAGCATTAGTGTCTGTAGGTTCTTGAATTTCCATTTGCTTAATCAATCTGCCTTTGGTCTAAA	NA	intra-chromosomal
ANK1	UBB	8	41797512	-	17	16381902	+	E	E	GCCCGTGCCGGGAGCGCCCGGCCCGACAGCAAGCGCCTCTGGGGCCGATAAGGCCCTCGGGGGCCTGGCCCGCACGTCACAGGCCCCGCAGAGGCTGCGGTGAGTCCGCCAGCCCCAGCTGCTCCTCCTCAAGCCCCCAAGGCCCTTCGGCGGGCCCCTGCTGAAAGACCGGCATGCCCTATTCTGTGGGCTTCCGCGAA	GTCAAAATGCAGATCTTCGTGAAAACCCTTACCGGCAAGACCATCACCCTTGAGGTGGAGCCCAGTGACACCATCGAAAATGTGAAGGCCAAGATCCAGGATAAGGAAGGCATTCCCCCCGACCAGCAGAGGCTCATCTTTGCAGGCAAGCAGCTGGAAGATGGCCGTACTCTTTCTGACTACAACATCCAGAAGGAGTC	NA	inter-chromosomal
ANXA6	TNIP1	5	151101459	-	5	151063747	-	E	E	GGAGATCCCAGTAGCCTACATGTGGCATGGGATCCTATGTTGGTCATGGAGAGAAGCCGAGGGAGATGTCCAGACAGATGGGCAGCCGGGAGGAGGGGGCATTGAGACTGGAAGGACTGTTTTCACTCACTCTGCTCTCTGCCTCTGCCAGGGTGACACCTCCGGAGACTTCCTGAAGGCCTTGCTGGCTCTCTGTGGTG	GGGAGCTTTTGGAAGAGTCCCAGATGGAAGCGACCAGGCTCCGGCAGAAGGCAGAGGAGCTAGTGAAGGACAACGAGCTGCTCCCACCACCTTCTCCCTCCTTGGGCTCCTTCGACCCCCTGGCTGAGCTCACAGGTATAAGAGGAGTCTGGGTACCTCTGACTCTCCCTGTACCCCAAACTGCCCAAATCCTTCACAGT	in-frame	read-through
ANXA6	TNIP1	5	151101459	-	5	151065131	-	E	E	GGAGATCCCAGTAGCCTACATGTGGCATGGGATCCTATGTTGGTCATGGAGAGAAGCCGAGGGAGATGTCCAGACAGATGGGCAGCCGGGAGGAGGGGGCATTGAGACTGGAAGGACTGTTTTCACTCACTCTGCTCTCTGCCTCTGCCAGGGTGACACCTCCGGAGACTTCCTGAAGGCCTTGCTGGCTCTCTGTGGTG	CCAGGCGGGCACCACGGCAGGGGCTGAGCTACCCTCATGGAAGGGAGAGGACCGTACCGGATCTACGACCCTGGGGGCAGCGTGCCCTCAGGAGAGGCATCCGCAGCTTTTGAGCGCCTAGTGAAGGAGAATTCCCGGCTGAAGGAAAAAATGCAAGGGATAAAGATGTTAGGTAAAGCAGACCCTGTCCCCTCCCTGCG	NA	read-through
ANXA6	TNIP1	5	151103570	-	5	151063747	-	E	E	GGGATACCACTGTTTCTTGCCTGACTGGGCTCTATCTCTCCTTCCGCCTGTGTCTCCCTCCTGCCTGGCTCCACCAGGGTGCTGGCACAGATGAGAAGACTCTGACCAGGATCATGGTATCCCGCAGTGAGATTGACCTGCTCAACATCCGGAGGGAATTCATTGAGAAATATGACAAGTCTCTCCACCAAGCCATTGAG	GGGAGCTTTTGGAAGAGTCCCAGATGGAAGCGACCAGGCTCCGGCAGAAGGCAGAGGAGCTAGTGAAGGACAACGAGCTGCTCCCACCACCTTCTCCCTCCTTGGGCTCCTTCGACCCCCTGGCTGAGCTCACAGGTATAAGAGGAGTCTGGGTACCTCTGACTCTCCCTGTACCCCAAACTGCCCAAATCCTTCACAGT	out-of-frame	read-through
ANXA6	TNIP1	5	151103570	-	5	151087737	-	E	M	GGGATACCACTGTTTCTTGCCTGACTGGGCTCTATCTCTCCTTCCGCCTGTGTCTCCCTCCTGCCTGGCTCCACCAGGGTGCTGGCACAGATGAGAAGACTCTGACCAGGATCATGGTATCCCGCAGTGAGATTGACCTGCTCAACATCCGGAGGGAATTCATTGAGAAATATGACAAGTCTCTCCACCAAGCCATTGAG	GATCTCCAGCTGGTCAGTGCAGAATTCCTTGGGCTGCGGTTTCTAAGGCCTTACTTGACATCCAAATGTGACTCGGCATGCACCAAGGAAGGAGTGGGCCCCTTCTTCACTATGGATGGAGAAGCCTCAGAGAGTAAGTGGCAACAGGTAGGATAGGAACGGGGTGGGAGGATGTGGGCTGGGCATCTGGCAGTTTCCTC	NA	read-through
AP000347.1	AP000346.2	22	23659865	-	22	23638942	-	E	E	TTTTATCTAACATTTACAATTCTGCCAGTTCTGACTCTTAAATTCTCTTTGCCTTGAATCCCAGGATCCACCTCTGATGTTCAGTGAAGACTACCAGAAAAGTCTGCTAGAGCAGTACCATCTGGGTCTGGATCAAAAACTCAGAAAATACGTGGTTGGAGAGCTCATCTGGAATTTTGCCGATTTCATGACTAACCAGT	GTCAGCCCAAGACTACCCCGTCGGTCATTCTGTTCCTGCCGTCCTGTGAGGAGCCCCAAGCCAACAAGGCCACACTGGTGTGTCTCATGAATAACTTTATCCGGGAATCTTGATGGTGACCTGGAAGGCAGATGGTACCCTCATCACCCAGAGCGTGGAGAAGACCACGCCCTCCAAACAGAGCAACAACAAGTACGTGG	NA	intra-chromosomal
AP000347.1	AP000346.2	22	23659865	-	22	23640423	-	E	E	TTTTATCTAACATTTACAATTCTGCCAGTTCTGACTCTTAAATTCTCTTTGCCTTGAATCCCAGGATCCACCTCTGATGTTCAGTGAAGACTACCAGAAAAGTCTGCTAGAGCAGTACCATCTGGGTCTGGATCAAAAACTCAGAAAATACGTGGTTGGAGAGCTCATCTGGAATTTTGCCGATTTCATGACTAACCAGT	GTTCCTGCTCCAGCGTGGCTCCTGGACTGGCGCCAGATGCTGGCCCTGGGGGTTTCAATCCAAGCATAATTCAGTGAAGCATGTGTTTGGCAGTGGGACCCAGCTCACTGTTTTAGGTACGTGGCTCTCACAACTTTCCCTAGCCTGTCGCACCCTCTCCTGTCTCTGCAAAAATCTGTTTTCGTTCTCTGGGGCTTCTT	NA	intra-chromosomal
AP000347.1	AP000346.2	22	23659865	-	22	23640426	-	E	E	TTTTATCTAACATTTACAATTCTGCCAGTTCTGACTCTTAAATTCTCTTTGCCTTGAATCCCAGGATCCACCTCTGATGTTCAGTGAAGACTACCAGAAAAGTCTGCTAGAGCAGTACCATCTGGGTCTGGATCAAAAACTCAGAAAATACGTGGTTGGAGAGCTCATCTGGAATTTTGCCGATTTCATGACTAACCAGT	CAGGTTCCTGCTCCAGCGTGGCTCCTGGACTGGCGCCAGATGCTGGCCCTGGGGGTTTCAATCCAAGCATAATTCAGTGAAGCATGTGTTTGGCAGTGGGACCCAGCTCACTGTTTTAGGTACGTGGCTCTCACAACTTTCCCTAGCCTGTCGCACCCTCTCCTGTCTCTGCAAAAATCTGTTTTCGTTCTCTGGGGCTT	NA	intra-chromosomal
AP000347.1	ASLP1	22	23659865	-	22	23652944	-	E	E	TTTTATCTAACATTTACAATTCTGCCAGTTCTGACTCTTAAATTCTCTTTGCCTTGAATCCCAGGATCCACCTCTGATGTTCAGTGAAGACTACCAGAAAAGTCTGCTAGAGCAGTACCATCTGGGTCTGGATCAAAAACTCAGAAAATACGTGGTTGGAGAGCTCATCTGGAATTTTGCCGATTTCATGACTAACCAGT	GTGGTTGAGGAGTGGGCCCAGGGCACCTTCAAACTCAACCCCAATGATGAGGACATCCACACAGCCAACAAGTGCCACCTGAAGGTACGAACCCTGCAGCCCCACTGCCTTCCTGGCCTCCCCTCTCCACCTTGCGCGGGGCCACTTTGAGCATTAGCACCATCATTCTGTGATCATTGGTGAAACCGCAGGGAAGGCGC	NA	read-through
AP003108.2	PPP1R32	11	61468714	+	11	61480931	+	E	M	CCCCACAGGGAGCCCAGAAGTACAGTCCCATCCCATGCTCCAGTGGTGGAGAGTCAGAAATAAGGTTGAGCGTCATTGATTTTCACCATCATAGTAAATTTTGAATCTTTACTAAGTGCAGGGCCTGTCCTGTGTGCTTCTTGAATCAGGGAGAAGGTTTTATACAAGAAAATGGCACATTCTGAAGTGGAGCTCAACAG	ACAGCAACTCTTCCCAGCCCTGTGGAGGAGGCCGGAGGTTGGGGCCGGAGCCCTGGAAGCAGGGCCTTGCTCGGGCAGCTTCTGACCCTCCCCTCCTGGCCAGGTCAGCCCCTCAGTGGGCCCTGGCCCTAGAAGGTCTCAGAAGCCTGGGGACGCTGTTGCTAGGCACCAGTTGCTAGGCTACACATTGTTTCTCCTGC	NA	intra-chromosomal
AP003108.2	PPP1R32	11	61468714	+	11	61481782	+	E	E	CCCCACAGGGAGCCCAGAAGTACAGTCCCATCCCATGCTCCAGTGGTGGAGAGTCAGAAATAAGGTTGAGCGTCATTGATTTTCACCATCATAGTAAATTTTGAATCTTTACTAAGTGCAGGGCCTGTCCTGTGTGCTTCTTGAATCAGGGAGAAGGTTTTATACAAGAAAATGGCACATTCTGAAGTGGAGCTCAACAG	GCCCCCTGGGGCCCTGCCCCACAGCATCATGATGGGGAAACTCCCCCTGGGGGTCGTCTCCCCTTATGTGAAGATGAGTTCGGGGGGCTACACGGACCCCCTGAAATTCTACGCCACCAGCTACTGCACCGCCTACGGTGAGGGTGCCTTTGCGCAGGAGCCTCTGCTAGGACATGGGCAGGAAGGGAGGGGCTCTCTCT	NA	intra-chromosomal
ARHGDIB	ERP27	12	14942275	-	12	14938052	-	M	E	AGGCGTGTTCAGCACCCTGTCCCTCCTCCCTGTCCACAGCTGGGTCCCTCTTCAACACTGCCACATTTCCTTATTGATGCATCTTTTCCCACCCTGTCACTCAACGTGGTCCCTAGAACAAGAGGCTTAAAACCGGGCTTTCACCCAACCTGCTCCCTCTGATCCTCCATCAGGGCCAGATCTTCCACGTCTCCATCTCA	ATGGTCCTGGTGCTGCCCAGGAACCCACGTGGCTCACAGATGTCCCAGCTGCCATGGAATTCATTGCTGCCACTGAGGTGGCTGTCATAGGCTTCTTCCAGGTTAGTTCCCTACTTGCAATTCCCCCAAGAGCCAGAAATGTTCTACCTTAAGGGAACCACAGCAGCCACCTGCTGCTGGCAGATGGCACTGCATTAGAA	NA	read-through
ARHGDIB	ERP27	12	14942620	-	12	14938052	-	M	E	CTTTAATCACTGTAGGCTGTAGTCCAGATTCTCCAGTTTGCAGTGTATGTTTTTCCTCTATCAGGCTCTTACCCTAATGAACTCTTCTTTCTTCTTAGTGGATAAAGCAACATTTATGGTTGGCAGCTATGGACCTCGGCCTGAGGAGTATGAGTTCCTCACTCCAGTTGAGGAGGCTCCCAAGGGCATGCTGGCGCGAG	ATGGTCCTGGTGCTGCCCAGGAACCCACGTGGCTCACAGATGTCCCAGCTGCCATGGAATTCATTGCTGCCACTGAGGTGGCTGTCATAGGCTTCTTCCAGGTTAGTTCCCTACTTGCAATTCCCCCAAGAGCCAGAAATGTTCTACCTTAAGGGAACCACAGCAGCCACCTGCTGCTGGCAGATGGCACTGCATTAGAA	in-frame	read-through
ARHGEF34P	OR2A7	7	144272445	-	7	144259632	-	E	M	GTCCTATATAGTGTTTGATAGAAGTCATGGAACTAGATAAGTCCTTCCCACAGTCTTTTGCCATCCCCATCCTTGGCCCTCCTCCTACACCCCCACAATTGATGCTATGACCCTGCTTTGTTTTCTCAGAAGTGAAAAGCTTCGGTGGATCTCAGCCTTGGCCATGCCAAGAGAGGAGTTGGACCTTCTGGAGTGTTACA	GGATATGGGGGACAATATAACATCCATCACAGAGTTCCTCCTACTGGGATTTCCCGTTGGCCCAAGGATTCAGATGCTCCTCTTTGGGCTCTTCTCCCTGTTCTACGTCTTCACCCTGCTGGGGAACGGGACCATACTGGGGCTCATCTCACTGGACTCCAGACTGCACGCCCCCATGTACTTCTTCCTCTCACACCTGG	NA	intra-chromosomal
ARHGEF5	OR2A7	7	144377190	+	7	144259632	-	E	M	GTCCTATATAGTGTTTGATAGAAGTCATGGAACTAGATAAGTCCTTCCCACAGTCTTTTGCCATCCCCATCCTTGGCCCTCCTCCTACACCCCCACAATTGATGCTATGACCCTGCTTTGTTTTCTCAGAAGTGAAAAGCTTCGGTGGATCTCAGCCTTGGCCATGCCAAGAGAGGAGTTGGACCTTCTGGAGTGTTACA	GGATATGGGGGACAATATAACATCCATCACAGAGTTCCTCCTACTGGGATTTCCCGTTGGCCCAAGGATTCAGATGCTCCTCTTTGGGCTCTTCTCCCTGTTCTACGTCTTCACCCTGCTGGGGAACGGGACCATACTGGGGCTCATCTCACTGGACTCCAGACTGCACGCCCCCATGTACTTCTTCCTCTCACACCTGG	NA	intra-chromosomal
ARID4B	B3GALNT2	1	235326914	-	1	235494828	-	E	E	AGTCGGCGTGTGATGGTTCGGGGGCTGGCGCCTGGTTGCGGCTCTTTCTTCGGGGTTCGGACGTCGCTCGCTTCTTTCCCTCCGCCTCCGCCAGTGCAGAGGGGCTCCTGTGGTGTTGACTGGGTGTCTTTTGTTTCCCCTCCAGGTGCAGCTGAACCTGGTGTTTTAGAGGATACCTTGGTCCCAGAGTCATCATGAAG	ATCAGTTGGCCTTATTTCCTCAGTGGAAATCTACTCACTATGATGTGGTAGTTGGCGTGTTGTCAGCTCGCAATAACCATGAACTTCGAAACGTGATAAGAAGCACCTGGATGAGACATTTGCTACAGCATCCCACATTAAGTCAACGGTAGGTTTTCTGAGTTGTTGCCTTGCCTGGTTTATTGAAATAAGAGTTCTGA	out-of-frame	intra-chromosomal
ARRDC2	AC003102.1	19	18001573	+	17	44222462	+	E	E	CTACCGCGGCGGGGAGCGGCTGTGCGGCCGGGTGCTGCTGGAGGCGGCGGCGCCGCTGCGGGTGCGAGCGCTCGAGGTGAAGGCGCGCGGCGGGGCGGCCACCCACTGGTTGGAGGGTCGCAGCGTGGGCGTCAACGCCGTATCCAGCGACTACGCGGCCGCGGAGACCTACCTGCGGCGTCGGCAGCTGCTGCTCCGAG	AGGAAAGGTTATCAGGACAGGACGCAGGGAGCCAGAAGACCATCTGAAGGAAGCCTGCTTCCAACGGGCCCAGCCTCCAGCCACCGCTCCTGGGGCAGCGCCATTGCTCCTGGCTCTCAGGCTGCCAGTCTCCCACACCGACGCTCTACTGCCCGCATCTCGGCCAGCTGGGTCACCCAGCCCCTTTCGACTCTCCCCTG	NA	inter-chromosomal
ARRDC2	R3HDM4	19	18001573	+	19	902130	-	E	E	CTACCGCGGCGGGGAGCGGCTGTGCGGCCGGGTGCTGCTGGAGGCGGCGGCGCCGCTGCGGGTGCGAGCGCTCGAGGTGAAGGCGCGCGGCGGGGCGGCCACCCACTGGTTGGAGGGTCGCAGCGTGGGCGTCAACGCCGTATCCAGCGACTACGCGGCCGCGGAGACCTACCTGCGGCGTCGGCAGCTGCTGCTCCGAG	GCCCCTTCCCAGCTGCCTGCCTGCCCTAGCCAGCTCCCAGGTGAAGAGACTCTCGGCTTCCAGGCGGAAACAGCACTTCATCAACCAGGCAGTGCGGAACTCAGACCTCGTGCCCAAGGCCAAGGGGCGGAAGAGCCTCCAGCGCCTGGAGAACAGTGAGCAGGGGTCGGGAGGCGCCTCCTGGGGGCTCCTGGGCCTTG	out-of-frame	intra-chromosomal
ASLP1	AP000346.2	22	23652479	-	22	23638942	-	E	E	AACCTTGGGGAGCCCAGGGGGCAGTCAGAGCTCAGCAGTGGTCCTGGCTCCCCAGGGAAGTAATATGTCAGTTTCCCTGAGCACTACCTCCTTTTCGCACAGGTGGTCACGGACCTCAGGTTGTGGATGTGGCAGACCTGCTTCACGCTCTCGGGCCTCCTCTGGGAGCTCATCAGGACTATGGGGGATTGGGCAGAGGT	GTCAGCCCAAGACTACCCCGTCGGTCATTCTGTTCCTGCCGTCCTGTGAGGAGCCCCAAGCCAACAAGGCCACACTGGTGTGTCTCATGAATAACTTTATCCGGGAATCTTGATGGTGACCTGGAAGGCAGATGGTACCCTCATCACCCAGAGCGTGGAGAAGACCACGCCCTCCAAACAGAGCAACAACAAGTACGTGG	NA	read-through
ASLP1	AP000346.2	22	23652479	-	22	23640330	-	E	M	AACCTTGGGGAGCCCAGGGGGCAGTCAGAGCTCAGCAGTGGTCCTGGCTCCCCAGGGAAGTAATATGTCAGTTTCCCTGAGCACTACCTCCTTTTCGCACAGGTGGTCACGGACCTCAGGTTGTGGATGTGGCAGACCTGCTTCACGCTCTCGGGCCTCCTCTGGGAGCTCATCAGGACTATGGGGGATTGGGCAGAGGT	TGGGACCCAGCTCACTGTTTTAGGTACGTGGCTCTCACAACTTTCCCTAGCCTGTCGCACCCTCTCCTGTCTCTGCAAAAATCTGTTTTCGTTCTCTGGGGCTTCTTCCCCTTTGCCCTCCAAGCCTTAAGCACGGAACCCTTCCTTTCTCCATAGGGTCTGGGGGAAGCGGGCTAGTCTCAGGTTAACTGGCATGAAGG	NA	read-through
ASLP1	AP000346.2	22	23652479	-	22	23640423	-	E	E	AACCTTGGGGAGCCCAGGGGGCAGTCAGAGCTCAGCAGTGGTCCTGGCTCCCCAGGGAAGTAATATGTCAGTTTCCCTGAGCACTACCTCCTTTTCGCACAGGTGGTCACGGACCTCAGGTTGTGGATGTGGCAGACCTGCTTCACGCTCTCGGGCCTCCTCTGGGAGCTCATCAGGACTATGGGGGATTGGGCAGAGGT	GTTCCTGCTCCAGCGTGGCTCCTGGACTGGCGCCAGATGCTGGCCCTGGGGGTTTCAATCCAAGCATAATTCAGTGAAGCATGTGTTTGGCAGTGGGACCCAGCTCACTGTTTTAGGTACGTGGCTCTCACAACTTTCCCTAGCCTGTCGCACCCTCTCCTGTCTCTGCAAAAATCTGTTTTCGTTCTCTGGGGCTTCTT	NA	read-through
ASNSD1	ANKAR	2	189667945	+	2	189689527	+	E	E	TTTCTTTAAACCTCATAGGTAGTTCTCACTGGAATTGGTGCAGATGAGCAACTTGCAGGTTATTCTCGTCATCGTGTCCGCTTTCAGTCGCATGGGCTGGAAGGATTGAATAAGGAAATAATGATGGAACTGGGTCGAATTTCTTCTAGAAATCTTGGTCGTGATGACAGAGTTATTGGTGATCATGGAAAAGAAGCAAG	GTTTGACTGATATTACAAAGGATCCAGACTTTAATGAAATCTATGATGAAGACGTGAATGAAGATCCAACATATGATCCCAACAGCCCTGAAGAAACAGCTGTATTTATGAAATATGCTGAAAATATTATGCTAAAGTTAACATTCAGTACCACACAAATTCAACAGTATGAAAATGTCTTTATATTTGAAACAGGCTAT	out-of-frame	intra-chromosomal
ATP9A	NFATC2	20	51598309	-	20	51524110	-	M	E	CATCAATCTGGAAAGAACTTACATAAAGCGCCATTGACACTGTCACCTGGGAGCTCCATGGGCCGTAAGTCTTTGACAGCCAATTTAATTTGAGGTCAGAGGGCCTTGAGGTACACAGTCAGCACTGTTTGAACACTTTTCCTGAAAGCAAAACTCACAGCTCCCTGCGCCCTCTGACAACACTAGCTATTTCTGCCAGA	AAGAGCCGAATGCACATAAGGTCGCCAGCCCACCCTCCGGACCCGCATACCCCGATGATGTCCTGGACTATGGCCTCAAGCCATACAGCCCCCTTGCTAGTCTCTCTGGCGAGCCCCCCGGCCGATTCGGAGAGCCGGATAGGGTAGGGCCGCAGAAGTTTCTGAGCGCGGCCAAGCCAGCAGGGGCCTCGGGCCTGAGC	NA	intra-chromosomal
ATP9A	NFATC2	20	51598445	-	20	51524110	-	M	E	ACTTCTCGGAGGTCATCTTAGTTGTGGTGGGGAAGACAAAGAAATAAGCAAACAAGAAACTAGAGTTACTATACAAGAAACTCTCCTGAGTTTGTAAACCTTAAGCATAAGGATTCAGTTGACCTTTTTCTTGGTTCATCAATCTGGAAAGAACTTACATAAAGCGCCATTGACACTGTCACCTGGGAGCTCCATGGGCC	AAGAGCCGAATGCACATAAGGTCGCCAGCCCACCCTCCGGACCCGCATACCCCGATGATGTCCTGGACTATGGCCTCAAGCCATACAGCCCCCTTGCTAGTCTCTCTGGCGAGCCCCCCGGCCGATTCGGAGAGCCGGATAGGGTAGGGCCGCAGAAGTTTCTGAGCGCGGCCAAGCCAGCAGGGGCCTCGGGCCTGAGC	NA	intra-chromosomal
ATP9B	ZNF236	18	79277196	+	18	76849526	+	E	E	TGAACTTGGACATGGCTCTGGATCACACTAACCACTGCAATGGGTTTTATTTGGCAGTTTGCGTGTGAACTTGGACATGGGCAAAGCGGTGTATGGATGGATGATGATGAAAGATGAGAACATCCCTGGCACGGTCGTTCGGACCAGCACTATCCCAGAGGAACTTGGGCGCCTGGTGTATTTATTGACAGACAAAACAG	ATGGAGTTTTAACATTGAATGCGGAGAACACTAATTATGCCTATCAAGTTCCAAACTTCCATAAATGTGAAATCTGTCTACTATCTTTTCCAAAAGAATCCCAGTTTCAACGCCACATGAGGGATCACGAGCGAAATGACAAGGTATGTATTTTCAAAGGTGATGTCAGGAATGTGAGCGTTGAAACTGGAGGTATTGTA	in-frame	intra-chromosomal
B2M	PNRC1	15	44711613	+	6	89083753	+	E	E	GGCACTGCGTCGCTGGCTTGGAGACAGGTGACGGTCCCTGCGGGCCTTGTCCTGATTGGCTGGGCACGCGTTTAATATAAGTGGAGGCGTCGCGCTGGCGGGCATTCCTGAAGCTGACAGCATTCGGGCCGAGATGTCTCGCTCCGTGGCCTTAGCTGTGCTCGCGCTACTCTCTCTTTCTGGCCTGGAGGCTATCCAGC	GTTTTAAAATCAAAGATGGGAAAATCGGAGAAAATTGCCCTTCCCCATGGCCAGCTTGTTCATGGTATACACTTGTATGAGCAACCAAAGATAAACAGACAGAAAAGCAAATATAACTTGCCACTAACCAAGATCACCTCTGCAAAAAGAAATGAAAACAACTTTTGGCAGGATTCTGTTTCATCTGACAGAATTCAGAA	out-of-frame	inter-chromosomal
BANP	SNX29P2	16	88035394	+	16	29355787	+	E	E	TATTCAGGATTTAGTTATCTTTTTGAATTGTAAACAGATAATCAAGAACAAACATTCCGGAAGATGTTTCTTGTTTCCTTTGCTTTTGATTTTCTTCTGATGCTTCTTGGTGTCTTTTCTTGCTGCGGATCCCACAGGGACACCTCCACATCGCCCAGGTGCCGCAGGGGGAGCAAGTCCAGATCACGCAGGACAGCGAG	AGCCCGTGTTCTGGTACTACGTGAAGGAGGTCCTCAACAAGCACGAGCTGCAAGCGCTTCTACTCCCTGCGCCACATCGCCTCAGACGTGGGCCGGGGCCGCACCTGGCTGCGCTGTGCCCTCAACGAACACTCCCTGGAGCGCTACCTGCACATGCTCCTGGCCGACCGCTGCAGGCTCAGGTACGTGGCCGGGATGGG	NA	intra-chromosomal
BET1	AC006378.1	7	93975904	-	7	93954543	-	E	M	CAGTGGATCCTTCAGGTTCCAGGGATTTCACCAGTAGCAGTGAAAGCCTACTTCTGCTAATTTTGACTGTTCCTCAGCATTTGTCCAGAAGCTTAAAAAGAAGGAGGCTTACTTTCAGTGCCATCTATCACAGCTGCAGAATTATATCATGACATGTCAAAATAATGACTCTGAAGCCTTCCAAATCTTCCAAGAAAGAA	GCCCTTAAGCTCAAGGATAGCAAGTACTAGGAGCATGAAGCACCTGTTGAAAATATTACATGTTTGCTGGAGAATTCTTGCAAGGTAACAACAACAACAATAACAACTGCTATAGGGAAACTTGCAGAAGAGATCATGCGTTTCTGTAAATACCTGTAACACTTCTTGCTACAATGTGTTATATAAAATAAGTAGAAACT	NA	read-through
BLOC1S2	CWF19L1	10	100280124	-	10	100262063	-	E	E	CTGGAGAGACACTAGCATTATTACTTTTCCACTCTTTTCCTATATTCTTTGTTAATAAAGCCATATAAACATGAAGTTTTTCTTTGTTTTTAAAGATGCTGGACTGCAGCCTTATCTGGATCAGATCAATGTCATTGAAGAGCAGGTAGCAGCTCTTGAGCAGGCAGCTTACAAGTTGGATGCATATTCAAAAAAACTGG	CTTGGCTTGTGGAGATGTTGAAGGAAAGTTTGATATTTTATTCAATAGAGTTCAAGCAATTCAGAAGAAAAGTGGAAACTTTGATGTAAGATGTTTGTTTTTACTGAATTTAATTTTACCTTTGTAGTCACACATAAAAATAAAGTTTGCACTCCTTTAAGTCTTGATTGAACACATACCATTTTTGTTAAATTGAGTTC	out-of-frame	intra-chromosomal
BLOC1S6	SQOR	15	45587525	+	15	45658907	+	E	E	CGTCACTTCCGGGTGCGACAATCTCTTCTGTCCGGCCAGCCGCTGGAGTCGTTAGGTGCCGCCTTGCTTCTGACGAGCCACACGTTTGCTTCTTCCCTGTGTTCCCAGCTGGAGGGACATGAGTGTCCCTGGGCCGTCGTCTCCGGACGGGGCCCTGACACGGCCACCCTACTGCCTGGAGGCCGGGGAGCCGACGCCTG	CCTGATCCTGCCTGAAGATGGTGCCACTGGTGGCTGTGGTATCAGGGCCCCGTGCCCAGCTCTTTGCCTGCCTGCTCAGGCTGGGCACTCAGCAGGTCGGCCCCCTTCAGCTGCACACCGGGGCCAGCCATGCGGCCAGGAACCATTATGAGGTGCTGGTGCTGGGTGGGGGCAGTGGCGGAATCACCATGGCTGCCCGC	NA	intra-chromosomal
BLOC1S6	SQOR	15	45605514	+	15	45658907	+	E	E	AAATTTTGACCAATTTAGGAAGCACAAACTATCATTTATATATTGCCTTATTTATTCATTTTGATATTTTAGTCTATTTTAACTTGACTTTTCATTTATTTTTCCATGTTAAGTTTGCTGAGGCTAAACACTATCATGCCAAGTTGGTGAATATAAGAAAAGAGATGCTGATGCTTCATGAAAAAACATCAAAGTTAAAA	CCTGATCCTGCCTGAAGATGGTGCCACTGGTGGCTGTGGTATCAGGGCCCCGTGCCCAGCTCTTTGCCTGCCTGCTCAGGCTGGGCACTCAGCAGGTCGGCCCCCTTCAGCTGCACACCGGGGCCAGCCATGCGGCCAGGAACCATTATGAGGTGCTGGTGCTGGGTGGGGGCAGTGGCGGAATCACCATGGCTGCCCGC	NA	intra-chromosomal
BMS1P1	AGAP5	10	46809088	+	10	73697720	-	M	E	AAAACTTTTATTGATTTCTGGAAACATTTAGGGCCAATTTTTTTGTGTAAGTAATTTGAATTTATGATGATATCTCTGACCACTTTTTGATATTTTTTCTGGTTCAGGTGAGTGGTGTCATTGAGCAAACACAAAGTCGGGCTCATCCAAGGATGAGATTTTGCCAGAGAAAGGACGAGCAGCAAGTCAGGGAGCTTAAG	CGTCAGCCTCGAGTTTGACCAGCAACAGGGGTCGGTGTGTCCCTCTGAATCTGAGATCTATGAGGCAGGAGCTGGGGACAGGATGGCAGGAGCGCCCATGGCTGCTGCTGTGCAGCCTGCTGAGGTGACCGTTGAAGTTGGTGAGGACCTCCACATGCACCACATTCGTGACCAGGAGATGCCTGAAGGTAAGGAGGTGA	NA	intra-chromosomal
BMS1P1	AGAP9	10	46809088	+	10	47523491	-	M	E	AAAACTTTTATTGATTTCTGGAAACATTTAGGGCCAATTTTTTTGTGTAAGTAATTTGAATTTATGATGATATCTCTGACCACTTTTTGATATTTTTTCTGGTTCAGGTGAGTGGTGTCATTGAGCAAACACAAAGTCGGGCTCATCCAAGGATGAGATTTTGCCAGAGAAAGGACGAGCAGCAAGTCAGGGAGCTTAAG	CGTCAGCCTCGAGTTTGACCAGCAGCAGGGGTCGGTGTGTCCCTCTGAATCTGAGATCTATGAGGCAGGAGCTGAGGACAGGATGGCAGGAGCGCCCATGGCTGCTGCTGTACAGCCTGCTGAGGTGACTGTTGAAGTTGGTGAGGACCTCCACATGCACCAGGTTCGTGACCGGGAGATGCCTGAAGGTAAGGAGGTGA	NA	intra-chromosomal
BMS1P4	AC022400.6	10	73716119	-	10	73713332	-	M	E	TCAATATTTAAATATTAAATTTGTATGGTGAATGTATTCTTTTTTAATGTTAATTAAATGATTGGTCAGCCCACTTAATATTTACAATGCAGGACTTACTTTGCGTATTCTCTGTCTTGTATTTTTGCTTTATTTAAGCTAGGCTAGCCTCCAAGCTGGAAGCTGAATTGACAGTTGAAAAATAATGACATGTATACAAG	TGTCAGAGATGGCTTTGGATTCCCCGTTCTGTGTGCTGCTGTCTGGCTCCTGAACCCAGCTGTAGAGGTGTGTCAATCCCAACTGGTGAAGTACTGAGAGGAAGCTACACAAAAGGCAGCAAAGTATTAGTAAGTGTACCTCTGACATTTTAACCACCTCTGACTTTTCCATGGAATGGACAAGTAGTAGTCTCTGTCAG	NA	read-through
BMS1P4	AC022400.6	10	73718015	-	10	73705078	-	E	E	CAGGAGTGCACCACCACCCCCATCTAATATTTTTTTGTTGTTATTCTAGGGACGAGTTCTCACTATGTTGCCCAGGCTGGCCTCGAACTCCTGGGCTCAAGCAATCCTCCTGCGTTGGCCTCCCAAAGTCCTGGGATTACAGGTGTAAGCCACTACGGCTGGCCTATTATTGCTGTATTCTAACTTATTCATCTCCTATG	GTGAGTGGTGTCATTGAGCAAACACGAAGTCGGGCTCATCCAAGGATGAGATTTTGCCAGAGAAAGGACGAGCAGCAAGTCAGGGAGCTTAAGGTAATTATGGGAAAGTGACTATCTACAATTGCTTAGGTAGAAGGAGACAGATTGGATTTTTGTGTGTTTGGTATTTGGGATAAGAGGGATGTGGGTGTGTACTTGAC	NA	read-through
BMS1P4	AC022400.6	10	73718015	-	10	73713332	-	E	E	CAGGAGTGCACCACCACCCCCATCTAATATTTTTTTGTTGTTATTCTAGGGACGAGTTCTCACTATGTTGCCCAGGCTGGCCTCGAACTCCTGGGCTCAAGCAATCCTCCTGCGTTGGCCTCCCAAAGTCCTGGGATTACAGGTGTAAGCCACTACGGCTGGCCTATTATTGCTGTATTCTAACTTATTCATCTCCTATG	TGTCAGAGATGGCTTTGGATTCCCCGTTCTGTGTGCTGCTGTCTGGCTCCTGAACCCAGCTGTAGAGGTGTGTCAATCCCAACTGGTGAAGTACTGAGAGGAAGCTACACAAAAGGCAGCAAAGTATTAGTAAGTGTACCTCTGACATTTTAACCACCTCTGACTTTTCCATGGAATGGACAAGTAGTAGTCTCTGTCAG	NA	read-through
BNIP3L	PPP2R2A	8	26408376	+	8	26338890	+	E	E	CCCCACGATATTTTCAGCAAATGACATCTGCCTCTGAATTTCTTTCTCAGGGAGTTCCACTTCAGACACCCTAAACGTTCTGTGTCTTTAAGCATGAGGAAAAGTGGAGCCATGAAGAAAGGGGGTATTTTCTCCGCAGAATTTCTGAAGGTGTTCATTCCATCTCTCTTCCTTTCTCATGTTTTGGCTTTGGGGCTAGG	CAGATATAATTTCTACAGTAGAATTTAATCATTCTGGAGAATTACTAGCAACAGGAGATAAAGGTGGTAGAGTTGTCATCTTTCAACAGGAGCAGGAGGTAAGTGTTTAAAGTTTATTGTCTAAATTTCAGTTTGATCTTAGGACTAGAGCTTGTGTTGCACTGGAGAATCTCATCAGAGGATGTTGGAATTTTAAAAGA	out-of-frame	intra-chromosomal
BOLA2B	SMG1P5	16	30193358	-	16	30288681	-	E	M	GCGGGACCTGGAGGCGGAGCATGTGGTGAGTTGAGCCGCCGGACAAGGGGAAAAGAGCTCGGGGGGCGGGTTCGGCACCATTCATATTCTTCCGCTCGGTAGGAGGTGGAGGACACGACCCTCAACCGTTGCTCCTGTAGCTTCCGAGTCCTGGTGGTGTCGGCCAAGTTCGAGGGGAAACCGCTGCTTCAGAGACACAG	CTTGGATCCTAGCATGACTATACATTGTGACATGGTCATTACATATGGATTAGACCAACTGGAGAATTGCCAGACTTGTGGTACCAATTATATCATCTCAGTCTTGAATTTACTCACGCTGGTATGTGAATTATTCTTTTCCTTTTTAATGTGTTGGTTTATTCAGGCCCTTAAATCGATATGTAAGAAATTAAGGACTT	NA	intra-chromosomal
BOLA2	SMG1P2	16	29454016	-	16	29548658	-	E	M	GCGGGACCTGGAGGCGGAGCATGTGGTGAGTTGAGCCGCCGGACAAGGGGAAAAGAGCTCGGGGGGCGGGTTCGGCACCATTCATATTCTTCCGCTCGGTAGGAGGTGGAGGACACGACCCTCAACCGTTGCTCCTGTAGCTTCCGAGTCCTGGTGGTGTCGGCCAAGTTCGAGGGGAAACCGCTGCTTCAGAGACACAG	CTTGGATCCTAGCATGACTATACATTGTGACATGGTCATTACATATGGATTAGACCAACTGGAGAATTGCCAGACTTGTGGTACCAATTATATCATCTCAGTCTTGAATTTACTCACGCTGGTATGTGAATTATTCTTTTCCTTTTTAATGTGTTGGTTTATTCAGGCCCTTAAATCGATATGTAAGAAATTAAGGACTT	NA	intra-chromosomal
BOLA2	SMG1	16	29454016	-	16	18879615	-	E	M	GCGGGACCTGGAGGCGGAGCATGTGGTGAGTTGAGCCGCCGGACAAGGGGAAAAGAGCTCGGGGGGCGGGTTCGGCACCATTCATATTCTTCCGCTCGGTAGGAGGTGGAGGACACGACCCTCAACCGTTGCTCCTGTAGCTTCCGAGTCCTGGTGGTGTCGGCCAAGTTCGAGGGGAAACCGCTGCTTCAGAGACACAG	CTTGGATCCTAGCATGACTATACATTGTGACATGGTCATTACATATGGATTAGACCAACTGGAGAATTGCCAGACTTGTGGTACCGATTATATCATCTCAGTCTTGAATTTACTCACGCTGGTATGTGAATTATTCTTTTCCTTTTTAATGTGTTGGTTTATTCAGGCCCTTAAATCGATATGTAAGAAATTAAGGGCTT	in-frame	intra-chromosomal
BPTFP1	KPNA2P3	17	64761916	-	17	64758626	-	E	E	ACAACTATTATGCTTTTAATTTAGATCAACCTAGTGAAATAATTTCTTTCATTTCTTCTGAAATACAGGGCAAACTGGATCAAGGCAGTTCAGATGTGTAGCAAACTCAGAGAATTTGCATTGGCTTTAGCCATTTTGGAGTGTGCAGTTAAACCAGTTGTGATGCTACCAATATGGCGAGAATCTTTAGGACATACCAG	CTTTCTCCCTTTGTCTCATAACCATGTCCACCAATGAGAATGCTAATACACAAGCTGCCCATCTTCACAGATCTAAGAACAAGGGAAAGGACAGTACAGTGAGTACCTTCTGTTGCTTTCTTATGGTGTTATTTAAATGGGAAGACATTTGGAAAGGGATGAAAACTTAGGGATCTTTTTAAAAATGTCCTCACTTAGCA	NA	read-through
BSG	R3HDM4	19	572701	+	19	902130	-	E	E	CCGGCGCTCGCCCCGCCCCCGAGATGACGCCGTGCGTGCGCGCGCCCGGTCCGCGCCTCCGCCGCTTTTTATAGCGGCCGCGGGCGGCGGCGGCAGCGGTTGGAGGTTGTAGGACCGGCGAGGAATAGGAATCATGGCGGCTGCGCTGTTCGTGCTGCTGGGATTCGCGCTGCTGGGCACCCACGGAGCCTCCGGGGCTG	GCCCCTTCCCAGCTGCCTGCCTGCCCTAGCCAGCTCCCAGGTGAAGAGACTCTCGGCTTCCAGGCGGAAACAGCACTTCATCAACCAGGCAGTGCGGAACTCAGACCTCGTGCCCAAGGCCAAGGGGCGGAAGAGCCTCCAGCGCCTGGAGAACAGTGAGCAGGGGTCGGGAGGCGCCTCCTGGGGGCTCCTGGGCCTTG	out-of-frame	intra-chromosomal
C17orf99	SYNGR2	17	78146911	+	17	78170817	+	E	E	GGGCGCAAAAGAGCTTTTGTGAGTGATGGTGCCAGCTGAGTCCTGGGGCCTCACTACCAAGAATCAGCCTGCTCCTCCCTCCTGGCTTCAGCAGGTGGGTCTCGAGGCTGTCTCTGGTCTCCCCTCCACACCAGGCCCTCTCCTTATCGCCCTTACCTCTCTTACAGCTGCCAGCAGCTTCTCCAAGGCACGGGAGGAAG	GTCTTCGCCTTGATCGTGTTCTCCTGCATCTATGGTGAGGGCTACAGCAATGCCCACGAGTCTAAGCAGATGTACTGCGTGTTCAACCGCAACGAGGATGCCTGCCGCTATGGCAGTGCCATCGGGGTGCTGGCCTTCCTGGCCTCGGCCTTCTTCTTGGTGGTCGACGCGTATTTCCCCCAGATCAGCAACGCCACTGA	in-frame	intra-chromosomal
C17orf99	SYNGR2	17	78164364	+	17	78170817	+	E	E	CTGCCAGGCGTCCTCGGGCAGCCCACCTATCACCAACAGCCTGATCGGGAAGGATGGGCAGGTCCACCTGCAGCAGAGACCATGCCACAGGCAGCCTGCCAACTTCTCCTTCCTGCCGAGCCAGACATCGGACTGGTTCTGGTGCCAGGCTGCAAACAACGCCAATGTCCAGCACAGCGCCCTCACAGTGGTGCCCCCAG	GTCTTCGCCTTGATCGTGTTCTCCTGCATCTATGGTGAGGGCTACAGCAATGCCCACGAGTCTAAGCAGATGTACTGCGTGTTCAACCGCAACGAGGATGCCTGCCGCTATGGCAGTGCCATCGGGGTGCTGGCCTTCCTGGCCTCGGCCTTCTTCTTGGTGGTCGACGCGTATTTCCCCCAGATCAGCAACGCCACTGA	in-frame	intra-chromosomal
C17orf99	SYNGR2	17	78164662	+	17	78170817	+	E	E	TACCCGGCCACTGCTGAGAGCAGAGAGGGCACAGGAGGCAACCATGCCCACCCTGGCCCCTGCCTAAAGGAAGCCCAACCCAGCTGCCTCCGCCCCCTCCCAGGAGGGTTGCCCAGGGCACCCACCATCGTGCTGGTTGGCAGCCTTGCCTCCACTGCGGCCATCACCTCCAGGATGCTGGGCTGGACCACGTGGGCCAG	GTCTTCGCCTTGATCGTGTTCTCCTGCATCTATGGTGAGGGCTACAGCAATGCCCACGAGTCTAAGCAGATGTACTGCGTGTTCAACCGCAACGAGGATGCCTGCCGCTATGGCAGTGCCATCGGGGTGCTGGCCTTCCTGGCCTCGGCCTTCTTCTTGGTGGTCGACGCGTATTTCCCCCAGATCAGCAACGCCACTGA	NA	intra-chromosomal
C5AR2	DHX34	19	47341831	+	19	47352754	+	M	E	GCCTTGCCCTCGCTCACAGCTGCCTCAATCCCATGCTCTTCCTGTATTTTGGGAGGGCTCAACTCCGCCGGTCACTGCCAGCTGCCTGTCACTGGGCCCTGAGGGAGTCCCAGGGCCAGGACGAAAGTGTGGACAGCAAGAAATCCACCAGCCATGACCTGGTCTCGGAGATGGAGGTGTAGGCTGGAGAGACATTGTGG	AATCCAGGGCCTGAAAACCCAGAATGAACTTGTGTCCATCCCAGAGATCACTGCAGATGTCATGAGGTACCCTTTGTGTCACCAGCTCAAGCAGGCCTCTGGCCACTTTATCATCTGTGGTGGTCCTGTGCCGTGACCAGGAGGAAAAATTAGCTCTTTGAAGAGAAAGTAGTTCTCTATTGCAGGCACTGGCCTCTTAA	NA	read-through
C5AR2	DHX34	19	47343038	+	19	47352754	+	M	E	GTCATGCATCTATTTTGAAGGAAAGGCCAAGTCCAGGCTCCTTAGCTCGGCATTCAAGGCTTCTCTCCACCACTGGACACACTTACTCTCTAGCTTCTCAGACCCTGTAGCAATCAGAATCATGACCCCCGGTGATGTCCACATCTTAATCCCCTGAACCTGTGAAGAGGTGACCTTCCATGGCAAAAGGGACTTTGCAG	AATCCAGGGCCTGAAAACCCAGAATGAACTTGTGTCCATCCCAGAGATCACTGCAGATGTCATGAGGTACCCTTTGTGTCACCAGCTCAAGCAGGCCTCTGGCCACTTTATCATCTGTGGTGGTCCTGTGCCGTGACCAGGAGGAAAAATTAGCTCTTTGAAGAGAAAGTAGTTCTCTATTGCAGGCACTGGCCTCTTAA	NA	read-through
CAMK2G	NDST2	10	73817023	-	10	73808729	-	E	E	TGGCCACAGGTAGCCTGCTGCTACTGGATAGACACCGCTGATAAGGAAGGAAGACAAGTCACTCCATAGAAGCCTGATAGGCTGCTTTTTTTTTTCTCCCTGTAGGAAGATTTGTGATCCAGGCCTCACTTCCTTTGAGCCTGAGGCCCTTGGTAACCTCGTGGAGGGGATGGATTTCCATAAGTTTTACTTTGAGAATC	GTAGAGGGGAAGAGATTGAACTTTGCTGACCTTTGATGTGAGGCGCTCAGCCAGGGCCAAGGGGAGAGCCTGGCAAGATTTGCAGCCTGAAGCCATGGGCCAGGGGGCCATGGTGACCTGAGACAAGTGGACTCTGTATAGTTGCCCCCTGCTTCCCCTTCTACCTCCCCTACCCTATGCTAAGGGGACTCGTCTCCACC	NA	read-through
CCDC117	Z93930.2	22	28783645	+	22	28821972	+	E	E	CTAGAATATATAATAGCTTGACTAAATATTTTTTCTTTCTTCTGCTGCCTTAATTGATTTAGGATAATTGATGAAGATGAAGAAGTTGAAGCTGACAGAAATGTTAACCATCTCCCCAGTCTTGTCCTTTCTGATACCATGAAAACAGGTTTGAAGAGGGAATTTGATGAAGTTTTTACAAAGAAAATGATTGAGTCTAT	TGTGCCTTCAGCCAAAAGCAGAACTGGAAACATCCTAAGTGGGCCGGTAACGAGGCTAGCTCTGTCGACTAGTTCAAGACCCCTGAGCGCTTTGGGCCTGAGGTTCCTCAGCTTCCAAGTGAAAGGCTTCGACTTGGCATTCTAAGAGACAATCTCTGTGACCATCAGTTTCCTCATCTGTAAAACTGGCATCATGATAA	NA	read-through
CD74	CAMK2A	5	150404680	-	5	150273159	-	E	E	GGTGTTGGGGCCCTATTTGGCCCTGCATGTTTCTGTCCCCAGGGGCAAAGCCAGGCAGTGTAGGGGCTTGGTGGTGGCCATCGAACCTGACCTCCACCTCTATCCGTATTAGGTCTTTGAGAGCTGGATGCACCATTGGCTCCTGTTTGAAATGAGCAGGCACTCCTTGGAGCAAAAGCCCACTGACGCTCCACCGAAAG	GGGAGCCTTCTCGGTGGTGCGAAGGTGTGTGAAGGTGCTGGCTGGCCAGGAGTATGCTGCCAAGATCATCAACACAAAGAAGCTGTCAGCCAGAGGTAGGTGCCTGATTTCTACCCTGCCCACCCTCCAGGGCTCTCCTCTCTCCCCTTACCTGTACTGCTTGGTTTAGACCAGGATCCAGGGCTGAGCCCCTGGGTGAT	in-frame	intra-chromosomal
CDC25B	SF1	20	3787139	+	11	64776626	-	E	E	GCGACGCGGGCGGGGACGCGGTGCATCGCTACTGCGCCCGGCGGACAGCGACTTGCTGCTCAAAAAGAATAAGAACCAGGGTTTTTGTTTGTTTTTTTTTTTTTTAATTAAGGTAAAAATAACGCACTTTTTTTTTTGCGGAACCTGAAAAATTCAAGAAGTTGAAAAACGCTTTTCACGTCACCTGGAGAGATGCACAG	ACTTCCCAAGTAAGAAGCGGAAGAGGAGCCGCTGGAACCAAGACACAATGGAACAGAAGACAGTGATTCCAGGAATGCCTACAGTTATTCCCCCTGGACTTACTCGAGAACAAGAAAGAGCTTATATAGGTAAATATACGTTCTGCATCCAAATGCACTTTGAGATTGTTACGATTTATTCTGAGCAAGATCTGCATTTT	out-of-frame	inter-chromosomal
CDC34	GZMM	19	537147	+	19	547280	+	E	E	GCCAGAGAAGAGCCGGAAGGCTGGGGTGCCCCGGGCCGCCCCACTCCGACCCACTCTCCCCACAGGACCATTCTCCTGAGTGTGATCTCCCTCCTGAACGAGCCCAACACCTTCTCGCCCGCAAACGTGGACGCCTCCGTGATGTACAGGAAGTGGAAAGAGAGCAAGGGGAAGGATCGGGAGTACACAGACATCATCCG	GCAGCTCCTTTGGGACCCAGATCATCGGGGGCCGGGAGGTGATCCCCCACTCGCGCCCGTACATGGCCTCACTGCAGAGAAATGGCTCCCACCTGTGCGGGGGTGTCCTGGTGCACCCAAAGTGGGTGCTGACGGCTGCCCACTGCCTGGCCCAGCGGTGAGTACCCTGCCCTGCCCACCCCAGGGGTCCGGGGAATCCA	in-frame	read-through
CENPS	CORT	1	10430568	+	1	10451377	+	E	E	CGCCAGGGGGCGCGCGAGGCAGGGCGGAGCTGCGTACTTTGTCCGCCCGCGCGGCCCGTCGCTCGCGCCGCGGCGGGAAAATCCGACCTGGCCGCGCACCACCGCCCCTTCTCGGCCCTCCTGCGTTTGCCCAGGGTCGGCCCGCAGTGATGGAGGAGGAGGCGGAGACCGAGGAGCAGCAGCGATTCTCTTACCAACAG	CATATGCAGGAAGCGGCAGGAATAAGGAAAAGCAGCCTCCTGACTTTCCTCGCTTGGTGGTTTGAGTGGACCTCCCAGGCCAGTGCCGGGCCCCTCATAGGAGAGGAAGCCCGGGAGGTGGCCAGGCGGCAGGAAGGCGCACCCCCCCAGCAATCTGCGCGCCGGGACAGAATGCCCTGCAGGAACTTCTTCTGGAAGAC	in-frame	read-through
CEP63	EPHB1	3	134552012	+	3	134597801	+	E	E	ATATATAAATGAAGAATATGACTTAGCCTAATGAAAATTCCATGTGGAAAAATTTTGTAAGATGCATGTGATTTACATGTTATATTTATTTTTTTCTGTTTTCCCCTTTTCAGGAGATTTTGGATCAGCTGGAGTCACTCAAATTAGAAAATCGTCATCTTTCTGAAATGGTGATGAAATTGGAATTGGGTTTACATGAG	GTATTGCCTCCAGCACACTGTTTACATTCCTACTGTGTCTCAGCATCTGTTCTCCTGGGAATAGAACTGGTCCACCTGAACATATGATCTGTGCTGCTGTTGGTGCAGGAGGACAGGAGGGAAATAAGCTGGAAGCCATGGATGTGGAGAGTCTGGCTTCAAGATGGAGCTTGTTTACCTGCAGGTAGGGCTCCACCTCT	NA	read-through
CEP85	CATSPER4	1	26239838	+	1	26197686	+	E	E	ACTGTGCCTGGCCAAATACTTGAATATTCTATATGGTTTTGACAGTTTCAGTTGAATGGGAACTGAGTTGCGGGGAATTAAAGATACTTCAGAGAACTGACTGGTTATTCCTTCATTCTACAGTTGGCTTAAATAACTGTGATTGATGGCCATGCAGGAGAAATATCCAACTGAGGGGATCTCTCACGTCACTTCACCGA	GACGGCTGGAACATCCTCAACTTCATTATCGTCTTTATCTTGCTCTTGCGGTTCTTCATTAATGAAATCAATATTCCCTCCATCAACTACACTCTCAGGTGAGCGGGGAGCTCTGGAGAAATGAGGGGGACCTATCTGGAACCCAGGAATGAGATGGGGGGATAACGACCAGCTGGAGATCAGCTTTGCCTCTCTGGGCA	out-of-frame	intra-chromosomal
CFAP161	IL16	15	81143820	+	15	81225299	+	E	E	CAGAGCTCTGACTTAGTGCATCTGCTTGCTGTCATTTTCAGTTGTATTTGTCAAGTGACCACAGGACCCTCCTGAAATCGTCTAAGAGGTCTTGGCTCCAGGAAGTGTACCTAACAGATGAGGTCTCCCATGTGAACTGCTGGCAGGCTGCCTTCCCTGACCCCCAGTTACGCCTGGAATATGAAGGCTTCCCCGTCCCG	GGACTCATGAAGTGGCAGCTAAGCCCTGTCCAGTGGCCACCCGTCAGCCAAGGGCCAGAGACCAGGAAAGGAAGAAAGGCAGCTTCACTTCCTCTTTGAGGATGGAGTCGCACAGCCGCGCTGGAAAGAGCAGAAAATCTGCAAAATTTCGGTCCATCTCCAGGTCCCTGATGCTCTGTAATGCTAAGACCAGTGATGAT	NA	intra-chromosomal
CHD2	LINC01578	15	92901299	+	15	92883744	+	E	E	CTTTGTTCCTGATAATAAAAAGCATCGATAGAAGCCGGGACCTTACCTTTCTTTCAACTTTTGACAGTAAATACCTGGGCACAGGACTTCAAAGCAAACACAGATTCCCCCTCCCCCTTAATATTTAAGAATTAAAAGATGATGAGAAATAAGGACAAAAGCCAAGAGGAGGACAGTTCGCTACACAGCAATGCATCGAG	CCGATTTTGAAACGGCTGCAGTGATACATGCGAAGGTACTTGCTGCTTATTAAACCTTTATGACGTTAAGGTTGTCTTTGAAAAATGCAAGTTGGAGGAGTGCTTCTGGTATTTCAGAATTACGAAGACAAGTTTACTGTGTCGTCAAGGCTGTTTAATGGAAATAGATTTGATAATTACGGTGCTAGCTAGCTGATGAC	NA	intra-chromosomal
CHD2	LINC01578	15	92901299	+	15	92885515	+	E	E	CTTTGTTCCTGATAATAAAAAGCATCGATAGAAGCCGGGACCTTACCTTTCTTTCAACTTTTGACAGTAAATACCTGGGCACAGGACTTCAAAGCAAACACAGATTCCCCCTCCCCCTTAATATTTAAGAATTAAAAGATGATGAGAAATAAGGACAAAAGCCAAGAGGAGGACAGTTCGCTACACAGCAATGCATCGAG	GTGACTTAAGAGATTAAAATTAATTTGGTTGCTGTTGGTTCTGAACAAATAATGAGTTCTTTTATTTGAGGTAAGAGTGGGTTAATTTTTATTGTTTTGACAAAAATTAGCTTATTAGGCTTTTGTTTTATCTTTAATAATTTACATTTCAATTAATGAATGGGTATCATTTTTAAAAGTTGTGATTATGAATATGAGTA	NA	intra-chromosomal
CHD2	LINC01578	15	93024791	+	15	92886169	+	M	E	TCTCAGAAATCTCCTCACGATTCCAAGTCACCCCTGGATCATAGGTCTCCTTTGGAGAGATCACTAGAACAGAAAAACAACCCAGATTATAACTGGAATGTTCGGAAAACATAAAGGACAGCTCGTAAAGGAGAGAGTAAGAGTCACCAAACACGTGGATATTTTTGGTCTGATCCTACAGTAGCCGGTTATCTAGACCA	GTATGCCATTTTGAAGACTGAGACGTTGGAGTTTTATCCTAGAGGATAAAGGAAATCTTTGGGAAAGTCAGTATTTTATATAGCAAGTAAGTAAATGTTTTTACCCAACATCTGCAATTGAATAGTTACCAACATTTAAGTAGAAAAATACCATTAAAGTTTGTTAATGAAACAAACTGTAGACTACTTATCACTGAAAG	NA	intra-chromosomal
CHKB	CPT1B	22	50579036	-	22	50577934	-	E	E	CCAGTTCTACTTCCAGCAGAAGGGGCAGCTGACCAGTGTCCACTCCTCATCCTGACTCCACCCTCCCACTCCTTGGATTTCTCCTGGAGCCTCCAGGGCAGGACCTTGGAGGGAGGAACAACGAGCAGAAGGCCCTGGCGACTGGGCTGAGCCCCCAAGTGAAACTGAGGTTCAGGAGACCGGCCTGTTCCTGAGTTTGA	GTGCCGACCAACCCCCAGGATGGCGGAAGCTCACCAGGCCGTGGCCTTCCAGTTCACGGTGACCCCAGACGGGGTCGACTTCCGGCTCAGTCGGGAGGCCCTGAAACACGTCTACCTGTCTGGGATCAACTCCTGGAAGAAACGCCTGATCCGCATCAAGGTGCGCACAGGTGCTTCTCCCAGAGCGTAGGCAGAGGCCG	NA	intra-chromosomal
CHMP3	C16orf72	2	86563304	-	16	9102984	+	E	E	TATGGCGCATGCGCAACATCCCCTAGTGCCGCCGCTCCCTACTCTGGGGGTTGGGACTACCTCCTTTTCCGCGGGCCCCGCCCAGGCGGCTGCCCGTGACCTGCCTGGGCGCGGGGAACTGAAAGCCGGAAGGGGCAAGACGGGTTCAGTTCGTCATGGGGCTGTTTGGAAAGACCCAGGAGAAGCCGCCCAAAGAACTG	AAAGCGTGGATACCCATCAACGAAGTTTTGATATTGGAATTCAGATTGGCTATCAGCGACGCAATAAGGATGTGTTGGCTTGGGTTAAAAAACGCAGAAGAACTATTCGTCGAGAAGATTTGATCAGCTTCCTGTGTGGAAAAGTTCCTCCACCACGAAACTCTAGAGCTCCCCCAAGACTGACTGTAGTGTCCCCTAAC	out-of-frame	inter-chromosomal
CLUHP3	ZNF720	16	31706999	+	16	31753766	+	E	E	GCTGTCTGTGGGGAGAGAGGAGAAGGGACTTCCCAGAGCAGGTTGCAGTGCACAGGCTGAGCCCATGTCTCCCTCCCTGGTCCCTCTGCAGCCCCAGTACTGGAACGAGGAGCTGCAGATGATGAGGGACCTACCCAACAAGAACCAACCTGAGCAGCTGCTTCAAGAAAAAGCCATGTTCAAGGTGCCTGAATCCCCTG	ATATCTTTTCTCATGATACTCAAGGCCTCTTAAGAAAGAAGCTTATAGAAGCATCATTCCAAAAAGTGATATTGGATGGATATGGGAGCTGTGGCCCTCAGAATTTAAACTTAAGGAAAGAGTGGGAAAGTGAGGGTAAGTGTGAAGGTCACAATGGATATTATGATGGACATACAAAATGTAAGACAACTACCTATAAC	NA	intra-chromosomal
CNPY3	AL035587.1	6	42938207	+	6	42941510	+	E	E	TGGGTTGCGAGGCTTAGCTGAGCTCCTCTAGGAGCGAGTCAGGTGCTGGGGCTTTGCCAATATGAGGTATTATGATTAACAGTGTGATGTGCTGGTGGAAGAGTTTGAGGAGGTGATCGAGGACTGGTACAGGAACCACCAGGAGGAAGACCTGACTGAATTCCTCTGCGCCAACCACGTGCTGAAGGGAAAAGACACCA	GATCTCCCTTTGTCACCCAGGCTGGAGTGCAGTGGCGTGATCATGACTCACTGCAGGCCTCAACCTCTCAGGCTCAAGTGATCCTCCTGAATAGTTGGGACCATAGGTATGCACCACTGTACCTGGCTAATTTAAACATCTTATTTTTTGTATACCAGGTGTGGAGGCTCACACCTGTAATCCTAGCACTTTGGGAGACC	NA	read-through
CNPY3	AL035587.1	6	42938207	+	6	42943798	+	E	E	TGGGTTGCGAGGCTTAGCTGAGCTCCTCTAGGAGCGAGTCAGGTGCTGGGGCTTTGCCAATATGAGGTATTATGATTAACAGTGTGATGTGCTGGTGGAAGAGTTTGAGGAGGTGATCGAGGACTGGTACAGGAACCACCAGGAGGAAGACCTGACTGAATTCCTCTGCGCCAACCACGTGCTGAAGGGAAAAGACACCA	AAACACAAACAGCAGAATGGCTCCATCTCTGTTGAAGACTTCCATCAACTAGAACCACGAGGGCTGATGGACAGACCACAAGGCCAGTTTGTTCCAGTTCAATGATTAAAAGAACCACAGATGACCAGGCACGGTGGCTCACGCCTGTAATCCCAGCACTTTGGGAGCCCGAGGTGGGTGGATCACGAGATCAGGAGTTT	NA	read-through
COQ8B	NUMBL	19	40691592	-	19	40686995	-	M	E	TTATCTTTGCCAACATTTGAGGGAGCCTTGGGCCGCTGCATGTCGTTATGCAGATCAGACTCATCAGGGGGAGCCCTCACCTCTGCCTCAAGCCTCCCGTGGAAGGCGAGATGGTCCTGGAGGCAGTCCTCACCTCTGCCTCCCTCGCTCCTCCAACAGCTGCCTTCTCCCGGGTTCCAGCCTCTCAGTGTGTTGGAGAG	GGCGGACCCCGGAGGCCTGAGCGGCACCTGCCCCCAGCCCCCTGTGGGGCCCCGGGGCCCCCAGAAACCTGCAGGACGGAGCCAGGTGAGCGACCAGCCTGGGACAGGGCAGGGCTGAATGGGTATGTGGTCTTGCCTAACACGACCAGAGGAGCTGTCCCTGCGGTCACACAGGCTTAATCACACTCATGAGTGGACAC	NA	read-through
CPEB1	RPS17	15	82546441	-	15	82540132	-	E	E	ATCCTGCATTCCAATATCCCGCATTCCTGTGTGTGGCCAATAATGTGCCCTTCTTCTATCGCCTATCGAGCCTCCTGGTAAGAAGAGCCACTTCATCATCTTATTTTGCCTTTGTGCAGGTTCAGATTGACCCCTACCTAGAAGATTCTCTGTGTCATATCTGCAGTTCTCAGCCTGGTCCTTTCTTCTGTCGAGATCAG	GGCCGCGTTCGCACCAAAACCGTGAAGAAGGCGGCCCGGGTCATCATAGAAAAGTACTACACGCGCCTGGGCAACGACTTCCACACGAACAAGCGCGTGTGCGAGGAGATCGCCATTATCCCCAGCAAAAAGCTCCGCAACAAGATAGCAGGGTGAGTCGGGCCTTCCTCGGCCTCCGGGGCTCCGCGATCTGTTTGTGT	in-frame	intra-chromosomal
CPNE5	HOOK2	6	36740780	-	19	12773261	-	E	M	CCAATCCCTGTTGCCGCATGGAGCTCCTCAGCCCACTGACCTCTCCGTGCCTGGTGCAGGCCAGGCCCCCGTCTTCCGCCTGCCTCTGCTTCCCCGTCATGCATGGTGGTGGTGTTTCTACGGTGTCTGGTTCTGTGCCCGTCTCTGAGACAGTCTCTGTGTGGAATTTGCCTTAAACTGAAGTAAATTTGGTTCTTTTA	CTAAAGCAAAAAAAAAAAAAAAAAAAAAAAGAAACAAAGATGGTCAGGCAGACAAAAGGGGCAGACAGCCAGACAGGTCACCCCTAGAGGAAGGCGCACGCAGACAGAATAGGATGAGATGAGCAGGGAAGGAGAAGTGAGGTGGAGAGAGGATGGGACCTACAGATTCAGAGTGGGAGGCCTCTGAACTTGTCCACAGT	NA	inter-chromosomal
CPOX	AC021660.4	3	98585441	-	3	98578270	-	E	M	ATAGCCCATCGTGGAGAACGGCGGGGCATTGGTGGTATCTTTTTTGATGATCTTGACTCTCCGTCCAAGGAGGAGGTGTTTCGCTTTGTACAGAGCTGTGCCAGGGCTGTAGTTCCTTCTTACATTCCCCTTGTGAAAAAGCACTGTGATGACTCATTCACCCCCCAGGAGAAGCTGTGGCAGCAGCTCAGAAGAGGACG	TTCTTCAATAACCACGTATTTCTACTATGGATTAGACTATGTCTGAAAAGAATTGCATAACTACTGGAAAACAGATTATCCTACTGTTATTCAAAGTGAATTTCTCTTTCAATTTCTTACTGGTGTTAATTCAGTCTACCTGAAGACCACAGTGCACCTCCAGATGGCCTGAACACCTAACTGTCTTATGCATGCAGGTT	NA	read-through
CROCCP2	NBPF1	1	16625775	-	1	16608779	-	E	E	GGCAGCGGCAGGCGGAGCAGGAGGCCACAGTGGCGCCGGCAGAGCAGGAGTGGCTGGAGGAGCTGTGGTTGGAGCAGGAGGTGGCACGGCAGGGCCTGGAGGGCTCCCTATGAGTGGCGGAGCAGGCCCAGGAGGCGCTGGAGCAACAGCTCCCCACACTGCACCATGAGCTCAGTTGGCTGCAGGAGCAGCTAGCACAG	GCAATCTGAAGGCAAATCCTGTTTAGACCCAGGCGAAGGTTCCCGGTGACCCGGGCTCTCACCAGCCAATTGTCCCTTGCCGTCCTCCTGAGGGTGCCTGGAGCTTAAGCACTGTGTGCTCTTGGCCTCCACACTGGGGATGCCGCTGACTCCCACTGTCCAGGGCTTCCAGTGGATTCTCCGAGGCCCTGATGTAGAAA	NA	read-through
CTSD	IFITM10	11	1753803	-	11	1748119	-	E	E	CAGGGCGAGGTGAGCGCCGGGGGCTGGGGCTGGGGCTGGGGCTGGCAGGGGGAGCCCCAAGGCCACCACTACCACCCTGACACTGCTGTGACCCCTCTTAGTACATGATCCCCTGTGAGAAGGTGTCCACCCTGCCCGCGATCACACTGAAGCTGGGAGGCAAAGGCTACAAGCTGTCCCCAGAGGACTACACGCTCAAG	GCCCAGGGCCCCGGCCAGTGCCCAGCCCCGCTGGGAGACCCGGCCAGCACCACGGACGGCGCCCAGGAAGCCCGAGTCCCCCTGGACGGGGCCTTCTGGATTCCGAGGCCCCCGGCAGGTTCGCCCAAGGGCTGCTTCGCTTGCGTGTCCAAGCCCCCTGCCCTGCAGGCTCCGGCGGCCCCTGCCCCTGAGCCCTCGGC	in-frame	intra-chromosomal
CTSS	HORMAD1	1	150747777	-	1	150719538	-	E	E	TATCCAAAGCAGGCTAATAAAAAGTAATACCGTTTTAAAATGCCCTTTATTATCCTATAGTATTCACTCTTTTTTCCCACCCATATTTGATTCTCAGGTGTCTACTATGAACCATCCTGTACTCAGAATGTGAATCATGGTGTACTTGTGGTTGGCTATGGTGATCTTAATGGGAAAGAATACTGGCTTGTGAAAAACAG	GTTGAATTAAAGAAAATACTTTATCAGAAGAAGATGGCCACTGCCCAGTTGCAGAGGACTCCCATGGTATGATTTCTTGTATTTTGGTATATCTTAATAATAGCTGCTTTTATTGTTTCTTGAAGTCTCAAATACTCTGTTGGAAGTTAGGGCTCAACTATTTGAGGGTTTTATGATACCAGGAAACTGCATGTTTTAAG	NA	read-through
CYTH1	AC022966.1	17	78782202	-	17	78838750	-	E	E	AGGGGCGGGGCCTCGGGCCGGGGGCAGGGGGCGGGCGCAGGCGCAGGCGCGGGCGGGCGGGGCGCGGGGCGCGGGGCGCCGGGGGCGGGGCTCCGAGCCGGGCTGAGGCGAGCGGGGGCGCGGGTGGCGCGGCGGGACGCGAGCGGCGAGCCGGAGCGCGGAGCCCGGCTCCCGCACCATGGAGGAGGACGACAGCTACG	GCTCTGACGCCCGCTCTGCGGCTTCGGTGTTTGAACAGGCCACAGTCCAGGAGCGCTTACATTCAGGAGCTCCGCGTAGCACCTGCCCAACCAAACTCAGCCCTCCGTTAAGATCCTGGTTCCATGCCGCAGTAGGACAGCAGGCCCAAGTCTGCACATCCCAGGTGAGTCTGCGAGGCTTCTGTGTATTTTTTGATTCC	NA	intra-chromosomal
CYTOR	AC093616.1	2	87606769	+	2	87700984	+	M	E	TTTAAACATTATTTTTAAAACAGGCTCTGCCGACTTCCAGTTCTGGAACAAGATGGTTAAACTCATTTTTCCCTGCTCTGCTCCTCTAAATACAACTAAGTACCTTGGAAACTATTCAGCAGACAATGATAAAGGGCTCTGAAAGCTAGAAGAAAAGGTGTACTTGCAAGAAACCTCAGGACTTGAGTAACAGCAACATG	TTTGACTTTGAAGGATCACTTTCCCCTGTCATTGCGCCCAAAAAAGCCTTCCGAGACTGGATCTGATGATGTAAGCATTATTATTTCTTGCTAATATAAATTAATTTATGGATATTCATACTATTCTTCCACTTCTGTGGTATTCCTATCAATTCCTCTATCTTTCCAACACCTTTCACTTTATTTATTTTAATACTGAA	NA	intra-chromosomal
DCAF11	FITM1	14	24121517	+	14	24131276	+	E	E	CCAAAGCAGATTTCCTAACCTAGGGTTTACTCTGCATCCCTACCCAGCCTGGCGGAAGCTGAAGCTCCCAGGGGACAGCTCCTTGATGACCTACCGGGGCCACGGAGTGCTGCACACCCTCATCCGCTGCCGGTTCTCCCCCATTCATAGCACTGGCCAGCAGTTCATCTACAGTGGCTGCTCCACTGGCAAAGTGGTTG	GAACTGGAACATGGTCGGAGCCAAGGACACAGGACTAACAGGAAAGGACACAGACTGCTGTCAGGACACATACTACCACACACCCGAGGCCAGGACCCTGCTGACGTGGCAGACCTCCACCCTGGCCCCTTACTGCCCCCCGCCCCTCTCCCCCACCTGCCAGCTGCCAACAGGGCTCTGCCTTGTGTCTGCCACACCTG	NA	intra-chromosomal
DCAF11	FITM1	14	24123077	+	14	24131276	+	E	E	GAGAGGCAGGTCAGTGGTGCTACTCATGGGGAGGTGAGGGATAGTTTAGATGTCTTGTGGTGGTCCCTCTCCACTCTTGCCTGTCCTGGACAGTGTACGACCTTCTAAGTGGCCACATTGTGAAGAAGCTGACCAACCACAAGGCCTGTGTGCGTGACGTCAGTTGGCACCCCTTTGAAGAGAAGATTGTCAGCAGTTCG	GAACTGGAACATGGTCGGAGCCAAGGACACAGGACTAACAGGAAAGGACACAGACTGCTGTCAGGACACATACTACCACACACCCGAGGCCAGGACCCTGCTGACGTGGCAGACCTCCACCCTGGCCCCTTACTGCCCCCCGCCCCTCTCCCCCACCTGCCAGCTGCCAACAGGGCTCTGCCTTGTGTCTGCCACACCTG	NA	intra-chromosomal
DCTN1	SLC4A5	2	74361004	-	2	74342534	-	E	E	CCTTGATTGAGGACTTCACCCCTTGATTAAAGCAACTTCTGCTTCAGTGCTTCCTGTGTGGTGTTGAGAGTGGGACTTGGGCCATTAAGCTCACAGCAGGAGTGGAGGAGAAGCGATGCTGAGGAAGCTTTGGCTGTATCAAATTTGAGGTCTCCTCTTCGTAGTGACCAGAAGAATGCTGTTTCTAAAATTCATGTGCA	GCATCCCAGGATTTGGAATTCAGCTGTGAGCTCATGAGCTGATGGATGTTTCCAGGAGTACCCTGAAGACCACCCAGGTATGCTCTCCCCACCTCCTTTATTTTGGATGGACCAGTCTAAGGAGAGTCATCTTTTCCCACACCATTGGTGGCACTCAGTGAGTGGCTTGTTGCTTGACTGAATGCCTGCCCACACCCTCT	NA	intra-chromosomal
DCTN1	SLC4A5	2	74361413	-	2	74342534	-	E	E	ACAGTCTACATGGGCAAAGTGACCTTCTCATGTGCGGCTGGTTTTGGACAGCGACACCGGCTGGTGCTGACCCAGGAGCAGCTGCACCAGCTTCACAGTCGCCTCATCTCCTAAGCACTCCTTTCCCCTGCTGTCCCCTTCGACCCTCAGCCCTCTGGTGCCGCTCTGCCCGATGCACAGCCACCTCAGCCAGCCCCCAG	GCATCCCAGGATTTGGAATTCAGCTGTGAGCTCATGAGCTGATGGATGTTTCCAGGAGTACCCTGAAGACCACCCAGGTATGCTCTCCCCACCTCCTTTATTTTGGATGGACCAGTCTAAGGAGAGTCATCTTTTCCCACACCATTGGTGGCACTCAGTGAGTGGCTTGTTGCTTGACTGAATGCCTGCCCACACCCTCT	NA	intra-chromosomal
DCTN1	SLC4A5	2	74361413	-	2	74342537	-	E	E	ACAGTCTACATGGGCAAAGTGACCTTCTCATGTGCGGCTGGTTTTGGACAGCGACACCGGCTGGTGCTGACCCAGGAGCAGCTGCACCAGCTTCACAGTCGCCTCATCTCCTAAGCACTCCTTTCCCCTGCTGTCCCCTTCGACCCTCAGCCCTCTGGTGCCGCTCTGCCCGATGCACAGCCACCTCAGCCAGCCCCCAG	CAGGCATCCCAGGATTTGGAATTCAGCTGTGAGCTCATGAGCTGATGGATGTTTCCAGGAGTACCCTGAAGACCACCCAGGTATGCTCTCCCCACCTCCTTTATTTTGGATGGACCAGTCTAAGGAGAGTCATCTTTTCCCACACCATTGGTGGCACTCAGTGAGTGGCTTGTTGCTTGACTGAATGCCTGCCCACACCC	NA	intra-chromosomal
DHX9	NPL	1	182859117	+	1	182822115	+	E	E	ATCAGAGTCTTGTGTTTTACTCTTGAGACTATATTTGATTAGTATGTCTAGGTAAAAAATGGATTTATTTTGAAGCTGAATTATGTGCTTTTGTTTGACTATGTTGGCTTTTTGTTTTACAGGCTACTCCAGAGCAAATAAGCATGGACCTCAAGAATGAATTGATGTACCAGTTGGAACAGGATCATGATTTGCAAGCA	TACCTATAACTACCTGGGAAAAAAGACAAACCAGATGTTGGAGGCTTTTGAACAAAAGGACTTCTCTTTAGCCCTGAACTATCAGGTAAACGTTTTCTTCTCTTCCCATAAATCACAGCCTTTTTTCTTCCCCACTTGAGGATTCTTTTTCTTCTCTCTACCATGCCTGCCCTCATTAAAATTGCCCAGCCACTTCTTTC	out-of-frame	intra-chromosomal
DNAJB6	ARHGEF2	7	157337144	+	1	155969300	-	E	E	GCGGCGTCAGGGTCGGGCGGAAGTTGACGCCGCCGTGCCGCCGCCGCGTGACGCATTTCCTGTTTGTTGTTGGAGAAAGGAGAGAAAGGAAAGCGCGAGGAGCCGCCGCCACCACCAGCGCAGCAGTCCTGGAGCTGTGAGGAGATTCGGGCCGTCACCCTGCCTCCCCTGCGTCCCGCCACCGGCCGCTTCTGTCCTCG	ACCCGGGAAAAGGAGAAGATGAAGGAAGCCAAGGATGCCCGCTATACCAATGGGCACCTCTTCACCACCATTTCAGTTTCAGGCATGACCATGTGCTATGCCTGTAACAAGAGCATCACAGCCAAGGAAGCCCTCATCTGCCCAAGTAAGTTGTTTGGACCCTGAGAGTCACCCAGACTCGGTGCCCACTGACCCTGATC	NA	inter-chromosomal
DOCK8	DOCK6	9	317128	+	19	11245878	-	E	E	CAAATCTAAGTTAACTTGAGCCGTGGAGGGTAGCCTTCCCTTCCCTGGGTTAACTCTAATTGGAGCTCCCCACAGAATTCACTAATGATTTCCTTACGATGTGATTAAAAATAGGAGGATGCTGTGGAAATACGTCCAGTACCAGAATGTCCCAAGGAACACCTGGGCAACAGAATATTGGTCAAGTTGCTGACCTTGAA	GTTCGAGATTGAAATTGAGCCCATCTTTGGGATCTTGGCTCTGTATGATGTGCGGGAGAAAAAGAAGGTAGGAGGCCCTTTTTTCTCTTTCCTCCCCTTCCTTCTCCTTGTTGGGGGGCTGTGGGCTTCCCAGAGGTGGTGGCCCAGCTGCCTCTGGTGTCCCCAGATCTCGGAGAACTTCTACTTCGACCTGAACTCGG	in-frame	inter-chromosomal
DTX2P1	UPK3BP1	7	77004307	+	7	77005550	+	E	E	GAACATTCGGGGTTGGCATCTCGGAGCGGGGGAGGAGCTGGAGCTGTGCAGGGGCCTGTCCCTGTGCGGGCTCTCGGAGCACCCTATCCTGGTGTCTGTTCCTCCCGCAGGGCCCTGAGCACCCCAATCCCGGAAAGCCGTTCACTGCCAGAGGGTTTCCCCGCCAGTGCTACCTTCCAGACAACGCCCAGGGCCGCAAG	CCTCCAGGGGCTTCCAGAACCCGGAGACACTGGCTGACATTCCGGCCTCCCCACAGCTGCTGACCGATGGCCACTACATGACGCTGCCCGTGTCTCCGGACCAGCTGCCCTGTGACGACCCCATGGCGGGCAGCGGAGGCGCCCCCGTGCTGCGGGTGGGCCATGACCACGGCTGCCACCAGCAGCCCTTCTGCAACGCG	NA	read-through
DTX2	UPK3BP1	7	76504445	+	7	77005550	+	E	E	GAACATTCGGGGTTGGCATCTCGGAGCGGGGGAGGAGCTGGAGCTGTGCAGGGGCCTGTCCCTGTGCGGGCTCTCGGAGCACCCTATCCTGGTGTCTGTTCCTCCCGCAGGGCCCTGAGCACCCCAATCCCGGAAAGCCGTTCACTGCCAGAGGGTTTCCCCGCCAGTGCTACCTTCCAGACAACGCCCAGGGCCGCAAG	CCTCCAGGGGCTTCCAGAACCCGGAGACACTGGCTGACATTCCGGCCTCCCCACAGCTGCTGACCGATGGCCACTACATGACGCTGCCCGTGTCTCCGGACCAGCTGCCCTGTGACGACCCCATGGCGGGCAGCGGAGGCGCCCCCGTGCTGCGGGTGGGCCATGACCACGGCTGCCACCAGCAGCCCTTCTGCAACGCG	NA	intra-chromosomal
DUS2	NFATC3	16	68078518	+	16	68121987	+	E	E	TACAGGCAGCCTTCATTTGACTTAGGTTGGAAACACTTCCTTTTATCTGCCTTTGATTTGACCCCAGCAGTTTGGCCTACAGGGCTCATTTCTCTGGCCATGTGATTCCTTTTCTCTTTGTATCAGGTTCAACGCCCTCTAGATCGCCTGTTCTCCTCTATTGTCACCGTTGCTGAACAAAAGTATCAGTCTACCTTGTG	ATCTTGAGCCAGATGATTGTGCATCCATTTACATCTTTAATGTAGATCCACCTCCATCTACTTTAACCACACCACTTTGCTTACCACATCATGGATTACCGTCTCACTCTTCTGTTTTGTCACCATCGTTTCAGCTCCAAAGTCACAAAAACTATGAAGGAACTTGTGAGATTCCTGAATCTAAATATAGCCCATTAGGT	out-of-frame	intra-chromosomal
EED	AP003084.1	11	86277991	+	11	86284020	+	E	M	TAGCCAAGAGCACAGAGGCTGGAACTGAGCTTTTTCTGAAACAAGAAAGCTGTCTGAGGATTCCTCCAATGCTTTAGAACCTGGTAATTTTATTAATTTGATGTTTTTAAAAATATGTTTATACAGATGCTTGCATTGGGCAATCAAGTTGGCAAACTTTATGTTTGGGATTTAGAAGTAGAAGATCCTCATAAAGCCAA	TCGTGACCACTGATGTGCCAGTCTGCTTCAGTCTCTACCAAGCCCAGAACTTCACCCTCTATCGGGTCCTGAGGAAAAGCAGCTTCCACGGTTTATTTCAAGCTGGATGAGGATCCAATTGATGCCATATCCCTGTTGTAGCCTTTTGTGGTGAGACAAGGCGCTCATCAGGACAGCAGATTCTTCAAAGCCTTCCACAC	NA	intra-chromosomal
EEF1AKMT2	FAM53B	10	124760318	-	10	124706887	-	E	E	ATTTTGTCTGACAGGATTTGAACTTCTCGAAGAGCTACCAACACCCAAGTTCAGCTTTGGAGGCAGATCTGGAAACAGTGTAGCAGCATTGGTTTTCCAAAAAATGTGAGACTTTTTCTTGGACGAATTCAGGTAGCTACACAGAATCTACACAGCAAAGTTAACCTGACACAGAAAATCCTTGTGCAAATAAATGCTTA	GGAGTTGACCACATTTGGCCATTTCCCAGAAGGGCCCCACCCCAAGGGTGAGTGGCCAATGGGGAGCTGTTTCTGCTGACATCAATTCCCCAGGAGGTACTCACCCCAAGTCTGCCCAAGTGAAGATGGCTGATACCCACCCTGGGATGGAGCCCAGCGCCTGAGGCCCTTATCATGGTGATGGTCCTAAGTGAAAGCCT	NA	read-through
EEF1AKMT2	FAM53B	10	124760386	-	10	124706887	-	E	E	GTACAGTGTTAATGCATGCATATAAATACATGTAAGTATGAGACTCAATTCTTAATAAAAGTATTTAAATTTTGTCTGACAGGATTTGAACTTCTCGAAGAGCTACCAACACCCAAGTTCAGCTTTGGAGGCAGATCTGGAAACAGTGTAGCAGCATTGGTTTTCCAAAAAATGTGAGACTTTTTCTTGGACGAATTCAG	GGAGTTGACCACATTTGGCCATTTCCCAGAAGGGCCCCACCCCAAGGGTGAGTGGCCAATGGGGAGCTGTTTCTGCTGACATCAATTCCCCAGGAGGTACTCACCCCAAGTCTGCCCAAGTGAAGATGGCTGATACCCACCCTGGGATGGAGCCCAGCGCCTGAGGCCCTTATCATGGTGATGGTCCTAAGTGAAAGCCT	NA	read-through
EIF6	MMP24OS	20	35279566	-	20	35277932	-	E	E	GAGCCCATCCCTTGGCAGGCGGGGACTGTGAACCGAGGCAGTGAGGTGATTGCTGCTGGGATGGTGGTGAATGACTGGTGTGCCTTCTGTGGCCTGGACACAACCAGCACAGAGCTGTCAGTGGTGGAGAGTGTCTTCAAGCTGAATGAAGCCCAGCCTAGCACCATTGCCACCAGCATGCGGGATTCCCTCATTGACAG	ACCATGGGGGCTCAGCTAAGCGGCGGCCGCGGCGCCCCGGAGCCTGCGCAAACCCAGCCCCAGCCCCAGCCCCAGCCTGCGGCGCCGGAGGGCCCGGAACAGCCCCGGCATCCGCCCCAGCCCCAGCCCCAGCCCCAGCCCCAGCCCCAGCCCGAGCCCAGCCCGTGGGGGCCGCTGGACGACGTGCGCTTCCTCATCGC	NA	intra-chromosomal
EMC3	PRRT3	3	9969719	-	3	9950172	-	E	E	GGCCAGCCAGTGAGGCTGTAGTCCAGTTCTCTAATCTGTGTGAAGCCCATTCTTCCCCTTGGGTGCTGGGGTGCTTGCTGAGTCCTGGCACTCATGTAAGTGTGTCTTATGCTACAGCCGCTGACCAATCACGAATGATGCAGGAGCAGATGACGGGAGCAGCCATGGCCATGCCCGCAGACACAAACAAAGCTTTCAAG	GCTCATCCAGTGAGGACTGGAAGGTGGGGGCTTTAGGCCCAGGCATCGGAGTAGACCATGGCCTCCAGCCCATGGGGCTGTGTATGTGGCCTTCTGCTGTTGCTGCTGCCACTCCTGGGGACTGGCCCTGCCCTGGGGAGGGGCTTTCCCAGGCCACTTGAAAACTCCGAAATCCCTATGATCCCTGGAGCCCACCCCAA	NA	read-through
EPB41	UBB	1	29117989	+	17	16381902	+	M	E	CCTTTCTTTCATCCCAAATGACAAGGAATGTGGCTCAGAGAAGGGTTTTTCTTTTTTGACCTTTCTTCTCTCAACAGGAACCTGCCTGAGGACACCCTTCTAGAGCAAGGAATTGACTTTTAGGAGCCGTTCTCCCCACAAGACACCACATGACAAGGGGTATAAGCCCCAGCCCTGCTCATTCCCACTCACCAGCTGAG	GTCAAAATGCAGATCTTCGTGAAAACCCTTACCGGCAAGACCATCACCCTTGAGGTGGAGCCCAGTGACACCATCGAAAATGTGAAGGCCAAGATCCAGGATAAGGAAGGCATTCCCCCCGACCAGCAGAGGCTCATCTTTGCAGGCAAGCAGCTGGAAGATGGCCGTACTCTTTCTGACTACAACATCCAGAAGGAGTC	NA	inter-chromosomal
ERGIC1	RPL26L1	5	172935310	+	5	172959865	+	E	E	GGGGGCCCTCTGCAATCCAGTCCCCGCCCCCCCTGAGACACAGTTTGTACTTCTGATTCTTATATCCTCTACCCCAGGAATACGTCGCCTACAGCCACACGGGCCGCATCATCCCTGCAATCTGGTTCCGCTACGACCTCAGCCCCATCACGGTCAAGTACACAGAGAGACGGCAGCCGCTGTACAGATTCATCACCACG	AGGGTCACCATGAAGTTCAATCCCTTCGTTACCTCGGACCGCAGTAAAAACCGCAAACGTCACTTCAATGCCCCCTCACACGTGCGCAGGAAGATCATGTCATCCCCGCTCTCCAAGGAGCTGCGGCAGAAGTACAATGTCCGCTCCATGCCCATCCGCAAGGACGACGAGGTCCAGGTACGTCTCCCTCCGGCGCTAGT	NA	intra-chromosomal
ERGIC2	AC009318.1	12	29338531	-	12	29309903	-	M	E	CTGCTGCAGTATTTGTACACTTCAGACTACCTCTTAGGAAAAGCTTAACTTAGTATTGCAAAATTCCCTTTCTCTTTTTTTTTTTAAGAGATGGGGTCTCGCACTGTTGCCCAGGCTGAAGTGCAGTGGCATGATTGTAACTCACTGCATCCTCGAACTCCTGGGTTCAAGCAATCCTCCTGCTTCCATCTGCTGAGTAG	AAGAATGAAGTGGGGTTTAGACCCTAAATGCTTCAGTGTGAGCTGTGAAGCCCCACAGCTTGGCTGGATCAATCTGGACTTCGGGCAGATGCGCACTAAGGGCTGCTTACCTAGAGGAGCCACGTTTCTCCTGGTAAGATATTATTGAAAAGATGTTGCCTATATTCATGGATTTTTGTATTTGAAAAATTTGCTCCAAT	NA	intra-chromosomal
FAM157A	SEPTIN14	3	198169872	+	7	55796092	-	M	E	CCTGGCATGGTATTGACATGGTTGTTTTAAAAAGTAACTTATTTTCCAATAATGTCATATTTCTAGGCAACTTCCAGTAGTAGTACAAAGTACAACTTGTTTCTTCCCTTAGGTTCCCCAACAGTTATTGCTGTACCAGATTTGCAGTGTCCCACAAAATACTCCGGTATGTTGTACTGAAAGCATGGACACTCTCCCAG	CTGCAGGACAAGTTCGAGCATCTTAAAATGATTCAACAGGAGGAGATAAGGAAGCTCGAGGAAGAGAAAAAACAACTGGAAGGAGAAATCATAGATTTTTATAAAATGAAAGCTGCCTCCGAAGCACTGCAGACTCAGCTGAGCACCGATACAAAGAAAGACAAACATCGTAAGAAATAATAGTTTCTCTTACTATTCTG	NA	inter-chromosomal
FAM53C	KDM3B	5	138347207	+	5	138372674	+	M	E	TACTAACAAGTGTCGAGTCCCCAAGGCTGGGGGCCGAGCCTGGGAATGGGGGTGAGTGGAGGGCTCCGACTCAGGGCAGCTGGAAATCTTCTCGCTCCAGCAAGCTCGACCATGCCAAGAGACTGGCCGGGACAAGATAAACGGAGCTGGTGGCGGGAGGGACAGCCCCAGAGCAGACCCTTCCTATGGCGGCCCTGAGT	ATCTTTGTAGAATTTGATGGCTGTAACTGGAAGCAACACTCCTGGGTAAAAGTTCATGCTGAGGAAGTTATCGTGCTTCTGCTGGAAGGGTCTCTTGTATGGGCGCCCCGTGAGGACCCAGTCCTTCTCCAGGGCATTCGAGTCTCCATTGCACAATGGCCAGCCCTGGTGAGTGGCTTTTACTGGGTGGGAACATGTCT	NA	read-through
FARS2	PTER	6	5261660	+	10	16505020	+	E	E	TCTGTGGCACTCCGGCTCTGCTCAGGGCGACCTGCGTAGGGGCCTCTGGGGCAGGCCCGCTTTCTGTCAAAATGGCAGCGCCCAGCGTGCGCGGGTATCTCTGAAGTTGGGGTTTAAGATTCTTGCCCGTGAGAGCGAACGAGCCTGCCGTACTTCTGATTTTGAAACACCTGGGTCTGGGCTTCCCGGGCGAGCGGTGG	GACTATTCTTGATAAGAAAGAGCTCTTGGAGTTTGCTCAACTTGGCTGCTACTTGGAATATGATCTCTTTGGTACTGAACTACTTCATTACCAACTCGGCCCAGATATTGACATGCCTGATGATAACAAAAGAATTAGAAGGTAAATATGGTAAAGCCTCTCATAGCATTCCCTTTCCCTAGCCCTTTTTGATTGTCATA	NA	inter-chromosomal
FBXL13	AC105052.5	7	102822040	-	7	102703527	-	E	M	TTGAATAACCAGTACTTACTTTGGCTCTGTGTTCAGATTACTGACTCAGCAATGGAGATGTTATCGGCAAAATGCCATTACCTGCACATTTTGGATATCTCTGGTTGTGTCTTGCTTACTGACCAAATCCTTGAGGACCTTCAGATAGGCTGCAAACAACTCCGGATCCTTAAGATGCAATACTGCACAAATATTTCCAA	GTGAAGATACTCCTAAATAGCCACATATGGATTAATTTTATTTTAGAATCGTGAAAAATGGAAGACAGTAGCACAGACACAGAAAAAGAAGAGGAAGAGGAGAAAGATGAAAAGGATCAAGAGCCCATTTATGCCATAGTGCCCACAATTAACATTCAAGATGAGCGGTTTGTTGATTTATCTGAAACTCCAGCTTTCAT	NA	read-through
FBXL5	AC099550.1	4	15612266	-	4	15362523	-	E	E	AACATTTTTATAGATTAGTATCTTCTAATTGTCAAATTATTTTTCTTACAGGGTTTTGACTCTGGGAGGAGGGCTGCCTTATTTGGAGCACCTTAATCTCTCTGGTTGTCTTACTATAACTGGTGCAGGCCTGCAGGATTTGGTTTCAGCATGTCCTTCTCTGAATGATGAATACTTTTACTACTGTGACAACATTAACG	ACACAAAGCTACACAAATGCTCTGAAGAACTTTTACATTTTGTAAGTGGAGTTATGCTGCAGGTCAAGTTGCCTATGACTAACGCACAAGGATCAAGAATGCTGACTTAGGTAGGAAAAGTAGGGGATGGGCCAGACTTAGGGGAGGGGTCTGAGATCTGAAGTTAGCTGATTAGTCCCCCACAGAAAGATGAATCTTAC	NA	intra-chromosomal
FBXO25	SEPTIN14	8	435707	+	7	55796092	-	E	E	CAAATTGTCCTTTGCCAAAAATTTTTTTAATCGCACAATTAATTGACATTAACTGCCAATTCTTTTTGGCTAATTGACTAATTTTAACTTCTGTGTTGCTTTTCCAGAGGCATGGCTATTGCACCTTGGGAGAAGCCTTTAATCGGTTAGACTTCTCAAGTGCAATTCAAGATATCCGAAGGTTCAATTATGTGGTCAAA	CTGCAGGACAAGTTCGAGCATCTTAAAATGATTCAACAGGAGGAGATAAGGAAGCTCGAGGAAGAGAAAAAACAACTGGAAGGAGAAATCATAGATTTTTATAAAATGAAAGCTGCCTCCGAAGCACTGCAGACTCAGCTGAGCACCGATACAAAGAAAGACAAACATCGTAAGAAATAATAGTTTCTCTTACTATTCTG	in-frame	inter-chromosomal
FBXO28	CAPN2	1	224114396	+	1	223744100	+	E	E	CTTTGGCCTCCGGCTCTACCCAGCGACAGCCTCCACCGCCCGCGCCACAGCACCCGCAGCCGGGGTCCCAGGCGCTCCCAGCCCCCGCGCTGGCTCCGGACCAGCTGCCTCAAAACAACACGCTTGTGGCGCTGCCCATCGTAGCCATCGAGAACATCCTCAGCTTTATGTCCTACGACGAAATTAGCCAGCTCCGCCTG	GTGACTGCTGGCTGCTGGCAGCCATTGCCTCCCTCACCTTGAATGAAGAAATCCTGGCTCGAGTCGTCCCCCTAAACCAGAGCTTCCAGGAAAACTATGCAGGGATCTTTCACTTCCAGGTAACTTAATGGTTGGCTCAGGTGGTTCCTCAACAGGTCCAGGGGGCTAGGAACAGTCTTCTGGCTTGGCTGGGTTCATCA	out-of-frame	intra-chromosomal
FBXO30	AL023806.2	6	145814603	-	6	145737171	-	E	E	GCGGGGCGCGCGAGGAGGGTGGCTGCCTCTGGAGCAGGCCGGGAGAAGAGAAAAGGCGGCGGCCCGGCTGGGGAAGAGGGGCGGAGGAGGCGGTTCGGACGGCTGTGTGGGGTACGGAGCGTCGCCGGGACAGAGCGGAGCAGCTGGGCACGGCGTCCAGGGCAGCTAGGGCCTGGGCCGCGGTTCGGCCGCGCCGGCCG	AATGGGCAGAACTCACTCTGGAAGAGCTGGTGGGAATAATGCCATTTGGGAAGCACACAACATAGGCAGCACAGTGGAGCACAAGAAAGTCCGGAGCTGTTAGCTCCCAGGTCCTGAAGGAATGAGAACTTTCACCGGAGTCTGGATTCCACTGTAGACAAAATCCTCTCTGCATCGCCAAATGACTCTTATTTTCCTAA	NA	intra-chromosomal
FIG4	AL512303.1	6	109825334	+	6	109828496	+	M	E	CCCCAAGAGTAGACAGAAAATCTACAGAGATCTTCCAAGCCCACATCCAGGCCAGCCAAGGTATCATGCAGCCCCTAGGAAAAGAGGACTCCTCCATGTACCGAGAGTACATCAGGAACCGCTACCTGTGAAAAGAGCGCAGGTCCACCTGGTGGACACGTCTGATTAGCTTAGAACCTGTCTTGTCTCATCTTCAAAAG	AATTTACCAGATGCTGAATCAGAAGTATTTTCTCCTTTTGGAAAGTAATGTGCCTCACGATTGCCTCCACACGTGCCTTCGAGGTTAGCTGGTCAGAATGAGATTGCTTAGAGTGGCCAGAGAAGGCAAAGATGTTCTTATGTCCTGAATATGCTTTTTCTTGAAATCATGTTTTGCTCTTTTAAAATCAGTTTAAAGAT	NA	read-through
FLACC1	TRAK2	2	201342370	-	2	201420706	-	E	E	AGAGGGGTGGGAAGGGGGCTGTGCCCCATGAATTGGAAGGCGGCTGTGCCCCATAAATTGGAAGGCTTTTCAGAAGGTGCAGATCAGAATGGGACAGGGTCCTCAGTCCTGTGTTGTAGATGCTGATTTTGTTTCCAGCTCTCCAGTGAAATGGATCTCCGCTGTGCTGAGATGAAACAGAACTTTGAAAACAAGAACAG	GTCATGACTGTCCAAAGTATGATAATCACATGAGAGTGCTCGTTGCTACGGATGTCATTTGACTCATCAGAGAAAATCTGTCTAAAAGAAAATATCCATGTGACCAAATCCATTTCATTATTGAATGGCTTGATGGATTTCCTTTACTCTGATTCATACCAAAGCTGTCCTTCTCAACCAAAGCAAGAAAGGATCCTGCA	NA	intra-chromosomal
GANC	CAPN3	15	42354453	+	15	42359457	+	E	M	GGTATTGTTACTTTTTTGTGGCTAATTCTTAATATGGTTTCATAGGAAACTGGATTTTATATAAGAAATTTTATTCATTTCAACAGGGTTCCTAAAAAAGCTCTAAAATGAATGCATAGTGTGTCTTTCCTTCAAGATGTAAATGTCAAGGAATGAGTTGGCAAATCAGTTTAAAAACACAAACTACCCAACAGAAAAAT	TTTTCCTGGCTCAAGCATCTTCAGGCCACTGAAACACAACCCTCACTCTCTTTCTCTCTCCCTCTGGCATGCATGCTGCTGGTAGGAGACCCCCAAGTCAACATTGCTTCAGAAATCCTTTAGCACTCATTTCTCAGGAGAACTTATGGCTTCAGAATCACAGCTCGGTTTTTAAGATGGACATAACCTGTACGACCTTC	NA	intra-chromosomal
GANC	CAPN3	15	42354453	+	15	42359782	+	E	M	GGTATTGTTACTTTTTTGTGGCTAATTCTTAATATGGTTTCATAGGAAACTGGATTTTATATAAGAAATTTTATTCATTTCAACAGGGTTCCTAAAAAAGCTCTAAAATGAATGCATAGTGTGTCTTTCCTTCAAGATGTAAATGTCAAGGAATGAGTTGGCAAATCAGTTTAAAAACACAAACTACCCAACAGAAAAAT	CTTTTTCTTCCAAAGCCACTTGCCATGCCGACCGTCATTAGCGCATCTGTGGCTCCAAGGACAGCGGCTGAGCCCCGGTCCCCAGGGCCAGTTCCTCACCCGGCCCAGAGCAAGGCCACTGAGGCTGGGGGTGGAAACCCAAGTGGCATCTATTCAGCCATCATCAGCCGCAATTTTCCTATTATCGGAGTGAAAGAGAA	NA	intra-chromosomal
GANC	CAPN3	15	42354453	+	15	42360075	+	E	M	GGTATTGTTACTTTTTTGTGGCTAATTCTTAATATGGTTTCATAGGAAACTGGATTTTATATAAGAAATTTTATTCATTTCAACAGGGTTCCTAAAAAAGCTCTAAAATGAATGCATAGTGTGTCTTTCCTTCAAGATGTAAATGTCAAGGAATGAGTTGGCAAATCAGTTTAAAAACACAAACTACCCAACAGAAAAAT	CCAGAAGTTCCCCATCCAGTTCGTCTGGAAGAGACCTCCGGTGAGTAGCTTCCTGCTTGCTGGCTGGGTTTTCCCCCCACGGAGGAGTCCTCTCACTCAGCACCTCCGGCAGCTCAGCTGTGCACATGGGCACTGGGGGAAGGATCCTGGCAGCAGCTCTGCTGGGCTCTGTCTTTAAGTGTGAAGCAGGGAGGAGAGGA	NA	intra-chromosomal
GANC	CAPN3	15	42354453	+	15	42384483	+	E	E	GGTATTGTTACTTTTTTGTGGCTAATTCTTAATATGGTTTCATAGGAAACTGGATTTTATATAAGAAATTTTATTCATTTCAACAGGGTTCCTAAAAAAGCTCTAAAATGAATGCATAGTGTGTCTTTCCTTCAAGATGTAAATGTCAAGGAATGAGTTGGCAAATCAGTTTAAAAACACAAACTACCCAACAGAAAAAT	GAAATTTGCGAGAATCCCCGATTTATCATTGATGGAGCCAACAGAACTGACATCTGTCAAGGAGAGCTAGGTAGGAAAGTGCCTCAGGTCAGATCCTGCCAGATGATCAAGGGGTGATTACAAGGTGTGATCCCCTTCCAGGAGGTAAAGGGACAATCTGTGCTTGCTTCCAGTAACTTTTTGGAAGATTTTTTATAACA	NA	intra-chromosomal
GMFG	AC011445.1	19	39329000	-	19	39318358	-	E	E	GCAGGGACCTCCTTAGAAGAGCTCCTAGGACCCTTGGCAAGCTGCAGGGCCTTCAGGACATTACTAGAGCTTTAGAGAACACGCCTGGGTCCCCACTGATGTGCCTTTCTCCTCTTTTCCACGCAGGCTGCAAGCCGGAACAACAGATGATGTATGCAGGGAGTAAAAACAGGCTGGTGCAGACAGCAGAGCTCACAAAG	GTGCTGGCCCAGGCCCTGACTCCCTGAAGAGAGGTGAGTAGAGCCGTAAGGCTTCAGAGAGAGAGAGACATGGGGGGTGATGGGGCTTGCTGTCAGCCAGCTGGGGGTCTGGAACCCTGCCTCGCATGGATTTCAGTTCAGGGGATGACAGTTTCCTGAAGGACCAGTTGCCCACCACTCTGTCCAAGGCTGGGGAGTGG	NA	read-through
GOLPH3	AC025178.2	5	32125793	-	5	32121942	-	M	E	GCATTCCATTCCCTGTTGCCATCCTCACTGTTACCTGTTTTGGGTTTCTGGTCTACTTTGACTTTCAAAGTACCTCCAGCCTCCTCATACGCACAGCTTTTGGATGACCTCAGCTTGAGTTTCTCCATATGTGCATGTACATCTAGCATTCTGCCTACAGTTCAGACAGAAGTCACAAAAAGGCCTTCAACTCACCAAAG	GGCATTGATCTTTTTATGTACTGATTCACGAGGACTTAAGCCTATGATGCAGTTGTTTTCCCAGTCTTGGGAGCTGGCAGATGGTAAGTTTTGCTTTTGCTTTCTTTAACATTCAGAAAAGTGTAAGGTGCAGTGCTTGAGCATGCAATTTGTGGAGATCCTTCTTCTAAAGAGATGTCTGGTGGTCAGATTTGATATAT	NA	read-through
GRAMD1A	SCN1B	19	35026215	+	19	35032528	+	M	E	TCACCCCCGACCCTGCTCACCTCCTCCCCGCAGATGAAGTTCTCGCTGGAGAAGCTGCACCAAGGCATCACAGTCTCAGACCCTCCCTTTGACACCCAGCCCCGGCCCGATGACAGCTTTTCCTGAGGACCCCGGCCACGCAGCTGTTCCCCCACATGGACAGATGGACACACAGAGCCTCGGCGGCCACTGCTGGCACG	TGTCCTCAGCCTGCGGGGGCTGCGTGGAGGTGGACTCGGAGACCGAGGCCGTGTATGGGATGACCTTCAAAATTCTTTGCATCTCCTGCAAGCGCCGCAGCGAGACCAACGCTGAGACCTTCACCGAGTGGACCTTCCGCCAGAAGGGCACTGAGGAGTTTGTCAAGGTGTGCGGGTGCCGGGAACGGGCATGGGAGGGC	NA	read-through
GRK6	PRR7	5	177441990	+	5	177454829	+	M	E	CCCCCAGCCCGAGGCCCCCACCAGCAGTTGGCGGTAGCAGCTACTCCGAGCGCCGTTTACAGTTTTGCACAGTGATCTTCCCCATTGTCCACTCAAGTCGTGGCCTGGGGAACACAGACGGAGCTGTCCCCAGTGTCCTCCGTCCCTCAGCCCCTGGCCTGGCTGAGTTTGGCAGGGCCTGGGCCATCCCTGGGACAAAG	GTCCCGCGCGGCCCCGGGTGAGGCACGCCCGCGCGCCCGCCGGCGCCATGGGAAGGAGCGGGCGCCGCTGCTGTCCCCCGCCGGCGCGCGCACGACTTGAGACCTGCCACGGGCAGCCCCCGGCCGCGGGTCCCCGAGTGACGCTGGCGGCACCTGAGAGTGTGGCGCGGGCCCGGGGCCACGCAGCGGAGCCCAGTGTC	NA	read-through
GRK6	PRR7	5	177441990	+	5	177455724	+	M	E	CCCCCAGCCCGAGGCCCCCACCAGCAGTTGGCGGTAGCAGCTACTCCGAGCGCCGTTTACAGTTTTGCACAGTGATCTTCCCCATTGTCCACTCAAGTCGTGGCCTGGGGAACACAGACGGAGCTGTCCCCAGTGTCCTCCGTCCCTCAGCCCCTGGCCTGGCTGAGTTTGGCAGGGCCTGGGCCATCCCTGGGACAAAG	CGGAATCGGACATGTCCAAACCACCGTGTTACGAAGAGGCGGTGCTGATGGCAGAGCCGCCGCCGCCCTATAGCGAGGTGCTCACGGACACGCGCGGCCTCTACCGCAAGATCGTCACGCCCTTCCTGAGTCGCCGCGACAGCGCGGAGAAGCAGGAGCAGCCGCCTCCCAGCTACAAGCCGCTCTTCCTGGACCGGGGC	NA	read-through
GUK1	IBA57	1	228140363	+	1	228174692	+	E	E	GTACTTCCCTAAGGGGCGGGGAAGAACGAGTGAGACATGGGCGGGGCAGTCGCCTCATGACGTCAGTCTCGCGCGCGGGCGGAGGTGGGCCGGTGCGGCGCTGTCACGTAGGTTCAGTGGGCGGAAGAGGTGGCCCCGGATGCTGCGGCGCCCGCTGGCCGGGCTGGCTGCGGCCGCCCTGGGCCGGGCCCCACCGGACG	GCTCCAGGAACACTCGGAGGTGTCTGGCTTCCTTCTGGAGTGTGACAGCTCGGTGCAGGGCGCGCTGCAGAAGCACCTCGCGCTATACAGGATCCGGCGGAAGGTCACGGTGGAGCCGCACCCGGAGCTGCGAGTGTGGGCGGTGTTGCCCAGTTCCCCTGAGGCCTGCGGGGCTGCATCGCTGCAGGAGAGGGCAGGGG	out-of-frame	intra-chromosomal
GYS1	NTF6A	19	48982255	-	19	49025986	-	E	M	GCTTCTGGGATTTGTAGTTTTGAGGCCAGGGCTAGCGGGTGAGGGCTTTGGGCTTTACCGTGCCTTGTGGGTTCTTTAGGCATCTGGACTTCAACTTGGACAAGACCTTATACTTCTTTATCGCCGGCCGCTATGAGTTCTCCAACAAGGGTGCTGACGTCTTCCTGGAGGCATTGGCTCGGCTCAACTATCTGCTCAGA	AGTGGGACCTTCTTTTCCCCCGAGTGGTCCTGTCTAGGGGTGCCGCTGCCGGGCCCCCTCTGGTCTTCCTGCTGGAGACTGGAGCCTTTCGGGAGTCAGCAGGCGCCCGGGCCAACCGCAGCCAGCGAGGGGTGAGCGATACTTCACCGGCGAGTCATCAGGGTGAGCTGGCCGTGTGCGATGCAGTCAGTGTCTGGGTG	NA	intra-chromosomal
GZMAP1	GZMA	5	55096651	+	5	55105474	+	M	E	TATGATGGACCAAAAAACATGCAATGATGCAGAGCACTATAATTTCAAGCTGGTTGTTGAAAACTGCATGATCTGTGCTAGTGGTAGAAAAGGCGAAGATGCGGGGAGGCTTCCAAGATGGCCAAATAGGAACAGCTCCAGGCTGCAGCTCCCAGCGAGATCAATGAGGAAGACAAGTGATTTCTGCATTTCCAACTCAG	ATGTCTGTGAAAAAATTATTGGAGGAAATGAAGTAACTCCTCATTCAAGACCCTACATGGTCCTACTTAGTCTTGACAGAAAAACCATCTGTGCTGGGGCTTTGATTGCAAAAGACTGGGTGTTGACTGCAGCTCACTGTAACTTGTAAGTGCCTGGGTTTTTAAAAAAAAGTTTGTAAAGATACTCTAATTTGGGGAAA	NA	read-through
H2AC7	H3C4	6	26198859	-	6	26197269	-	E	E	GATCCTGGAGCTGGCGGGCAACGCCGCCCGCGACAACAAGAAGACCCGCATCATCCCCCGACACCTGCAGCTGGCCATCCGCAACGACGAGGAGCTAAACAAGTTGCTGGGTAAAGTCACAATTGCTCAGGGCGGTGTTCTGCCCAACATCCAGGCTGTACTGCTCCCCAAGAAGACTGAGAGTCACCACAAGGCCAAGG	CAGGGTTTAGAAGTTCGCAATGGCTCGTACCAAGCAGACTGCTCGCAAGTCCACGGGTGGGAAAGCGCCACGCAAGCAGCTGGCCACCAAGGCTGCTCGAAAGAGCGCTCCAGCCACCGGCGGCGTGAAGAAGCCCCACCGTTACCGGCCCGGCACGGTGGCTCTGCGCGAGATCCGCCGCTACCAGAAGTCGACCGAGC	NA	read-through
H2BC4	H1-6	6	26123515	-	6	26108071	-	E	M	ATTCTTTCGTTAACGACATATTTGAGCGCATCGCGGGCGAGGCTTCCCGCCTGGCGCATTACAACAAGCGCTCGACCATCACCTCCAGGGAGATCCAGACGGCCGTGCGCCTGCTGCTTCCCGGAGAGCTGGCCAAGCACGCCGTGTCGGAGGGCACCAAGGCCGTCACCAAGTACACCAGCTCCAAGTAAACATTCCAA	CTTCTGCCAGTGCTGGTGTAGCCGCTATGGAGAAACTTCCAACCAAGAAGCGAGGGAGGAAGCCGGCTGGCTTGATAAGTGCAAGTCGCAAAGTGCCGAACCTCTCTGTGTCCAAGTTGATCACCGAGGCCCTTTCAGTGTCACAGGAACGAGTAGGTATGTCTTTGGTTGCGCTCAAGAAGGCATTGGCCGCTGCTGGC	NA	read-through
HECTD4	UBC	12	112381952	-	12	124913774	-	E	E	GCGCCAAGCCTTCAGCCGGGGCCATGGGCTCGTCGGCGGCCGCGGCGGCGGCGGCGGCGGCGGCCGCTGACTCGGCGCAGTGGCTCTCGGTGAAGGAAGAGACCATCTTCCTGCACGACGGGCTGATCCGGGTCACCGACCTGGCCGAGCTGCCCAGCGAGATCCTCGGGGCCCCAGAGGCCGCGGACACCGACCTGGAG	ACAATGCAGATCTTCGTGAAGACTCTGACTGGTAAGACCATCACCCTCGAGGTTGAGCCCAGTGACACCATCGAGAATGTCAAGGCAAAGATCCAAGATAAGGAAGGCATCCCTCCTGACCAGCAGAGGCTGATCTTTGCTGGAAAACAGCTGGAAGATGGGCGCACCCTGTCTGACTACAACATCCAGAAAGAGTCCAC	NA	intra-chromosomal
HELLPAR	PARPBP	12	102205152	+	12	102148230	+	M	E	CTCCAGTTTTTTTTTCTTTCTTTGAGAAGAGTCAACTTGAGTTTTTTTGTTTGTTTGTTTTTAATTTGAAGGCTCAGAAGAGAGATCCAAGGCTTCCAGCATGTGGGCTTGTAGAGAGTACTTAGAGACGCGAGATATGGGGGCCAGCTGAGAGTGGTGAAGATGGTTAAGCTCTTGTTTTGCTCCAAGAATTGGAGTGG	CACAGTGGAGAATTTACAGTCTCTCTCAGTGATGTTTTATTGACATGGAAATACTTGCTCCATGAGAAATTGAACTTACCAGTTGAAAACATGGACGTGACTGACCATTATGAGGACGTTAGGAAGATTTATGATGATTTCTTGAAGAACAGTAATATGTTAGATCTGATTGATGTTTATCAAAAATGTAGGGCTTTGAC	NA	intra-chromosomal
HELLPAR	PARPBP	12	102205152	+	12	102153869	+	M	E	CTCCAGTTTTTTTTTCTTTCTTTGAGAAGAGTCAACTTGAGTTTTTTTGTTTGTTTGTTTTTAATTTGAAGGCTCAGAAGAGAGATCCAAGGCTTCCAGCATGTGGGCTTGTAGAGAGTACTTAGAGACGCGAGATATGGGGGCCAGCTGAGAGTGGTGAAGATGGTTAAGCTCTTGTTTTGCTCCAAGAATTGGAGTGG	AGTCAACTACTGGATTTTCTGTCTGGCAAACAGTATGCAGTAGGTGATGAAACTGATCTTTCTATACCAACATCACCAACAAGTAAATACAACCGTGATAATGAAAAGGTACTGATAAACTGTGAGTAAATTAAAGCAGACTATAATCCCTTTCAAATCACTGAATTTGGTGGTACCTTAAAGTTACTAATGCTTTGTAA	NA	intra-chromosomal
HERC2P10	AC087481.2	15	30836910	+	15	30899483	+	E	M	GCATTTCTGAGTGTCCCTGAGTTTGTCATTTTTGGTGCCTGCAGGTACTGGTAGCTCTTGCTTGTGACCTGGAGCTGGACACTCTGCCTTGCTGTGCCGAGACGCACAAGTGGGCCTGGTTCCGGAGGTACTGCATGGCCTCCCGCATTGCTGTGGCCCTTGACAAAAGAACACCATTGCCCCGTCTGTTTCTTGATGAG	TCGGGTAAAAGTTCCAGAAATGTGAAGTACAAAGATTTTTTTGATCCAGTTGAAAGTGATGAAGACATAGCAAGTGATCATGATGATGATCTGGGTTCAAACAAGTGGATGAAATTGCTGAAGAAGCAGCAGAAGAACTAAGCATTTCTGAAATGTGAGTATTTGAACCATCCTTTACATTGTGAGCTGGAATTGTCCAA	NA	intra-chromosomal
HILPDA	AC010655.3	7	128456023	+	7	128466563	+	E	E	CCTCCTGGGGCGTGCTCGCGGCTATAAGGGGCGGAGGCTGGGCGGCGTTGCTCTGCGCTCTGCGGCTGACGGCGCTTTTGTCTCCGGTGAGTTTTGTGGCGGGAAGCTTCTGCGCTGGTGCTTAGTAACCGACTTTCCTCCGGACTCCTGCACGACCTGCTCCTACAGCCGGCGATCCACTCCCGGCTGTTCCCCCGGAG	GCAGCAAATATGAAGTCTATGGACCCTGCCTCAGGTTATTCAAATAACATCCTCACCATTGATCAAATGCTCAAGAAAAAGCAGACTTGTATAGTGGCCGATGCAACTACTATTAAACAACATGTGAGTATTCCTTGTTGAGTTCCTTCCCAGAAATCACTGACAAAAATATTGTCCACTTCAATACTACACCATAAAAC	NA	intra-chromosomal
HPCAL4	NT5C1A	1	39682530	-	1	39666236	-	M	E	TCTACAAGATGGTGGGCACCGTGATCATGATGCGCATGAACCAGGACGGGCTCACGCCCCAGCAGCGTGTGGACAAGATCTTCAAGAAGATGGACCAGGATAAGGACGACCAGATTACATTGGAGGAGTTCAAGGAGGCAGCCAAGAGTGACCCATCCATTGTGTTGCTGCTGCAGTGTGACATGCAGAAGTAGAAGCTG	CCCAAGCCTCAGAATGCAGTCACCATCGCTGTGTCCTCCCGAGCCTTGTTTCGCATGGACGAGGAGCAGCAGATCTACACGGAGCAGGGCGTGGAGGAGTACGTGCGCTACCAGCTGGAACATGAGAACGAACCCTTCAGTCCCGGGCCAGCCTTCCCTTTTGTGAAGGTGAGGGAGCAGTTCCACCACTAGCTCATATA	NA	read-through
HPS1	SLC25A37	10	98443124	-	8	23568322	+	E	E	GGTTGGGGTCCTCTTCGTTACTCAGACTGAGCTCATAGATGTTGGGGCTGGAGGCTGACCTTGACCTTGCCTTTCCCTGGCAGATGAAGTGCGTCTTGGTGGCCACTGAGGGCGCAGAGGTCCTCTTCTACTGGACAGATCAGGAGTTTGAAGAGAGTCTCCGGCTGAAGTTCGGGCAGTCAGAGAATGAGGAAGAAGAG	GGATAGCTGGGAGTATGGCCACCCTGCTCCACGATGCGGTAATGAATCCAGCAGAAGGTAATGTTTCATGGTCCCAGGGAGGGGCAGTAGGGGATGTGCAAAGGGGCACAAAAAATGGTTGTGGGAGAGTGGAGAGGACTGAAGGTGGGCAGAGCGGCTCCTAGTCTCCAGTCAGAGCAGACAGGAGAATTGAATTTTTT	out-of-frame	inter-chromosomal
IFRD1	LSMEM1	7	112472861	+	7	112484812	+	E	E	TCTGTGGGTTCCACATAACTTCTGTTAATCAGAGTCACTCTGTCTAGTGAAAAAGAGCTATAATGTTTAATACTGAGCCATACCACCTTTTTCTTTCACATAAGTCAAATGAATTCCTTCGAAATGTATTTGAACTTGGACCCCCAGTGATGCTTGATGCTGCAACGCTTAAAACGATGAAGATTTCTCGTTTCGAAAGG	GGACAATGACTCATTCTTCCCAGGACACTGGTTCTTGTGGCATTCAGGAAGATGGAAAGCTTTATGTGGTGGATTCCATAAATGACTTAAACAAACTAAACCTCTGTCCAGCCGGATCGCAGCATCTGTTCCGTATGTGTGCTGGGGAAGGCACAGCAGCCCTTCCTAGCTTCTAGGCTACCTAAAAATAGCCACTGCTG	NA	read-through
IFRD1	LSMEM1	7	112475676	+	7	112484812	+	M	E	CAAATGTCGAGATAAGAGAGCAGATGTTGGAGAATTCTTCTAGATTTTCAGAACTTGAAGACTATTTTCTAATTTCTATTTTTTTTTCTATTTCAATGTATTTAAACTCTAGACACAGTTTTTATCCTGGATTAACTTAGATAACTTTTGTAGCAGTGGTTATATTGCTTATAATTTAATGTACAATACTATTGAAACTG	GGACAATGACTCATTCTTCCCAGGACACTGGTTCTTGTGGCATTCAGGAAGATGGAAAGCTTTATGTGGTGGATTCCATAAATGACTTAAACAAACTAAACCTCTGTCCAGCCGGATCGCAGCATCTGTTCCGTATGTGTGCTGGGGAAGGCACAGCAGCCCTTCCTAGCTTCTAGGCTACCTAAAAATAGCCACTGCTG	NA	read-through
IL1R2	AC007271.1	2	102026253	+	2	102043651	+	E	M	GAAAGACAAGCTTGCATTCGATACAATCATAATTAAGTGAATGTTTTTTTAACTCAGGGAATATTCAGAAAATAATGAGAACTACATTGAAGTGCCATTGATTTTTGATCCTGTCACAAGAGAGGATTTGCACATGGATTTTAAATGTGTTGTCCATAATACCCTGAGTTTTCAGACACTACGCACCACAGTCAAGGAAG	CCCTAAAGGTGATGTTGAACCTCTGATTCTGCTACAGTACTAAGATTTATTATGTCACTGGAGGGCAGTGAAGATATGATGTGACATGATGTACAGAGCAAACCAACTGGCCCTGTGAGTACTTAATCCAAGCATAACATTGTGAAAGGGATAAAAATAGAGTCTGTGGTGGATTAAAGATGCCCATGAATTCTTTGCTA	NA	read-through
INPP5D	ATG16L1	2	233198376	+	2	233256102	+	E	E	CCCCTGCACGTGAAGCAGACCTTGTCCCCTGACCAGCAGCCCACAGCCTGGAGCTACGACCAGCCGCCCAAGGACTCCCCGCTGGGGCCCTGCAGGGGAGAAAGTCCTCCGACACCTCCCGGCCAGCCGCCCATATCACCCAAGAAGTTTTTACCCTCAACAGCAAACCGGGGTCTCCCTCCCAGGACACAGGAGTCAAG	ATAACAAATTGCTGGAAAAGTCAGATCTTCATTCAGTGTTGGCCCAGAAACTACAGGCTGAAAAGCATGACGTACCAAACAGGCACGAGATAAGGTATTTTGAAACTAACTTGTATTATTTATGTCTCCTCTAAGGAAATTTATCTCAGTTCAGTTGTCACTTCTCTAATTTAAAAGCAAATCAAGTACTATTTCTGTGT	in-frame	intra-chromosomal
IRF1	AC116366.2	5	132484362	-	5	132472178	-	E	E	GCAGGGCCACAGGGTGAGTCTGCACTGGAAGGGAGTTGATAGCCTCTTGCTCTTCTGTCCCCAGCTCTTGGAGCAGTCGGAGTGGCAGCCAACAAACGTGGATGGGAAGGGGTACCTACTCAATGAACCTGGAGTCCAGCCCACCTCTGTCTATGGAGACTTTAGCTGTAAGGAGGAGCCAGAAATTGACAGCCCAGGGG	CTCTTTGCCCAGCTTCCAGTGACTCCTCTGTGCCTGGAGAGAAGGGCAAGCGCCTTACTCATGCCTTGAGGTTGCTGACCACTTCCGTCACCAGCCTCGCTCCTTCCAGACCTGCCCTGGGAGTCCCTGCCTCCTGGCCTTCACCTGCATCACGGTCTGCACTTCTCAGAGCCCTGCCCTTCCTTGAAGAACAAAGCCTG	NA	read-through
IRF2	LINC02362	4	184387944	-	4	184382305	-	M	E	TGAATTTCTCTACAGATGTCCCATTTTCAGACTGCTTTAAAAAAAATCCTTCTAATCTGCTATGCTTGAATGCCACGCGGTACAAAGGAAAAAGTATCATGGAAATATTATGCAAATTCCCAGATTTGAAGACAAAAATACTCTAATTCTAACCAGAGCAAGCTTTTTTATTTTTTATACAGGGGAATATTTTATTCAAG	TTAGAACCCCAGCTGCAAGTGAGACTGGAAAAATGGCTCTCAGAGTTCCCGCCTCTGCAGTAGAGGAAGACACTCCAGAAGGAGTTGAGAATGGGTGCTGAGTGCCTCTTCAGGATGTCTGTCACACCTCAGGAAACCTGCCAGGAATACCAAAGGGAGTGAAAAATCCAAGGTAAGAATATCCAGAGAATGAAATCTGC	NA	read-through
IRF2	LINC02362	4	184398915	-	4	184382305	-	E	E	GCAGACTTTGCATGATGGCTGTCTTTTCTTTGAAGTTGTAGGACAGTCCCATCTGGACAGCAACATTGAGAATCAAGAGATTGTCACCAATCCGCCAGACATTTGCCAAGTTGTAGAGGTGACCACTGAGAGCGACGAGCAGCCGGTCAGCATGAGCGAGCTCTACCCTCTGCAGATCTCCCCCGTGTCTTCCTATGCAG	TTAGAACCCCAGCTGCAAGTGAGACTGGAAAAATGGCTCTCAGAGTTCCCGCCTCTGCAGTAGAGGAAGACACTCCAGAAGGAGTTGAGAATGGGTGCTGAGTGCCTCTTCAGGATGTCTGTCACACCTCAGGAAACCTGCCAGGAATACCAAAGGGAGTGAAAAATCCAAGGTAAGAATATCCAGAGAATGAAATCTGC	NA	read-through
ISCA1	C9orf153	9	86272007	-	9	86221733	-	E	E	ATTTTGGTACGAGGAGGCTACTGTCACTTTATTAGTATAATTGTTTAATCTGTACTACTTTAAAACCAAGTTTATATTTTCACTTCTTTTTCAGGTAGGTGTAAAAGTTGGTGTCCGAACCAGGGGCTGTAATGGCCTTTCTTATACTCTAGAATATACAAAGACAAAAGGAGATTCTGATGAAGAAGTTATTCAAGATG	GAAAACAATTCATGAATCTAAGGGATCTGGAATGGAGATATTTTAAGGGGCTTGCGAAGTGGAGGCGCACTACTGCAATTTCATTCGGAGACATAAAATACAACACTGAGAAGAGATTTGTAGAGAGCCAGGACATGCCTGACGTTATTTTCCCCCCTATAGTTCGCAAGTCTTTGGTCATTTATCCTCAAATTGATTAT	out-of-frame	intra-chromosomal
ISCA1	C9orf153	9	86272007	-	9	86228030	-	E	E	ATTTTGGTACGAGGAGGCTACTGTCACTTTATTAGTATAATTGTTTAATCTGTACTACTTTAAAACCAAGTTTATATTTTCACTTCTTTTTCAGGTAGGTGTAAAAGTTGGTGTCCGAACCAGGGGCTGTAATGGCCTTTCTTATACTCTAGAATATACAAAGACAAAAGGAGATTCTGATGAAGAAGTTATTCAAGATG	CTTCCAGAATTATATGCATGTATTGAGAATTTTAATAAGGAGAGCAAGAAATCAAATCTTCTAAAAATGCATGGTATTTCACTTAACGAAGCACAGGAAGTACTTGCTAGAAACCTGAATGTCATGTCATTCACCAGGGGCGCTGATGTGAGAGGAGATCTCCAACCTGTTATCAGGTGCACAGTGGTTAAAAAAGAGAA	out-of-frame	intra-chromosomal
ISCA1	C9orf153	9	86272007	-	9	86229629	-	E	E	ATTTTGGTACGAGGAGGCTACTGTCACTTTATTAGTATAATTGTTTAATCTGTACTACTTTAAAACCAAGTTTATATTTTCACTTCTTTTTCAGGTAGGTGTAAAAGTTGGTGTCCGAACCAGGGGCTGTAATGGCCTTTCTTATACTCTAGAATATACAAAGACAAAAGGAGATTCTGATGAAGAAGTTATTCAAGATG	GAATTAGAGAATAAAATCCCAGCACGATGTTCCTCACTGGAGACACCAGTCCAGCTGAGGACAATAGAGAAGCCACCCTTCCTCAATGTTCAGTATGTACTTAACATTGTACAACGAGGTGTACACAGGGAGCTTTACATTCAAGAATCATAAACATTCAAACTATTGAACGCACAGTGACACACTTGGGAGCCATGGGA	NA	intra-chromosomal
JAZF1	TAX1BP1	7	27991909	-	7	27748518	+	E	E	TTTTCTTTAAAAAGTGGTGTACTAAATTAATCTTTTTCTCTGCTTAGCCTCTGTTACTTTGTGTTAGGTAGCCTCATATATTCTGATGCAAAATCTAAAAAAAATCGTAATTGTGTTTTTATTACAGATACAGATCCACGGGTTTTAGAAAAACAAGAATTACAGCAGCCAACCTATGTTGCCCTGAGTTACATAAATAG	ATTCACAATGACATCCTTTCAAGAAGTCCCATTGCAGACTTCCAACTTTGCCCATGTCATCTTTCAAAATGTGGCCAAGAGTTACCTTCCTAATGCACACCTGGAATGTCATTACACCTTAACTCCATATATTCATCCACATCCAAAAGATTGGGTTGGTATATTCAAGGTAAGAAAGCTTTCTGAATATGTTCTCCATG	NA	intra-chromosomal
KAT2B	SGO1-AS1	3	20148487	+	3	20174307	+	E	M	CATCCTCCAGCAGGTGAAGGTGGGTGTCCTCTTTATTCACCTCATGCAAATATTTTGAAATGATTTCCCACATGGAATTTCCATATTAGATACCTTACTTTTTTCTTTACCCAAGAGCCATCAAAGCGCTTGGCCCTTCATGGAACCTGTGAAGAGAACAGAAGCTCCAGGATATTATGAAGTTATAAGGTTCCCCATGG	TGCTCTTTTAGCTAGAGGCCTGGTGACTGGTCTATCTGAATTGCTCGTGGGATTCTGAATGTACTTGCAAGTGGGCAAATAGAGGTCATCGGAATCATCTCCTGAACCACTTGATTCACAGAGGCTCACTTCAGACTCGTTGTTTTCTTCTCTATTAGAGTCATTGCTCACTTTTTGTCGGAAAGGAGTAAGATGAACAC	NA	intra-chromosomal
KAT2B	SGO1-AS1	3	20148487	+	3	20174465	+	E	M	CATCCTCCAGCAGGTGAAGGTGGGTGTCCTCTTTATTCACCTCATGCAAATATTTTGAAATGATTTCCCACATGGAATTTCCATATTAGATACCTTACTTTTTTCTTTACCCAAGAGCCATCAAAGCGCTTGGCCCTTCATGGAACCTGTGAAGAGAACAGAAGCTCCAGGATATTATGAAGTTATAAGGTTCCCCATGG	AGTCATTGCTCACTTTTTGTCGGAAAGGAGTAAGATGAACACCCTCTTCCAAATTAAAATTGTAAGCATCATTGGAACTGACAGATTTGTGCATTTTTTTTTGGGGAACAGTTTTTTTATTTTCGCTTTTATTCTCTTTATATTTTGACATACGTTTTGATTTTCTCCTGTTAGCTTTTCTTTTCTCTTCTCTTTTTCTT	NA	intra-chromosomal
KAT2B	SGO1-AS1	3	20148487	+	3	20174735	+	E	E	CATCCTCCAGCAGGTGAAGGTGGGTGTCCTCTTTATTCACCTCATGCAAATATTTTGAAATGATTTCCCACATGGAATTTCCATATTAGATACCTTACTTTTTTCTTTACCCAAGAGCCATCAAAGCGCTTGGCCCTTCATGGAACCTGTGAAGAGAACAGAAGCTCCAGGATATTATGAAGTTATAAGGTTCCCCATGG	TAAACGTTCCTGGCTGAATCAGCTTTGGTGATAAGTTAACTTGGTCCTTGCTCCATTGACAAGCATTGTGTTGTACATTTTCAGGTATGTGCATGTTTACTAGTGGGTCTAAAAATCCAACTCTTTCGAATTCAAAAGACTTCCCTGCCAAATGACTGGTTTCAAAATCATCCAAGCTATCAAACTGACATATACTGTTA	NA	intra-chromosomal
KDM7A	MKRN1	7	140176744	-	7	140472011	-	E	E	TTAAAGATGGCCGGAGCGGCGGCGGCGGTGGCCGCGGGAGCAGCAGCTGGAGCCGCCGCGGCAGCCGTGTCGGTGGCGGCTCCCGGCCGGGCCTCGGCGCCTCCGCCGCCCCCGCCCGTGTACTGTGTGTGCCGGCAGCCGTACGACGTGAACCGCTTCATGATCGAGTGCGATATCTGCAAGGACTGGTTCCACGGCAG	GTATTTTATGCATGGGGTTTGTAAGGAAGGAGACAACTGTCGCTACTCGCATGACCTCTCTGACAGTCCGTATAGTGTAGTGTGCAAGTATTTTCAGCGAGGGTACTGTATTTATGGAGACCGCTGCAGGTAAGAATTTGTTTATAAATTTGTTCAGGGGTGGGTTGGAGGAAAAAGGTAAAAGACATACTTCTGATAGC	in-frame	intra-chromosomal
KIAA0232	TBC1D14	4	6782841	+	4	6923373	+	E	E	GGCCAGTTGCCGGGTAACGGAGCGGAGCGGCTCCCGGCGCGCCGCCTCCCGCCCTCCGCGGAGTGGCGCTGGGGCCGCCGCCGCCGCTTTACGTAAGGCGCAGGCCAGGGCCGCCCGGCGCTCGGCAGCCGCCCGCAGCCCCTCGGAGCCAGAGGAGAGGCGCCCCCGCCGGCCGCCGCGCCGCCCGGCAGCCTCGGCAG	TTTCTCCTTGGACCAAGATGACTGATGGAAAACTCTCCACCTCTACAAATGGCGTAGCCTTCATGGGTATTCTGGATGGTCGACCAGGAAACCCCCTTCAGAACCTGCAACACGTCAATCTCAAGGCGCCCCGACTCCTCTCCGCGCCTGAGTACGGGCCCAAGCTGAAACTCAGGGCTTTAGAAGACCGGCACAGCCTC	NA	read-through
KLF16	REXO1	19	1863041	-	19	1828631	-	E	E	CCTGCGCGGCGGACCCGGAGCCGCCCCGGGGGGCGCCTCGCCCGCCTCCTCCTCCTCAGCCGCCTCGTCCCCGTCCTCGGGCCGCGCCCCCGGCGCCGCGCCCTCCGCCGCCGCCAAGAGCCACCGCTGTCCCTTCCCGGACTGCGCCAAAGCCTACTACAAGTCCTCGCACCTAAAGTCGCACCTGCGGACGCACACAG	GGCTGGGTTACGACCCCTACAACCCTGAGCTGCCCAAGCCCCCCGCGCAGAGGGAGAATGGCACCCTGGGCCTGGGGGAGGAGCCGCGCCCGGATGTGCTGGAGTTGGAGCTGGTCAACCAGGCCATCGAGGCCGTGCGCAGTGAGGTGGAGCTGGAGCAGCGGCGCTACCGGGAGCTGCTGGAGACGACCCGTGAGCAC	in-frame	intra-chromosomal
KLF1	DNASE2	19	12887054	-	19	12881152	-	E	E	AGCCAATCAGCTAAGGACAGAGAGGAGCCCTCGAAGGGGCTATCACAGCCTCAGAGTTCACGAGGCAGCCGAGGAAGAGGAGGCTTGAGGCCCAGGGTGGGCACCAGCCAGCCATGGCCACAGCCGAGACCGCCTTGCCCTCCATCAGCACACTGACCGCCCTGGGCCCCTTCCCGGACACACAGGATGACTTCCTCAAG	GTTCGTGGTCTACAAGCTGCCAGCTCTTAGAGGGTCCGGGGAGGCGGCGCAGAGAGGGCTGCAGTACAAGTATCTGGACGAGAGCTCCGGAGGCTGGCGGGACGGCAGGGCACTCATCAACAGCCCGGAGGGGGCCGTGGGCCGAAGCCTGCAGCCGCTGTACCGGAGCAACACCAGCCAGGTGAAGGGGGCCCCGGGCC	out-of-frame	read-through
KRT128P	KRT73	12	52630379	-	12	52616380	-	M	E	GAAAGAGGGTGGAGAAGAGACAAGCATAGGTGGGTGCAGGAAGGTACCTGGTCTCTCGTGATCCACTCACTGCCTACTGTTGGCCCTCGGCACAGTGCTGCCCTGCAAGACACCATCCTGGAGGCAGAGCAGAAGGGCAAGGTAGCCATCGGAGATGCCCAGGACAAGCTGGCTGAGGTGGAGGCTGGACCAGCTGCTCT	GTGCGGTTCCTGGAGCAGCAGAACCAGGTGCTGGAGACCAAGTGGGAGCTGCTACAGCAGCTGGACCTGAACAACTGCAAGAATAACCTGGAGCCCATCCTTGAGGGCTACATCAGCAACCTGCGGAAGCAGCTGGAGACGCTGTCTGGGGACAGGGTGAGGCTGGACTCGGAGCTGAGGAGCGTGCGCGAAGTGGTGGA	NA	read-through
LAMTOR5-AS1	RBM15	1	110356031	+	1	110346308	+	E	E	AGTAATTGGTTAAACATCTTTTTTCCCCCTGGGTTTCTTTTTAGGAACTACTGACAAAAACCTATAGTCGACTTTGGGATCTGACTTTATTATTCAGCAACTCAAAGATGAGTTCTAATTGGCAGACTTCTGGCACTGGCACTTGTCCTCCTGTTTCTATAGAAACTGGGTTGGAAGTCAGAGCTGCACAAAGGGAAAGG	CAAAACTGGTTGAACAGCGGATGAAGATATGGAATTCAAAGCTCTAATGGACCTTTTTGAAGAGAAGTTGTGGCTTATGTGGAGTTTACATGGGCCTCTGATGGAAGAAAGCTAATCTGTTTAGTATTTGTGCATTTTACTAAAATGGCAGCTTAAAGTTGTGTATCTGCTATTGTGATGCCAATGCCGGTGTTTTAAGT	NA	intra-chromosomal
LINC-PINT	AC016831.1	7	130941413	-	7	130912152	-	M	E	GCTTCCCGATCCTCACAAGTGTGTCTTCAGTGTCTGACATGAACTGGGAACTTGGGGCATCTTTAGAAGCACAGACATTTGGAGTTCCACGGCAAACCTGGATGTAAGCACTCACACAGCTTTTAAAGTGAAAGCAGGGACCTTGAGGAAGGAATCGCCGTCATCTCATTGCCGACCTGCTTACTGTGCTGGGAAACAAA	GACAAGTCCTGCGCTTGGGGATCCTCTGTACGCCCGTTCACTGGTGAGTATGTATGACAGCAATTTCTGATTTCACTAGTTCTTGCTTCTAACACCTAAATGGTGCTTTGTCTAGGGAAACGCTTTAAAGAGCATTTTCCCCCAGTACGTTTATAATACATTTCATATTTACCTCCAGAAAATACTGTGGATGTGATAAT	NA	intra-chromosomal
LINC-PINT	AC016831.1	7	130945720	-	7	130884396	-	E	E	TGTTTATTCAGAATCCCAGTATAGCTGTGACATGAACCAAAACAAGTGATTTTTCTTATTTTAGTGCTTTGATTTTCCCATTAGGAAAAATGAGGAAGCTGTGAGTACCAGTGGAAGGAACGAGCCAGGAAGAGGGACTGGAACCATCTCAGAAGCCATGCCCCTCAGGCTGGAACTTGCCCTGTCTCCTCGCAGATGAG	GTGCAGGTCTTCTGAACAAATGCCTCCTGAGGATTTCTGTGCCTGGAAAATATCTGTTAACAGACTGCTTTTACACCTACGTAAGTAGAGGCTTCTGCTTATAAGTCAACCTCAAGGGAGTTTTATTTTGTCCCTGGATGATTCCTCAGTACATTTTTCTTTTTCTTTTTTGAGGTAGGGTTTTGCTCTGTTGCCCAGGC	NA	intra-chromosomal
LINC-PINT	AC016831.1	7	130945720	-	7	130912152	-	E	E	TGTTTATTCAGAATCCCAGTATAGCTGTGACATGAACCAAAACAAGTGATTTTTCTTATTTTAGTGCTTTGATTTTCCCATTAGGAAAAATGAGGAAGCTGTGAGTACCAGTGGAAGGAACGAGCCAGGAAGAGGGACTGGAACCATCTCAGAAGCCATGCCCCTCAGGCTGGAACTTGCCCTGTCTCCTCGCAGATGAG	GACAAGTCCTGCGCTTGGGGATCCTCTGTACGCCCGTTCACTGGTGAGTATGTATGACAGCAATTTCTGATTTCACTAGTTCTTGCTTCTAACACCTAAATGGTGCTTTGTCTAGGGAAACGCTTTAAAGAGCATTTTCCCCCAGTACGTTTATAATACATTTCATATTTACCTCCAGAAAATACTGTGGATGTGATAAT	NA	intra-chromosomal
LINC00115	AL669831.4	1	827484	-	1	810170	-	M	E	GAGACACTGGCAGGGCCAGAAACGCGCGCAGCGGGGGCGGGAGGTCGGTAAGCTCCCCGCCCCTGCCCGAGACCCCGCCCCGGCCCGGCCCGGCCCCGCCTTTTTCTCTGCCTCCCCTCCCTGCACGTACGCGCCCCGCCCCTCGCGCGACGTTTTTTGTTGACCCGGAAACGGATTATCCGGAGCCAAGGTCCGCTCGG	TATCTTAAATAGTGAAGATGGAGAAATAGTCAATAATGAAGAGCATGAATATGCATCCAAAAAAAGGAAAAAGGACCATTTTAGAAATGACACAAATACTCAAAGTAAGATCATTCTCATTAATTTTATTTTACTTGTTGATTATGTTGAAATACTAAATTACTCTGACAATGCTATCTTATGAAATAAAAGGTGATACA	NA	read-through
LINC00402	AL353660.1	13	74231752	+	13	74356147	+	E	M	TGTCATGTTTCATATACAAGTTTGGGAGCCTCCAGCCCTGACTATCCCAACATATACAACATAATGTATATGTTGTCTTTGGAAATATCTTCTGTGAAGGCCAAGCATTTAATATTACAGGAAACCTTGAAGTGGATATGGAAGCTTGGCAGCCAGCTTGGATCTTCCTAAGAGCCTCTTTCCTTCATACCATCTTCAGA	GTATAACTCCTACTTGAAGAGTGTGAGAGAATATTTACTACTCGGATGTTTGAGACATACCAAAAAATGCTTTTTGATCCTTTATCAAGAAGACGTAATGACCAAGATTGATAAAGAAAAATGCAATGGTTACTTTACCTGCAACCATCTCAAAGACGCTCTAATGTCATTTCAGAGTGAGTACTTCAAGTGGTAGGGGT	NA	read-through
LINC00402	AL353660.1	13	74231752	+	13	74365025	+	E	M	TGTCATGTTTCATATACAAGTTTGGGAGCCTCCAGCCCTGACTATCCCAACATATACAACATAATGTATATGTTGTCTTTGGAAATATCTTCTGTGAAGGCCAAGCATTTAATATTACAGGAAACCTTGAAGTGGATATGGAAGCTTGGCAGCCAGCTTGGATCTTCCTAAGAGCCTCTTTCCTTCATACCATCTTCAGA	GGACTTCAGCCATGAACTTGGTGATGAGCCAGAGAAGGTAACTTTTCATCCCCTACAAGACCTGTAAGTCCAAAACAAAATTTTGTGCATTTTCTGGCTAAGGACAATAATTCCTGTAGTGGGAATATTAAAGACAAGTCTACGAATACCATAAAATGATAAAAAAAGTCAAACTTGGAAGAAAAGTTAGACAATTTGTT	NA	read-through
LINC00618	VRK1	14	96945382	+	14	96833467	+	M	E	TCCATGTTACCAGCATGTTATCAGCATGGCTCCGAATCCTATATCCACCCTCCAGCCACACCCCGGGACACTCTGGATCGAAGCCACCCAGCGTCAGAGCTTGGACGATCAAGGTGGACCTACCCGCTCAGAAAGACAGTGGCGCTTCTGTCAAGGGAGACCTCAACGACCTTCCTCTGAAAAGAAAAATGTCCTTGCAA	TGAAAATGCCTCGTGTAAAAGCAGCTCAAGCTGGAAGACAGAGCTCTGCAAAGAGACATCTTGCAGAACAATTTGCAGTTGGAGAGATAATAACTGACATGGCAAAAAAGGAATGGAAAGTAGGATTACCCATTGGCCAAGGAGGCTTTGGCTGTATATATCTTGGTAAGTGTGTGACTGCTTCTAATGATCAATCCAAA	NA	intra-chromosomal
LINC00630	Z68871.1	X	102865152	+	X	102897574	+	E	E	TGTGTGTGTGTGTGTGTATGCTGACAACCACATTTCCCTCTGCCCTTTTGTGGGTTTGTGTCTCATTTGGTTTCTCTTCCCAAATTCAGGCTCAGAAGTGACAAAAGAGAATTATCAGGATGGCAGTCCTTATAACCAGATGCTTATCAACATTCTTCACTACATTCTGAAGATGAATTTCTACAAGGGAAATTGTTTAT	GGAGGCAGCAGATGGCTGAAATTCTGATCCGATGTGGCTGGTTAATGCATGATCTGAAAACCCCTGCACTGGTGATTTTGGGACAGATCTAGAATATACCAATAAATATATTAACATACCAAGTAGTCTAGGAGCAGCCACTGGGCGAACACCAAACCTTGCATCCCTGCTGCTGTCTCTGAGCTCAGCAGGTAAGTTCA	NA	intra-chromosomal
LINC00630	Z68871.1	X	102884808	+	X	102897574	+	M	E	AAGAGATGCCTTACTTTATCGTAAAGCAATGAGTTGTTCACTTGAGGAGGGAACTTCATGTTTAACATGTATTTGCAACAAATTTACATACATTTTCTGCCTGTATGAATAGTTGTCAGTGATGCCCATGAATTTCTCAGATGGATGTTGAAGTATACAGTTAGAAGGTTAGAAGATCTTCCTAGCAATCTGTGATTACG	GGAGGCAGCAGATGGCTGAAATTCTGATCCGATGTGGCTGGTTAATGCATGATCTGAAAACCCCTGCACTGGTGATTTTGGGACAGATCTAGAATATACCAATAAATATATTAACATACCAAGTAGTCTAGGAGCAGCCACTGGGCGAACACCAAACCTTGCATCCCTGCTGCTGTCTCTGAGCTCAGCAGGTAAGTTCA	NA	intra-chromosomal
LINC00893	IDS	X	149529367	-	X	149501037	-	E	E	TTGACATCTCTTGATTGTATCCTGTCATTCCATTTGAGATCTTCCTGGTTCTGGGTATGATGTGTAACTTTTGATTGAAATCTAGAGATTTTCATATTATGTTAGTAGGTTGAAGGTGTTATTTAAACTTTGTTTTAGCTGGCATCCTCTGACATCACTCCAGCAGAAGAAAGGGAAGGAACACGCTGCATTACTGCGTG	GGATATCTTCTAACCATACCGATGATTCTCCGTATAGCTGGTCTTTTCCACCTTATCATCCTTCCTCTGAGAAGTATGAAAACACTAAGGTAAGGCTGTGAAAGGGACATTTCTGAAGAGGAACCACTTTTTCCTTTGTCACATAAACTACTGGGTATACTGCATGTTCTGTGAAGCTGGTTATATACCACGAAGTTGTG	NA	intra-chromosomal
LINC00893	IDS	X	149529367	-	X	149511620	-	E	E	TTGACATCTCTTGATTGTATCCTGTCATTCCATTTGAGATCTTCCTGGTTCTGGGTATGATGTGTAACTTTTGATTGAAATCTAGAGATTTTCATATTATGTTAGTAGGTTGAAGGTGTTATTTAAACTTTGTTTTAGCTGGCATCCTCTGACATCACTCCAGCAGAAGAAAGGGAAGGAACACGCTGCATTACTGCGTG	GGGGGACATCTGCTGCTTCCCAAATGCCACATTTCTTCAAATAAAAAGCAGAAGACAGCATGCAGTACATAAGGAACTCATGTCTTGGTAAAGACAAAATTGAAATTCTTTTAATAATTAGTCTCATGTCATAGAAAAGAGGACTGATTTTCCTCACCCACCCAGCAAGGTTGCTCTTCTTGCTATACTTGTTTGGCATA	NA	intra-chromosomal
LINC01127	IL1R2	2	101983821	+	2	102008515	+	E	E	GCCCTAAGGTACTTTGTTAGACGCAGCCTGTGCTGACTCACACGCTGCCTTATTTGATTTTCATTCACAGCTTTGAGAAGCAGATAGGCTTGAATGAGCATGGAATGTATCTATTTAAAAAGCAGCTGGAAGTCTGTCAAGTGCATTCTGGAAATGGATTCAGGCTAACAGAGTGTTCTGAATAGAGACGCCTAAAACAA	GCCACGTGCTGCTGGGTCTCAGTCCTCCACTTCCCGTGTCCTCTGGAAGTTGTCAGGAGCAATGTTGCGCTTGTACGTGTTGGTAATGGGAGTTTCTGCCTTCACCCTTCAGCCTGCGGCACACACAGGTTAGAAGTAAACCTTTCAGATGCAAAAAGGCTTGCCTGTAGCTTCGCTGGGGAAAGATGTTATCTAGAGAA	NA	read-through
LINC01506	TMEM252	9	68545501	-	9	68537493	-	E	E	CTCCTGAAATGACTCTTCAAGGCAACTTCTTAGTGTTTGACTGCCTCTTTCTTACATTCTTTTTATTTTGCCCCAGCCCTGAGAATGTGGCCTGATTTTCTCTTCTGTTATTACAACTGCTCTTCTGCTTGAGTTTCTTCTACACCTTCAAGATGGCTGAAGAACAAGACGCTTTCTCTCCATGTCTATGCTGTTTCACT	GCCAGACTTTTACCCTCCAGCTTATGAAGAGAGCCTTGAGGTGGAAAAGCAGAGCTGTCCTGCAGAGAGAGAGGCCTCTGGCATTCCTCCACCTCTATATACAGAGACGGGCCTGGAATTCCAGGATGGAAATGACTCCCACCCAGAGGCCCCACCATCTTATAGAGAGTCCATAGCCGGCCTGGTGGTGACAGCAATCT	NA	read-through
LINC01578	CHD2	15	92892072	+	15	92901167	+	E	E	CATACATACATCTTTTGGTCTATTGGCAAATGACCCTTGCAAGATGTTGACATTTTGGGTATAAATCATGGTGCTTAATAATCTGTTTTCATTTTTTATGTATAAAATTAAATTCTTTTTGTCCTCTGCAGAAATATGAACCTCAAACTGAATCCTCTAAAGGCCCCATACAATGAAGTAGACATTGGTGGAAACATTTA	TAAATACCTGGGCACAGGACTTCAAAGCAAACACAGATTCCCCCTCCCCCTTAATATTTAAGAATTAAAAGATGATGAGAAATAAGGACAAAAGCCAAGAGGAGGACAGTTCGCTACACAGCAATGCATCGAGGTATGAGCTATCAACTTTCTTCCTTTTTGTCTTTTTTTTTGGGGGAGAAACCTCAGCTTACAATTGT	NA	intra-chromosomal
LINC02256	GOLGA8N	15	32587425	+	15	32595268	+	M	E	TCAGGTTTTCCTTGTTCCTGCGTGTTCAGCCATTTGTTTTTAAGTTTGTGTTGAAGGAGAAACTAACAACGAAAATGGACTTGTTGACGGAAGAAAAGTAGGAATGCAGCCTCTGGTGCTGTTTGAGTGATCCCTCTGCCCCAGGCCTGGCTGCGCGCTGCTGTGTTCTGGAAAGGCGCATTGTGCCCTCGCTGTGGCAG	TTAAAAGAATATTGGCAGAAAAACAGACCTAGAGTTCCAGCAGGAGTGAACAGGAACAGGAAAACAAATGGCAGTATCCCTGAGACAGCCACTTCCGGTGGTTGCCAGCCACCTGGGGATGTGAGTCTTGGCTGACCAGGCTTCTGGGGACAGGGGGCCCAAGGGGCAATAGAGGGTAATTCTTAAGATTGTGGATGGAC	NA	intra-chromosomal
LITAF	AC099489.1	16	11553533	-	16	11523473	-	E	M	TGTTTCCTGAGCAACCTGTGTTTGTCCCTCTCCCTTTCATCAGTTACCGTGCAGACGGTCTACGTGCAGCACCCCATCACCTTTTTGGACCGCCCTATCCAAATGTGTTGTCCTTCCTGCAACAAGATGATCGTGAGTCAGCTGTCCTATAACGCCGGTGCTCTGACCTGGCTGTCCTGCGGGAGCCTGTGCCTGCTGGG	AAATTCCAGATTCGCAGGTGGGGCAGGTGGCCTCCTGCATGACTGCGTGCACAGGTGAGTGATTCTCTCAGGACGCCTGATCACACCTCTGGTGACCAGGAGCCTGAGCCCAGTACAGGGCCCAATGGGAGTGAAGCTGTAAGATGGGATTAGAGACAGCCCCAGAGGGCCCTGACTATGCTCCCAAAGATACCAGTTGG	NA	intra-chromosomal
LRG1	PLIN5	19	4537944	-	19	4534095	-	M	E	GCATCCCTAGGGCAGCCAAACTGGGACATGCGGGATGGCTTCGACATCTCCGGCAACCCCTGGATCTGTGACCAGAACCTGAGCGACCTCTATCGTTGGCTTCAGGCCCAAAAAGACAAGATGTTTTCCCAGAATGACACGCGCTGTGCTGGGCCTGAAGCCGTGAAGGGCCAGACGCTCCTGGCAGTGGCCAAGTCCCA	GGTGACCCTGTTTGCAGCACGATGTCTGAAGAAGAGGCGGCTCAGATCCCCAGATCCAGTGTGTGGGAGCAGGACCAGCAGGTGAGGGCTGCCCCTCCCATGGAGCAGGGACAGAAGGTATTGTGTGGGACAGTCCCTTCTAGGAGCGTTTCAGGCCAGGTATCCCGCCCCACTCCTCTCCTTGCTGGGAAAACCTGAGT	NA	intra-chromosomal
LRG1	PLIN5	19	4539982	-	19	4534095	-	E	E	GTAATCCTGACCCCTCCCCTTCCCCTGCCTGGCTTAGGCTCAGCCCCTATCAGGAACTGGACGGGGGTGGGGACTTCCCCAGGGTTGGTTCCCCTGCCCCCAGTCCAGGCAGGTATAAGGCCACCTCCGCAGGCCAGGACAACCCAGAAGCAAAAGAGCAGAGCTACCATGTCCTCTTGGAGCAGACAGCGACCAAAAAG	GGTGACCCTGTTTGCAGCACGATGTCTGAAGAAGAGGCGGCTCAGATCCCCAGATCCAGTGTGTGGGAGCAGGACCAGCAGGTGAGGGCTGCCCCTCCCATGGAGCAGGGACAGAAGGTATTGTGTGGGACAGTCCCTTCTAGGAGCGTTTCAGGCCAGGTATCCCGCCCCACTCCTCTCCTTGCTGGGAAAACCTGAGT	NA	intra-chromosomal
LSS	SPATC1L	21	46228434	-	21	46168658	-	E	E	GGGGCCTGGGTCGCTGATGGCCGGTGGTCCTCAGGTGTCTGCGGCGCCGAGGGGGCCCCTACAAGACCGAGCCCGCCACCGACCTCGGCCGCTGGCGACTCAACTGCGAGAGGGGCCGGCAGACGTGGACCTACCTGCAGGACGAGCGCGCCGGCCGCGAGCAGACCGGCCTGGAAGCCTACGCCCTGGGGCTGGACACC	TTCCAGATTTCGGAAGGTTCACGAGTGTTGCCGACACGCCCTCCCAACTGCAGACATCCTCCCTGGAGGACCTGCTGTGCTCACATGCCCCCCTGTCCAGCGAGGACGACACCTCCCCGGGCTGTGCAGCCCCCTCCCAGGCACCCTTCAAGGCCTTCCTCAGTCCCCCAGAGCCACATAGCCACCGAGGCACCGACAGG	out-of-frame	read-through
LY96	AC087672.2	8	74026841	+	8	74099419	+	E	E	CAGCCAGGGTATAAAAGATTCATTATTTTTCTACAGTTTTGCTTGGGACTGCGTCTGTCAGTAGTTAAGGTATACTCCATGCTACCAAGAAAAAAATATCACCTAACCGTGACCAATAACGTTTTGTATTTTATATTTTGTTTGCAGAGACTGTGAATACAACAATATCATTCTCCTTCAAGGGAATAAAATTTTCTAAG	TTTTGGTGCAACAACAGACCAGCATTTCTTCCTGATGAGAGACAATTGACCATGGAGTGGTTCTGGCCAGTCTATGGAGAATGTGCAGCAAAGGTTTTCCTGTCATCTGCTTCATCTTTTGATGTCAGAGGGCCTAAAACTCCACCCTGGGATTATGCTAACACTGCCATTTTTTGTACACAGGACCCATGAAGAGGCAT	NA	intra-chromosomal
LYPLAL1	VAPA	1	219179246	+	18	9931810	+	E	E	CTTTATTCCATCCTCTGTGTGACATAAAAGTTTTAGACTGCTTTGAAATGCATTGTATTACTAAAATATTTATTTTAATCTAGATTTTTTGATTCATCAGGTGATTCTGGACAAGGATTAAGAATGTGGATCAAGCAGGTTTTAAATCAAGATTTAACATTCCAACACATAAAAATTATTTATCCAACAGCTCCTCCCAG	GCCCCTTCACAGATGTAGTCACTACAAATCTTAAATTGCGAAATCCATCGGATAGAAAAGTGTGTTTCAAAGTGAAGACTACAGCACCTCGCCGGTACTGTGTGAGGCCCAACAGTGGAATTATTGACCCAGGGTCAACTGTGACTGTTTCAGGTAGCAAATCATGTTCTGAATTTATGTACATTTGAATTTTGACCTTT	out-of-frame	inter-chromosomal
MAP4K5	CDKL1	14	50423121	-	14	50396329	-	E	E	AACTTACTAAAATTTCTTTTATTTGAGGAATTAAGTCTACCAAAAAATATTTATTGTGTTAATAATTGCTCTAAATTAATTTTAAATTGTTATTAAGGCAATATGGGGAGTAAGATGTTACTGATAGGTATTTTTCTTTCCTAGGTTACCCAGGAGATTTCAGATGAAACAAGAGTTTTCCGCTTATTAGGATCAGACAG	GACCGTGACAAACACTCATCGTTGGGTGGGGCTCTAGTGCAGTCCGTTGGTGCCAATATTTTATAAGCGACGTTTTCAAACTATGTGAAGATCCTTTCTTTTCTTTTCTTTCTTTCTTTTTTTTTTTTTTTTTTTTTTTTTTTTGAGACGGAATCTCGCTCTGTCGCCCGGGCTGGAGTGCAGTGGCGCGATCTCGGCTC	NA	read-through
MAPKAPK3	LINC02019	3	50642332	+	3	50670692	+	E	E	AGTGCTGTCACTGTCTTCTTGTCTTGTGCTGGCCTGTTAGACTGTGTCCAGGAGGGATGATAGGGTGGGGGCTTGACCTTTGACTGGCATCACTGACCCCCTCCTCCTCTGTTTCTGCAGAAGCTGCAGAGATAATGCGGGATATTGGCACTGCCATCCAGTTTCTGCACAGCCATAACATTGCCCACCGAGATGTCAAG	ACACATTCTCACTTTGTCACCAGGCTGGAGTGCAGTGGAGCAATCTTGGTTCGCTGCAATCTCTGCTTCCTGGGTTCAAGTGATTCTCCTGTCTCAGCCTCCTAAGTAGCTGGGACTCCAGGCGCATACCACCATGACTGGCTAATTTTTGTATTTTTAGTAGAGACGGGGTTTCACCATGTTGGCCAGGCTGGTCTTGA	NA	read-through
MARCHF8	UBB	10	45594235	-	17	16381902	+	E	E	TAGGCCGGCCGCCCCGGGTGCCAGGTGAATTCCTTTCCCTGACCGGCTGTGAGACGTTGGCCCGTCAGCCGTCGTCTTTGGCCTGAGTGTGCACATCTGTAAAATGGAAGCTCGGACTAGTGATCCGTGAGGACCTTCCACGTCTGACGTGTGATCTCGAGAGACCTGCGTACATTCGGGGTGCCAGAAGGAAAGCATAG	GTCAAAATGCAGATCTTCGTGAAAACCCTTACCGGCAAGACCATCACCCTTGAGGTGGAGCCCAGTGACACCATCGAAAATGTGAAGGCCAAGATCCAGGATAAGGAAGGCATTCCCCCCGACCAGCAGAGGCTCATCTTTGCAGGCAAGCAGCTGGAAGATGGCCGTACTCTTTCTGACTACAACATCCAGAAGGAGTC	NA	inter-chromosomal
MCL1	ADAMTSL4-AS1	1	150577368	-	1	150563217	-	M	E	CTTCTCTCTGGATAGTAGTGTTGTAAGAGAGCAGAAACCCATACTTGAAAATGTGCTTTTCTTTTTTGTTTTCTAGGATGGGTTTGTGGAGTTCTTCCATGTAGAGGACCTAGAAGGTGGCATCAGGAATGTGCTGCTGGCTTTTGCAGGTGTTGCTGGAGTAGGAGCTGGTTTGGCATATCTAATAAGATAGCCTTACT	GTTTCCTGGGAGAAGGTGGCTTAAGGCTGAGACACTTATGCCCTGGGCCAGCCACTGGATTCCTGTGCTCTGCTTCACTCCTAGTTACCAGAAAGGTGGAATCTGGATGAGTGGAGGTGAGGAGAAGGTTCAAACTCTCCACCAGACCCATGCTGCAGCTGTGAGCACCTGCTTACAGGGAGGCCTGGGGGTTGGGGAAG	NA	intra-chromosomal
MCL1	ADAMTSL4-AS1	1	150578843	-	1	150573779	-	E	M	GCCGCCGCCAGCAGAGGAGGAGGAGGACGAGTTGTACCGGCAGTCGCTGGAGATTATCTCTCGGTACCTTCGGGAGCAGGCCACCGGCGCCAAGGACACAAAGCCAATGGGCAGGTCTGGGGCCACCAGCAGGAAGGCGCTGGAGACCTTACGACGGGTTGGGGATGGCGTGCAGCGCAACCACGAGACGGCCTTCCAAG	AGACGGGGTTTTGCCGTGTTGGTCAGGCTGGTCTTGAAGTCCTGACCTCAGTGATCCACTCGCCTCAGCCGAAGTGCTGCGATTACAGACCTGAGCCACTGCGCCCAGCCTTGATCTTGAGGTAAGAGGGTACTGTACAGCAGTTACTCTATCATAACACCTAAATAATACCTAAAGTTAAAGAGTTTTGATGAAGTTCT	NA	intra-chromosomal
MCL1	ADAMTSL4-AS1	1	150578843	-	1	150574499	-	E	M	GCCGCCGCCAGCAGAGGAGGAGGAGGACGAGTTGTACCGGCAGTCGCTGGAGATTATCTCTCGGTACCTTCGGGAGCAGGCCACCGGCGCCAAGGACACAAAGCCAATGGGCAGGTCTGGGGCCACCAGCAGGAAGGCGCTGGAGACCTTACGACGGGTTGGGGATGGCGTGCAGCGCAACCACGAGACGGCCTTCCAAG	GCAAACCTTTTAGAGAAGTCAGCTGAGCAAATATGTACAGGTGAATTCAAAGCAAAAGCCTCACAAAGTTGATTTGCCTTAGAGCAAAGGACAGTTCCTTTCTTCAATTCTAATTAGAGGTGTTGGGTTTTTAATTAAATATATTACTGCTGTACTTAGAGGAGTTCTTAAACCTCCAAGTAAAATCAAAAACCTCTTTA	NA	intra-chromosomal
MCL1	ADAMTSL4-AS2	1	150577368	-	1	150557724	-	M	E	CTTCTCTCTGGATAGTAGTGTTGTAAGAGAGCAGAAACCCATACTTGAAAATGTGCTTTTCTTTTTTGTTTTCTAGGATGGGTTTGTGGAGTTCTTCCATGTAGAGGACCTAGAAGGTGGCATCAGGAATGTGCTGCTGGCTTTTGCAGGTGTTGCTGGAGTAGGAGCTGGTTTGGCATATCTAATAAGATAGCCTTACT	CCAGGAGATGTTGCGTTGAGTGCAGAGTTCAGGTAAGATTCTGGGGGCAACTGCTGTGTTTCCAGTACCCTAACCCTCCCCGTGGGCTCCCCCATACTCACTATGGGGGGCATGGGGTGCCGTGGCAGGGTTCAGGGGAGGCTGGGGGCCTGGCACCCGCGGCACAGCTGCGTTCATCCAGTTCCTCTCCCGACTCACGG	NA	intra-chromosomal
MCL1	ADAMTSL4-AS2	1	150578843	-	1	150557724	-	E	E	GCCGCCGCCAGCAGAGGAGGAGGAGGACGAGTTGTACCGGCAGTCGCTGGAGATTATCTCTCGGTACCTTCGGGAGCAGGCCACCGGCGCCAAGGACACAAAGCCAATGGGCAGGTCTGGGGCCACCAGCAGGAAGGCGCTGGAGACCTTACGACGGGTTGGGGATGGCGTGCAGCGCAACCACGAGACGGCCTTCCAAG	CCAGGAGATGTTGCGTTGAGTGCAGAGTTCAGGTAAGATTCTGGGGGCAACTGCTGTGTTTCCAGTACCCTAACCCTCCCCGTGGGCTCCCCCATACTCACTATGGGGGGCATGGGGTGCCGTGGCAGGGTTCAGGGGAGGCTGGGGGCCTGGCACCCGCGGCACAGCTGCGTTCATCCAGTTCCTCTCCCGACTCACGG	NA	intra-chromosomal
MCM10	OPTN	10	13172765	+	10	13123995	+	E	E	CAGCCCTTTGAACCTCTTTCTGAATGGGTTTTTACTCACTTATTTTACTTTTGATTAAGTAGAGAAGTCTCCCCGGCCACCTCTTAAGGAGAGGAGAGTTCAGAGAATTCAGGAGTCAACATGCTTTTCTGCGGAGCTTGATGTCCCTGCGCTACCAAGAACCAAGAGGGTGGCTCGAACACCAAAGGCTTCACCTCCAG	GTTGGAAGCGAAGTGGAAGCACTGAACCTCCAGGTGACATCTCTGTTTAAGGAGCTTCAAGAGGCTCATACAAAACTCAGCGAAGCTGAGCTAATGAAGAAGAGACTTCAAGAAAAGTAAGAATGAGAGAGCAATTTTATCCTCCTTTGAAATATACATTTTTACAAAGTATACTACTATATAAAAACATAGTTTTTTAA	out-of-frame	intra-chromosomal
MDFIC	LINC01393	7	114979781	+	7	115031787	+	E	M	CGGCCACACAGGTCTGAGCAATGGAAATGGAATTCACCACGGGGCCAAACACGGATCCGCAGATAATCGCAAACTTTCAGCACCTGTTTCTCAAAAAATGCATAGAAAAATTCAGTCCAGCTTGTCTGTAAACAGCGATATCAGTAAGAAGAGCAAAGTAAATGCTGTCTTTTCCCAAAAGACAGGCTCTTCACCTGAAG	GTGATACGAAGCCTTCTGAAGATTTGAATCAAGGAAATGGTGAGATCAAATTTATATTTTGATCACATTTTTATGGGGGCAGCAGTATGGATGATGAACTCGAGGAGATGAAGAATGAACTTGGATAGGCAGTTGAAAGGTTTTCCATTCATTTACAAACACAAAAGATGGTGAGGACCTGATTTAACACATTGGCTGTA	NA	read-through
MED12	NLGN3	X	71141964	+	X	71147550	+	E	E	GCACTCCAGCCTGGGGGACAGAGCGAGACTCCATCTCAAAAAAAAAAACGGATTGGGAAAGGAGGTTGAAGAAGGAGAAAAGTTCGACTTCAGTCTTCCACTTCCTATTTCCACCCAGTTCCAGCGCCAGGGGCTTCAGCAGACCCAGCAGCAGCAACAGACAGCAGCTTTGGTCCGGCAACTTCAACAACAGCTCTCTA	GCCTGTCTGGCCCTGAGGGAGTCCCCTTTCTGAAGCTGTGGTGCTTGGACGACCTGCTCTCTACATTGCTGGGCACCTGTAGGTGTCCCTCGAGAGCTCAGTTTTGAGGTTCAAGTCAGTGTGGCCATGAAGGGGCTGCCTATTGGGCTGATGCTGTGACCCTGGAGTCTGCCTCTCCTGCCAGTCCCCCTGCCCGGAAC	NA	read-through
MED26	SLC35E1	19	16578335	-	19	16571582	-	E	E	GCTTCAGTGCTGCTGGCTCCTCTTGCTCTGGGGTTGGGGAGAGACTGGAGCAGGCTGGGGCAGGGTGTTCCAGCCTCCCAGTGGAGAAGGACAGGGACCTGACAAATGGCTTTTTATTTCCACAGATCCGGAACATGGTGGCGGTGCTGGAAGTCATCTCCAGCCTGGAGAAATACCCTATTACCAAAGAGGCACTTGAG	TCAAGGCCACCATGCCCATCTGGGTGGTCCTCCTGTCCCGGATCATTATGAAGGAGAAGCAGAGCACCAAGGTAACCCCGGGCAGGGACTCTGGGCAGATGGGAGCTCCAGGGGGTTCCTCCCTGTTGCCAACTGGTGACGTGGTCAGGATCCTGGTCTGCAGGCTGCCTGGCTTCCCGTCAAATAGGGAAGTCAGTGTA	out-of-frame	read-through
MFSD2B	FAM228B	2	24060926	+	2	24080876	+	E	E	AAGGCATTCCATTTTAGACATGTGGAATCTGAATTGGGAGTTTACTCATGACCACAGCTCTATTGCACCCGATTCTTGCTTTGACAGGAATGCTCCAAAATGGGAAGAAGTTTGATTCATCCAGAGACAGAAACAAACCTTTCAAGTTCAGAATTGGCAAACAGGAAGTCATCAAAGGTTTTGAAGAGGGTGCAGCCCAG	CAGCTGCTCCAAGCTTTTCTGCCATTTGAAGCTTCTTCTGGGAGCCAGCTGTGACCAGAGGAATAGCTCCAGCCATCCGGGTGAGTTGGATAGCAGCTGTGCCCACACCACTCAGTCCTGCATGGATTAGCACATAGTCTCCAGCCTGAACATTTCCTGTGACAGAAAGTACAGGGTTCTCTTTACTTTGCAACTGCTAC	NA	intra-chromosomal
MFSD2B	FAM228B	2	24060926	+	2	24080879	+	E	E	AAGGCATTCCATTTTAGACATGTGGAATCTGAATTGGGAGTTTACTCATGACCACAGCTCTATTGCACCCGATTCTTGCTTTGACAGGAATGCTCCAAAATGGGAAGAAGTTTGATTCATCCAGAGACAGAAACAAACCTTTCAAGTTCAGAATTGGCAAACAGGAAGTCATCAAAGGTTTTGAAGAGGGTGCAGCCCAG	CTGCTCCAAGCTTTTCTGCCATTTGAAGCTTCTTCTGGGAGCCAGCTGTGACCAGAGGAATAGCTCCAGCCATCCGGGTGAGTTGGATAGCAGCTGTGCCCACACCACTCAGTCCTGCATGGATTAGCACATAGTCTCCAGCCTGAACATTTCCTGTGACAGAAAGTACAGGGTTCTCTTTACTTTGCAACTGCTACACA	NA	intra-chromosomal
MFSD2B	FAM228B	2	24060926	+	2	24095141	+	E	E	AAGGCATTCCATTTTAGACATGTGGAATCTGAATTGGGAGTTTACTCATGACCACAGCTCTATTGCACCCGATTCTTGCTTTGACAGGAATGCTCCAAAATGGGAAGAAGTTTGATTCATCCAGAGACAGAAACAAACCTTTCAAGTTCAGAATTGGCAAACAGGAAGTCATCAAAGGTTTTGAAGAGGGTGCAGCCCAG	TTAAAAGTTTAACAACCGGAACAGCTCCAGTCTGCAGCTCCCAGCGTGATCGACGCAGAAGACAGGTGATTTCTGCATTTCCGACTGAGGTAACTGATTCATCTCACTGGGACTGGTTTGACAGTGGGTGCAGCCCACGGATGGGGAGCTGAAGCAGGGCAGGGCGTCACCTCACCCTGGAAGTGCAAGGGGTCAGGGGA	NA	intra-chromosomal
MIR4435-2HG	ANAPC1	2	111344061	-	2	111838512	-	E	E	TTTAAACATTATTTTTAAAACAGGCTCTGCCGACTTCCAGTTCTGGAACAAGATGGTTAAACTCATTTTTCCCTGCTCTGCTCCTCTAAATACAACTAAGTACCTTGGAAACTATTCAGCAGACAATGATAAAGGGCTCTGAAAGCTAGAAGAAAAGGTGTACTTGCAAGAAACCTCAGGACTTGAGTAACAGCAACATG	TTTGACTTTGAAGGATCACTTTCTCCTGTCATTGCGCCCAAAAAAGCAAGGCCTTCCGAGACTGGATCTGATGATGTAAGCATTATTATTTCTTGCTAATATAAATTAATTTATGGATATTCATACTATTCTTCCACTTCTGTGGTATTCCTATCAATTCCTCTATCTTTCCAACACCTTTCACTTTATTTATTTTAATA	NA	intra-chromosomal
MITF	PXK	3	69739701	+	3	58424752	+	E	E	GGCGCACGGCTCGGGGGACCCAGGCCCAGCTACCTTCCCTCCGCCCCCGGGCTCTGTTCTCACTTTCCAGCAGTGGAAGGACGGGAAGCGGGAGCCATGCAGTCCGAATCGGGGATCGTGCCGGATTTCGAAGTCGGGGAGGAGTTTCATGAAGAGCCCAAAACCTATTACGAACTCAAAAGTCAACCGCTGAAGAGCAG	GGATATCTGCATTACCTCCACCTCCTCCACCTCCACCACCACCAGCAGCTCCCTTGCCTCCTGCGAGCACCGAGGCACCTGCCCAGCTCTCGTCTCAGGCTGTGAATGGCATGAGCCGAGGGGCCTTGCTCAGCTCCATCCAGAATTTCCAAAAAGGAACTTTGAGGAAAGCCAAAACCTGTGATCACAGTGCTCCGAAG	in-frame	intra-chromosomal
MKRN1	UBB	7	140454603	-	17	16381902	+	M	E	TTTGCCTTATAAACAACAGGATAGAAGATACTGCTCGACAGTGCCATCCCTATCATGGCCTTGTTTTTTACAGGCCCAACGAAGGAACCACTTCTGGGAACTCATTGAGGAAAGAGAGAACAGCAACCCCTTTGACAACGATGAAGAAGAGGTTGTCACCTTTGAGCTGGGCGAGATGTTGCTTATGCTTTTGGCTGCAG	GTCAAAATGCAGATCTTCGTGAAAACCCTTACCGGCAAGACCATCACCCTTGAGGTGGAGCCCAGTGACACCATCGAAAATGTGAAGGCCAAGATCCAGGATAAGGAAGGCATTCCCCCCGACCAGCAGAGGCTCATCTTTGCAGGCAAGCAGCTGGAAGATGGCCGTACTCTTTCTGACTACAACATCCAGAAGGAGTC	NA	inter-chromosomal
MNT	TSR1	17	2394043	-	17	2335730	-	E	E	GCCCTCGGCCCCAGCTTCCCCGGTCCTGCCTCCCCCCGTCCCAGCCCCGCCCCAGGCACCGCTGACCGGCGCTCGCCCCTCTCTTCAGGAGGGCCCATCTGAAAGAGTGCTTTGAGACCCTGAAGCGGAACATCCCCAACGTGGATGACAAGAAGACGTCCAATCTGAGCGTGCTGCGGACGGCGCTGCGGTACATCCAG	GTTCTGGCAGAGAAGAGACAGCTGGGTGGCAAGGATGGCCCTCCTCATCAGGTACTGGTGGTGCCCCTGCACAGCAGAATTTCCCTGCCAGAGGCCATGCAGCTGCTTCAAGATAGGGACACTGGAACAGTACACTTGAATGAATTGGGAAACACCCAGAACTTTATGCTGCTGTGCCCCCGCTTGAAACATCGGTGGTT	in-frame	intra-chromosomal
MON1B	SYCE1L	16	77201142	+	16	77206441	+	M	E	ATCTCGAACACCCCTTTCTGCACACTCTTTAAACCACTGTATTAACAAACACATTAGACTGCATCCTGCCAGACCTACCCATACAGACATCAAAGTAATGATTATTGCTTATTGCCTGACCTAGGATGTGAGCTCCATGAGAACAGAGACTGTTTACCTCTCGCTCCCCTGCACCTAAAACAATGCCTGCTTGGTGTAAA	GGCAAGCCAAGTCTTTGAAGACTGAAGACTTGCTGGCAATGGTGATAAAGCTGCAGAAAGGTCATGTGTCTCTTTGTTTCTGAGCCTCAGCCTGGGGTTTCAAGTCAGAAAGACATGGTACAAATTCAGCCCCCTGAACTCACAACCTCAGGAAATTATCCCATTGCACTTTCTCCCTCTTATACAGTTTAATTCTTTGA	NA	read-through
MRPS31P4	HNRNPA1L2	13	52637446	+	13	52642369	+	E	E	ATTTTTTAAAAAGATATTTACATTGACTTGTTCTTATTTAAAATGTCTTACTATACAGACACATCACCTTCACTTTGGGATATGGAATTTGATAAGCAGTTAGCCACAGAATATGAACAACCCCTTGAGAATGAGATTGAAGAACTGATCCAGGGGACAAAAGAGGGGAAACTGAGAGTTCCCAATTAATAATGAAGCAG	AGAATCAGCCAGAATCTCATCCAAATACTCTATCCAGCTTCATATCTAAGATCTCTGGTGGACTTTTTCTGCCCGTGGACGCCGCTGAAGAAGCATCGTTAAAGTCTCTCTTCACCTTGCCGTCATGTCTAAGTCAGCGTCTCCAAAAGAGCCCGAACAGCTGAGGAAGCTCTTCATTGGAGGGTTGAGCTTTGAAACAA	NA	read-through
MRPS31P4	HNRNPA1L2	13	52637446	+	13	52642406	+	E	E	ATTTTTTAAAAAGATATTTACATTGACTTGTTCTTATTTAAAATGTCTTACTATACAGACACATCACCTTCACTTTGGGATATGGAATTTGATAAGCAGTTAGCCACAGAATATGAACAACCCCTTGAGAATGAGATTGAAGAACTGATCCAGGGGACAAAAGAGGGGAAACTGAGAGTTCCCAATTAATAATGAAGCAG	CTTCATATCTAAGATCTCTGGTGGACTTTTTCTGCCCGTGGACGCCGCTGAAGAAGCATCGTTAAAGTCTCTCTTCACCTTGCCGTCATGTCTAAGTCAGCGTCTCCAAAAGAGCCCGAACAGCTGAGGAAGCTCTTCATTGGAGGGTTGAGCTTTGAAACAACTGATGAGAGCCTGAGGAGCCATTTTGAGCAATGGGG	NA	read-through
MTA3	EML4	2	42644244	+	2	42284634	+	E	E	TCATTGTAGCAACATTGATTTTAATGCTTTATAAGAAGTAGAAGGAATTAAGTATACCTATGTATTTTGTCATATTTTTCAGGATACCTTCTTCTACTCATTGGTCTATGACCCCTCATTGAAAACACTATTAGCTGACAAAGGTGAAATCAGAGTGGGACCTAGATATCAAGCAGACATTCCAGAAATGCTGTTAGAAG	CCTTGCTATACATCCTGACAAAATTAGGATTGCAACTGGACAGATAGCTGGCGTGGATAAAGATGGAAGGGTGAGTGGCATAGTGTTATGCCTTCTGTACCTAGAGACATTGCTGTTAGAGTGGAATCTATTGTAATTTTAACCACAACTCATTTGTTTTATTCTTTTAAAATTTAAGTACTGAGGAATTTCTAGTATAA	out-of-frame	intra-chromosomal
MTMR3	UBB	22	29883359	+	17	16381902	+	E	E	GGCGTCGGGAGCGCGCTCTGTGTGGCCGCTGCCGCCATGTTGTTGTGGTTGTGAGAAGGCGGCGGCGGCGGCGGAGTAGCAGCCGGACGAGACGTCCCAGCGGCTCAGGCGCTGCCCAGCGCCGGCCCTGGCAGGGAGCCTGGTGGGGTGGCGGAGGGGGAGACTGTGCCGTGGAGGGCCTCGCCATGTCCTGCTGCCCG	GTCAAAATGCAGATCTTCGTGAAAACCCTTACCGGCAAGACCATCACCCTTGAGGTGGAGCCCAGTGACACCATCGAAAATGTGAAGGCCAAGATCCAGGATAAGGAAGGCATTCCCCCCGACCAGCAGAGGCTCATCTTTGCAGGCAAGCAGCTGGAAGATGGCCGTACTCTTTCTGACTACAACATCCAGAAGGAGTC	NA	inter-chromosomal
MUSTN1	AC006254.1	3	52833114	-	3	52830670	-	E	E	CCACTCCCCTTGCTGCCCGAATGCTCGGAAACAGGAGCCTTTCCCAGGAACTCTTTTTTATGCCAGAACGCTTCCTCTCCCCTGCTGTCTCTGGGGCTGCCACCCTCCCCCACAGTCCAGGCCCTTCAGCCAAGGGCTCTGCACCAGCACCTTGGAAGCACCAATAAAGAGGATGCCCACGTGGCCCCAGCAATCAGAAG	AAGCCTCCTGGCAGACACTGGAGCCACGATGAAGCCCCCAAGGCCTGTCCGTACCTGCAGCAAAGTTCTCGTCCTGCTTTCACTGCTGGCCATCCACCAGACTACTACTGCCGAAAAGGTAGCCAGTGTCCATGGGTGTGGCGTGAGCTGGGGGATGAGAGAACGCCTGGGAAGTGGGGAAGAGCCTCCGCATGTGCCAG	NA	read-through
MUSTN1	AC006254.1	3	52833114	-	3	52831478	-	E	E	CCACTCCCCTTGCTGCCCGAATGCTCGGAAACAGGAGCCTTTCCCAGGAACTCTTTTTTATGCCAGAACGCTTCCTCTCCCCTGCTGTCTCTGGGGCTGCCACCCTCCCCCACAGTCCAGGCCCTTCAGCCAAGGGCTCTGCACCAGCACCTTGGAAGCACCAATAAAGAGGATGCCCACGTGGCCCCAGCAATCAGAAG	CGATTCCTGGGCTCCCTCTGCTCCACCAAATGACTCCCCAGTCACCCCTCAGGAGCTGCTGGCACTGTCAGGTCTGTCTTCTGTTCCATGCTCTTCTGTCAATAAACTCCCCGCATGGAGACCTCTGTGCCACAGGATGTGGCAGGTTTATGACTCAGTTGTATTGCCATTCTTGTTTTGGGGGCCTTGCTGGGGTTGAA	NA	read-through
MYRFL	RAB3IP	12	69825563	+	12	69755384	+	E	E	CAATTTGATGGCTGAAGATATGCTTCACTCCAATAAAAAGAAAATGAAGATTTTTCAAGAGCATTCGTAGGCTTCGAATCAAAAGGACAGTACTTATTTCCTGAGGTCTGATAACCGTTGTTTTATGAGGAAATAGTACTAGGATCACAGTACCATGGATGTGGTAGGCGAAAATGAGGCCCTGCAGCAGTTCTTTGAAG	GTTATCTTATGATGAGGCTTTTGCTATGGCTAATGATCCCTTGGAAGGCTTCCATGAAGTAAACCTTGCTTCACCTACTTCTCCGGACCTTCTTGGTGTGTATGAATCAGGAACTCAAGAGCAGACTACCTCACCAAGTGTCATCTACCGGCCACACCCTTCAGCTTTATCCTCTGTACCTATCCAGGCAAATGCATTAG	out-of-frame	intra-chromosomal
MYRFL	RAB3IP	12	69855370	+	12	69755384	+	E	E	ATACAATAAGAAAGACACAGTCCCTGACCTTAAAGATTTGTCAGTGTTTTTAGCCATTGGCCATACTGAAATCTTCATGTTTCTCAAGATTTTCAATTTGCCTTTGCAGCTCAGGGAGCCAATGGTACTCTGGAGAACCCAGCCCTGGACACAAGTCTGTTGGAGGAATTTCTGGGCAATGACTTTGATTTGGGGGCCTT	GTTATCTTATGATGAGGCTTTTGCTATGGCTAATGATCCCTTGGAAGGCTTCCATGAAGTAAACCTTGCTTCACCTACTTCTCCGGACCTTCTTGGTGTGTATGAATCAGGAACTCAAGAGCAGACTACCTCACCAAGTGTCATCTACCGGCCACACCCTTCAGCTTTATCCTCTGTACCTATCCAGGCAAATGCATTAG	in-frame	intra-chromosomal
NAMPT	PNRC1	7	106284828	-	6	89083753	+	E	E	CCCTCTCTCCGTTTCCCCCTCTCCCCCTCCTCCGCCGACCGAGCAGTGACTTAAGCAACGGAGCGCGGTGAAGCTCATTTTTCTCCTTCCTCGCAGCCGCGCCAGGGAGCTCGCGGCGCGCGGCCCCTGTCCTCCGGCCCGAGATGAATCCTGCGGCAGAAGCCGAGTTCAACATCCTCCTGGCCACCGACTCCTACAAG	GTTTTAAAATCAAAGATGGGAAAATCGGAGAAAATTGCCCTTCCCCATGGCCAGCTTGTTCATGGTATACACTTGTATGAGCAACCAAAGATAAACAGACAGAAAAGCAAATATAACTTGCCACTAACCAAGATCACCTCTGCAAAAAGAAATGAAAACAACTTTTGGCAGGATTCTGTTTCATCTGACAGAATTCAGAA	in-frame	inter-chromosomal
NAMPT	TOB1	7	106284828	-	17	50864163	-	E	E	CCCTCTCTCCGTTTCCCCCTCTCCCCCTCCTCCGCCGACCGAGCAGTGACTTAAGCAACGGAGCGCGGTGAAGCTCATTTTTCTCCTTCCTCGCAGCCGCGCCAGGGAGCTCGCGGCGCGCGGCCCCTGTCCTCCGGCCCGAGATGAATCCTGCGGCAGAAGCCGAGTTCAACATCCTCCTGGCCACCGACTCCTACAAG	GAACAAGATCACTCAAGGTGAAGGATAATCTACTAATACCAGCACTTTGAATGAAAATTTGTTTCTCTGCCACAAACTGAACATCTTTTTTTTTTTTTTTTTTTTTTGGTGGGGGAGTTGAAACCTAATTTTGTGGCGTAGCAGCTATGCAGCTTGAAATCCAAGTAGCACTAAATTTTATTATTTCGTATTTGTACAAT	NA	inter-chromosomal
NATD1	TMEM11	17	21253159	-	17	21198840	-	E	E	GCCGCCTGCGCCCGCGCTCCAGCCCCGCCGCGCGCCTGACCTTTCCCCGCGCGCCCCGGCCCCCGCCGGCGCCGCGCCGCAGCCCCGCGCGCAGATGGCGCACTCGGCTGCCGCCGTGCCGCTGGGCGCGCTGGAGCAGGGCTGCCCCATCCGCGTGGAGCACGACCGCCGGCGCCGCCAGTTCACTGTCCGGCTCAACG	GGTGAGCTTGTCGGCCACAGACTGCTACATTGTGCATGAGATCTACAATGGGGAGAATGCCCAAGACCAGTTTGAGTACGAGCTGGAGCAGGCCCTGGAAGCCCAGTACAAGTACATTGTGATTGAGCCCACTCGCATTGGCGACGAGACAGCCCGCTGGATCACCGTGGGCAACTGCCTGCACAAGACGGCCGTGCTGG	out-of-frame	intra-chromosomal
NBR1	TMEM106A	17	43210136	+	17	43212227	+	M	E	GCCCATCTCTTTGAAATGGGATTCTGTGACAGGCAGCTGAACCTACGGCTGCTGAAGAAACACAATTACAATATCCTGCAGGTTGTGACAGAACTTCTTCAGTTAAACAACAACGACTGGTACAGCCAACGCTATTGAGGAGTGACCTTGTATTAAATAACTGCCTGCTGCTCAGAGATGATCTTTATTCTGTCATTGGG	GACTCCGGCCGGTTGCCGGCCCCAGGCGGTGCTTCTCCCCACCACCGCCCAGCTCAGCTCAGCCCAGCCCAGCCCACTCTGCCCTTAGAGGCCCTTCTCCCCAAAGACGCACTCCAGAAGTCTCGCCCTCGTGCGGCTGAGGAGCCTGGGATCCCAGACCTGAACAAGGTGAGCATCCCTATATTTTAGCCCAGAAAGAT	NA	read-through
NCKAP1L	PDE1B	12	54538973	+	12	54549860	+	E	E	ATTCTAGCACTTCTTAACTCTCTCCTTGATCTTTTCTTAACTTCCTGCAGCCTGAGGCCATTTGATACTGACCTGTATAAAAATCTGCTTTACAAATTCTTCCCTTACAGGTGGCCTCTGTCAGCCTCTTGCAGCTGGGCCAGGAGACTGACAAGCTTAAAACCAGAAATCGAGAATCCATTTCTCTGCTCATGCGCTTG	ACCGTGGCTGAGCATGGAGCTGTCCCCCCGCAGTCCTCCGGAGATGCTGGAGGAGTCGGATTGCCCGTCACCCCTGGAGCTGAAGTCAGCCCCCAGCAAGAAGATGTGGATTAAGCTTCGGTCTCTGTAAGTCCCCGGCCCGGGAATGGGGGGAAGGGACCTTAGGGAGCCTGAGCGGGAGGAGGAGGGGGGATAACTGG	NA	read-through
NMUR1	AC017104.6	2	231528123	-	2	231521067	-	E	M	GACCACCGCGCTGCTCTTCTTCTGCCTGCCCATGGCCATCATGAGCGTGCTCTACCTGCTCATTGGGCTGCGACTGCGGCGGGAGAGGCTGCTGCTCATGCAGGAGGCCAAGGGCAGGGGCTCTGCAGCAGCCAGGTCCAGATACACCTGCAGGCTCCAGCAGCACGATCGGGGCCGGAGACAAGTGACCAAGATGCTGT	ACTTCCAGGTTCTAGACGGCTTTCTCCCAATCCATCAGCCTCCTCTGAGCTTCACTTCTTTTCTGATCCCACCATCAGTTCATCTACCCTACTCTGCCAGCGTTCCTGAGGGTGAGTACACTGGAATAATTCTTCCCTTCTCAGAAAAAGGCTTAATTTCCTTGAAAATTGAAAGTCCAAGATTAGTCTCATCAACAAAC	NA	read-through
NOP9	LTB4R	14	24305192	+	14	24315637	+	M	E	TGTGGCCTTGACTACCTTCCTAAAGCGGCGAGAGGCTTGGGAACAGCAGCAGGGTGCGGTGGCCAAGCGGAGGCGGGCATTGAACTCCATACTTGAAGACTGAGGCTTTGGATCTGGGACTGGGTGTTGATGGGGGAGGGCAAAATGGGGTATCCACCCCATCCCTTTCCTGGTTTAAATTGGAGTCAGAAGTCTTAGTG	GTCCTCCCGACGGCCATGAACACTACATCTTCTGCAGCACCCCCCTCACTAGGTGTAGAGTTCATCTCTCTGCTGGCTATCATCCTGCTGTCAGTGGCGCTGGCTGTGGGGCTTCCCGGCAACAGCTTTGTGGTGTGGAGTATCCTGAAAAGGATGCAGAAGCGCTCTGTCACTGCCCTGATGGTGCTGAACCTGGCCCT	NA	intra-chromosomal
NPIPB3	SMG1P3	16	21424979	-	16	21457872	-	E	E	TTTCCACTCATTCAACACTTTTTTTTTTAAATTATCTAATAGGTTGGCACTCATCATGAGCCCCTGTTCTCATTCTGCAAATGGTGAAGCTCTCTATTGTCCTGACCCCACAGTTCCTGTCCCATGACCAGGGCCAGCTCACCAAGGAGCTGCAGCAGCATGTAAAGTCAGTGACATGCCCATGCGAGTACCTGAGGAAG	ATGTGTTGATGTTTGCCGTGTCCAACTAGTGCACCGTGGAACTTGTATTCGACAAGCATTTGGAAAACTGTTGAAATCAATTCCTTTAGGTGTTTTCCTAAGGTATAACAGTTGTTTTGAAGCAAAGACGTTCTGTGATATTTACAGCCTCTACTGGTTGTCTACTTTAGGAGAAGACAGATCACCTATTAGAGCATTAA	NA	intra-chromosomal
NPIPB4	SMG1P4	16	21847413	-	16	21892032	-	E	E	GATGATTCTTTCTGAGTGAAATATTGTCAGTGTCATTGACCTTTTCATTATTTCAACTATTATTATTCCAGGTTATCAATACTCTGGCTGACCATCATCATCGTGGGACTGACTTTGGTGGAAGTCCTTGGTTACATGTCATTATTGCATTTCCGACAAGTTATAAAGTTGTCATTACCCTCTGGATAGTTTACCTTTGG	ATGTGGGCGCTATCTCCAACTGTCTTTGCACTTCTGAGTAAGAATCTGATGATTGTGCACAGTGACCTGGCTGTTCACTTCCCTGCCATTCAGTATGCTGTGCTCTACACATTGTATCCTCATTGTACCAGGTACTGTATTCACAAATTTTTCTTAAGAAAAGAACCCCACAAAACATTTTATTTTTTTAATGGATAGAT	NA	intra-chromosomal
NPIPB4	SMG1P4	16	21851915	-	16	21892032	-	E	E	GGTTAATTTTTGTAAATGTACCAGGCATGCTTAAAATGAATGTATCTACATTTGTTCCCGAGATACAGGTTGATGGACGGATGGCTACATGGATGTGATGGAGATGGTTTACTATCGGGACCTTCCGCACCCTGCTGATGTTTTGTTGCTTAGGATATGAATGGCTGAGCGGAGGCTGTAAAACCTGGCACTCTGCTTGG	ATGTGGGCGCTATCTCCAACTGTCTTTGCACTTCTGAGTAAGAATCTGATGATTGTGCACAGTGACCTGGCTGTTCACTTCCCTGCCATTCAGTATGCTGTGCTCTACACATTGTATCCTCATTGTACCAGGTACTGTATTCACAAATTTTTCTTAAGAAAAGAACCCCACAAAACATTTTATTTTTTTAATGGATAGAT	NA	intra-chromosomal
NPL	DHX9	1	182825820	+	1	182842545	+	E	E	TCCCAGCCATCTTCACTTGGCTATTTTTCTCCACTCTGACAGACCTTCAGTAAATGAAGGTGTGCAGACTTTTTAGGGTTTCTGTAATTTGACTTCTACATTATTTACATTGTTTACACAGTTCAATAATACTAACTATAGATATGTTGTTCTTTTCTAGTTTTGTATCCAGAGATTTATCAACTTTGTTGTCAAACTAG	ATCTGAAGAAGACACTTGAATCATGGGTGACGTTAAAAATTTTCTGTATGCCTGGTGTGGCAAAAGGAAGATGACCCCATCCTATGAAATTAGAGCAGTGGGGAACAAAAACAGGCAGAAATTCATGTGTGAGGTACTGAAGAATACAGTTTGCATTTATGTGATTTATGAGGTTCATTTTGGGGTTAAAAGAAAAATGT	NA	read-through
NSFP1	LRRC37A3	17	46487140	+	17	64892600	-	E	E	AAATATGCTTTTAAATCCTCAAGAGTTACGTTCTTAAATTGAATATATTCTTAACTATTCTTAAATCTTGGAAGTCCTTACATTTTGTTTTTATCTCTTCTTAGGCCAGTACTAAAGTGGAAGTGGACATGGAGAAAGCAGAAAGCCTGCAAGTGATGAGAGGAGACTTCCTTGCTTCTTTGGAGAATGATATCAAACCA	AAATTTCCAAGGAAACTATATTTCTTACATTGATGGAAATGTATGGAAAGCATACAGTTGGACCGAGAAACTGTGAGTATATTCTCTCCAAATATGACAAAAAGCTAACTGCATTGTAAGATCCTTCTTGGTCCAGAATTTTGAGGTCGGTACCTCTGAGGAAAGATATTTCTCCTCCACGCCCCAAATCAACCACTGTT	NA	intra-chromosomal
NSFP1	LRRC37A3	17	46487140	+	17	64898459	-	E	E	AAATATGCTTTTAAATCCTCAAGAGTTACGTTCTTAAATTGAATATATTCTTAACTATTCTTAAATCTTGGAAGTCCTTACATTTTGTTTTTATCTCTTCTTAGGCCAGTACTAAAGTGGAAGTGGACATGGAGAAAGCAGAAAGCCTGCAAGTGATGAGAGGAGACTTCCTTGCTTCTTTGGAGAATGATATCAAACCA	GCTGAAGTGCAATGTTGTGATCTCGGCTCACTGCAACCTCTGCCTCCCAGGTTCAAGCGATTCTCCTGCTTTGGCCTCCTGAGTAGCTGGGATTGCAGGTATGCACCACCACACCTGGCTAATTTTGTATTTTTAGTAGAGACGGAGTTTCACCATGTTGGTCAGGCTGGTCTCGAACTTCTGACCTCAGTGATCCCCCC	NA	intra-chromosomal
OAZ1	SPPL2B	19	2269744	+	19	2334602	+	E	E	GCGGCGCGGAGAGACGCAGCGGAGGTTTTCCTGGTTTCGGACCCCAGCGGCCGGATGGTGAAATCCTCCCTGCAGCGGATCCTCAATAGCCACTGCTTCGCCAGAGAGAAGGAAGGGGATAAACCCAGCGCCACCATCCACGCCAGCCGCACCATGCCGCTCCTAAGCCTGCACAGCCGCGGCGGCAGCAGCAGTGAGAG	GTGGCCTGTGAGTACGGCATGGTGCACGTGGTCTCCCAGGCCGGGGGCCCCGAAGGCAAAGACTACTGCATCCTCTACAACCCGCAGTGGGCCCATCTTCCGCACGACCTCAGCAAGGCAGTGAGTACCCGCTGGCCGGGCGCCGCTGCGGAGGAGAATGCGGGGGCCCCGGGGCTCTAGAGACACATCCGGCTGGGGTT	out-of-frame	intra-chromosomal
ODF3B	SCO2	22	50529904	-	22	50524424	-	E	E	AAGGCTTCCCGGGGGCGGCGACTGCCGAGCTCCGCCCTCCAGGCGGCCCCACCCGCCTGCCGTCCTGGGGCGCCGCCGCCCCGCCGCCGGCAGTGGACCGCTGTGCGCGAACCCTGAACCCTACGGTCCCGACCCGCGGGCGAGGCCGGGTACCTGGGCTGGGATCCGGAGCAAGCGGGCGAGGGCAGCGCCCTAAGCAG	GAGCATCAGATCCATGCTGCTGCTGACTCGGAGCCCCACAGCTTGGCACAGGCTCTCTCAGCTCAAGCCTCGGGTCCTCCCTGGGACCCTGGGAGGCCAGGCCCTGCATCTGAGGTCCTGGCTTTTGTCAAGGCAGGGCCCTGCAGAGACAGGTGGGCAGGGCCAGCCCCAGGGCCCTGGGCTTCGAACCCGGCTGCTGA	NA	intra-chromosomal
OGT	GCNA	X	71574819	+	X	71580820	+	M	E	TCATTGATAATAATATAGTTTTTTTTTTTTTCCTAATTTTGACCTGTTTCACCAGTGTTTTACCCTTGACTGCCCCTTCTATGCTGCTTCCAAAAGTGATAGTGTGTGTAAGATTTTTACCTTCCTTTCTAAAGTTTTTTTTTTTTTTTTTTAAGTGAGTCCTGTTCTTCCTATTTCTTTCAGCAGAAATGAAATCCCAG	ACATGGATGGGTGCAAAAAAGAGCTGCCCCGCTTGCAAGAGCCGGAGGAGGACGAGGATTGGTGAGATTTAGAAAGTTCTGTTTTCTTTTAGTTTAGTGTTACCGTATTGGCAAAACAGCTTTCTCGAGAAGTATGTTTATTTCCTTTAGTATCTGTAGAGCGTATAACTTGGTTTGTTATAAAATGAGAATTGTAAAGA	NA	read-through
PCMTD1	AC090186.1	8	51831444	-	8	51810201	-	E	M	ACAAAGTTTTGACTGTAAGGTGACCACATTGTTGGGATTAAGTTGTTCACTTTCTTTCTTTTTTTTCTCTAAATAGTTAACACAGATTATGCGAACTGGACAGAACACTTGGGAAAGTAAAAATATCCTTGCTGTTTCATTTGCTCCACTTGTGCAACCAAGTAAGAATGATAATGGCAAACCAGATTCTGTGGGACTCC	TTTTCAGACACGTCCTCAACGAGGTGCTGCTCACTTCAGGGAAAGATGGCCAGTTCAAACTGCTGATGAAAAGTCTGCAACCAGCAAGACCACTGCTGCCAGTGTGTCCTGAGGGAGCTTGCATCTGTTTGACTTTACATATACATACTTAGGTTTGTCCATCAGTTGTATCCTCTTGAAGGAGGTATGTGAGTTCATGG	NA	read-through
PDCD7	UBAP1L	15	65118672	-	15	65106359	-	M	E	TAAATAGTTGTTCTATAATGTTCTTATTAAGGCATGATTGGGATCAGTACCTGGTGCCATCCGATCATCCCAAAGGCAACTTCGTTCCCCAAGGATGGGTCCTTCCCCCGCTCCCCAGCAACGACATCTGGGCAACTGCTGTTAAGCTGCATTAGTAAAGATGCTCCAGGAGTGTGGTCCAGCCAGCGCTCTTTCCAGCT	CTGTTTGGGGCTCAGCTAAGTGACCACACAGGAGAGCAGTGAGGCCATTTGAGGCCTGAGCCTGGTCCTCAGGACTCGACTCTCTCTCCCTGCCATCAAGCAGCCTGCCCCAGCCCTGCCAGCCATCTCCACACTCCTGACAGAATGAATGCCCTCGATGGTGTTCCTTTCAAGTTGCCCAAGGGCTTTGTGATAGGCAC	NA	read-through
PDLIM7	AC145098.2	5	177483867	-	5	177479739	-	E	M	CCCACTGGCCAGTGAGGGTGAGGAGGGATGGTGCATGGGGCAGGCATGAATCCAGGTCCTCTTTCTCTCTGCCCCCATTCTCAGACTATGAGAAGATGTTTGGCACGAAATGCCATGGCTGTGACTTCAAGATCGACGCTGGGGACCGCTTCCTGGAGGCCCTGGGCTTCAGCTGGCATGACACCTGCTTCGTCTGTGCG	AAAAATAACAAATGTGGGCCAAATCCAGCATGAGGACGGCCAGGGCCCAGCATAGTGAGGAGGTGAGACGCCGGAACACCAGCATCACAGCACTGGGCAGGAACAGCACGGCCAGGGCAGGAGGACAACAACCTCCAGGGAAGGGGCAAGGAAGCCTGGACAGGGCAAGAGCGTGTCAAGAAGCTGCCGACAATGTCAAC	NA	read-through
PDXDC1	NPIPB14P	16	15030056	+	16	69996468	-	E	E	GGCTCTTTGGTCTGGGGCCGAGGGGATGAGGGTGGGTCCTGAAGACGTCTGAGTCCCTTGTTACAGGAGGGTGTTCATTGTGTCCTCCTCACAGCTGGGAGAACAGCTGAAGCAGCTGGTGCCTGCAAGCGGCCTCACAGTCATGGATCTGGAAGCTGAGGGCACGTGTTTGCGGTTCAGCCCTTTGATGACCGCAGCAG	GTATGATCTCGTGAAACCTTGAGAGAAACTGAATGAGGAATGAAACTATTGTTCCTGTTTCACACAGAAGAAAACTGAGGTGAAAAGGGGTAAAGTAATTTTGCATGGCATGAAGTAGAAATTCAAAGTACAGGAATTTGAACTTGGTTCTGTCCTTTTCTGAAGCCCTTGACCACTATAGACTCAAACATCACCTTGTT	NA	intra-chromosomal
PDXDC2P	NPIPB14P	16	70010751	-	16	69996468	-	E	E	GGCTCTTTGGTCTGGGGCCGAGGGGATGAGGATGGGTCCTGAAGACGTCTGAGTCCCTTGTTACAGGAGGGTGTTCATTGTGTCCTCCTCACAGCTGGGAGAACAGCTGAAGCAGCTGGTGCCTGCGAGCGGCCTCACAGTCATGGATCTGGAAGCTGAGGGCACGTGTTTGCGGTTCAGCCCTTTGATGACCGCAGCAG	GTATGATCTCGTGAAACCTTGAGAGAAACTGAATGAGGAATGAAACTATTGTTCCTGTTTCACACAGAAGAAAACTGAGGTGAAAAGGGGTAAAGTAATTTTGCATGGCATGAAGTAGAAATTCAAAGTACAGGAATTTGAACTTGGTTCTGTCCTTTTCTGAAGCCCTTGACCACTATAGACTCAAACATCACCTTGTT	NA	read-through
PDXDC2P	NPIPB5	16	70010751	-	16	22513522	+	E	E	GGCTCTTTGGTCTGGGGCCGAGGGGATGAGGATGGGTCCTGAAGACGTCTGAGTCCCTTGTTACAGGAGGGTGTTCATTGTGTCCTCCTCACAGCTGGGAGAACAGCTGAAGCAGCTGGTGCCTGCGAGCGGCCTCACAGTCATGGATCTGGAAGCTGAGGGCACGTGTTTGCGGTTCAGCCCTTTGATGACCGCAGCAG	GTATGATCTCGTGAAATCTTGAGAGAAACTGAATGACGAATGAAACTATTGTTCCTGTTTCACACAGAAGAAAACTGAGGTTAAAAGGGGTAAAGTAATTTTGCATGGCATGAAGTAGAAATTCAAAGTACAGGAATTTGAACTTGGTTCTGTCCTTTTCTGAAGCCCTTGACCACTATAGACTCAAACATCACCTTGTT	NA	intra-chromosomal
PFKFB3	LINC02649	10	6226365	+	10	6326546	+	E	E	CTCTCTTTTGTCTTTGTCTTGCTTAGGATGCAAAGAAGGGACCTAACCCGCTCATGAGACGCAATAGTGTCACCCCGCTAGCCAGCCCCGAACCCACCAAAAAGCCTCGCATCAACAGCTTTGAGGAGCATGTGGCCTCCACCTCGGCCGCCCTGCCCAGCTGCCTGCCCCCGGAGGTGCCCACGCAGCTGCCTGGACAA	ATATGGAGTTACCAGTAAGGAGCTCCACCGTGACTCTCCTCCCTGCTCCGTTGCCCCGACGAGGAAGTGTGAAAACGTTTCTGGCTCCATCCAAGAGGTGGGTTGACAGAGGTCGCTCCCAGAAGACAGTCCTTCCTATAAACTGGCAAAACAAAAATGCCTAAAGTGTGTTAAAAGCAGAGGTAATAAAACAACCCACA	NA	intra-chromosomal
PFKFB3	LINC02649	10	6254458	+	10	6326546	+	M	E	AGAGAGGTGACCGTGGCATCCAGGAGTGGACCCGGGGCTGCACCAAGCATCCCGGAGCCCAGACTGGTCTCGCTTCCTCACCTTTCTGGCTCTGCGGCAAGCGGCTCCTAATGATACCTGGCTGAAAGAGACCAATTAACCTGAGCTGCTGAGGACTCTGAGAAGCTTCCCTTATGCTGTGGTTATGTGGGATTTCCCAG	ATATGGAGTTACCAGTAAGGAGCTCCACCGTGACTCTCCTCCCTGCTCCGTTGCCCCGACGAGGAAGTGTGAAAACGTTTCTGGCTCCATCCAAGAGGTGGGTTGACAGAGGTCGCTCCCAGAAGACAGTCCTTCCTATAAACTGGCAAAACAAAAATGCCTAAAGTGTGTTAAAAGCAGAGGTAATAAAACAACCCACA	NA	intra-chromosomal
PGBD2	RPL23AP25	1	248917401	+	1	248936582	+	E	E	TTCACATCATCATCTTGTGGCTGATGCAATTAGAAGGGACAGATTTGAACTAATCTTCTCATACTTACATTTTGCAGATAACAACGAACTTGATGCAAGTGATAGGTTTGCCAAGGTCAGACCTCTCATCATCCGGATGAACTGCAATTTCCAGAAGCATGCACCCTTGGAAGAGTTCTACAGCTTTGGCGAGTCTATGT	ATGGCACCGAAAGCGAAGGAAGCTCCTGCTCCTCCTAAAGCCGAAGCCAAAGCGAAGGCTTTAAAGGCCAAGAAGGCAGTGTTGAAAGGTGTCCGCAGCCACACGCAAAAAAGAAGATCCGCATGTCACCCACCTTCAGGCGGCCCAAGACACTGCGACTCCGGAGGCAGCCCAGATATCCTCGGAAGAGCACCCCCAGG	NA	read-through
PGLS	NIBAN3	19	17517850	+	19	17527269	+	E	E	GTCCAAGAAGCTGAAGTGACATTGTCCTTCTGCCTCCATCCCTGGGCTTCCTCCCCAAGGAGCGGGAGAAGATTGTGGCTCCCATCAGTGACTCCCCGAAGCCACCGCCACAGCGTGTGACCCTCACACTACCTGTCCTGAATGCAGCACGAACTGTCATCTTTGTGGCAACTGGAGAAGGCAAGGCAGCTGTTCTGAAG	GTGCCCCTGAGCCGAGGAACGCAGGCGGTGGTCGTGGGGAAGGGAAGAGGAGCCCCGGGAGACGACAGCAGCATGGGTGGGCGGCCTTCGAGCCCTCTGGACAAGCAGCAGCGGCAGCACCTAAGGGGTGAGCAGCCGGGGAGGGGACAGGGTGGGAGTCCAGGTGGGTGGGGGCTCCAGCCATTGGGTCCACATGCTCC	in-frame	read-through
PIM2	SLC35A2	X	48914000	-	X	48909996	-	M	E	GCCGAGGATGTACCCCTCAACCCCTCCAAAGGAGGCCCTGCCCCTTTGGCCTGGTCCTTGCTACCCTAAGCCTGGCCTGGCCTGGCCTGGCCCCCAATGGTCAGAAGAGCCATCCCATGGCCATGTCACAGGGATAGATGGACATTTGTTGACTTGGTTTTACAGGTCATTACCAGTCATTAAAGTCCAGTATTACTAAG	CTCACAGGCGCCTGAAGTACATATCCCTAGCTGTGCTGGTGGTCCAGAATGCCTCCCTCATCCTCAGCATCCGCTACGCCCGCACGTTGCCAGGGGACCGCTTCTTTGCCACCACTGCTGTGGTCATGGCGGAAGTGCTCAAAGGTCTCACCTGCCTGCTGCTGCTCTTCGCACAGAAGAGGGGTACGAACCAGGGATGG	NA	read-through
PIM3	BRD1	22	49961811	+	22	49824331	-	E	E	CGGCGCCCTGGACGAGCCGCTGGCGCGCCGCTTCTTCGCGCAGGTGCTGGCCGCCGTGCGCCACTGCCACAGCTGCGGGGTCGTGCACCGCGACATTAAGGACGAAAATCTGCTTGTGGACCTGCGCTCCGGAGAGCTCAAGCTCATCGACTTCGGTTCGGGTGCGCTGCTCAAGGACACGGTCTACACCGACTTCGACG	GTAATCATTACCAAATGAGGAGGAAAGGACGATGTCATCGAGGCTCTGCAGCGAGGCATCCTTCTTCCCCATGCAGTGTTAAACACTCCCCTACGCGAGAAACGCTGACCTACGCTCAAGCTCAAAGGATGGTAGAGATAGAAATTGAAGGGCGCTTGCACAGGATCAGTATTTTTGATCCCCTGGAGATCATATTGGAA	NA	intra-chromosomal
PLA2G12A	CASP6	4	109711814	-	4	109698342	-	M	E	TTGACAGTTTTGAGGAGTACTGGTCAGGTGTTTTGTAGAATATTCCTCAATTTGGGTTTGTCTGATGTTTTCCTCATGGTTAGAGTGGGGTTATAGATTTTTAGGAAGAATACCAGAGGTGAAGGTCCTTCTCACTGCATCATGTCAGGAGTTACATGCTATCAGCTTGATGGTGTATTAACTTTGGACACTTGGTTAAG	GTGGGGAAGAAAACATGACAGAAACAGATGCCTTCTATAAAAGGTAAAGCTGTGCTCTTTTCTAATAAAGGTCTCTTCCTTTGATGGTCATGATCAGCCTACAGAAATCAAAGCAAGAATGGGTCCTGGGAGCTAGGAAGTAAAACTGAGTAGGCCAAGTTTTAGCCTTTGGGGAGCTCATTTGTAGATAGGCAGGTTGT	NA	read-through
PLAUR	CADM4	19	43652225	-	19	43627790	-	E	E	GGAGATCCAAGCACTAATTTTCTTGGTCTCTGTGTCTCTGGTCTTCTCCTAAGTCCTGGAGCTTGAAAATCTGCCGCAGAATGGCCGCCAGTGTTACAGCTGCAAGGGGAACAGCACCCATGGATGCTCCTCTGAAGAGACTTTCCTCATTGACTGCCGAGGCCCCATGAATCAATGTCTGGTAGCCACCGGCACTCACG	GGGCAGGACAGGAAGTACAGACAGAGAACGTGACAGTGGCTGAGGGTGGGGTGGCTGAGATCACCTGCCGTCTGCACCAGTATGATGGGTCCATAGTTGTCATCCAGAACCCAGCCCGGCAGACCCTCTTCTTCAATGGCACCCGTGGTGAGTGCTGGGGACCAGACTCAGGAGTCTTAAAGGAAGAGAGGGCTGGGGCC	in-frame	read-through
PLEKHM1P1	BPTFP1	17	64779415	-	17	64762710	-	E	E	TAGAGCTGTTCGCCGGGGCGCCTGCAGAGCCCGCATCCCAACCCTGACCCCGGGGCCGGGGCGCAGGCTCCTGGAGGGAGGCGTCCAGGCGGGACAGGGCCCGGGGAGCGGCAGGAAATGGGCTGCTCTTCCCACTTGACTGACGGGAAAACTAAGGCACGGTCAACTATCAAGCAAGCGTGGTGTCGACCTTAGAGCAG	GTACTGGTAGTTAACTCTCAAGGAGAAATTTCACGGTTGAGCACCGAAAAGAAAGTGGTCATGAAAGGAAGTATCAACAATTATCTTAAATTGGGTCAAGAAGGGAAGTATCGCGTCTACCACAATCAATACTCCACTAATTCATTTGCTTTGAATAAGCACCAGCACAGAGAAGACCATGATAAGAGAAGGCATCTTGC	NA	intra-chromosomal
PLEKHM1P1	BPTFP1	17	64785222	-	17	64762710	-	E	E	ACAGGTCAACCTCCAGCCCAGCCGGCACCAGCAGGTGTGCTGCTCTCTCCCCAGGTGTGCCAAGTGCAAGACCGTCTTCCACCAGAGCTGCCAGGCTGTGGTGAAGAAGGGCTGCCCCCGCTGTGCTCGCTGACGCAAGTACCAGCAACAGAACGTTTTCGCCTGATGCCCCTCTGCTGATCCCACTCTGAAGGCCGGGG	GTACTGGTAGTTAACTCTCAAGGAGAAATTTCACGGTTGAGCACCGAAAAGAAAGTGGTCATGAAAGGAAGTATCAACAATTATCTTAAATTGGGTCAAGAAGGGAAGTATCGCGTCTACCACAATCAATACTCCACTAATTCATTTGCTTTGAATAAGCACCAGCACAGAGAAGACCATGATAAGAGAAGGCATCTTGC	NA	intra-chromosomal
PLEKHO1	AC242988.2	1	150164302	+	1	150173730	+	E	M	CTGTCCTTCCTGCTGGTTTGGGATGGCTCAGAAATCACCCCTTTCTTTCAGAAATAGTAGGCTCATGTCCGTTCTTTCTTTCCCTTCCTCCAGATATTAAAGCCATGACAGCAAACAGCCCCTTTCTCCTAAGGTTCCTGATTTGAAGTGGCAAAACAAGGCAGTGGCATAGTCTCCTGTCCTATGTCCTTGGCATGCAG	TTGGCTTCAGGTCACATGTTGCTCTGGAGAACCGAGAAGGGTGAGCAGACACCAATCATGACCCCAAACAGCAAGAGGACAGAAGGTAAGTGAAGTCTTTATGATCAAGCAAGAAATATTCTGTTTACAATGGAAATTATTATAAATTATCTTTTTTTACATGACATTGAAATGAGTTCTAGTAAATGTATCTGTTAGTA	NA	read-through
PLXNB2	SCO2	22	50307553	-	22	50524424	-	E	E	TTTCCCTCTCCCTCTCCCCCCTTCTCCTGTTCTCCCCGCCCTCCCCTCCTCTCCCTCGTCGGGGGCGGGGCCGGCAGCTCCCGCGCGCTCCGGCCCCTCCTCGGCCACACAAAGGCCCCGTCTCCATGGCAGCAGCGCGGGCCAGAGCGCAGCGCCGAGCGCGGCCCGGGCGCCATCGAGCCTTGGCGGCGGACGTGCAG	GAGCATCAGATCCATGCTGCTGCTGACTCGGAGCCCCACAGCTTGGCACAGGCTCTCTCAGCTCAAGCCTCGGGTCCTCCCTGGGACCCTGGGAGGCCAGGCCCTGCATCTGAGGTCCTGGCTTTTGTCAAGGCAGGGCCCTGCAGAGACAGGTGGGCAGGGCCAGCCCCAGGGCCCTGGGCTTCGAACCCGGCTGCTGA	NA	intra-chromosomal
PMM2	AC022167.2	16	8813106	+	16	8849849	+	E	E	AAAGAGTAAATTGTTTTTTTCAGTGACATATCATTAGCCCCTTTTTCACCTTTTGCCTTTGTGTGCCCCGTCCCCACCCGGCAGGAGGCCAGATCAGCTTTGATGTCTTTCCTGATGGATGGGACAAGAGATACTGTCTGCGACATGTGGAAAATGACGGTTATAAGACCATTTATTTCTTTGGAGACAAAACTATGCCA	GCCAGCTTCCTGGGGCTTACTCCAAGGGCATCGGCTTGCCCCGCACTGTGGTGGGATGTAAAGTGATAACAGCTAAACGACGCATGCACAACATGTCCTGGTGCCTTCTGCGTGACCCCAGAGCAGCAGGTTCTGCACATGGCAGGTAAGAGCACAGCTGCCAAGACCCCAAGCCTAGTTCTGCTGCTACAAGCTGCTGC	NA	read-through
POLA2	CDC42EP2	11	65295990	+	11	65320544	+	E	E	ACCTAGGGGGACTCTGTCTGAGAAGGGGGCCCCCCGGTCAGCTAGTGCTGACAATTTCTCTCTGTCTCTGTAGCTACTACCCACTCTACCCGCCCCAAGAAGACATGGCCATTGACTATGAGTCGTTCTATGTTTACGCACAGCTGCCTGTCACCCCAGATGTCCTCATCATCCCGTCAGAGCTGAGGTACTTCGTGAAG	CTCCTCAGCCCTGGACCGGGGACAAGTAACCCTCGGTGACAAGACCAAAGTGCACTGCTGCCCACACAGTTCCTACCTTTCTGGCTTCAATTCTTCAGAAGAGTTTGCCGTCCTTTGGGGAGAACGTGATTTTTGTTATCTCAGCCCACTGACTTCATTGATCTCTAATCTTTTTTAATTCCTTGGGCCAACTTTGTTCG	NA	intra-chromosomal
POLR2J2	AC004951.2	7	102665662	-	7	43988247	-	M	E	CTAGTAAATAGTTGAAGGTTGATCATTGATCTTCTGCGTTTTCAGTCTGGCATGGAAAAGCCCCTGTGCAACTGGTAAAGATATCAATAAGCACCAGGAGGTATCTAAATCCACCAGGAGCCATAGGCATCACGTTGACGTCCATTTACCAGTCTTCCCTGGCAAGATTCTTCTGAATTGTGCTGCCTTGGCCAAAAGAG	CTGCCCCAGAGCACATCAGCTATGTGCCCCAGCTCTCAAACGACACCCTGGCGGGGAGGCTCACCCTGTCCACCTTCACGCTGGAGCAGCCTCTAGGCCAGTTCAGCAGCCACAACATCTCTGACTTGGATACCATCTGGCTGGTGGTGGCCCTCAGCAACGGTGGGTGCTGCTGGGGCCAGGCCTCGGTTTTCCCTATG	NA	intra-chromosomal
POLR2J2	UPK3BL1	7	102665662	-	7	102640773	-	M	E	CTAGTAAATAGTTGAAGGTTGATCATTGATCTTCTGCGTTTTCAGTCTGGCATGGAAAAGCCCCTGTGCAACTGGTAAAGATATCAATAAGCACCAGGAGGTATCTAAATCCACCAGGAGCCATAGGCATCACGTTGACGTCCATTTACCAGTCTTCCCTGGCAAGATTCTTCTGAATTGTGCTGCCTTGGCCAAAAGAG	CTGCCCCAGAGCACATCAGCTATGTGCCCCAGCTCTCAAACGACACCTTGGCGGGGAGGCTCACCCTGTCCACCTTCACGCTGGAGCAGCCTCTAGGCCAGTTCAGCAGCCACAACATCTCTGACTTGGATACCATCTGGCTGGTGGTGGCCCTCAGCAACGGTGGGTGCTGCTGGGGCCAGGCTTCGGTTTTCCCTATG	NA	intra-chromosomal
POLR2J2	UPK3BL2	7	102665662	-	7	102541662	-	M	E	CTAGTAAATAGTTGAAGGTTGATCATTGATCTTCTGCGTTTTCAGTCTGGCATGGAAAAGCCCCTGTGCAACTGGTAAAGATATCAATAAGCACCAGGAGGTATCTAAATCCACCAGGAGCCATAGGCATCACGTTGACGTCCATTTACCAGTCTTCCCTGGCAAGATTCTTCTGAATTGTGCTGCCTTGGCCAAAAGAG	CTGCCCCAGAGCACATCAGCTATGTGCCCCAGCTCTCAAACGACACCTTGGCGGGGAGGCTCACCCTGTCCACCTTCACGCTGGAGCAGCCTCTAGGCCAGTTCAGCAGCCACAACATCTCTGACTTGGATACCATCTGGCTGGTGGTGGCCCTCAGCAACGGTGGGTGCTGCTGGGGCCAGGCTTCGGTTTTCCCTATG	NA	intra-chromosomal
POLR2J2	UPK3BL2	7	102666077	-	7	102541662	-	E	E	TTCCCCCTTGCTGTTCTCGTGATATTGAGTGAGCGCTTGTGGGATCTGGTTGTTTAAAAGCGTGCAGCCCTCCCACTTCACTCTCTCTGTCTCTCCTGCTCCAACATGGCCAGACGTGCCTGCTTCCCCTTCGCCTTCTGCCGTGATTGTCAGTTTCCTGAGGCCTCCCCAGCCACGCTTCCTGTACAGCCTGCAGAACT	CTGCCCCAGAGCACATCAGCTATGTGCCCCAGCTCTCAAACGACACCTTGGCGGGGAGGCTCACCCTGTCCACCTTCACGCTGGAGCAGCCTCTAGGCCAGTTCAGCAGCCACAACATCTCTGACTTGGATACCATCTGGCTGGTGGTGGCCCTCAGCAACGGTGGGTGCTGCTGGGGCCAGGCTTCGGTTTTCCCTATG	NA	intra-chromosomal
POLR2J3	AC004951.2	7	102544706	-	7	43988247	-	E	E	CCGTGTTGGCCAGGCTGGTCTCGAACTCCTGACCTCAGGTGATCCACCCACCTCGGCCTCTCAAAATGCTGGGATTACAGGCGTGAGCCACCATGCCTGGACTTCCATCTGGTAATTTTCTGTCTCGAGGAGGAACTACCCTGCCCTGACAGAGGCTGGGGATGAAGGAGGAAGAGACAGCCGGTCCCCTGGATAAAGAG	CTGCCCCAGAGCACATCAGCTATGTGCCCCAGCTCTCAAACGACACCCTGGCGGGGAGGCTCACCCTGTCCACCTTCACGCTGGAGCAGCCTCTAGGCCAGTTCAGCAGCCACAACATCTCTGACTTGGATACCATCTGGCTGGTGGTGGCCCTCAGCAACGGTGGGTGCTGCTGGGGCCAGGCCTCGGTTTTCCCTATG	NA	intra-chromosomal
POLR2J3	AC004951.2	7	102565930	-	7	43988247	-	M	E	TGGTGGCATGCACCTGTAATCTCAGCTACTCAGAAGTCTGATGCAGGAGAATTGCTAAAACCCAGGAGGGAGAGGTTGCAGTGAGCCGAGATTGCACCACTGCACTCTAGCCTGGGCGACAGAGCAAGACTCCGTCTCGAAAGAAAGAAAGAAAGAAAGGAAATTCCCCAGGGAAGTACCTCGGCTGATTTCATAAACAG	CTGCCCCAGAGCACATCAGCTATGTGCCCCAGCTCTCAAACGACACCCTGGCGGGGAGGCTCACCCTGTCCACCTTCACGCTGGAGCAGCCTCTAGGCCAGTTCAGCAGCCACAACATCTCTGACTTGGATACCATCTGGCTGGTGGTGGCCCTCAGCAACGGTGGGTGCTGCTGGGGCCAGGCCTCGGTTTTCCCTATG	NA	intra-chromosomal
POLR2J3	AC004951.2	7	102566582	-	7	43988247	-	E	E	CTAGTAAATAGTTGAAGGTTGATCATTGATCTTCTGCGTTTTCAGTCTGGCATGGAAAAGCCCCTGTGCAACTGGTAAAGATATCAATAAGCACCAGGAGGTATCTAAATCCACCAGGAGCCATAGGCATCACGTTGACATCCATTTACCAGTCTTCCCTGGCAAGATTCTTCTGAATTGTGCTGCCTTGGCCAAAAGAG	CTGCCCCAGAGCACATCAGCTATGTGCCCCAGCTCTCAAACGACACCCTGGCGGGGAGGCTCACCCTGTCCACCTTCACGCTGGAGCAGCCTCTAGGCCAGTTCAGCAGCCACAACATCTCTGACTTGGATACCATCTGGCTGGTGGTGGCCCTCAGCAACGGTGGGTGCTGCTGGGGCCAGGCCTCGGTTTTCCCTATG	NA	intra-chromosomal
POLR2J3	AC004951.2	7	102566997	-	7	43988247	-	E	E	TTCCCCCTTGCTGTTCTCGTGATATTGAGTGAGCGCTTGTGGGATCTGGTTGTTTAAAAGCGTGCAGCCCTCCCACTTCACTCTCTCTGTCTCTCCTGCTCCAACATGGCCAGACGTGCCTGCTTCCCCTTCGCCTTCTGCCGTGATTGTCAGTTTCCTGAGGCCTCCCCAGCCACGCTTCCTGTACAGCCTGCAGAACT	CTGCCCCAGAGCACATCAGCTATGTGCCCCAGCTCTCAAACGACACCCTGGCGGGGAGGCTCACCCTGTCCACCTTCACGCTGGAGCAGCCTCTAGGCCAGTTCAGCAGCCACAACATCTCTGACTTGGATACCATCTGGCTGGTGGTGGCCCTCAGCAACGGTGGGTGCTGCTGGGGCCAGGCCTCGGTTTTCCCTATG	NA	intra-chromosomal
POLR2J3	UPK3BL1	7	102544706	-	7	102640773	-	E	E	CCGTGTTGGCCAGGCTGGTCTCGAACTCCTGACCTCAGGTGATCCACCCACCTCGGCCTCTCAAAATGCTGGGATTACAGGCGTGAGCCACCATGCCTGGACTTCCATCTGGTAATTTTCTGTCTCGAGGAGGAACTACCCTGCCCTGACAGAGGCTGGGGATGAAGGAGGAAGAGACAGCCGGTCCCCTGGATAAAGAG	CTGCCCCAGAGCACATCAGCTATGTGCCCCAGCTCTCAAACGACACCTTGGCGGGGAGGCTCACCCTGTCCACCTTCACGCTGGAGCAGCCTCTAGGCCAGTTCAGCAGCCACAACATCTCTGACTTGGATACCATCTGGCTGGTGGTGGCCCTCAGCAACGGTGGGTGCTGCTGGGGCCAGGCTTCGGTTTTCCCTATG	NA	intra-chromosomal
POLR2J3	UPK3BL1	7	102544706	-	7	102642766	-	E	M	CCGTGTTGGCCAGGCTGGTCTCGAACTCCTGACCTCAGGTGATCCACCCACCTCGGCCTCTCAAAATGCTGGGATTACAGGCGTGAGCCACCATGCCTGGACTTCCATCTGGTAATTTTCTGTCTCGAGGAGGAACTACCCTGCCCTGACAGAGGCTGGGGATGAAGGAGGAAGAGACAGCCGGTCCCCTGGATAAAGAG	ACACTGCAGACGGACGGACAGACAGATGGACAACAGCTGGAGGCTTGGCCCGGCCATAGGGCTCTCTGCGGGACAGTCCCAGCTGCTAGTGTCGCTGTTGCTGCTACTGACCCGTGTCCAGCCTGGGACAGACGTGGGTGAGTAAGGGTGGGGATTGGCACAGGGGTACCCGCTGCATCTCAGGCTGCAGGACAAACCCA	NA	intra-chromosomal
POLR2J3	UPK3BL1	7	102544706	-	7	102642797	-	E	M	CCGTGTTGGCCAGGCTGGTCTCGAACTCCTGACCTCAGGTGATCCACCCACCTCGGCCTCTCAAAATGCTGGGATTACAGGCGTGAGCCACCATGCCTGGACTTCCATCTGGTAATTTTCTGTCTCGAGGAGGAACTACCCTGCCCTGACAGAGGCTGGGGATGAAGGAGGAAGAGACAGCCGGTCCCCTGGATAAAGAG	ACTACAGACAGGGGAGCCTCTGGGGCTGCAGACACTGCAGACGGACGGACAGACAGATGGACAACAGCTGGAGGCTTGGCCCGGCCATAGGGCTCTCTGCGGGACAGTCCCAGCTGCTAGTGTCGCTGTTGCTGCTACTGACCCGTGTCCAGCCTGGGACAGACGTGGGTGAGTAAGGGTGGGGATTGGCACAGGGGTAC	NA	intra-chromosomal
POLR2J3	UPK3BL1	7	102544706	-	7	102642802	-	E	M	CCGTGTTGGCCAGGCTGGTCTCGAACTCCTGACCTCAGGTGATCCACCCACCTCGGCCTCTCAAAATGCTGGGATTACAGGCGTGAGCCACCATGCCTGGACTTCCATCTGGTAATTTTCTGTCTCGAGGAGGAACTACCCTGCCCTGACAGAGGCTGGGGATGAAGGAGGAAGAGACAGCCGGTCCCCTGGATAAAGAG	CACAGACTACAGACAGGGGAGCCTCTGGGGCTGCAGACACTGCAGACGGACGGACAGACAGATGGACAACAGCTGGAGGCTTGGCCCGGCCATAGGGCTCTCTGCGGGACAGTCCCAGCTGCTAGTGTCGCTGTTGCTGCTACTGACCCGTGTCCAGCCTGGGACAGACGTGGGTGAGTAAGGGTGGGGATTGGCACAGG	NA	intra-chromosomal
POLR2J3	UPK3BL1	7	102544706	-	7	102642807	-	E	M	CCGTGTTGGCCAGGCTGGTCTCGAACTCCTGACCTCAGGTGATCCACCCACCTCGGCCTCTCAAAATGCTGGGATTACAGGCGTGAGCCACCATGCCTGGACTTCCATCTGGTAATTTTCTGTCTCGAGGAGGAACTACCCTGCCCTGACAGAGGCTGGGGATGAAGGAGGAAGAGACAGCCGGTCCCCTGGATAAAGAG	CACAGCACAGACTACAGACAGGGGAGCCTCTGGGGCTGCAGACACTGCAGACGGACGGACAGACAGATGGACAACAGCTGGAGGCTTGGCCCGGCCATAGGGCTCTCTGCGGGACAGTCCCAGCTGCTAGTGTCGCTGTTGCTGCTACTGACCCGTGTCCAGCCTGGGACAGACGTGGGTGAGTAAGGGTGGGGATTGGC	NA	intra-chromosomal
POLR2J3	UPK3BL1	7	102544706	-	7	102642817	-	E	M	CCGTGTTGGCCAGGCTGGTCTCGAACTCCTGACCTCAGGTGATCCACCCACCTCGGCCTCTCAAAATGCTGGGATTACAGGCGTGAGCCACCATGCCTGGACTTCCATCTGGTAATTTTCTGTCTCGAGGAGGAACTACCCTGCCCTGACAGAGGCTGGGGATGAAGGAGGAAGAGACAGCCGGTCCCCTGGATAAAGAG	CTTCCCCTAGCACAGCACAGACTACAGACAGGGGAGCCTCTGGGGCTGCAGACACTGCAGACGGACGGACAGACAGATGGACAACAGCTGGAGGCTTGGCCCGGCCATAGGGCTCTCTGCGGGACAGTCCCAGCTGCTAGTGTCGCTGTTGCTGCTACTGACCCGTGTCCAGCCTGGGACAGACGTGGGTGAGTAAGGGT	NA	intra-chromosomal
POLR2J3	UPK3BL1	7	102545303	-	7	102640773	-	E	E	CCACGACTGACTAATTTTGTATCTTTAGTAGAGACGGGGTTTTTCCACATTGGTCAGGCTGGTCTCAAACTTCTGACCTCAGATGATCCGCCCACCTTGGCCACCCAAAGTGCTGGGATTACAGGTGTGAACCACTGCGCCCGGCCAGAAGTTTTTCTTGTGAGTTGAGGTGAACATCTGAATCCCCTCGGGGAACTGAG	CTGCCCCAGAGCACATCAGCTATGTGCCCCAGCTCTCAAACGACACCTTGGCGGGGAGGCTCACCCTGTCCACCTTCACGCTGGAGCAGCCTCTAGGCCAGTTCAGCAGCCACAACATCTCTGACTTGGATACCATCTGGCTGGTGGTGGCCCTCAGCAACGGTGGGTGCTGCTGGGGCCAGGCTTCGGTTTTCCCTATG	NA	intra-chromosomal
POLR2J3	UPK3BL1	7	102566997	-	7	102640773	-	E	E	TTCCCCCTTGCTGTTCTCGTGATATTGAGTGAGCGCTTGTGGGATCTGGTTGTTTAAAAGCGTGCAGCCCTCCCACTTCACTCTCTCTGTCTCTCCTGCTCCAACATGGCCAGACGTGCCTGCTTCCCCTTCGCCTTCTGCCGTGATTGTCAGTTTCCTGAGGCCTCCCCAGCCACGCTTCCTGTACAGCCTGCAGAACT	CTGCCCCAGAGCACATCAGCTATGTGCCCCAGCTCTCAAACGACACCTTGGCGGGGAGGCTCACCCTGTCCACCTTCACGCTGGAGCAGCCTCTAGGCCAGTTCAGCAGCCACAACATCTCTGACTTGGATACCATCTGGCTGGTGGTGGCCCTCAGCAACGGTGGGTGCTGCTGGGGCCAGGCTTCGGTTTTCCCTATG	NA	intra-chromosomal
POLR2J3	UPK3BL2	7	102565930	-	7	102541662	-	M	E	TGGTGGCATGCACCTGTAATCTCAGCTACTCAGAAGTCTGATGCAGGAGAATTGCTAAAACCCAGGAGGGAGAGGTTGCAGTGAGCCGAGATTGCACCACTGCACTCTAGCCTGGGCGACAGAGCAAGACTCCGTCTCGAAAGAAAGAAAGAAAGAAAGGAAATTCCCCAGGGAAGTACCTCGGCTGATTTCATAAACAG	CTGCCCCAGAGCACATCAGCTATGTGCCCCAGCTCTCAAACGACACCTTGGCGGGGAGGCTCACCCTGTCCACCTTCACGCTGGAGCAGCCTCTAGGCCAGTTCAGCAGCCACAACATCTCTGACTTGGATACCATCTGGCTGGTGGTGGCCCTCAGCAACGGTGGGTGCTGCTGGGGCCAGGCTTCGGTTTTCCCTATG	NA	intra-chromosomal
POLR2J3	UPK3BL2	7	102566582	-	7	102541662	-	E	E	CTAGTAAATAGTTGAAGGTTGATCATTGATCTTCTGCGTTTTCAGTCTGGCATGGAAAAGCCCCTGTGCAACTGGTAAAGATATCAATAAGCACCAGGAGGTATCTAAATCCACCAGGAGCCATAGGCATCACGTTGACATCCATTTACCAGTCTTCCCTGGCAAGATTCTTCTGAATTGTGCTGCCTTGGCCAAAAGAG	CTGCCCCAGAGCACATCAGCTATGTGCCCCAGCTCTCAAACGACACCTTGGCGGGGAGGCTCACCCTGTCCACCTTCACGCTGGAGCAGCCTCTAGGCCAGTTCAGCAGCCACAACATCTCTGACTTGGATACCATCTGGCTGGTGGTGGCCCTCAGCAACGGTGGGTGCTGCTGGGGCCAGGCTTCGGTTTTCCCTATG	NA	intra-chromosomal
POLR2J3	UPK3BL2	7	102566582	-	7	102544776	-	E	E	CTAGTAAATAGTTGAAGGTTGATCATTGATCTTCTGCGTTTTCAGTCTGGCATGGAAAAGCCCCTGTGCAACTGGTAAAGATATCAATAAGCACCAGGAGGTATCTAAATCCACCAGGAGCCATAGGCATCACGTTGACATCCATTTACCAGTCTTCCCTGGCAAGATTCTTCTGAATTGTGCTGCCTTGGCCAAAAGAG	GAGGAACTACCCTGCCCTGACAGAGGCTGGGGATGAAGGAGGAAGAGACAGCCGGTCCCCTGGATAAAGAGGTGAGGGGGTGTGAAGTCTGGGAGCCCCCCTCCCAGGGCCAGGCTACAGGGGGACAGCAGGGCTATACCAGGAGTGCCACAGAGCTTGCATTTGGGTGTGATCTAATCCCCAGTCCTGCCCTGACCTCC	NA	intra-chromosomal
POLR2J3	UPK3BL2	7	102566997	-	7	102541662	-	E	E	TTCCCCCTTGCTGTTCTCGTGATATTGAGTGAGCGCTTGTGGGATCTGGTTGTTTAAAAGCGTGCAGCCCTCCCACTTCACTCTCTCTGTCTCTCCTGCTCCAACATGGCCAGACGTGCCTGCTTCCCCTTCGCCTTCTGCCGTGATTGTCAGTTTCCTGAGGCCTCCCCAGCCACGCTTCCTGTACAGCCTGCAGAACT	CTGCCCCAGAGCACATCAGCTATGTGCCCCAGCTCTCAAACGACACCTTGGCGGGGAGGCTCACCCTGTCCACCTTCACGCTGGAGCAGCCTCTAGGCCAGTTCAGCAGCCACAACATCTCTGACTTGGATACCATCTGGCTGGTGGTGGCCCTCAGCAACGGTGGGTGCTGCTGGGGCCAGGCTTCGGTTTTCCCTATG	NA	intra-chromosomal
POLR2J4	AC004951.2	7	44013593	-	7	43988247	-	E	E	TTCCCCCTTGCTGTTCTCGTGATATTGAGTGAGCGCTTGTGGGATCTGGTTGTTTAAAAGCTTGCAGCCCTCCCACTTCACTCTCTCTGTCTCTCCTGCTCCAACATGGCCAGACGTGCCTGCTTCCCCTTCGCCTTCTGCCGTGATTGTCAGTTTCCTGAGGCCTCCCCAGCCACGCTTTCTGTACAGCCTGCAGAACT	CTGCCCCAGAGCACATCAGCTATGTGCCCCAGCTCTCAAACGACACCCTGGCGGGGAGGCTCACCCTGTCCACCTTCACGCTGGAGCAGCCTCTAGGCCAGTTCAGCAGCCACAACATCTCTGACTTGGATACCATCTGGCTGGTGGTGGCCCTCAGCAACGGTGGGTGCTGCTGGGGCCAGGCCTCGGTTTTCCCTATG	NA	intra-chromosomal
PORCN	EBP	X	48516146	+	X	48523699	+	E	E	GAGCATGGTGAGTGCAGGGCCCAGCCCAGCCGTTGGATAGAAGGTTGGTGGGGGGGCTGGAGACAGCCTCCCCTGAGGCTAACCTGACCCCCTTACCTCTCCCCACCACCCTAGTCCTCCGGAAGCGCCTGGCTCGGATCCTCAGTGCCTGTGTCTTGTCAAAGCGGTGCCCGCCAGACTGTTCGCACCAGCATCGCTTG	GTTTTTCTGTTCCTTTTTTTTTTTTTTTTTTAACTTCCTGCCTATACACACGCAGCCATCAGCCCACAAAGACATGACTACCAACGCGGGCCCCTTGCACCCATACTGGCCTCAGCACCTAAGACTGGACAACTTTGTACCTAATGACCGCCCCACCTGGCATATACTGGCTGGCCTCTTCTCTGTCACAGGGGTCTTAG	NA	read-through
PPP6R2	SCO2	22	50432329	+	22	50524424	-	E	E	GTGCGCAGCAGTCAGGGCCTGCAAAGTCCACACAGACGTGGCCGCCAGCCAGCCCTGCCCAGTCCAGGGATGGGTGGAGGGGTGCGTGCCGCCTTCAGACCCTGACTCACGCTGTCCCCCTGCCCCGCCCCCCAGCTGTTCCAGAAGTGCTGCCTGGTGCAGAGGATCCTGGAGGCCTGGGAAGCCAACGACCACACGCA	GAGCATCAGATCCATGCTGCTGCTGACTCGGAGCCCCACAGCTTGGCACAGGCTCTCTCAGCTCAAGCCTCGGGTCCTCCCTGGGACCCTGGGAGGCCAGGCCCTGCATCTGAGGTCCTGGCTTTTGTCAAGGCAGGGCCCTGCAGAGACAGGTGGGCAGGGCCAGCCCCAGGGCCCTGGGCTTCGAACCCGGCTGCTGA	NA	intra-chromosomal
PPT2	EGFL8	6	32162622	+	6	32164579	+	E	E	TTGGTCAGGCTGGTCTTGAACTCCTGGCCTCAGGTGATTTGCCCTCCTTGGCCTCCCAAAGTGCTGCAATTACAGGCGTGTGCCACTGCGCCCGGCCAGATTTTCTCCAGCTCTTCTGATAACCTCCCCCCAAATCTCTTTGTAGCTTCTTTGGTTTCTATGATGCAAATGAGACCGTCCTGGAGATGGAGGAGCAACTG	CCTGCCAGGCCCACCCACCAGTCTGAGCTGCTTCTGCTGAGGCTGGTCTGCTTGAAGCCTCCCAGGAGAAAGAAGCCAGGTGGGAATGGAGAGAGAGAGGAAGGCAAGTGGGGAGAGAATTTCAAATGGGGAAAGAGTGGGGTTTACTCAGAGCCTTAGGGTGGGCATGAGTTGCGGGGTGTTTTGTTGGAGCAAGGGAT	NA	intra-chromosomal
PREX1	AL133342.1	20	48827642	-	20	48822029	-	E	E	GCGAGCCCGGCGGCGACGGGGCCGGGGACTGCGCCCACCCGGACCCCCGGGCCCCTGGCGCCGCGGCGCCCAGCTCCGGCCCCGGCCCGTGCGCGGCCGCCCGGGAGTCCGAGCGCCAGCTGCGCCTCCGCCTCTGCGTCCTCAACGAGATCTTGGGCACCGAGAGGGACTACGTGGGCACCTTGCGCTTCTTGCAGTCG	GTATTTATGGAGCATCTGCTGTATATCCTGGGCAGTGTTCTGGGCCACGAGAATGAAGTCATCAACAGGTCGTTGTCCTTATAAGAAGGACAACCCTGTGGGGATTCTACAACTCATTCTTCAGACAAACCTTCTGGAAGCCTACCTACTTTTATTCTGGTGTTTGCCCTGGTAGCAATTTAACTGTCACTTTAAGAAGA	NA	intra-chromosomal
PRKCH	AL355916.1	14	61530595	+	14	61650962	+	E	E	CCTTTGCACAGATCCTCCAGGAAATGCTGTACGGGCCTGCAGTAGACTGGTGGGCAATGGGCGTGTTGCTCTATGAGATGCTCTGTGGTCACGCGCCTTTTGAGGCAGAGAACGAAGATGACCTCTTTGAGGCCATACTGAATGATGAGGTGGTCTACCCTACCTGGCTCCATGAAGATGCCACAGGGATCCTAAAATCT	GAACCTGATGAAATGCCTGGTCTAACAGGAGGATGCAGAGAAAGTTATGAAGAGAGGTAGGTGAGCTTCTGTGTTATTTATTCTTGGTCCTGCAATATGGTCAGTGAAGCATCCTGAGCGCTCACCGTTTCCCAGTGCTATAAAGCAAATTGGATGGATGAGTGTGATTTAGAGGAGAAGGAAACTGCAGTTATCACTGC	NA	intra-chromosomal
PRKCQ-AS1	LINC02648	10	6615924	+	10	6618704	+	E	M	CAAGTATTTATTATGCCCTCTGTGTTATCATTTATTAGCATTTATATTGCCAATCATGTTGGAGAGTCCATGTGGTGATTTCTGAAAACGAGATGTGAGAAAGAAGAGGATAATTTAAGTCTAGACCTACAGATTGTGCTGATAAAGTGATGAAGAACTACAATCTTCTTAGTCATTTCATTGTATAAGTGCAATAAAGG	TGTGAGAACAGAGGAGAAGCCTGGTTTGAGTGAGTTTTTCCTGAAGCAAAAGGGAAGAGCTTAATTTCAAAAGGTAAGTTAGTTATATTTTTCTCTAGGAAACAATTGATTGCTTAAAAAGATATGATTAGGCCGGGGGCAGTGGCTCATATCTGTAATCCCAGCACTTTGGGAGGCCAAGGCGGGCGGAACACCTCAAG	NA	read-through
PROK2	EIF4E3	3	71781467	-	3	71728623	-	E	E	CTGCTAATTTTAGGTTTCCTTAGCCTGAGTCTTTCCTGTTATCTATATTTATCTGTTTGTTTATTACATTTCAGGCTTGTGACAAGGACTCCCAATGTGGTGGAGGCATGTGCTGTGCTGTCAGTATCTGGGTCAAGAGCATAAGGATTTGCACACCTATGGGCAAACTGGGAGACAGCTGCCATCCACTGACTCGTAAA	GGGCTGTGGGGTCACCTTCTCTTCCTCTCTTCTGCCACCCCAAGTCGTCTGTGTTGCGTGTCATGCAGTGGGACAGCACGTTGGTCCGGACCTCAAGCTACCCACGTTCTAGTCCCGCCTCTGTCATTTCCTAGAGCTGTGGCCTCGGGTAAGTCACCTCACCTCTCTGGGCCTCAGTTTCCTCATTTGTAAAGTGATGG	NA	read-through
PSME3	AOC2	17	42841635	+	17	42849086	+	M	E	CATTTTCTTGATGAGGTAAGGGTTGTACAGATATGTGATTCCCCTGATCCCTCTTCTCTCAGGTCACTCTACATGACATGATCCTGAAAAATATCGAGAAGATCAAACGGCCCCGGAGCAGCAATGCAGAGACTCTGTACTGAGGCCAGGGCCAGGGCCAGGGGACTCTGTGAGTCTGGCTCAAGACCGACATTGCCTTG	GGCTGAAAAACTGGGTGGTAGCTGAAGACGTGGTGTTTAAACCTGTGGCTGCCCCCTGGAACCCGGAGCACTGGCTACAGCGCCCACAGCTGACTCGGCAGGTCCTGGGAAAGGAGGACCTGACAGCTTTTTCCTTGGGAAGCCCCCTACCCCGCTACCTCTACCTGGCTAGCAACCAGACTAATGCGTGGGGTCACCAG	NA	read-through
PSME4	ASB3	2	53866085	-	2	53860199	-	E	M	CCTACATATGATCCTGGTTGTCCAGAGAGGTTAAAACGTATGTGGGTTGTCTACTTTACAGATGACTGTAAAAAAAACCTTATCCAATTTCCGAAGGACTCACCATGACAACTGGCAGGAACATAAACAGCAATTCACTGATGACCAACTGCTTGTTCTCACCGATCTTCTTGTGTCACCATGCTATTATGCATAGAAAG	GTTTTGGCTATTTCAGGGAGCTTGAGTTCCCCAAACAGCAAAACTGCGAGCCTGAAAAACCTGGCTCAAGCGCCCCTCGTGAGGCGGGCAGCGGGAGTGGCCGGGCTCTGGGCCCCAGGAGGCAGGCGACGGAGGCGCGGAGGGTGCGGGGCGCAGGCGGGACGCCAGGCCCGGGTGTCCGGCGGAGGGGGCGGTGCCCT	NA	intra-chromosomal
PSTPIP2	EPG5	18	45988702	-	18	45955338	-	E	E	AGTTTTTGTTGGCAGATCTATTTTCTCTTTACAAAAGGATAGACACCAGAATCTGTAAGTGAAATGCCCTGGCTTGAAAAGGGTGAGATCTTATTATGAAAAATTGATGTTACTGTTGTTTTCTGTGTTCTGCCTTTTGCAGATGATCCCAATTACTCTTTGGTTGATGACTACAGTTTGCTCTATCAGTAAAATCAATG	GAAAAGAAGAAGTATGAAACTCCTCAGAGGGAAGAGTCCAGTGAAGTCTCCCTTCCAAAAACCTCCAGAGAGCAGGAAATCCCTTCTCTAGCCTGTGAATTCAAAGGAGACCATCTGAAGGTGGTAACTGATTCCCAGCTCCAGGATGATGCCAGTGGACAAAATGAGAGTGAAATGTTTGATGTACCACTCACCTCCTT	out-of-frame	read-through
PTBP3	C9orf147	9	112275844	-	9	112410013	-	E	M	TAATTTAAAAAAGAATCTTATGTTTTTTAGCTAATGGGAATGACAGCAAGAAATTTAAACGAGATAGACCTCCCTGTTCGCCTTCCCGTGTTCTCCATCTTCGAAAAATTCCATGTGATGTCACCGAAGCAGAGATCATATCATTAGGTCTACCATTTGGCAAAGTAACTAATCTTTTGATGTTGAAAGGAAAAAGCCAG	GTCTTTTTCAGAGGAAGGAGACTATTGCTGGCTTCAGTAATCCTAAATAGTCCTATGAAAGGACTGTGTCCTATGAAAGACAGAGTATACATGTAAGTATTTACACATGCAAATATTTGAGAAAATGCTTGAGCTACACTTTAGTCTTTTTTTTTTTTCTTTGGAGACAGTCTTTCTCTGTTACCCAGGCTGGAGTGCAG	NA	intra-chromosomal
PTCRA	CNPY3	6	42924273	+	6	42934475	+	E	E	AATGGGCTCAGGGTTTCTGCTGCTGGCTCACTTGTCCATTTACCCCAAATGCCTCGACACCCACCCTGTGCCAGGGCCTGGGCATAGCACTGGGGATGCCCTCCAGAGTGCATGGCCCATCCCCAAAGACTCATTCGCTTCTCCCTGGACAACAGGAGAGGCTTCTACAGCCAGGACCTGCCCCCAGGAGCCTCTCAGGG	TGTGTAAATATGTTGCTGTGGAGCTGAAGTCAGCCTTTGAGGAAACCGGCAAGACCAAGGAGGTGATTGGCACGGGCTATGGCATCCTGGACCAGAAGGCCTCTGGAGTCAAATACACCAAGTCGTAAGTGAATGGGGACTCACTGGCCTGGCCTGCGTTGCTGCTGGAGGCTTCAGGGGTTTGGAGTTCCCTTCTCCTA	in-frame	read-through
RAB31	TXNDC2	18	9845691	+	18	9885962	+	E	E	CTGTTGCCGCACAAGCTGTCTGGTCTTTTGGGTGATTTGTATTTTACAAACAAACATTCATTTCCTGTCTACATTTGACCTCTTTTCCAGGGAGGTTCCCCTGAAGGATGCTAAGGAATACGCTGAATCCATAGGTGCCATCGTGGTTGAGACAAGTGCAAAAAATGCTATTAATATCGAAGAGCTCTTTCAAGGAATCA	GAAATGATGCCAGTGAATGCGTAGTCCCAGCCTCAGCACAGGGGAGCCACCTTGAAGCTCTCAAATATCACTGTTGTGAATACAGAGAGGGAAAACCAACTGTAACGTGCCACCCAAATGTAAGTTTTACTCATATTTTGATGTTAGGATGGATAGCTTGGAAAAAGTTGGAGGGTACGGCCTTTACTATGAGGCATCTA	NA	intra-chromosomal
RAB3IP	MYRFL	12	69813033	+	12	69825323	+	E	E	ACTCAAGCAACTATTATTATATTTCTCCTTTTTGCAGATACAGGGTAAGTGACTTAACCATGAATTTTAATAAAGCTTGCTTTGATATGGGACATTTGACCATTCATGACATTTTCTCCATTTGGCCTAGATCACTTCTGTATGTAACTTTTTTACATACATTCGATACATTCAGCAGGGACTCGTGAAACAGCAGGATG	TTTTATAATCACATTTGAAAACTCAACCATCTTTCTGGGCACAATTTGATGGCTGAAGATATGCTTCACTCCAATAAAAAGAAAATGAAGATTTTTCAAGAGCATTCGTAGGCTTCGAATCAAAAGGACAGTACTTATTTCCTGAGGTCTGATAACCGTTGTTTTATGAGGAAATAGTACTAGGATCACAGTACCATGGA	NA	intra-chromosomal
RAB4A	AL117350.2	1	229304000	+	1	229322942	+	M	E	TTTAGGTGTTCATACAGTGGCATTTGGGACACAATCGTTGGAACCTGAAGAATCTGAAGTTTTTTTTACCACCATCTTTTTCTACTCTGTATGGAAGTAGATCTTTATGGGGAAAAGAGAATTTGGGGTGTTCTGCAAGCCAGTCAAAGTGGCACAGCAAATCATATAAATCGAATTAAATGGACAACACCGTTAGATGT	GTTGTCCCAAGAATTAGGAACATGATTACAACCACATTCATTTCTAGAATGAAAAGAAAGAATTAGGACCATCAGACTGTTAACAACTATCAAATTTTCACAGGTTCAAAAGGTAATTGACACTCTTTAAAAAAGAAAGAAAAGAAACCCTAACCAACTAAGGACTTGGATGTAAGATGAAGGCTTACAATTCATACTGA	NA	intra-chromosomal
RAP1A	RAP1B	1	111697497	+	12	68654112	+	E	E	AAGTTTACCCCCAGCCATTACAGCATACTGCTGGAGACAGGCTTTGTATTTGTTAATAGTTACTTTGATGGAAGAGGTGGGAAGAAAACAGAATGAGATTTTGATGTTACTCTTTAACCTTTTTTTTTTTTTTGCCCCCACAGCAAGTTGAAGTCGATTGCCAACAGTGTATGCTCGAAATCCTGGATACTGCAGGGACA	GAGCAATTTACAGCAATGAGGGATTTATACATGAAAAATGGACAAGGATTTGCATTAGTTTATTCCATCACAGCACAGTCCACATTTAACGATTTACAAGACCTGAGAGAACAGATTCTTCGAGTTAAAGACACTGATGATGTAAGCTGACTTCCAAATAAATATATTTTATTTCAAAACCCTGATTATAATTGTTTAAG	in-frame	inter-chromosomal
RASA4	POLR2J3	7	102584218	-	7	102569924	-	E	E	TCTCCATCTGTGCAACCACAGTGTTGGACATGGTAGTCCCAAGTGTCTGCTCGTAACTTTGCCCTCTCTGTGCCCCCAGGTCAGGGCTGCGATAAGACCCGGTCACGGGTGACCCTGCAGGAGTGGAATGACCCTCTTGACCATGACCTTGAGGCCCAGCTCATCTACCGGCACCTGCTGGGCGTGGAGGCCATGCTGTG	GATCACCATTAACAAGGACACCAAGGTACCCAATGCCTGTTTATTCACCATCAACAAAGAAGACCACACACTGGGAAACATCATTAAATCGTAAGTTTCCCGTCACAGGCTCTCAGGGGCTATGTTTAATGGGCCCCTCTGGGCAAAGCACAAGTTCCAAGTCTTCCTCAGTCTCTCTGAGCTACAGGAAGTCCTTCTGG	NA	read-through
RHD	TMEM50A	1	25329215	+	1	25340474	+	M	E	CAGCAAAGTCTCCAATGTTCGCGCAGGCACTGGAGTCAGAGAAAATGGAGTTGAATCCTTTCTCTGCCACTCTTTGAGGAGAATCTCACCATTTATTATGCACTGTAGAATACAACAATAAAATACAGCCATGTACCACATAACAACATCTTGGTAAACAACAGACTGCATATATGATGGTGGTCATCCAGTAAGCTAAG	TGACCTGAAAAAAATGTCTGGATTTCTAGAGGGCTTGAGATGCTCAGAATGCATTGACTGGGGGGAAAAGCGCAATACTATTGCTTCCATTGCTGCTGGTGTACTAGTAAGTGTCATTGATTATTTGGGCCTTATTTTTTGGTGCGTTTGTGTTTATGGGTTTTGAATTCTGCAGGATGTTTTAAAATATGTACTATTTA	NA	read-through
RNF121	IL18BP	11	71997193	+	11	71999927	+	M	E	CAGCACCATGGATACTCGCCCGTGGGCAGGGCTGTGGTCAGCCAAGAATAGAGGTCATATAGTTGGGCCATGGGGCAATTGTTGGCAGCCATGACTGACGGCCCCTTGTGCAAGCTCATTCTTCAGTGGATCCTTCAGTGGAGTGGTGACACGTGCCAGCGGTCACTCTGCCACATCACTTCCTTCTTGAAAGCCTAAGA	AGAAGAGGACGTTGTCACAGATAAAGAGCCAGGCTCACCAGCTCCTGACGCATGCATCATGACCATGAGACACAACTGGACACCAGGTAGGCCTTGGGGCTACGCATGGGCAGGCGGGGTAGGGTGAGGTCTATGAACAGAATGGAGCAATGGGCTAACCCGGAGCCTTCACTCCAAGGCAAACCACCCAGCGCACCTGG	NA	read-through
RNF168	SMCO1	3	196502873	-	3	196508331	-	E	E	GCTGTGTAAACCGTGCTTCCAGTCGACCGTCGAAAAGGCGAGTTTATGCTGTCCCTTCTGTCGCCGCCGGGTATCGTCGTGGACTCGGTACCATACCCGAAGAAATTCTCTCGTCAACGTGGAACTGTGGACGATAATTCAAAAACACTATCCCAGGGAGTGCAAGCTTAGAGCGTCTGGCCAAGAATCAGAGGAAGTGG	GCTCACTTCAATGGAATTGAATATTTTATACAGCTACGTCATTGAAGTACTTATCTGCTTGCATACTCGTGTGCTTGAGAAGCTGCCAGACCTGGTGAGAGGTCTTCCAACCTTAGCCTCTGTACTCAGAAGAAAAGTTAAGAACAAGCGCGTTAGAGTTGTATGGGAGTCCATACTGGAGGAGTGTGGGCTGCAAGAAG	out-of-frame	intra-chromosomal
RRN3	AC009093.8	16	15063196	-	16	29113050	+	E	E	TAGTTTTCACTTCTTGGTTTTGGGTAATAGATCTTGTGAGAAAAGATCCAAACCAATTTTGACTTCTGCCGAAGTATTTAACTTGACTTTGAAATGTGATCTTTGTTGACAGGTCAAAGAAATTCATTGATCCTATTTATCAGGTGTGGGAAGACATGAGTGCTGAAGAGCTACAGGAGTTCAAGAAACCCATGAAAAAG	TTGTTCTGGAGAATCATGTAGCGACAGATGAAGACGAACCTGCTTTGAAATGCCAGCGACTAGAAATCAATTGCCAGGATCCATCTATAAAGGTAAAAATCTGACTCTGTTCTGTGATGTGTAGTGCACTGCAGTGTTCTGTGATGTGTAGTGTGCTGCAGTGTTCTGTGATGTGTAGTGCATTGCAGATTTCAAGGGCT	NA	intra-chromosomal
RSRP1	TMEM50A	1	25337040	-	1	25342961	+	E	E	CTCGGTAGCCCTCCTTGGTGCCTGTCCGGTAGCTGGTCACTCTCGGGGGAAGGTCGTGTGCAGAAGGGCACATGCGATCACACAGAGACGGCGTTGCTGCGGCTTTGACCCGATGGTGCACCCGAAAGAACACAGAGGGTGAAGGGAGAGATCCAGGAAGTGGTCGCGGAGCAGAACCCCCCTTCACTTCAGTTAAAAAG	TTTTTTACAGGCTGGTGGATTATCATAGATGCAGCTGTTATTTATCCCACCATGAAAGATTTCAACCACTCATACCATGCCTGTGGTGTTATAGCAACCATAGCCTTCCTAATGTAAGTGTCATCGTAATTGGCATTACTTACATAGCTTGCCACAAAATAAAAATGTTTCAAATATAGTTGCATAGATTTAAAATTCTA	NA	intra-chromosomal
RSRP1	TMEM50A	1	25338069	-	1	25342961	+	E	E	GAGCCACGCCCACCACAACAACGCGTCTGCGCATGCCCGGGCGCTGGGTTCAGGGGCTTTCCGCCGCTCTGGGTTCACAGCTGGACGTCGGGAGTGCTAGTTTGGAGTACGCCATTTGAGAGTAGGCGTGAGAAGTTGCTCTGTGTGCTGAGCGTTCTAAAGGAAGGCGTCCGTTGGCCTTCGTACCCGTCTTGAGTGAG	TTTTTTACAGGCTGGTGGATTATCATAGATGCAGCTGTTATTTATCCCACCATGAAAGATTTCAACCACTCATACCATGCCTGTGGTGTTATAGCAACCATAGCCTTCCTAATGTAAGTGTCATCGTAATTGGCATTACTTACATAGCTTGCCACAAAATAAAAATGTTTCAAATATAGTTGCATAGATTTAAAATTCTA	NA	intra-chromosomal
RUNDC3A	POC1B-AS1	17	44308939	+	12	89541765	+	E	M	GACAGAGGGCCCAGCCGTGATCCAGCGACGGGTTTGGGGCTCCGGGAGGGGTGGGGGGGCAGCGGGCGGCGGCAGCAGTGGCCGCACATCTGGATGGAAGCGAGCTTTGTCCAGACCACCATGGCTCTGGGGCTGTCCTCCAAGAAAGCGTCCTCTCGCAACGTGGCTGTGGAGCGTAAGAACCTGATCACCGTGTGCAG	CTGGTGTAACAAAAAAAAAAACATCTCAAGCCGGCTTGCATAATAACAGCTTTGGGCACAGTCTGATCAAGGCCCCGGTTCTGTTTGCTAGTGATCCTCCTGATTCTGCCCTCTCTCCATGCTAGTTTCTTCCTCAGATTGACATTCCTCTTGGTCACCAGATGCCTACAATCAGCGGGTGCAACTCTCTGCTCCCTGCT	NA	inter-chromosomal
S1PR4	NCLN	19	3179983	+	19	3192470	+	M	E	TGCGAGGGCCCGGGGACTGCCTGGCCCGGGCCGTCGAGGCTCACTCCGGAGCTTCCACCACCGACAGCTCTCTGAGGCCAAGGGACAGCTTTCGCGGCTCCCGCTCGCTCAGCTTTCGGATGCGGGAGCCCCTGTCCAGCATCTCCAGCGTGCGGAGCATCTGAAGTTGCAGTCTTGCGTGTGGATGGTGCAGCCACCGG	GCACACGGAATGCAGTGCTGAACACGGAGGCGCGCACGATGGCGGCGGAGGTGCTGAGCCGCCGCTGCGTGCTCATGCGGCTACTGGACTTCTCCTACGAGCAGTACCAGAAGGCCCTGCGGCAGTCGGCGGGCGCCGTGGTCATCATCCTGCCCAGGGCCATGGCCGCCGTGCCCCAGGACGTCGTCCGGGTGAGCGTC	NA	read-through
S1PR4	NCLN	19	3180329	+	19	3192470	+	M	E	CCCTGGACAAGGAGGCAACCACCCCACCTCCCCGTAGGAGCAGAGAGCACCCTGGTGTGGGGGCGAGTGGGTTCCCCACAACCCCGCTTCTGTGTGATTCTGGGGAAGTCCCGGCCCCTCTCTGGGCCTCAGTAGGGCTCCCAGGCTGCAAGGGGTGGACTGTGGGATGCATGCCCTGGCAACATTGAAGTTCGATCATG	GCACACGGAATGCAGTGCTGAACACGGAGGCGCGCACGATGGCGGCGGAGGTGCTGAGCCGCCGCTGCGTGCTCATGCGGCTACTGGACTTCTCCTACGAGCAGTACCAGAAGGCCCTGCGGCAGTCGGCGGGCGCCGTGGTCATCATCCTGCCCAGGGCCATGGCCGCCGTGCCCCAGGACGTCGTCCGGGTGAGCGTC	NA	read-through
SELENOH	CTNND1	11	57742984	+	11	57789037	+	E	E	TTGGGGAACATGTCTTCCTCAGTCCTTAAGATTGCCCAGATCCTTTCTCTAACCTTATTTCCCTTCTCATTTTTGCAGCTTTGTGTCCCTGGTGATGTTGGAACATTAATGATGGAACATGGCCAAACTTCAGTCATGATCCTGAAGCCATGGTTTCTTCCCTGCCAGAAATGAAGGTTCAGTTATGAGGCAACCCTCTA	CTCTCTCCTTCCTGCTTCCTCCTTGCTGTGGTGGCTGGGATGCTTCTTCCATGATTTTTTGAATCTAGACTGGGCTGTTCTCTGTGTTAAACCAATCAGTTGCGACCTTCTCTTAACAGGTGTGTATGGAAATATGTTTATTAAGAAGGAAAAATCTTACTTTTTAAGAAATATGTATTTTTATTCCTTTCATGTCATAG	NA	intra-chromosomal
SERINC5	AC012636.1	5	80146090	-	5	80082537	-	E	E	AATGGTAAACACACACATTCACTCATTGAGCCTGGGCTCCCTCTGTGCTTCACAGACACTGAAGAGCAGCAGCCGGGGAAGGAGGGACCACGGGTCATTTATGACGAGAAGAAAGGCACCGTCTACATCTACTCCTACTTCCACTTCGTGTTCTTCCTAGCTTCCCTGTATGTGATGATGACCGTCACCAACTGGTTCAA	CGATACTTGAGGTTGGACCAGATGATGTTTTCTTGAGAGAAGCAGAAAACGCCAAGTCGGCCTCCACGCATTGTGGTGTCTATGGTGACGCCAGAGTCAGCCACCAACTCAGAGCCTTCATAAAATCGTACCCTGCGGACAACACGGCCGGAGGGGCCTCCATGAAATCCAACCCGGGGTAAAGTGCCCACTGTGAGGCC	NA	read-through
SF1	PYGM	11	64766900	-	11	64754836	-	E	E	TTGCCTCCACCTGTCCACAGGTATGATGCCGCCACCACCTATGGGCATGATGCCGCCGCCGCCGCCGCCTCCCAGTGGGCAGCCCCCACCCCCTCCCTCTGGTCCTCTTCCCCCATGGCAACAACAGCAGCAGCAGCCTCCGCCACCCCCTCCGCCCAGCAGCAGTATGGCTTCCAGTACCCCCTTGCCATGGCAGCAAA	TTCTTCGAAGGGAAGGAGCTGCGGCTGAAGCAGGAGTATTTCGTGGTGGCTGCCACCCTCCAGGACATCATCCGTCGCTTCAAGTCTTCCAAGTTCGGCTGCCGTGATCCCGTGCGCACGAACTTCGATGCCTTCCCAGATAAGGTACCATGCGTGTGGAGGGCGACTCTGTGACCGGACAGTGTGTGCTAGGCCTCTCC	in-frame	read-through
SHISA5	AC134772.1	3	48479177	-	3	48440862	-	E	E	CCATTGAAGCCACCGGTTCATAGTAGCTTCTGTGCACGTTTTGTGGTGCCCTAAGGTAGTGTTTGTGCTGGCGCTCGGTGGGGCTTCATTGTGCTAATCACAAGGTTTCCTGTTTGCAGCGTGCCTGCCAGTGTAGAGCCGGTGGAGCAGCTGGGCTCGGCGCTGAGGTTTCGCCCTGGCTACAACGACCCCATGTCAGG	CTCTTCCTAAGGAATGGAAGCCCAGACTGCCTGGGAGGCAGGAGACCTCGTTTCCAGCTCCCGGCCCTTACTGCCGCTGCAAATCCTAGACTGGCTAGAGACCATTCGCTGCAGCGGACGTCGGAAAACGAGACCTCGCAGTTCAGGAGGCAGGAAAAAGACATGCCCGCGCCCTCATCCCAATAGGTGCTCATAGCGTT	NA	read-through
SIN3A	C15orf39	15	75451423	-	15	75205999	+	E	E	CCCTCGGAGTTTCCCTCCCTCCCTCCCTCCCTCCTTCCCAGTCTGGGCACCGGAGCCTGTGACCGCTTCGTTAGTGGAGAGGTAGCTGGCAGTCCGCTTCGGCGGGCCTGTGCCCCGCGCCGTTCTCGGGGCCTCCCTGCTGAGCTCGCGGCTCACGCTGAGAGGGACACGCAGTGACGAGCGGCCGAAGCAGCTTTGCG	GTCAGAAGTTGAGTAGCAGGGGCCTAGGAGGGCTCGAAGCCTTCACAGCGATGGCAGAGAAGCGACCCCTGAGAACCCTGGGGCCTGTGATGTATGGCAAGCTGCCCCGCTTAGAGACAGACTCCGGGCTCGAGCACAGCCTGCCCCACTCTGTTGGTAACCAGGATCCCTGCACCTACAAGGGGTCCTACTTCTCCTGC	NA	intra-chromosomal
SLC10A3	UBL4A	X	154487681	-	X	154486333	-	M	E	TCGTCAAGCCCTTCAGCTTTGTGCTCCTCCTGGGCGGCCTCTTCCTGGCCTATCGCATGGGGGTCTTCATCCTGGCAGGCATCCGGCTACCCATCGTACTGGTGGGTATCACGGTGCCCCTGGTTGGCCTGTTGGTGGGCTACTGCCTAGCCACGTGTCTGAAGCTGCCAGTGGCCCAGCGGCGGACGGTCAGCATTGAG	GTGCCAGAGGACGAGCTGGTGTCCACGCTGAAGCAGCTGGTCTCCGAGAAGCTGAACGTCCCAGTGCGCCAGCAGCGGCTGCTGTTCAAGGGCAAGGCCCTGGCAGGTACCCAGGGAGAGGAGACGCCCGGGGAGCCCCGCAGGAAGCGGGACCGGGGTGCGCGGGCCGAGGCCAGCAGCCGTGTGTCGGGTCGGGGTGC	in-frame	read-through
SLC25A37	FDFT1	8	23529212	+	8	11821750	+	E	E	GCAGCGGGAGCGTGGGCAGCCAGGCGGTGGCGCGGAGGATGGATGGGGACAGCCGAGATGGCGGCGGCGGCAAGGACGCCACCGGGTCGGAGGACTACGAGAACCTGCCGACTAGCGCCTCCGTGTCCACCCACATGACAGCAGGAGCGATGGCCGGGATCCTGGAGCACTCGGTCATGTACCCGGTGGACTCGGTGAAG	ATCTCCCTTGAGTTTAGAAATCTGGCTGAGAAATACCAAACAGTGATTGCCGACATTTGCCGGAGAATGGGCATTGGGATGGCAGAGTTTTTGGATAAGCATGTGACCTCTGAACAGGAGTGGGACAAGGTTAGTCTCATAAAACAGTGTCTGTGTGTGATGTATTAGACAGAGCTGGCAGTCCTCATAGTGAAGCTCAG	in-frame	intra-chromosomal
SLC25A37	MIR4435-2HG	8	23529212	+	2	111429620	-	E	E	GCAGCGGGAGCGTGGGCAGCCAGGCGGTGGCGCGGAGGATGGATGGGGACAGCCGAGATGGCGGCGGCGGCAAGGACGCCACCGGGTCGGAGGACTACGAGAACCTGCCGACTAGCGCCTCCGTGTCCACCCACATGACAGCAGGAGCGATGGCCGGGATCCTGGAGCACTCGGTCATGTACCCGGTGGACTCGGTGAAG	AATAACTGGGAGATGAAACAGGAAGCTCTATGACACACTTGATCGAATATGACAGACACTGAAAATCACGACTCATCCCCCTCCAGCACCTCTACCTGTTGCCCGCCGATCACAGCCGGAATGCAGCTGAAAGATTCCCTGGGGCCTGGTTCCAACTGCCCACTGTGGACTCTGAGGCCTCTGCATTTGCGGGTGGTCTG	NA	inter-chromosomal
SLC2A1	UBB	1	42958634	-	17	16381902	+	E	E	CGCTAGTCGCGGGTCCCCGAGTGAGCACGCCAGGGAGCAGGAGACCAAACGACGGGGGTCGGAGTCAGAGTCGCAGTGGGAGTCCCCGGACCGGAGCACGAGCCTGAGCGGGAGAGCGCCGCTCGCACGCCCGTCGCCACCCGCGTACCCGGCGCAGCCAGAGCCACCAGCGCAGCGCTGCCATGGAGCCCAGCAGCAAG	GTCAAAATGCAGATCTTCGTGAAAACCCTTACCGGCAAGACCATCACCCTTGAGGTGGAGCCCAGTGACACCATCGAAAATGTGAAGGCCAAGATCCAGGATAAGGAAGGCATTCCCCCCGACCAGCAGAGGCTCATCTTTGCAGGCAAGCAGCTGGAAGATGGCCGTACTCTTTCTGACTACAACATCCAGAAGGAGTC	NA	inter-chromosomal
SLC2A9	RNF149	4	9985669	-	2	101271744	-	E	E	CTGCTCCTGGGATGGACAGTTCAGTGACATGCCTCATGGTTAGACATCTTCATCAAATCTTTCCTTTCTTTCCAGGAAGCACACTTTGCTGGCCAATAATGGGTTTGCAATTTCTGCTGCATTGCTGATGGCCTGCTCGCTCCAGGCAGGAGCCTTTGAAATGCTCATCGTGGGACGCTTCATCATGGGCATAGATGGAG	GTGATTTGAAGATATTAAAGCTAGAAATTGGAACTAGAAAATCAAAAGAATTCAAGGCATCTTAACGTGACAGTTGAACTCATTTGATTATACTTAAAAAAGTTTATTGCAGTTATTGACTCTCAATTTTTTTTTTTTTTTTTTGAGTGCAGTGGTGCCATTGTTGCTCACTGCAGCCTCAATCTTCCAGGCTCAAGAAA	NA	inter-chromosomal
SLC30A7	AC093157.2	1	100974902	+	1	100995474	+	E	E	TTTTTTAAAAAAGTGAGATTTGTAAAAGAAAAAAAATACTTTCCTGAAATGTGTAGGGTGTTATTAGCTTGTTAGATTTTCTAACTTTTTTTTTTCTTACTTTTCAGGCTGGAGTGAGACAGCTCTACGTACAGATTGACTTTGCAGCCATGTAGTGAATGGAAAGAAATTATGCACCTTTTATGGACCAAATTTTTCTG	CTAGTAACTGCACAGACCCATCTGAAAGCCCTTTGATAGATGTAATGTAAGTAGAAAAAAATCTTTTCCACATTTAAAAAAGTCTTTTGCTTTCTGACGAATGTTAACACATGCCATAATTTTGAATAAATACTTTAATTCTAAGTATTCATGCTTTTAACAGGGATTTGAGCATGGACTGTGTGTCAGACGCTGCGTCA	NA	read-through
SLC35E2A	CDK11A	1	1734690	-	1	1722831	-	E	E	GATTAGTAAATGGAAAATGGAAACCAATAGAGTACCCTTTTGTTTGCCACATAGGACGTCCCAGTGATCGGGAGGAGCGGGAAGAGCTTCAGCTACAACCAGGACGTGGTGCTGCTGCTTCTGACAGACGGAGTCCTGTTCCACCTTCAGAGCGTCACGGCGTACGCCCTCATGGGGAAAATCTCCCCGGTGACTTTCAG	TGTTTTAACTCAAATGGGTGATGAAAAGGACTCTTGGAAAGTGAAAACTTTAGATGAAATTCTTCAGGAAAAGAAACGAAGGAAGGAACAAGAGGAGAAAGCAGAGATAAAACGCTTAAAAAATGTAAGCCATATTTTTTTAAGTAAGTGGTTTTCTTAAAGGAGATTTAATTTCTTTGCCCTCATTTTTCCATTAGAAC	NA	intra-chromosomal
SLC35E2A	CDK11B	1	1734690	-	1	1657498	-	E	E	GATTAGTAAATGGAAAATGGAAACCAATAGAGTACCCTTTTGTTTGCCACATAGGACGTCCCAGTGATCGGGAGGAGCGGGAAGAGCTTCAGCTACAACCAGGACGTGGTGCTGCTGCTTCTGACAGACGGAGTCCTGTTCCACCTTCAGAGCGTCACGGCGTACGCCCTCATGGGGAAAATCTCCCCGGTGACTTTCAG	TGTTTTAACTCAAATGGGTGATGAAAAGGACTCTTGGAAAGTGAAAACTTTAGATGAAATTCTTCAGGAAAAGAAACGAAGGAAGGAACAAGAGGAGAAAGCAGAGATAAAACGCTTAAAAAATGTAAGCCATATTTTTTAAGTAAGTGGTTTTCTTAAAGGAGATTTAATTTCTTTGCCCTCATTTTTCCATTAGAACA	NA	intra-chromosomal
SLC35E2B	CDK11A	1	1668327	-	1	1722831	-	E	E	GATTAGTAAATGGAAAATGGAAACCGATAGAGTACCCTTTTGTTTGCCACATAGGACGTCCCAGTGATCGGGAGGAGTGGGAAGAGCTTCAGCTACAACCAGGACGTGGTGCTGCTGCTTCTGACAGACGGAGTCCTGTTCCACCTTCAGAGCGTCACGGCGTACGCCCTCATGGGGAAAATCTCCCCGGTGACTTTCAG	TGTTTTAACTCAAATGGGTGATGAAAAGGACTCTTGGAAAGTGAAAACTTTAGATGAAATTCTTCAGGAAAAGAAACGAAGGAAGGAACAAGAGGAGAAAGCAGAGATAAAACGCTTAAAAAATGTAAGCCATATTTTTTTAAGTAAGTGGTTTTCTTAAAGGAGATTTAATTTCTTTGCCCTCATTTTTCCATTAGAAC	NA	intra-chromosomal
SLC36A1	AC011337.1	5	151479489	+	5	151512288	+	E	M	GCTTGGAATGTCTCCTGTCTGTTTCGGCAGGTTGTACCAGTCAGTTAAGCTGCTGTACTCCATCGGGATCTTTTTCACCTACGCACTCCAGTTCTACGTCCCGGCTGAGATCATCATCCCCTTCTTTGTGTCCCGAGCGCCCGAGCACTGTGAGTTAGTGGTGGACCTGTTTGTGCGCACAGTGCTGGTCTGCCTGACAT	GGGCCAGCAGATCTAGAGCCTCTTCGTTGACCACGACAGCATCCAGGCAGCCTTCAAAGCCCTGGGAGACATTCGAGGAAGAATGCAACAGAATGAGGCCGCCCAGCAAGAGGTGCCTTTCGGGCCTCAGACCACGGCAGTTCTCTGGGACCACAAGGGAGGTGTTGCCCATGCTGTCAACCATCAGGCGAATGGAAGCG	NA	read-through
SLC43A2	PRPF8	17	1583204	-	17	1662153	-	E	E	ACTTCTCAGGAGCACCCGGCTTCCTCCGGGGAGCCCTCCCACCCCTGCACGTTCTGTGTCTCCACAGAGGCGAGAAGAAAAAGAAGAAGCGGGACCGGCAGATCCAGAAGATCACTAATGCCATGCGGGCCTTCGCCTTCACCAACCTGCTGCTCGTGGGCTTTGGGGTGACCTGCCTCATTCCCAACCTGCCTCTCCAG	ATTGTGAATAAGTGGAATACAGCTCTCATTGGCCTTATGACATACTTTCGGGAGGCTGTGGTGAACACCCAAGAGCTCTTGGACTTACTGGTGAAGTGTGAGAACAAAATCCAGACACGTATCAAGATTGGACTCAACTCCAAGATGCCAAGTCGGTTCCCCCCGGTTGTGTTCTACACCCCTAAGGAGTTGGGTGGACT	in-frame	intra-chromosomal
SLC7A5P1	SMG1P2	16	29613103	-	16	29566249	-	E	E	GGGCGGCGACTACGCCTACATGCTGGACGTCTACGGCTCGCTGCCCGCCTTCCTCAAGCTCTGGATCGAGCTGCTCGTCATCCGGCCTTCATCGCAGTACATCGTGGCCCTGGTCTTCGCCACCTACCTGCTCAAGCCGCTCTTCCCCAGCTGCCCGGTGCCCGAGGAGGCAGCCAAGCTCATGGCCTGCCACTGCGTGC	AACTGATAGTGCATCAGCTGACCCAGGTAATTTAAAATATTCTTCATCCAGAGATAGAGGTGGTTCTTCCTCTTACGGACTGCAACCTTCAAATTCAGCTGTGGTGTCTCGGCAAAGGCACGATGATACCAGAGTCCACGCTGACATACAGAATGACGAAAAGGGTATATATATTTTCTTATTGCTACAAGCATGTTTTT	NA	intra-chromosomal
SLC7A5P1	SMG1	16	29613103	-	16	18900044	-	E	E	GGGCGGCGACTACGCCTACATGCTGGACGTCTACGGCTCGCTGCCCGCCTTCCTCAAGCTCTGGATCGAGCTGCTCGTCATCCGGCCTTCATCGCAGTACATCGTGGCCCTGGTCTTCGCCACCTACCTGCTCAAGCCGCTCTTCCCCAGCTGCCCGGTGCCCGAGGAGGCAGCCAAGCTCATGGCCTGCCACTGCGTGC	ATTGACTTGATGCAAAACATCACAAAGGCTCCATATTATACAGTATGCGATTTTTGAGGTATGAGCTTTAGAAACTTACCTCTCATGTGGCATGTACATCAGGCTTTAACTTCAGTTTGATCGTTGTGGGGAAATTTATGCATTTCTTTTTTTTTCTCTCCATGATATTTTTAGAATATTAAAGGGGCTGTAGAGGTATT	NA	intra-chromosomal
SMDT1	PHETA2	22	42079954	+	22	42077280	+	E	E	GCGGAGCTGGGGGCATGGCGTCCGGAGCGGCTCGCTGGCTAGTATTGGCACCCGTCAGGTCCGGGGCTCTCCGGAGCGGGCCTAGCTTGAGGAAAGATGGCGATGTCTCCGCCGCATGGAGCGGCTCAGGCCGGAGCCTGGTACCGTCGAGGTCAGTCATCGTTACCCGCAGCGGCGCCATTTTGCCCAAACCGGTGAAA	TTCCCGTGGGAGCCATGAAGCTGAACGAGAGGAGTGTAGCCCACTATGCACTCAGCGACTCCCCAGCGGACCACATGGGCTTCCTGCGCACCTGGGGGGGCCCAGGGACCCCACCGACCCCCAGTGGCACTGGCCGAAGATGCTGGTTTGTCCTCAAGGGCAACCTGCTATTCTCCTTTGAGAGTCGCGAGGGCCGGGCC	NA	intra-chromosomal
SNX29P2	AC092375.3	16	29365059	+	16	21833516	+	E	E	AGCCCCTTCGGGCCAAACTCCAATGGAAGTCAGAGCAGCAACTCGTGGAAAATTGATTCCCTGTCTTTGAACAGGGAGTTTGGGTACCAGAAGCTTGATGTGAAAAGCATCGATGATGAAGATGTGGATGAAAACGAAGATGACGTGTATGGAAACTCATCAGGACGGAAGCACAGGGGCCACTCAGAGTCGCCCGAGAA	GTGCTGCCATGGCCACGACTGATGTTACACTCGAGCTGAGGAGGCCGGCTGCAGCCCCAAGACAGAGCGCTACTCCTGGCAGTGCGTCAATCAGAGCGTCCTGTGCGATGAGTCCCCAGCAGCACCATGCCACCCACCCCGAGTATCCCCTGGGCACCCTGGCATAGCCAGATGACTTCCGTGCCCCTGTTGCAATAACC	NA	intra-chromosomal
SOD2	AL078604.4	6	159682474	-	6	159662665	-	E	M	TGATGGTTGGTTTGTTTTCCCCTTCTTTCTAACAGGCCTTATTCCACTGCTGGGGATTGATGTGTGGGAGCACGCTTACTACCTTCAGTATAAAAATGTCAGGCCTGATTATCTAAAAGCTATTTGGAATGTAATCAACTGGGAGAATGTAACTGAAAGATACATGGCTTGCAAAAAGTAAACCACGATCGTTATGCTGA	TGGCTGTGTGTCCGGAATTGGATCCTTCCAGTGGGTTCTTGGTCTTGCTGACTTCAAGAATGAAGCCGCGGACCCTCGCAGTGAGTGTTACAGCTCTCACAGATGGTGTGTCCAGAGTCGTTTGTTCCTCCCGGTGGGTTTGTGGTCTCGCTGACTTCAGGAGTGAAGCCACAGACCTTTGCAGTGAGTGTTACAGCTCT	NA	intra-chromosomal
SOS2	VCPKMT	14	50117602	-	14	50116179	-	M	E	AAATGAAAAGTAGGATGAAAATAATAGAATGGCACTGTAAGTGTTTATTATTTTGTCAAAATGTAAACAAAGACTACATAACCCAATGATGGAGGGAAAAAGGGCATGTATCTCATTCAGATGTGCCTTTTGTTTTTGCAGACTATGACGTCTTTAGCTAATGAATTGCCTATTGTTATGGAAAACAGTTAATATGCCAT	GGCTGATGTTGTAGTCACCGATCTTGAGGAATTGCAAGACTTGCTGAAGATGAATATTAATATGAACAAGCATCTTGTCACTGGTTCTGTTCAAGCCAAGGTACTGAAATGGTTTGTATGGCCTTTCAGCTTGTTTTAAGATATTGATTTGTAGTTTGTTTTGAATTGCGTTTCATTAAAAGGATGGAAGGGGACTTTCC	NA	read-through
SSR2	ARHGEF2	1	156009480	-	1	156003729	-	M	E	CTAAGCAAGGTCTTTGTTTTCCTTTACAGCTGGACTGGGCAGCCTTTGGGGTCATGACCCTTCCCTCCATCGGCATCCCCCTGCTATTGTGGTACTCCAGCAAGAGGAAATATGACACTCCCAAAACGAAGAAGAACTGATTGGGGCTTCCACAGCCCTCCTCTCCCAAGAAATCCAGGCTCCTCTCCCAAGAAATCCAG	CCCACAGGAGGCGAGGAGTGCTCCCCTTTACCTCAGGAAGTCCGATGTCCGCCCCAGCTGTCTTCTGCCCCAGGGAAAGCAGTGAAGGTGAGTCAGCCCCCGCCCCACCCCAGAAGCTGTTATCTGGGAAGAGAGTTGGGGAGCTGGTCAAATATCCTGCCGCCTGGTATCCACAACAAGCCGTGAGCCCCGGATATGCT	NA	intra-chromosomal
ST6GALNAC6	AK1	9	127885186	-	9	127874649	-	E	E	GCGGTGACTGCCCCAGACTTGGTTTTGTAATGATTTGTACAGGAATAAACACACCTACGCTCCGGCTTCGTGTCCTGTGTCACCTGGGTCGAGCACAGCCTTCTGGTCCAGCGCTGCATGCGGCCTCAGGACCACGTCTTCCGGTTGGGGGCTCCCAGTAAAGCGATCCTCAGCTTCTTCAGCAGCCAGTGGCCAGTGAG	AGCACTGACACGGCTCCCGGGACCTCGGCAGGATGGAAGGTATGAGCCTCCTCTCCTTTTGCCCATTGCCTGGGCCTCAGTGTGCCTGACTATTAAGGGGGTGCGCTCTCAGGGAGACATTCTGGGAGGGGTTGGAGGAGGCTCTGGGGCTGCCGGAGGGGGCCTGGCTGGGAGCCTCCAGTATCCTCCTCTGGCCTCTC	NA	intra-chromosomal
ST7	CAPZA2	7	116953691	+	7	116916060	+	E	E	CATCCCGGCAGACACCAAGAGCCGCGGCAGCAGAGAGGAGCGCTGAAACATGGCTGAAGCGGCCACGGGCTTTCTGGAGCAGCTCAAGTCCTGCATAGTTTGGTCTTGGACGTATCTGTGGACCGTGTGGTTCTTCATCGTGCTATTCCTGGTCTACATCCTGCGGGTGCCTTTGAAAATCAACGACAACTTGAGCACAG	AATGAAGTGCAAACAGCAAAAGAATTTATAAAGATTGTAGAAGCTGCAGAAAATGAATACCAGGTATGATTTTTTAAATATTATATAAGCTACACTCACATATGAATTAATGTCACTGAAATTTTAATTTCAGCCAAAGGCTGAATTTTTCCATTGCATCAGTTAGAGTCTTTTTGTTGTGTGTCTGCTTTTAACACAAA	out-of-frame	intra-chromosomal
STAG3L5P	PILRB	7	100349887	+	7	100352163	+	E	E	TCAGACCCTTAAAGGGGTCCGCCTCTCAGTTTGTCTTTCCTAGATCCAGACACGGGGACTGCAGAGAAAGGCTGTGTGCATCCGCTGTCTACTCCACTGTCTCCTCTGCAGAGGCGGATTTCCCTGACTGAAGACCATGTTGCAGGCCCACAGCTGCCTACAGAACCGTCCCAAAATATGGCAAAGAAACCTATTCTGAG	GCCTAGCCAGGGTTGAGTTCTCACCCACCTGTGCCGCCCTGCCTTGTTACCTGGAAGCACAGCCTTGGGGACTGAGCAGGCCCTCACTGTCACTTTAAGAAGGGAATCAGCCACTTTGTGCTCACCACCTCTGGGGAAGGTGTGAGAGGAGAGAAGGAAGTGGCTGTTTGGCTGCTGACAACATGAAGACTTCCTGCGAT	NA	intra-chromosomal
STX16	NPEPL1	20	58673711	+	20	58691405	+	E	E	CAGGGAAGGAAAACATCATCTTATGGATGATGATGTCTGTAATTTGCATATCTCATTTTTGACGTTCAGTTTTCCCAGTTGCTATTGTTGATTGTCTGTAACTGTCATTTATTACCTAGGGTACAGTCCTTGACAGAATTGACTATAACGTTGAACAGTCCTGTATCAAAACTGAAGATGGTTTGAAACAGCTTCACAAG	TGCCTGCTCTGTGCCAGGAACTGGAGGAAAAAAAAACAACAAAAAGTCAAAAAGACCTGCCTTCAGGATGCTGAAGCTCTAGTCTGTGGTGTTTCCAAGGGGCCAGGGACCATGGCTCAGAGCTGAGCAGACAGACCTGGAGCCTGTGGACAGGGAAGGTGAAAGCCTGGCTTGTGGCTCCCGGGGCTACAAGTTAGGGA	NA	intra-chromosomal
STX16	NPEPL1	20	58673711	+	20	58691724	+	E	E	CAGGGAAGGAAAACATCATCTTATGGATGATGATGTCTGTAATTTGCATATCTCATTTTTGACGTTCAGTTTTCCCAGTTGCTATTGTTGATTGTCTGTAACTGTCATTTATTACCTAGGGTACAGTCCTTGACAGAATTGACTATAACGTTGAACAGTCCTGTATCAAAACTGAAGATGGTTTGAAACAGCTTCACAAG	GCTGGTTATGAAGAAGAAACTCAAAATAACAGGAGTGGCTTATGGAACTACATGGAGGTAACAGAGGAGGGTACCAACCAAAGGCCCTTGAGCAATCAGGATGTTGGGTAACAGATTTTTGCTTTTAAATGACTCCTGGGTGGAGCTTCCCCAATGCATCGTCATTCCCTGACCCTTGCATCTGACCCTGTGGGTGGGAC	NA	intra-chromosomal
STX16	NPEPL1	20	58673711	+	20	58693737	+	E	E	CAGGGAAGGAAAACATCATCTTATGGATGATGATGTCTGTAATTTGCATATCTCATTTTTGACGTTCAGTTTTCCCAGTTGCTATTGTTGATTGTCTGTAACTGTCATTTATTACCTAGGGTACAGTCCTTGACAGAATTGACTATAACGTTGAACAGTCCTGTATCAAAACTGAAGATGGTTTGAAACAGCTTCACAAG	CTCTGGCAGGCTGCCCTGAGCACGCTCAACCCCAACCCCACGGACAGCTGTCCCCTCTACCTGAACTACGCCACCGTGGCTGCCCTGCCCTGCAGGGTGAGCCGGCACAACAGCCCCTCGGCCGCCCACTTCATCACGCGGCTGGTGCGGACCTGCCTGCCGCCCGGAGCGCATCGCTGCATTGTGGTGAGTGCTTCGAG	in-frame	intra-chromosomal
STX6	KIAA1614-AS1	1	180984677	-	1	180950918	-	E	E	CCTATTTTGTTTGCTAAAATGGAGGCCTGGTCCTTTTAACCCAGTGCAAGTGCACTGCCAAGGCTTTGTGCTTACCAGCGACCTTCTGTGTCTGCTTCTCTCTAGTATGTTGGAAGATTTCTCTCACGAATTGGAGAGCACTCAGTCCCGGCTGGACAATGTGATGAAGAAACTTGCAAAAGTATCTCATATGACCAGTG	TGTTGGAGGCTGTAGCCTTTGACCAGGCATGGGACCAGGAGGTGAGGCCGGCTCTCAGGCATCAACCAAAGGATCCACTGAATCTCCCTTCTCCCCCTGCCAACAAAGGTACAAGTAGATGTTGACACCCCCTCAGACATGGAAGGAGACCCATTTTTTTCTTTTTCTAGTTCTGGATAAATGGCCTTAAACAAAATATG	NA	read-through
SUGT1P4	AL512590.2	9	97246186	+	9	97250792	+	E	E	CTCCAAATAGTTTCTGATAATAAGTTATTTGTTTAAAAATTATGTTTTAATTAGAATTTGATGGCTTTTGAATACCTTTTACTGACACTCAACATGTTTGTTTTTGTAGGAACTGACTAAGGCTTTGGAACAGAAACCAGATGATGCACAATATTATCGTCAAAGAGCTTATTGTCACATTCTTCTTGGGAATTACTGTG	GTGCAGATGCTAATTTCAGTGACTGGATTAAAAGGTGTCGAAGCTCAGAATGGTATGTAGATCTCCCATGGTATTTCAATTTAAAAAGAAGTAAACATTTGAAATTTTTTGGTTTAAACAAATTTGTTTTTACCTTTATAATTTATTTTAAATAATACATGTTTCCTTAAATGTAGACTACCAAAAATATAATGTTTTTT	NA	read-through
SVIL	LDLRAD3	10	29569255	-	11	36081653	+	E	E	TTTGTATTTCTATTTTTTGTCTGGTTAATGGTTTTCTTTTTCTTAAATTATATGTTCAAAAGCAGTTTGGAGAGTTTTTTCTCACCGGATTTTTAACAATTTGCATAACTATTTCAATGTTACATTATTTCTTTTCCCTTAGATTTCAACAAGAAAAACTTAAGCTTCCTTGGATTCCCACGTCAAAGGAAAGTTTCAAG	CCAAGGCTAAGTCGAAATGTGGCCCAACCTTCTTCCCCTGTGCCAGCGGCATCCATTGCATCATTGGTCGCTTCCGGTGCAATGGGTTTGAGGACTGTCCCGATGGCAGCGATGAAGAGAACTGCAGTAAGTGCTGCGCACTTGAACACTGTGATCCCTTGTTCTTTCCCGCCAGCCAAACTTGTCCACATTGGTCACCC	NA	inter-chromosomal
SYS1	DBNDD2	20	45365686	+	20	45408460	+	E	E	GCCGTACAGATGTAGGGAGGTATTATCTTCTGTGCTCTGGGAAGAATGCTTGTTCCTTAGGAGGCTTGCTGAGATCCTGGGGCTCTGCCAAGTCACTTCTCCAGTATATTTCCATTTGTGATTCCCCCTCAGATCCTGGGCTTTTCCACCCCTCCAGGCCGGCTCTCCATGATGTCCTTCATCCTCAACGCCCTCACCTG	GAGCTGACATGGACCCAAATCCTCGGGCCGCCCTGGAGCGCCAGCAGCTCCGCCTTCGGGAGCGGCAAAAATTCTTCGAGGACATTTTACAGCCAGAGACAGAGTTTGTCTTTCCTCTGTCCCATCTGCATCTCGAGTCGCAGAGACGTAAGTCCCAAGTCCTGAGAAGAGGGACTGGGGTAGGGTAGGGAGGATGTCCT	out-of-frame	intra-chromosomal
SYS1	DBNDD2	20	45367618	+	20	45408460	+	M	E	GTTGTTTTAAGAGAGAAAAAAAATCAAGGATATCTGATTGGAGCAAACCACTTCTTTAGTCATCTGTCTTACCCCCCTGGGACAGCTGTTACCTTTGCAGTGTTGCCGAATCACAGCAGTTACCTTTGCAGTGTTGCCGAATCACAGCAGTTCTGTTGGAGAAACGCTTGGTTTCCGGATCCAGAGCCACAGAAAGAAAT	GAGCTGACATGGACCCAAATCCTCGGGCCGCCCTGGAGCGCCAGCAGCTCCGCCTTCGGGAGCGGCAAAAATTCTTCGAGGACATTTTACAGCCAGAGACAGAGTTTGTCTTTCCTCTGTCCCATCTGCATCTCGAGTCGCAGAGACGTAAGTCCCAAGTCCTGAGAAGAGGGACTGGGGTAGGGTAGGGAGGATGTCCT	NA	intra-chromosomal
TAGLN2	CFAP45	1	159918763	-	1	159893305	-	M	E	CACCACTCCCTTGTCACCCAGGAAATCCAAGGAGAATCCTCGGAACTTCTCGGATAACCAGCTGCAAGAGGGCAAGAACGTGATCGGGTTACAGATGGGCACCAACCGCGGGGCGTCTCAGGCAGGCATGACTGGCTACGGGATGCCACGCCAGATCCTCTGATCCCACCCCAGGCCTTGCCCCTGCCCTCCCACGAATG	CCACTAAGCACAGCTGGCATCCTGAGCTCCTCTTCTGCCGCTTCCAACAGGTCAAGGAATAAGGCTCGCTATCGGACCAAAGCCGTGAGCTCTGAGGTGGATGAGAGCCTCTTTGGAGATATCAAGGTAATCCTCAACAAGTCCTTTCAAGTTGATGCCACCTGCAGGCAGAGGCCCAAAAATGTAGCTCAGGGCAAAGC	NA	intra-chromosomal
TAGLN2	CFAP45	1	159925450	-	1	159893305	-	E	E	GTCTACTGTCCCTCTGTCTCAAGCAGTCCTCCCTCCTTCTGCGCTGCGGCGCCTTTAAACCTTCTTGGCCCTTGCCCCGCCCCGGGTCCGCCCCGTCTGAGGCGGGACCCTCCTGAAAATCCCCGGCTGGGCAGGGCGCACCACTTGCAGCTGCAGCCCTTGCCTTGAGTCAGTGCGCCGCTCTCCAGCCCGCTTGAACG	CCACTAAGCACAGCTGGCATCCTGAGCTCCTCTTCTGCCGCTTCCAACAGGTCAAGGAATAAGGCTCGCTATCGGACCAAAGCCGTGAGCTCTGAGGTGGATGAGAGCCTCTTTGGAGATATCAAGGTAATCCTCAACAAGTCCTTTCAAGTTGATGCCACCTGCAGGCAGAGGCCCAAAAATGTAGCTCAGGGCAAAGC	NA	intra-chromosomal
TAL1	PDZK1IP1	1	47219506	-	1	47185097	-	M	E	CAGGATCAGCCAGGAGGGCGTTCTTAGGCTGCTGGGATGGTGGGCTTCAGGGCAGGTGGGGTGAGAATTGGGCGGCTCTGAAGCAAGGCGGTGGACTTGAACTTTCCTGGATGTCTGAACTTTGGGAAGCCTTTACTGACCCTGGGGCTGGCTTTTCTGTTTCCTGTACCAGTAGGAGATCAGAAAAATGGAGCAAAGTG	GGAGCCTGCACACATGATCCTGACCGTCGGAAACAAGGCAGATGGAGTCCTGGTGGGAACAGATGGAAGGTACTCTTCGATGGCGGCCAGTTTCAGGTGAGGTGCAGGGCAGGGCTGCCCGGTCTGTGCTCCCAGGGCCTAAGGAGAATCTCAAGACAGGTGCTGCTGGGGGGAGGTGGCTGGGGAGGACGGAGACTCAT	NA	read-through
TAL1	PDZK1IP1	1	47219506	-	1	47187427	-	M	E	CAGGATCAGCCAGGAGGGCGTTCTTAGGCTGCTGGGATGGTGGGCTTCAGGGCAGGTGGGGTGAGAATTGGGCGGCTCTGAAGCAAGGCGGTGGACTTGAACTTTCCTGGATGTCTGAACTTTGGGAAGCCTTTACTGACCCTGGGGCTGGCTTTTCTGTTTCCTGTACCAGTAGGAGATCAGAAAAATGGAGCAAAGTG	GCCTGGGGAACCTTCAGCCCTGGATGCAGGGCCTTATCGCGGTGGCCGTGTTCCTGGTCCTCGTTGCAATCGCCTTTGCAGTCAACCACTTCTGGTGCCAGGAGGAGCCGTGAGTGCTGCCCAAGGGTCCCTGAGCAGGCAGGGTGGGCCCAGGACCACTGCTCTTGCTCTAGTAGCAGTGAGAAGGGCCTCAGAAACCC	NA	read-through
TAL1	PDZK1IP1	1	47219506	-	1	47190054	-	M	E	CAGGATCAGCCAGGAGGGCGTTCTTAGGCTGCTGGGATGGTGGGCTTCAGGGCAGGTGGGGTGAGAATTGGGCGGCTCTGAAGCAAGGCGGTGGACTTGAACTTTCCTGGATGTCTGAACTTTGGGAAGCCTTTACTGACCCTGGGGCTGGCTTTTCTGTTTCCTGTACCAGTAGGAGATCAGAAAAATGGAGCAAAGTG	CTCCTCTCCTCCAGGGCCAGACTGAGCCCAGGTTGATTTCAGGCGGACACCAATAGACTCCACAGCAGCTCCAGGAGCCCAGACACCGGCGGCCAGAAGCAAGGCTAGGAGCTGCTGCAGCCATGTCGGCCCTCAGCCTCCTCATTCTGGGCCTGCTCACGGCAGTGCCACCTGCCAGCTGTCAGCAAGGTAGCTCAGGA	NA	read-through
TAL1	PDZK1IP1	1	47229196	-	1	47185097	-	E	E	TCTCCACCCCTATCTTTCCTGGAAACTCGCTTTGGGCGCGGCAGATCGCCCAGGACCACACCGCAGCGTAACTGCAGGCCTCTCAGCGAAAAAGGGGGAAAGCAAAGACCCGGGTGTGCATCCTCTTCCTCGGCTTCCGCCCCTTTCCGGCGGAGTGGAGATCCTATTCAGAGGGGCCGGTCTCTCTAAATATGCCCCAG	GGAGCCTGCACACATGATCCTGACCGTCGGAAACAAGGCAGATGGAGTCCTGGTGGGAACAGATGGAAGGTACTCTTCGATGGCGGCCAGTTTCAGGTGAGGTGCAGGGCAGGGCTGCCCGGTCTGTGCTCCCAGGGCCTAAGGAGAATCTCAAGACAGGTGCTGCTGGGGGGAGGTGGCTGGGGAGGACGGAGACTCAT	NA	read-through
TANGO2	DGCR8	22	20053551	+	22	20085687	+	E	E	CTCCCCAGGGGGCCCCATATCAGTGTTCCTGGGAGAAGAGCACATGCCTGCAGCTGTGGACACAGCATCTGTCCCCTGCCTACAGGTGAACTTGTCACCCACTTTCTGACCACTGACGTGGACAGCTTGTCCTACCTGAAGAAGGTCTCTATGGAGGGCCATCTGTACAATGGCTTCAACCTCATAGCAGCCGACCTGAG	GTAGAAGAAGAAAGGTGCCACTCCGGCATGAAGACAGACTCGCTTAGTCGCCAGTCACTTAAGCTGAGTGCATTGTGATTTCCAATAATTGAGGCAGTGGTTCTAAAAGCTGTCTACATTAATGAAAAGAGCAATGTGGCCAGCTTGACTAAGCCGCCAGCGCACAGCGCGGCAGGACGCGCCCGGGTCTCAGCGGACTT	NA	intra-chromosomal
TANGO2	DGCR8	22	20056013	+	22	20085687	+	E	E	CCTGACCTGGCCGCAGCGGGCTACTGCGCACATCGCTAGCCTCCAGAAACAGGGCTGTGAGATCACCGGGCAGTGTCGGGGAGGACGCCCTATGGCTGTAGTCTGACATTCTCTCCCCTTGGCCTGCAGCACAGCAAAGGGAGACGTCATTTGCTACTATGGGAACCGAGGGGAGCCTGATCCTATCGTTTTGACGCCAG	GTAGAAGAAGAAAGGTGCCACTCCGGCATGAAGACAGACTCGCTTAGTCGCCAGTCACTTAAGCTGAGTGCATTGTGATTTCCAATAATTGAGGCAGTGGTTCTAAAAGCTGTCTACATTAATGAAAAGAGCAATGTGGCCAGCTTGACTAAGCCGCCAGCGCACAGCGCGGCAGGACGCGCCCGGGTCTCAGCGGACTT	NA	intra-chromosomal
TANGO2	MIR3618	22	20056013	+	22	20085687	+	E	E	CCTGACCTGGCCGCAGCGGGCTACTGCGCACATCGCTAGCCTCCAGAAACAGGGCTGTGAGATCACCGGGCAGTGTCGGGGAGGACGCCCTATGGCTGTAGTCTGACATTCTCTCCCCTTGGCCTGCAGCACAGCAAAGGGAGACGTCATTTGCTACTATGGGAACCGAGGGGAGCCTGATCCTATCGTTTTGACGCCAG	GTAGAAGAAGAAAGGTGCCACTCCGGCATGAAGACAGACTCGCTTAGTCGCCAGTCACTTAAGCTGAGTGCATTGTGATTTCCAATAATTGAGGCAGTGGTTCTAAAAGCTGTCTACATTAATGAAAAGAGCAATGTGGCCAGCTTGACTAAGCCGCCAGCGCACAGCGCGGCAGGACGCGCCCGGGTCTCAGCGGACTT	NA	intra-chromosomal
TARDBP	AL109811.2	1	11025208	+	1	11029687	+	E	E	GTTTCCTCTGTAAAGGGATCTTGAGTTGTTTTAATTTTTTTTTTCTGCATCTGAATCTGCATGATTTCCAAACCCTGTACCATCTGAATTTTGCATTTTAGCACTTGCACTATTACTCAGCAGCAGTAACATGGTAACACTTAAAATGGTACTCGGGGACCTCCAAAGACTAAACTGACAAGCCTTCAAGGAGCCCAGGG	GCTAGAGTATAATGGTGCGATCTGGGCTCACCGCAACCTCCACCACCTGGGTTCAAGCAATTCTGCCTCAGCCGCTCGAGTAGCTGGGATTACAGGCATGTACCACCACACCCGGCTAATTTTGTATTTTTATTAGAGACGGGGTTTCTCCATGCTGGTCAGGCTGGCCTCAGGTGACCCACCTGCCTCGGCCTCCCAAA	NA	intra-chromosomal
TARDBP	AL109811.2	1	11025665	+	1	11029687	+	M	E	TAAATAAAATTTTTTTTTGACACCACAGTTTAGTGTCTGGAGTCTTACTGGAAAAACACGATTTCTTTTTATATGTGATATACAGATGCTGGAAAGTTACCTTTAAAAATTGAGTCTCTAAAGAAAAAAGAAAATAATAAAAATTGAGTCTCAAGAAGTTGTACTTCATATGCACAAGAGAAATGAGGCCAAGACTCACA	GCTAGAGTATAATGGTGCGATCTGGGCTCACCGCAACCTCCACCACCTGGGTTCAAGCAATTCTGCCTCAGCCGCTCGAGTAGCTGGGATTACAGGCATGTACCACCACACCCGGCTAATTTTGTATTTTTATTAGAGACGGGGTTTCTCCATGCTGGTCAGGCTGGCCTCAGGTGACCCACCTGCCTCGGCCTCCCAAA	NA	intra-chromosomal
TATDN2	GHRLOS	3	10281002	+	3	10285748	+	M	E	AGACTTGGGGGACTGCCGAGCATATCAAAGTGTTTATAGTCACCAAGTGAACTGCAGCACAACCATCTCCTCTCCAGCAAGCCCTGAAGTCAGTAGTGCCTGCAGGTGAAACCAACCAGCCCTGTGTTAGAGGAGGAAAAGCGGAGATGACATGGAAGTCTCCAAGCCTGTGCCATCCACCTGCCAAGGAAAAGCACAAG	CATACAGTTTGAACATTTATTCGCCTCCTGAGCTTGTACAACAGTCGTGGGAGTTGCTGCAGAAGCAAGCGAAAAGCCAGATGAGCGCTTCTAAACTTAGAGAGAGGTGAGTAAGGCTTGTGGGCGATCACTTGTCGGCTGGGGCCTCTGGAAAGCAAGAGGTTGAGTAAGAATGCTGGGTGCACCGTCCTGCTAGTGCT	NA	intra-chromosomal
TBC1D14	TADA2B	4	7014557	+	4	7054062	+	E	E	TAGAGTCTAAAGATATACATATATTGACTTTTTTGTAAATTGAAAACTTGTGCAGATAGTTTCTGAGTAAATTTCATATTATCTCCCTAGATGTTGACTTATTTTGCTGCATTTGAAGTATTCTTTGAAGAAAATTTGCCGAAATTATTTGCGCATTTCAAGAAGAACAACCTAACTCCAGATATCTACCTAATTGATTG	GAAGATATGGCTGCCCACGTTGGTGCTTCCCGGACTCCCCAAGAGGTGATGGAGCATTACGTGAGCATGTACATCCACGGGAACCTGGGGAAGGCCTGCATCCCCGACACCATCCCCAACCGCGTGACAGACCACACCTGTCCCAGCGGAGGCCCCCTCTCACCCAGCCTCACCACCCCGCTGCCCCCGCTGGACATCTC	out-of-frame	intra-chromosomal
TBC1D14	TADA2B	4	7025262	+	4	7054062	+	E	E	TGTTCTGTCGCGATGGGGAAGAGTTCCTGTTCCGCACGGCCCTGGGCATCCTGAAGCTGTTCGAGGACATCCTGACCAAGATGGACTTCATTCACATGGCCCAGTTCCTGACCCGGCTGCCCGAGGACCTGCCCGCCGAGGAGCTGTTTGCCTCCATCGCCACGATCCAGATGCAGAGCCGAAACAAGAAGTGGGCTCAG	GAAGATATGGCTGCCCACGTTGGTGCTTCCCGGACTCCCCAAGAGGTGATGGAGCATTACGTGAGCATGTACATCCACGGGAACCTGGGGAAGGCCTGCATCCCCGACACCATCCCCAACCGCGTGACAGACCACACCTGTCCCAGCGGAGGCCCCCTCTCACCCAGCCTCACCACCCCGCTGCCCCCGCTGGACATCTC	in-frame	intra-chromosomal
TBC1D15	RAB21	12	71885021	+	12	71782031	+	E	E	CATAGAAATGGGAAAAGCAAATGGTCATTCCTGTTCAGTTTGACAGACCTGAAATCAATCAAGCAAAACAAAGAGGGTATGGGCTGGTCCTATTTGGTATTCTGTCTAAAGGATGACGTCGTTCTCCCTGCTCTACACTTTCATCAAGGAGATAGCAAACTACTGATTGAATCTCTTGAAAAATATGTGGTATTGTGTGA	GTAATAAAATAGACTTGGAAAAGGAGAGACATGTTTCCATTCAAGAAGCAGAGTCGTAAGTACTGTGACCCTCCCATTCCCCATCACTCCCTAGTAGAAATCTTCCTCTTTATACGTTTTGCTTTACCATTTAGGTATTACTCAAATCTCTTAGCATGGATTGAGGTGTTGGATTCAGTGAAGCATGTTTACATGGTAAT	out-of-frame	intra-chromosomal
TBC1D22B	RNF8	6	37317206	+	6	37360446	+	E	E	ACCGTGAAAGAGTTTCCCACCTCCCAGAAGGAATGGAACTGAGAGGACCAGAGCTGAATCTTTGTCAGGGCTGGGAGACCTAACTCTATTTTTCTGCTTCCCAGTCTGAACCAGAAGGGTTCTCCCACTTTCATCTCTACGTGTGTGCAGCCTTCTTGATCAAGTGGAGGAAAGAGATCTTGGATGAGGAGGATTTTCAG	GTGACTGTAGGACGAGGATTTGGTGTCACATACCAACTGGTATCAAAAATCTGCCCCCTGATGATTTCTCGAAACCACTGTGTTTTGAAGCAGAATCCTGAGGGCCAATGGACAATTATGGACAACAAGGTACAGGAATTCACAGAAGCCTAATGACTTTTATTTGTTTTTAAATTACTTTTTTTTTTTTTTGCATAGGT	in-frame	read-through
TBC1D23	NIT2	3	100320971	+	3	100339087	+	E	E	TCAAGTCATCTGTTGGTTACTGCAACACATATGTACTGTTTAAGGGAGATTGTTTCACGGAAAGGATTGGCTTATATACAGTCTCGACAAGCGCTGAATTCTGTAGTTAAAATTACATCCAAAAAAAAACATCCTGAACTCATTACCTTCAAGTATGGAAATAGCAGTGCTTCAGGAATAGAAATCTTGGCAATCGAAAG	CTTTCCGCTTGGCCCTCATCCAGCTTCAGATTTCTTCCATCAAATCAGATAACGTCACTCGCGCTTGTAGCTTCATCCGGGAGGCAGCAACGCAAGGAGCCAAAATAGTTTCTTTGCCGGTCAGTATGGGAGCAGCCATTCTGTTCTAGCCACTGTACACCCAAGCAGAACGGTGTTTGCTAGCTCTGGTTGTCCTCTTG	in-frame	read-through
TENT5C	NCOA4	1	117627251	+	10	46015266	-	M	E	AATGCCTTCCAATCAGAGTTCCTGATGGGGATGCCTGTGGGATGGCCCACACCTGGGGGACCTGGCAGATGGGGTGAGTTGGGTAAGGAAGATGATGCTTAGTTCCTGATAGATGCTACAGATGTAGTTTGGCATTTCAGTTTTTGTCCAGTTTGATTTTCACTGGGGTTTGAGTCACAGCAAGCTGTGTATGAACTTGT	GTCAAAGCTCAGATTCACAGTTGCATAAGCCGTCACCTGGAATGTCTTAGAAGCCGTGAGGTATGGCTGTATGAACAGGTGGACCTTATTTATCAGCTTAAAGAGGAGACACTTCAACAGCAGGCTCAGCAGCTCTACTCGGTAAGGTGACTGCATGGCTAGAATTGGTTTGAGCATGGCTTCTGGTTGCCAGAGAGTAT	NA	inter-chromosomal
TIMM10B	DNHD1	11	6482289	+	11	6497585	+	E	E	CACCGCCTCATGGCCGCTTACGTGCAGCTCATGCCTGCCCTGGTACAGCGCCGCATCGCAGACTACGAGGCTGCCTCGGCTGTGCCAGGCGTTGCTGCTGAACAGCCTGGGGTCTCTCCATCAGGCAGCTAGCCATACCCAACCCCAGGAAGGAAGGCCTTGGATGGACCCTCAGATTGAAGGACCCGGTGGACCTTGGG	GCGATCGCCAGCTCGAGTGCAGATTCCTTGCTGTGACCGAGGTTCAGAGTGAGCTCTGTCGGTGTGTCAGTTTGCCTCTTCAGGTGATTGCACGTCTGTGTGCGAGTCTCTCCGTGTATGGGTGGCTATGATTAGGGTGAGCCTCAGACTGGAACTCAAGTCTAAGTTCATTCACTGCTCCAGCAGGCACTCTTCAATGA	NA	read-through
TIMM23B-AGAP6	AGAP4	10	49981281	+	10	45848912	-	E	E	CAAAACTTTTATTGATTTCTGGAAACATTTAGGGCCAATTTTTTATGTAAGTAATTTGAATTTATGATGATATCTCTGACCACTTTTTGATATTTTTTCTGGTTCAGGTGAGTAGTGTCATTGAGCAAACACAAAGTCGGGCTCATCCAAGGATGAGATTTTGCCAGAGAAAGGACGAGCAGCAAGTCAGGGAGCTTAAG	TTGCTCCTTCACATGTTCCCACTCTCTGTGCGGCCACCATGGAAGTCGGACCTGCCCTTCTGCCATGATTGTAAGTTTCCTGAAGGACTTCCCCCTCTGCCATGATTCTAAGTTTCCTGAGGCCTCCCCAGCCATGTGAAACTGAGTCAGTTAAACCTCTTTCCTTTAAAAATTACCCAACCTGAGGTATTTCTTTATAT	NA	intra-chromosomal
TLCD4	RWDD3	1	95173889	+	1	95244211	+	E	E	AACTTCTTGATCTGTTTTGGTATTGATTGTTATATTATGCTGAGAAGCTATTGGATATTTCTACGGTATTTGGGAATTTTGTTAAGAATGTTATCCTTGACGTTGTGTTTTATGTTTATCATTCAGAAAAATGGAGTGCTGGCATACATTGGGAATTTTCGCCTGCTTGCAGAGCTTTCCAGCCCGTTTGTGAATCAGCG	AGACAGATGGGACCGTGTTCAGAATTCACACAAAAGCTGAAGGATTTATGGATGTGGATATACCTCTGGAATTGGTGTTCCATTTGCCAGTCAATTATCCTTCATGTCTACCTGGTATCTCGATTAACTCTGAACAGTTGACCAGGGCCCAGTGTGTGACTGTGAAAGAGAATTTACTTGAGCAAGCAGAGAGCCTTTTG	out-of-frame	intra-chromosomal
TLCD4	RWDD3	1	95173889	+	1	95246756	+	E	E	AACTTCTTGATCTGTTTTGGTATTGATTGTTATATTATGCTGAGAAGCTATTGGATATTTCTACGGTATTTGGGAATTTTGTTAAGAATGTTATCCTTGACGTTGTGTTTTATGTTTATCATTCAGAAAAATGGAGTGCTGGCATACATTGGGAATTTTCGCCTGCTTGCAGAGCTTTCCAGCCCGTTTGTGAATCAGCG	GTTTCTGGCATTTGAAGTCAAAGAGTATTCAGCGTTGGATGAATTACAAAAGGAATTTGAAACTGCAGGACTTAAGAAGCTTTTCTCCGAATTTGTACTTGCTCTGGTAAAATGAAATGGAAGACAGGAATCTTTTAGTAAAATAGCAGTGTTTTTTGTTGTTTTTGCATTGGATTTGGGGAGTGGTTAATTGAAATAGT	in-frame	intra-chromosomal
TLK2P1	AC110079.1	17	34039043	-	4	118595912	+	M	E	GACCTCACAATAGAAAAAATATCTGCACTAGAAAACAGTAAGAATTCTGACTTAGAGAAGAAGGAGGGAAGAATAGATGATTTATTAAGAGCCATCTGTGATTTGAGACGGCAGATTGATGAACAGCAAAAGATGCTAGAGAAATACAAGGAACGATTAAATAGATGTGTGACAATGAGCAAGAAACTCCTTATAGAAAA	GATGATGATTATTCCCCACCTTCTAAGAGACAAAGACCAACGAGCCACCACAGCCACCAGTCCCAGAACCCGCCAATGCTGGGGAATGGAAAATGAGGGAGTTCAACTCTGGTAAGGTCTCAGCAAAATCCATGACCTTTTCCTTTATCTTCTGGACTCTCAATGTGACTGATGAAAGTTACCACATGCTCTGCAGGGGG	NA	inter-chromosomal
TMEM140	AC083862.3	7	135148270	+	7	135171700	+	E	M	CAGAGAGCTGTTTACTAGGCACGACTGCGAAGGCAAGGGGGCACCAGCTCAGGACTGCATCTGCCTGCCATTTCCCTTCCACTCCTCCTTTCTGGAGTCTGACATTAGAAAGCCAGCGAGAAGGAAGATTCAAACAACCAACCCTGATTTCCTGCTTCTCCTTTTCATGAGTGTTCCTGTGGTCTCTGCACCTCCTTTCT	CTCCGTGTCTGAGAGGTTTTGTCTGTGGCTTGTCCTGCTACAGTCCTTGGTTCCCTGACCAGGAAGCGAGGTGACTGACAAGCCCTGTGGAGCGTCCCTGCAGAGGACTCCGGCCAGCCTGACTGACGCAATCCAAAGAGCGCTCCCGGGTAGGAAATGGCCCCGGTGGAATGCCTTGCCAGAGCAGCGCATAGCAGGCT	NA	intra-chromosomal
TMEM140	BPGM	7	135148270	+	7	134678853	+	E	E	CAGAGAGCTGTTTACTAGGCACGACTGCGAAGGCAAGGGGGCACCAGCTCAGGACTGCATCTGCCTGCCATTTCCCTTCCACTCCTCCTTTCTGGAGTCTGACATTAGAAAGCCAGCGAGAAGGAAGATTCAAACAACCAACCCTGATTTCCTGCTTCTCCTTTTCATGAGTGTTCCTGTGGTCTCTGCACCTCCTTTCT	GTATCTCAGATGAAGACATCATCAACATTACTCTTCCTACTGGAGTCCCCATTCTTCTGGAATTGGATGAAAACCTGCGTGCTGTTGGGCCTCATCAGTTCCTGGGTGACCAAGAGGCGATCCAAGCAGCCATTAAGAAAGTAGAAGATCAAGGAAAAGTGAAACAAGCTAAAAAATAGTCTTTCTCAACTGTTGGCTAA	NA	intra-chromosomal
TMEM272	DHRS12	13	51822055	-	13	51799667	-	E	E	GCATATGGTTTGCATGATTAACATTTTGGCTTTTGAAGGTGTTCCACTCATTTTCAAAACTGGGCTTTGTGCTCTCGAATGTATTTCTCTCAATCCTCTTCTGTTTGCCCTATGTAGGAATGAAATTTTTGGAGGACTGCCCTATACAGCCCCTCATTCCTTTATATTTGCTAGTGGGTGGCATCGTCGGTACCTTAAAG	GAGTGGCTATGAATCTGCATGTAAAGACTTTGTCCCTCATGACTTGGAGGTCCAGATTCCTGGAAGAGTCTTTTTGGTCACTGGAGGAAACAGCGGCATTGGCAAAGCAACTGCCCTTGAAATCGCCAAGCGAGGTAAGCAGCTGCTAACACGTGTGTCCACTGAGCCCCACGGCCAGACTGCGGCCGGTCCACACTGAG	NA	read-through
TMEM272	DHRS12	13	51826566	-	13	51799667	-	E	E	GCGACCTTCTCCTCCTGTCTGCTGACTTGCCACTGGAGAGAAAGTCAGGTTTCACAGGATGCTTAAGAAACTGCAGTGAAGAGGAAATGCAGGGGTCTGTGTGTTTCTAACCCAGTGCCTGCCCCTTCTTCTCCTTGCAGCCTGCTTCGTTGTTGTGCTCTGTGCTTTCCTGGCTCTGCCGCTGTCCATGACCTTCATAG	GAGTGGCTATGAATCTGCATGTAAAGACTTTGTCCCTCATGACTTGGAGGTCCAGATTCCTGGAAGAGTCTTTTTGGTCACTGGAGGAAACAGCGGCATTGGCAAAGCAACTGCCCTTGAAATCGCCAAGCGAGGTAAGCAGCTGCTAACACGTGTGTCCACTGAGCCCCACGGCCAGACTGCGGCCGGTCCACACTGAG	NA	read-through
TMEM272	DHRS12	13	51838473	-	13	51799667	-	E	E	CACCCGGGCTGACTGAGACCACCCTGCAGGCCACCACTGACATGCACAGAGAGGGTTGGTTATTGGTGCTGAGTAAATCCTTCCACCATCCTTTCTAATGAATTATTTTTGATCCTCAGAACTTTGTCAGCGAGCAAGAACAATGCCAGGAGGTCTGGAGAAAACGTGTCATCAGTGCATTTCTAAAATCGCCAGCAATG	GAGTGGCTATGAATCTGCATGTAAAGACTTTGTCCCTCATGACTTGGAGGTCCAGATTCCTGGAAGAGTCTTTTTGGTCACTGGAGGAAACAGCGGCATTGGCAAAGCAACTGCCCTTGAAATCGCCAAGCGAGGTAAGCAGCTGCTAACACGTGTGTCCACTGAGCCCCACGGCCAGACTGCGGCCGGTCCACACTGAG	NA	read-through
TMEM43	AC093495.1	3	14141953	+	3	14145322	+	E	E	CTTGTTGCTCGGACACGGGTGCCAGCCAAAAAGTTGGAGTGAAAAGACCCTGGCACCCGCCCGACACCTGCGTGAGCCCTAGGATCCAGGTCCTCTCTCACCTCTGACCCAGCTCCATGCCAGAGCAGGAGCCCCGGTCAATTTTGGACTCTGCACTCCCTCTCCTCTTCAGGGGCCAGACTTGGCAGCATGTGCACCAG	CTTTTTTTAGGCTTCTGTCACCACAAAATGTTACTTGGAAAACTAGATCCCAGCAGATGACCTGTACTTCTCTGCTCTCTCCCCTACTGCAAAGAGGCAGTGAGGGCAGCATTAGTAAGCCTGACTCAGGGGAAGGTAAGTGGCCTGCAGAGAAATGGTCCTAGGTCCGCAACCGAGGCGAGTGAACTTGTCGGACAGAT	NA	intra-chromosomal
TMEM50A	RHD	1	25356853	+	1	25321889	+	E	E	TATGTCTTTTAATACTCAAGCCAACCCTAATTCTAAGAAAAATCAATTCTTCTAGGCAGGAAAACTGGTATTTGCCAATATATCTGAAACTAAATGTTTTGAGATCATAACCCTCTAAACACTGCAATTATTTTTACAGAAAAAGACATAGTATACCCTGGAATTGCTGTATTTTTCCAGAATGCCTTCATCTTTTTTGG	GTTTGCTCCTAAATCTTAAAATATGGAAAGCACCTCATGAGGCTAAATATTTTGATGACCAAGTTTTCTGGAAGGTAAGATTTTTCACCTATTAACGTGATAGATTTTGAGTGCATGAACTTAAAAACATACCTGAGTATATATGTTGACTTGCTGTTTATGAGTAAAACAAAAACAAAAATGGAGTAAGGAGCATTGCA	out-of-frame	intra-chromosomal
TMEM50A	RHD	1	25356853	+	1	25328898	+	E	E	TATGTCTTTTAATACTCAAGCCAACCCTAATTCTAAGAAAAATCAATTCTTCTAGGCAGGAAAACTGGTATTTGCCAATATATCTGAAACTAAATGTTTTGAGATCATAACCCTCTAAACACTGCAATTATTTTTACAGAAAAAGACATAGTATACCCTGGAATTGCTGTATTTTTCCAGAATGCCTTCATCTTTTTTGG	TTTCCTCATTTGGCTGTTGGATTTTAAGCAAAAGCATCCAAGAAAAACAAGGCCTGTTCAAAAACAAGACAACTTCCTCTCACTGTTGCCTGCATTTGTACGTGAGAAACGCTCATGACAGCAAAGTCTCCAATGTTCGCGCAGGCACTGGAGTCAGAGAAAATGGAGTTGAATCCTTTCTCTGCCACTCTTTGAGGAGA	in-frame	intra-chromosomal
TMEM63A	AL591895.1	1	225846838	-	1	225841187	-	M	E	CTGGGTGAGCTGCTGGCTGGGCCAGGCTCAGGGGAGCCTGTGGGGTGAGAAGACAGGTGAAGCGGCCTGACTCCCAAGTTCATGACTTCTTCCCATCTGTTTTAGGTCTCACTGCTCTGAAAAGACACAACCAGAATGGCCTGGGGCTCAGGCCCTTGGCTGAGTGGGAATGCGTTGGGACTGCCCAGCTGAGCTATCAG	GACTTAAACAGGCACAATCAAAACCATCTCAGTCAGAAGTCAGAGCGTGGTACCTGGGAGAGAACCCCGAGGGGCATCTGGAGTGTTGGGGCCATGTTGGTGATATGGACGTACTTCACTTGTGAAAATTCTCACCAAAATGTTCACAAGTTCTTTTGAAGGAGAGGGGATGTGGGGAGGGAGAAGAGGTTATATGAGAT	NA	read-through
TMEM71	LRRC6	8	132684942	-	8	132661627	-	M	E	ATGTTTCTTAGTTTTTTTCTGTTATAATTTCTTTAGGCCTTTAGCACCTGCTACCACTTGTCTGCTACGAAGTACCAGAAAATGACAAAAACCTCGGACTTGAAGCAAATAAACTAAGTAAAAACTCTGAACACCACCCTTCTCGGATTAATAGGGTCTTCATTGTGTGGAAATGTGTGTAATGGATGAGACACCACATG	TCACAGAAGATCTTATTAGACGGAATGCTGAACACAACGACTGTGTCATTTTTTCCCTGGAGGAACTCTCGTTGCATCAGCAAGAAATAGAAAGACTAGAACACATTGATAAATGGTGCCGGGATTTAAAAATTCTCTATCTTCAAAATAATCTTATTGGGAAAATTGGTAAGTTTCAGTACTTAGTTCTCATGGTTTCT	NA	read-through
TNFRSF14	AL139246.2	1	2560714	+	1	2566410	+	E	E	CACCCGTAGAGCACCCAGGTCTAGAAGCTCACAGACAAGCAGTCCCTAGCCGCCAGCCCCCTCCTGGCCTGGTGCCCTCAGCCCCCTCTGTCCGTCCCTCTCTTCTCAGGCACCGAGAGTCAGGACACCCTGTGTCAGAACTGCCCCCCGGGGACCTTCTCTCCCAATGGGACCCTGGAGGAATGTCAGCACCAGACCAA	TGTGGGCTGTCCCAGCACCAGCACCGCCAGGCCTTGTGCAGCAAACCAGGGTCATCAGGGAGGGAATGAGGCAGCCCAAGGAGGCGGGAGACGGGGCCCTCTCCAGCCCCCAGCGGTCCCCACCGACCCGGTTGCCCACAGGATATCACCGCCCCCATCCCAGGGCCCACCAGAACCAACAGGGAGAGAGAGGCAGGTGA	NA	read-through
TNFSF4	AL022310.1	1	173188521	-	1	173175200	-	E	M	CAACAACAACAACAAAAAAGTCAAGTCTTCTGTTGTTTTTGTTTTCTCTACAGGCTACTGCATTTCTGCTTCACTGTTCCATTAAATATGACTTGCGAATTTCATTTGTTCATGTTTTTTTCCTAAGAATATGTCTTTCTTCCTCCCTCAGGTATCACATCGGTATCCTCGAATTCAAAGTATCAAAGTACAATTTACCG	GTCTACTGATCACTGCCTTCCCTGCTCTGCCATCATACAAATTATCTCATAGGATTGTTTTGAGGATTAAACAAAACACCAACCACGGGTCACAGATTATGACATTTTCAAGGTATTTAATAATTTTTAATTACCACTTGTAGAAACCACAGTCCCTGCCCGATAGGATCTTACTTCACAGAAAACAAAGACGTAAGAGA	NA	read-through
TOMM20P2	AC015911.10	17	35514804	-	17	35522969	-	M	E	TGCTGAAGCTGTCCAGAAATTCTTCCTGGAAGAGATATAGCTTTGGTGAAGAGATCCTAGCTAAAGGTGTAGACCACCTGACAAATCCAAGTGCTGTGTGTGGACAGCCACAGTGGTTACTGCAAGTGTTACAACAAACTCTTCCACTACCAGTGATCCAGATGCTTCTGACAAAGCCCCTACCAGTTAATCAGAGACTT	TGCTACCAGGATATTTGCGATGTACTCTGGAATCCCTCTGGAAGGAGCTGTCCTCACAGAATGAAGGATTAGAGGAGTTAATAAATAAGCAAACCCAACCTTTCTCCTGGGGAATTGTGATCCTCTCTAGAAGCTAGGCTGTGGACCTGAATTTGCAGGAGAAGCCAGGAGTCATCTGTGATGCTCTGCTGATAGCATAG	NA	intra-chromosomal
TRAC	ABHD4	14	22547778	+	14	22601667	+	E	E	CACCGATTTTGATTCTCAAACAAATGTGTCACAAAGTAAGGATTCTGATGTGTATATCACAGACAAAACTGTGCTAGACATGAGGTCTATGGACTTCAAGAGCAACAGTGCTGTGGCCTGGAGCAACAAATCTGACTTTGCATGTGCAAACGCCTTCAACAACAGCATTATTCCAGAAGACACCTTCTTCCCCAGCCCAG	GTCTCAAGGCTGGCTGAGTAGCTGGCTGCCCACGTGGCGCCCCACTTCCATGTCTCAGCTGAAGAATGTGGAAGCCAGGATCCTCCAGTGTAAGTAGAATGGACAGCTTGTCCCACCTCCCTCATGGAGCCCAAGAAGGATTCAGGATCTTCCCAGAGCCTGCTACATTGAGCCCACTGATTCCTAATTAACAGTGTGTA	in-frame	intra-chromosomal
TRAC	AC243965.1	14	22547778	+	14	22558727	+	E	E	CACCGATTTTGATTCTCAAACAAATGTGTCACAAAGTAAGGATTCTGATGTGTATATCACAGACAAAACTGTGCTAGACATGAGGTCTATGGACTTCAAGAGCAACAGTGCTGTGGCCTGGAGCAACAAATCTGACTTTGCATGTGCAAACGCCTTCAACAACAGCATTATTCCAGAAGACACCTTCTTCCCCAGCCCAG	AAGGAGCCCCTGGAGCCCCTGGCCGAACACATCTGAAAGCACGGAGCCAGACCTCTGCAGCGCCCTCCAGCGGGCAGGTTCTGCGGGCAGCCATCTCCTCGCAGGCCAGAACACCCCACGTCACTCCAGGACGGTTCGCCACCTTTGAGAAGAGAGGACTCCAGTGTCTGTTCGCTCTGGAAATGTGGGCATGTTCCCAT	NA	read-through
TRAV1-2	TRAJ33	14	21643581	+	14	22508601	+	M	E	ACCAGACATCTGGGTTCAACGGGCTGTTCTGGTACCAGCAACATGCTGGCGAAGCACCTACATTTCTGTCTTACAATGTTCTGGATGGTTTGGAGGAGAAAGGTCGTTTTTCTTCATTCCTTAGTCGGTCTAAAGGGTACAGTTACCTCCTTTTGAAGGAGCTCCAGATGAAAGACTCTGCCTCTTACCTCTGTGCTGTG	GTGGATAGCAACTATCAGTTAATCTGGGGCGCTGGGACCAAGCTAATTATAAAGCCAGGTAAGTCTCAGAGATGTGACTGCACGGGAGAGGAGACACTAGTTGAATAATGCACAAAGTGTAGCATGCAGATTATATTTTTAAGAACAAGTCAGCCTGCTGGAGACAATGCACTCAACCCAAATGGGGTCTCCACTCCCAG	NA	intra-chromosomal
TRAV1-2	TRAJ33	14	21643582	+	14	22508602	+	M	E	CCAGACATCTGGGTTCAACGGGCTGTTCTGGTACCAGCAACATGCTGGCGAAGCACCTACATTTCTGTCTTACAATGTTCTGGATGGTTTGGAGGAGAAAGGTCGTTTTTCTTCATTCCTTAGTCGGTCTAAAGGGTACAGTTACCTCCTTTTGAAGGAGCTCCAGATGAAAGACTCTGCCTCTTACCTCTGTGCTGTGA	TGGATAGCAACTATCAGTTAATCTGGGGCGCTGGGACCAAGCTAATTATAAAGCCAGGTAAGTCTCAGAGATGTGACTGCACGGGAGAGGAGACACTAGTTGAATAATGCACAAAGTGTAGCATGCAGATTATATTTTTAAGAACAAGTCAGCCTGCTGGAGACAATGCACTCAACCCAAATGGGGTCTCCACTCCCAGT	NA	intra-chromosomal
TREM1	TREML3P	6	41280961	-	6	41217994	-	E	M	CTTGCAGGTTTTTCAGGGACCCCTGGCTCCAATGAGAATTCTACCCAGAATGTGTATAAGATTCCTCCTACCACCACTAAGGCCTTGTGCCCACTCTATACCAGCCCCAGAACTGTGACCCAAGCTCCACCCAAGTCAACTGCCGATGTCTCCACTCCTGACTCTGAAATCAACCTTACAAATGTGACAGATATCATCAG	GTTCCTGGGTAAAGGGCGCTGTGCCTGAAGAACTTCACAAACACTAAGGACAGACCCTCTTCCTGCAATGCCAGTACTCACCCAAGAGAGGGTCCTATCAGCCCAAATCCTGGTGTCAGCAGACATCGCCAAGTCGGTGTACCTTACTTGTCACCAGCTCCAAGCCCCAGACAGCAGTTCAGAAGTCTCATTACACAATC	NA	intra-chromosomal
TREM1	TREML3P	6	41282395	-	6	41217994	-	E	M	CACAGAGAGGCCTTCAAAGAATTCCCATCCAGTCCAAGTGGGGAGGATCATACTAGAAGACTACCATGATCATGGTTTACTGCGCGTCCGAATGGTCAACCTTCAAGTGGAAGATTCTGGACTGTATCAGTGTGTGATCTACCAGCCTCCCAAGGAGCCTCACATGCTGTTCGATCGCATCCGCTTGGTGGTGACCAAGG	GTTCCTGGGTAAAGGGCGCTGTGCCTGAAGAACTTCACAAACACTAAGGACAGACCCTCTTCCTGCAATGCCAGTACTCACCCAAGAGAGGGTCCTATCAGCCCAAATCCTGGTGTCAGCAGACATCGCCAAGTCGGTGTACCTTACTTGTCACCAGCTCCAAGCCCCAGACAGCAGTTCAGAAGTCTCATTACACAATC	NA	intra-chromosomal
TRIM58	OR2T33	1	247868063	+	1	248273774	-	E	M	GCAGGTATGTGTGCTTTCTGAATTGGTGAAGGGATTGGGAGAGGCAGAGGAGCTGGTGGAGAACCCTGCTGACTTCTGTGGTTTCTGTGCTCTTCCCAGAAGTAAGGCTGTCACAAGGCTGGAAGCAGAGAACATCCCCATGGAACTGAAGACAGCATGCTGCATCCCTGGGAGGAGGGAGCTCTTAAGGAAGTTCCAAG	GACTCTTTAACCACACCAGAGCCCACCAAGTCCTCTTCATGATGGTTCTGAGTATCGTTTTGACCTCCCTGTTTGGCAATTCCCTCATGATTCTCCTGATTCACTGGGACCACCGGCTCCACACGCCCATGTACTTCCTCCTGAGCCAACTTTCCCTCATGGACATGATGCTGGTTTCCACCACTGTGCCCAAAATGGCG	in-frame	intra-chromosomal
TRIM58	OR2W3	1	247868063	+	1	247895557	+	E	M	GCAGGTATGTGTGCTTTCTGAATTGGTGAAGGGATTGGGAGAGGCAGAGGAGCTGGTGGAGAACCCTGCTGACTTCTGTGGTTTCTGTGCTCTTCCCAGAAGTAAGGCTGTCACAAGGCTGGAAGCAGAGAACATCCCCATGGAACTGAAGACAGCATGCTGCATCCCTGGGAGGAGGGAGCTCTTAAGGAAGTTCCAAG	GATTGATATTTCTGTTCAGCAGCAGTAGAGATGGATGGAACCAATGGCAGCACCCAAACCCATTTCATCCTACTGGGATTCTCTGACCGACCCCATCTGGAGAGGATCCTCTTTGTGGTCATCCTGATCGCGTACCTCCTGACCCTCGTAGGCAACACCACCATCATCCTGGTGTCCCGGCTGGACCCCCACCTCCACAC	NA	read-through
TRIM8	SFXN2	10	102656385	+	10	102726612	+	E	E	GGGGGGCCAGGCCCATGGCGGGGAGGTAGGGCGGGCTCACCGGTGATGCCTCCTCACAGCAGATGCCCCGTCCACTGCCCCCAGGACCCAGACCTGCACGAGCAGCAGCCTTTCCCCCACTAAGATCGGCCACCTGAACTCCAAGCTCTTCCTGAACGAAGTGGCCAAGAAGGAGAAGCAGCTGCGGAAAATGCTAGAAG	GTCCACAGTTTTATGTGTGAGCAAGATGGAGGCTGACCTGTCTGGCTTTAACATCGATGCCCCCCGTTGGGACCAGCGCACCTTCCTGGGGAGAGTGAAGCACTTCCTAAACATCACGGACCCCCGCACTGTCTTTGTATCTGAGCGGGAGCTGGACTGGGCCAAGGTGATGGTGGAGAAGAGCAGGTGAGGGGTCGGGG	in-frame	read-through
TRPM7	USP50	15	50569887	-	15	50541264	-	E	E	TTTCATTAAGGCATAATTTCACATTTTATATTTGTACCTGTATAAACTGCCCCCTTTTTTTTGTTGTTTTTTTTAAAATTACCAATTCTACAGATCCTGTGATATGGTTTTTGGCCCAGCAAATCTAGGAGAAGATGCAATTAAAAACTTCAGAGCAAAACATCACTGTAATTCTTGCTGTAGAAAGCTTAAACTTCCAG	TACCACTACTCCCGGAGAAGATCATATGAGAAAGGATCTACTCAGAGATGCTGCAGGAAGTGGATTACCACTGAGACATCCATCATCACCCAGCTGTTTGAAGAGCAGCTCAATTATAGCATCGTATGTTTAAAGTGTGAGAAATGCACCTACAAGAACGAAGTCTTCACTGTCTTCTCACTCCCCATTCCATCCAAATA	in-frame	read-through
TSPAN5	UBB	4	98658146	-	17	16381902	+	E	E	GCGCCGCGGCCCCGTGCGGTGTCCCTGAGCTCCTGCTCCCCGCCGGGCTGCTCCGAGCAACGGTGCTTCGGAGCTCCAAACTCGGGCTGCCGGGGCAAGTGTCTTCATGAACCCAGAGGATGTCCGGGAAGCACTACAAGGGTCCTGAAGTCAGTTGTTGCATCAAATACTTCATATTTGGCTTCAATGTCATATTTTGG	GTCAAAATGCAGATCTTCGTGAAAACCCTTACCGGCAAGACCATCACCCTTGAGGTGGAGCCCAGTGACACCATCGAAAATGTGAAGGCCAAGATCCAGGATAAGGAAGGCATTCCCCCCGACCAGCAGAGGCTCATCTTTGCAGGCAAGCAGCTGGAAGATGGCCGTACTCTTTCTGACTACAACATCCAGAAGGAGTC	NA	inter-chromosomal
TSPO2	APOBEC2	6	41043158	+	6	41053324	+	E	M	TCCCCAGATTTTGCCTCTTCAAGGTGAATGCGGCTTCAAGGGGCTATCTTTGTGCTCCTGCCCCACCTGGGGCCCATCCTGGTCTGGCTGTTCACTCGTGATCACATGTCTGGTTGGTGTGAGGGCCCGAGGATGCTGTCCTGGTGCCCATTCTACAAAGTCTTATTGCTTGTACAGACAGCCATCTACTCTGTCGTGGG	TGACTCCTGAGCCACAGCCCCTCCATGGCCCAGAAGGAAGAGGCTGCTGTGGCCACTGAGGCTGCCTCCCAGAATGGGGAGGATCTGGAGAACCTGGACGACCCTGAGAAGCTGAAAGAGCTGATTGAGCTGCCGCCCTTTGAGATTGTCACAGGGTAAGCCTCAGATGTGGGTCAGGGTTCTGCTCCCTAGAAGAGTGC	NA	read-through
TSPO2	APOBEC2	6	41043158	+	6	41061328	+	E	E	TCCCCAGATTTTGCCTCTTCAAGGTGAATGCGGCTTCAAGGGGCTATCTTTGTGCTCCTGCCCCACCTGGGGCCCATCCTGGTCTGGCTGTTCACTCGTGATCACATGTCTGGTTGGTGTGAGGGCCCGAGGATGCTGTCCTGGTGCCCATTCTACAAAGTCTTATTGCTTGTACAGACAGCCATCTACTCTGTCGTGGG	AGAACGGCTGCCTGCCAACTTCTTTAAATTCCAGTTCCGGAATGTGGAGTACAGTTCCGGGAGGAACAAGACCTTCCTCTGCTATGTGGTTGAAGCACAGGGCAAGGGGGGCCAAGTGCAGGCATCTCGGGGATACCTAGAGGATGAGCATGCGGCTGCCCATGCAGAGGAAGCTTTCTTCAACACCATCCTGCCAGCCT	in-frame	read-through
TVP23C	CDRT4	17	15503098	-	17	15440285	-	E	E	AAGTAGCTGGAACCACAGGCGCGCCACTACACCTGGCTAATTTATTTTTATTTTATTTTTTGTAGAGACGGTCTCGCCACATTGCCCAGACTGGTCTGAAAGTCTTGGGCTCAAGAGATCCTCCCGCTTCCGCCTTCCAAAGCGCTGGGATAACAGGCGTGAGCCGCTGCCCGGGCCATCCCTCGAGGAAGTTTCATCAG	GAATCTGAACCTGTGATGTTAAGAAATCAGTAAATATTAAAAAGAAGATGGATGCAAGAAGGATGAAGAAAGAAGAAGGTAGGGTTGGGAGTGTTACCAGTGGAAGCTCCTGCACTGGGGCCGTCTAGGGTTGGAGGATTCGCAGTGGGAAGAGGCCACTGGGCGGCCACTCTTTTTTTTTTTTAATATATATTTTTATT	NA	intra-chromosomal
TYMP	SCO2	22	50525748	-	22	50524424	-	M	E	GCGGCCTCTAACAGCCCCTCGCTCTGCAGGGACCCCCTGGCTCCGCGTGCACCGGGACGGCCCCGCGCTCAGCGGCCCGCAGAGCCGCGCCCTGCAGGAGGCGCTCGTACTCTCCGACCGCGCGCCATTCGCCGCCCCCTCGCCCTTCGCAGAGCTCGTTCTGCCGCCGCAGCAATAAAGCTCCTTTGCCGCGAAACCTT	GAGCATCAGATCCATGCTGCTGCTGACTCGGAGCCCCACAGCTTGGCACAGGCTCTCTCAGCTCAAGCCTCGGGTCCTCCCTGGGACCCTGGGAGGCCAGGCCCTGCATCTGAGGTCCTGGCTTTTGTCAAGGCAGGGCCCTGCAGAGACAGGTGGGCAGGGCCAGCCCCAGGGCCCTGGGCTTCGAACCCGGCTGCTGA	NA	read-through
TYMP	SCO2	22	50529904	-	22	50524424	-	E	E	AAGGCTTCCCGGGGGCGGCGACTGCCGAGCTCCGCCCTCCAGGCGGCCCCACCCGCCTGCCGTCCTGGGGCGCCGCCGCCCCGCCGCCGGCAGTGGACCGCTGTGCGCGAACCCTGAACCCTACGGTCCCGACCCGCGGGCGAGGCCGGGTACCTGGGCTGGGATCCGGAGCAAGCGGGCGAGGGCAGCGCCCTAAGCAG	GAGCATCAGATCCATGCTGCTGCTGACTCGGAGCCCCACAGCTTGGCACAGGCTCTCTCAGCTCAAGCCTCGGGTCCTCCCTGGGACCCTGGGAGGCCAGGCCCTGCATCTGAGGTCCTGGCTTTTGTCAAGGCAGGGCCCTGCAGAGACAGGTGGGCAGGGCCAGCCCCAGGGCCCTGGGCTTCGAACCCGGCTGCTGA	NA	read-through
UBAP1	DCAF12	9	34179240	+	9	34089590	-	E	E	GAGGGAAGTAGGACTTCAACATGGCGGCTGCGGCACTGGCGGTGGCTACGGTGACGGCCTGGCCCGGAGCGGGCAGAGTTGGAGGTGGTGGCGTTCGCTCTCCCTAGGGGCTGTCGGGAGCTCAGCGGGGACCGAGCCTGGGAGGCCGGCCGGTGCCAGCACCTTTCGGCTTCTGAGACGGCGGCAGCAGCGGCATTCAG	GAATCCGGTCAGTGAGTTTCTACGAGCACATCATCACTGTGGGAACAGGGCAGGGCTCCCTGCTGTTCTATGACATCCGAGCTCAGAGATTTCTGGAAGAGAGGCTCTCAGCTTGTTATGGGTCCAAGCCCAGACTAGCAGGGGAGAATCTGAAACTAACCACTGGCAAAGGCTGGCTGGTGCGTAAGCCCCTACCTGAG	in-frame	intra-chromosomal
UBAP1	DCAF12	9	34179240	+	9	34107565	-	E	E	GAGGGAAGTAGGACTTCAACATGGCGGCTGCGGCACTGGCGGTGGCTACGGTGACGGCCTGGCCCGGAGCGGGCAGAGTTGGAGGTGGTGGCGTTCGCTCTCCCTAGGGGCTGTCGGGAGCTCAGCGGGGACCGAGCCTGGGAGGCCGGCCGGTGCCAGCACCTTTCGGCTTCTGAGACGGCGGCAGCAGCGGCATTCAG	CTATTTGTCGTAGATGTCCAGACAAGCCAGATCACCAAGATCCCCATTCTGAAAGACCGGGAGCCTGGAGGTGTGACCCAGCAGGGCTGTGGTATCCATGCCATCGAGCTGAATCCTTCTAGAACACTGCTAGCCACTGGAGGAGACAACCCCAACAGTCTTGCCATCTATCGACTACCTACGCTGGATCCTGTGTGTGT	out-of-frame	intra-chromosomal
UBAP1	DCAF12	9	34234340	+	9	34107565	-	E	E	CGTTAGACATAAGATTATGGCAAAACAAATAATGAAGTTCTTTGCTGATATTTTCTACTTTATTTTTGATTATAGGGACTTTCAGTTACCTTGATGATGTCCCATTTAAGACAGGAGACAAATTCAAAACACCAGCTAAAGTTGGTCTACCTATTGGCTTCTCCTTGCCTGATTGTTTGCAGGTTGTCAGAGAAGTACAG	CTATTTGTCGTAGATGTCCAGACAAGCCAGATCACCAAGATCCCCATTCTGAAAGACCGGGAGCCTGGAGGTGTGACCCAGCAGGGCTGTGGTATCCATGCCATCGAGCTGAATCCTTCTAGAACACTGCTAGCCACTGGAGGAGACAACCCCAACAGTCTTGCCATCTATCGACTACCTACGCTGGATCCTGTGTGTGT	in-frame	intra-chromosomal
UBE2Q2P2	GOLGA6L10	15	82420075	+	15	82347629	-	E	E	AACACTGGTCTGCTACTGTTAAGTTATATGCCATTTGGTTAGGCCTTCTCAAGTGGGAACCAGGAACGCTGCTGTGTTCTAGAGATGTTTTGTTCTTCCTGTAGGGCTGAAGCAGTGCCTACTCGATAGAATCAGTCATCATGCAAATAAAAGCCACCTGAGTCAAAGGCAAAGCCAGAGTGCAGCTTGGAGCAAAGAAG	TTAAAAGCATATTGGCAGAGGAAGAGCCCTGGCATTCCAGCAGGAGCTAACAGGAAAAAGAAAGTCAATGGCAGTAGCCCTGACACAGCCACTTCTGGTGGTTACCACTCACCTGGGGATGTGAGTCTCGGCGGGCCAGGCTCCTGGGGACAGGGGGCCCAAGGGGCAGTAGAGGGTAATTGTTAAGATTGTAGATGGAC	NA	intra-chromosomal
UPK3BL1	RASA4	7	102638714	-	7	102611142	-	E	E	GATTCTGCCCAAGGGCCCCTTCCGGTCAGGTAAAATTTCTTTTCCTGCCCGCCTGTGCGGCCCCCATCACTGCCCTCAGCCCAGGCACTTCGGGCTGTCCCCGGCCCCCAGAGCCCGGGCACCGTGGTCATCATCGCCATCCTGTCTATCCTCCTGGCCGTCCTCCTCACGGTCCTCCTGGCTGTGCTCATATACACCTG	CACTGGCAGCAGCGACCCCTACTGCATCGTGAAGGTGGACAATGAGCCCATCATCAGGTACCGCCCCCACCCCCAGGACCGAGGGGCGCTCAGCCTCTCATCGGCCCGCGCTCTCCCCGCAAAGGGGTGTGAATTTTGTTGTGAATTTTGTACGGAGATGGGAGGGGGCTTGGAGCACCTGGTCCCCTGCCTGGGATTCC	in-frame	intra-chromosomal
UPK3BP1	PMS2P11	7	77005775	+	7	77011880	+	E	E	ACACTGGCTGACATTCCGGCCTCCCCACAGCTGCTGACCGATGGCCACTACATGACGCTGCCCGTGTCTCCGGACCAGCTGCCCTGTGACGACCCCATGGCGGGCAGCGGAGGCGCCCCCGTGCTGCGGGTGGGCCATGACCACGGCTGCCACCAGCAGCCCTTCTGCAACGCGCCCCTCCCTGGCCCTGGACCCTATCG	TACAGAACCTGCTAAGGCCATCAAACCTATTGATCGGAAGTCAGTCCATCAGATTTGCTCTGGGCCAGTGGTACTGAGTCTAAGCACTGCAGTGAAGGAGTTAGTAGAAAACAGTCTGGATGCTGGTGCCACTAATATTGGTAAGTTTGGGAGAGTTTTAAGCCACAAGAAATGATTAGTGTGTGTTGTTGTAGTCAAGA	NA	read-through
UPK3BP1	PMS2P11	7	77005775	+	7	77011885	+	E	M	ACACTGGCTGACATTCCGGCCTCCCCACAGCTGCTGACCGATGGCCACTACATGACGCTGCCCGTGTCTCCGGACCAGCTGCCCTGTGACGACCCCATGGCGGGCAGCGGAGGCGCCCCCGTGCTGCGGGTGGGCCATGACCACGGCTGCCACCAGCAGCCCTTCTGCAACGCGCCCCTCCCTGGCCCTGGACCCTATCG	AACCTGCTAAGGCCATCAAACCTATTGATCGGAAGTCAGTCCATCAGATTTGCTCTGGGCCAGTGGTACTGAGTCTAAGCACTGCAGTGAAGGAGTTAGTAGAAAACAGTCTGGATGCTGGTGCCACTAATATTGGTAAGTTTGGGAGAGTTTTAAGCCACAAGAAATGATTAGTGTGTGTTGTTGTAGTCAAGAAACAT	NA	read-through
UPK3BP1	PMS2P1	7	77005775	+	7	100332581	-	E	E	ACACTGGCTGACATTCCGGCCTCCCCACAGCTGCTGACCGATGGCCACTACATGACGCTGCCCGTGTCTCCGGACCAGCTGCCCTGTGACGACCCCATGGCGGGCAGCGGAGGCGCCCCCGTGCTGCGGGTGGGCCATGACCACGGCTGCCACCAGCAGCCCTTCTGCAACGCGCCCCTCCCTGGCCCTGGACCCTATCG	TACAGAACCTGCTAAGGCCATCAAACCTATTGATCGGAAGTCAGTCCATCAGATTTGCTCTGGGCCGGTGGTACCGAGTCTAAGCACTGCGGTGAAGGAGTTAGTAGAAAACAGTCTGGATGCTGGTGCCACTAATATTGGTAAGTTTGGGAGAGTTTTAAGCCACAAGAAATGATCAGTGAATGTTGTTGTAGTCAAGA	NA	intra-chromosomal
UPK3BP1	PMS2P2	7	77005775	+	7	75355688	-	E	E	ACACTGGCTGACATTCCGGCCTCCCCACAGCTGCTGACCGATGGCCACTACATGACGCTGCCCGTGTCTCCGGACCAGCTGCCCTGTGACGACCCCATGGCGGGCAGCGGAGGCGCCCCCGTGCTGCGGGTGGGCCATGACCACGGCTGCCACCAGCAGCCCTTCTGCAACGCGCCCCTCCCTGGCCCTGGACCCTATCG	TACAGAACCTGCTAAGGCCATCAAACCTATTGATCGGAAGTCAGTCCATCAGATTTGCTCTGGGCCGGTGGTACTGAGTCTAAGCACTGCGGTGAAGAAGATAGTAGAAAACAGTCTGGATGCTGGTGCCGCTAATATTGGTAAGTTTGGGAGAGTTTTAAGCCACAAGAAATGATCAGTGAATGTTGTTGTAGTCAAGA	NA	intra-chromosomal
UPK3BP1	PMS2P3	7	77005775	+	7	75514779	-	E	E	ACACTGGCTGACATTCCGGCCTCCCCACAGCTGCTGACCGATGGCCACTACATGACGCTGCCCGTGTCTCCGGACCAGCTGCCCTGTGACGACCCCATGGCGGGCAGCGGAGGCGCCCCCGTGCTGCGGGTGGGCCATGACCACGGCTGCCACCAGCAGCCCTTCTGCAACGCGCCCCTCCCTGGCCCTGGACCCTATCG	AACCTGCTAAGGCCATCAAACCTATTGATCGGAAGTCAGTCCATCAGATTTGCTCTGGGCCAGTGGTACTGAGTCTAAGCACTGCAGTGAAGGAGTTAGTAGAAAACAGTCTGGATGCTGGTGCCACTAATATTGGTAAGTTTGGGAGAGTTTTAAGCCACAAGAAATGATTAGTGTGTGTTGTTGTAGTCAAGAAACAT	NA	intra-chromosomal
UPK3BP1	PMS2P3	7	77005775	+	7	75514784	-	E	E	ACACTGGCTGACATTCCGGCCTCCCCACAGCTGCTGACCGATGGCCACTACATGACGCTGCCCGTGTCTCCGGACCAGCTGCCCTGTGACGACCCCATGGCGGGCAGCGGAGGCGCCCCCGTGCTGCGGGTGGGCCATGACCACGGCTGCCACCAGCAGCCCTTCTGCAACGCGCCCCTCCCTGGCCCTGGACCCTATCG	TACAGAACCTGCTAAGGCCATCAAACCTATTGATCGGAAGTCAGTCCATCAGATTTGCTCTGGGCCAGTGGTACTGAGTCTAAGCACTGCAGTGAAGGAGTTAGTAGAAAACAGTCTGGATGCTGGTGCCACTAATATTGGTAAGTTTGGGAGAGTTTTAAGCCACAAGAAATGATTAGTGTGTGTTGTTGTAGTCAAGA	NA	intra-chromosomal
UPK3BP1	PMS2P9	7	77005775	+	7	77039951	+	E	E	ACACTGGCTGACATTCCGGCCTCCCCACAGCTGCTGACCGATGGCCACTACATGACGCTGCCCGTGTCTCCGGACCAGCTGCCCTGTGACGACCCCATGGCGGGCAGCGGAGGCGCCCCCGTGCTGCGGGTGGGCCATGACCACGGCTGCCACCAGCAGCCCTTCTGCAACGCGCCCCTCCCTGGCCCTGGACCCTATCG	TACAGAACCTGCTAAGGCCATCAAACCTATTGATCGGAAGTCAGTCCATCAGATTTGCTCTGGGCAGGTGGTACTGAGTCTAAGCACTGGATGAAGAAGATAGTAGAAAACAGTCTGGATGCTGGTGCCACTAATGTTGGTAAGTTTGGGAGAGTTTTAAGCCACAAGAAATGATCAGTGAATGTTGTTGTAGTCAAGAA	NA	intra-chromosomal
UPK3BP1	PMS2P9	7	77005775	+	7	77039956	+	E	M	ACACTGGCTGACATTCCGGCCTCCCCACAGCTGCTGACCGATGGCCACTACATGACGCTGCCCGTGTCTCCGGACCAGCTGCCCTGTGACGACCCCATGGCGGGCAGCGGAGGCGCCCCCGTGCTGCGGGTGGGCCATGACCACGGCTGCCACCAGCAGCCCTTCTGCAACGCGCCCCTCCCTGGCCCTGGACCCTATCG	AACCTGCTAAGGCCATCAAACCTATTGATCGGAAGTCAGTCCATCAGATTTGCTCTGGGCAGGTGGTACTGAGTCTAAGCACTGGATGAAGAAGATAGTAGAAAACAGTCTGGATGCTGGTGCCACTAATGTTGGTAAGTTTGGGAGAGTTTTAAGCCACAAGAAATGATCAGTGAATGTTGTTGTAGTCAAGAAACATT	NA	intra-chromosomal
USP12	FKBP8	13	27171592	-	19	18541995	-	E	E	GACGACGGCAGCGGCGGCCCAGCGGGCTCGGTGGTTGGGTCCGCGGCGGCTCGGGGTCCGCCCGCGGGCTGCGGTGCGAGCGGGCGGCCCGGCTCCCCTCCTCCCCCGCCCGCCGCCGCCGCTGTGATTGGGTGGAAGATGGCGCTGGCCGGATGGAAATCCTAATGACAGTCTCCAAATTCGCCTCCATCTGTACCATG	GGCCAATTCCTGTCCCCCCAGCAGCATGGCATCGTGTGCTGAACCCTCTGAGCCCTCTGCCCCACTGCCCGCCGGGGTCCCACCGCTCGAGGACTTCGAGGTACTGGATGGGGTTGAGGATGCAGAGGGTGAGGAGGAAGAGGAGGAGGAAGAGGAGGAAGAGGATGACCTGAGTGAGCTGCCACCGCTGGAGGACATGG	NA	inter-chromosomal
USP12	RPL21P16	13	27171592	-	10	120355195	-	E	M	GACGACGGCAGCGGCGGCCCAGCGGGCTCGGTGGTTGGGTCCGCGGCGGCTCGGGGTCCGCCCGCGGGCTGCGGTGCGAGCGGGCGGCCCGGCTCCCCTCCTCCCCCGCCCGCCGCCGCCGCTGTGATTGGGTGGAAGATGGCGCTGGCCGGATGGAAATCCTAATGACAGTCTCCAAATTCGCCTCCATCTGTACCATG	TAATTCGCCAAAATGACGAACACAAAGGGAAAGAGGAGAGGCACCCGATATATGTTCTCTAGGCCTTTTAGAAAACATGGAGTTGTTCCTTTGGCCACATATATGCGAATCTATAAGAAAGGTGATATTGTAGACATCAAGGGAATGGGTACTGTTCAAAAAGGAATGCCCCACAAGTGTTACCATGGCAAAACTGGAAG	NA	inter-chromosomal
USP12	RPL21	13	27171592	-	13	27253765	+	E	E	GACGACGGCAGCGGCGGCCCAGCGGGCTCGGTGGTTGGGTCCGCGGCGGCTCGGGGTCCGCCCGCGGGCTGCGGTGCGAGCGGGCGGCCCGGCTCCCCTCCTCCCCCGCCCGCCGCCGCCGCTGTGATTGGGTGGAAGATGGCGCTGGCCGGATGGAAATCCTAATGACAGTCTCCAAATTCGCCTCCATCTGTACCATG	TAATTCGCCAAAATGACGAACACAAAGGGAAAGAGGAGAGGCACCCGATATATGTTCTCTAGGCCTTTTAGAAAACATGGTAAGTAGGTTTACCTTCCTTGAGAGAAGCATGGCACACATTTGTGTTCTGTTGTGTTCAACATGTGTTGTAGTTCATAGAATGTGTATCAATAGAATTAAATAACTAGCGTCTACCCAGC	NA	intra-chromosomal
USP12	RPL21	13	27171592	-	13	27256184	+	E	E	GACGACGGCAGCGGCGGCCCAGCGGGCTCGGTGGTTGGGTCCGCGGCGGCTCGGGGTCCGCCCGCGGGCTGCGGTGCGAGCGGGCGGCCCGGCTCCCCTCCTCCCCCGCCCGCCGCCGCCGCTGTGATTGGGTGGAAGATGGCGCTGGCCGGATGGAAATCCTAATGACAGTCTCCAAATTCGCCTCCATCTGTACCATG	GGGCAAGATTCTTGCCAAGAGAATTAATGTGCGTATTGAGCACATTAAGCACTCTAAGAGCCGAGATAGCTTCCTGAAACGTGTGAAGGAAAATGATCAGAAAAAGAAAGAAGCCAAAGAGAAAGGTACCTGGGTTCAACTAAAGCGCCAGGTAAGAATTTGGTGTATATTTCATTGGTTCTGAGAGCACTTTAAGGTTG	in-frame	intra-chromosomal
VN1R1	ZNF772	19	57455653	-	19	57467085	-	E	E	CATCAAAGAGATTTAGCTCATTACATGCAGTCTTATATTTTTCCCCTGATTTTATGAGTTTGGGCTTCATGGTCTGGGCCAGTGGCTCCATGGTCTTCTTCCTCTACAGACACAAGCAGCAAGTCCAACACAATCACAGCAACAGACTCTCCTGCAGACCTTCCCAGGAAGCCAGAGCCACACACACCATCATGGTCCTG	GAACACGAGCTGAACAACTACTCATGCAAGAAAGCACATTCATAAGAACCAGAAAACTAGATGAGTGATCGGAGTACCTGATTTTAACATAATATCAAGAAGAAAGGCATTGAAGTGGGTAGGAAAGGTAGTCTTGCATTGCTTAAACCACCCCTTTCCCATCCCTTGGCAGACCAACATGCAGAGAAAAATCTGTGTGC	in-frame	intra-chromosomal
WASF2	EPB41	1	27489986	-	1	29097807	+	E	E	TGGCGGGGTGTGGCTGCCGCCCAGGGCGGGGAATCGCGTAATGGCGGACACAGGCAGGGCGAGCGCGGCTGGGGGCGTAGCGCGCTGAGGGGGTCCGGCCGTTTGGCAGCCCGCGAGGCGGTCCGCGGGAGCACACTCTGTGCGGAGACTGGGCGGCCGGCCGACCCTTCCTGTCGCTGACGGCGACTGCGGGAGGCCAG	CCTCCCCTGGTGAAGACACAAACTGTCACCATCTCAGATAATGCCAATGCTGTGAAAAGTGAAATCCCAACCAAAGACGTCCCTATTGTCCACACTGAGACCAAGACCATCACTTATGAGGCTGCCCAGGTAGGACATGTTTTGATGCTTCAGAACCAAAGGCTGCAAACAAAATTAATAACCTTTCTTCACAGAGTTTC	NA	intra-chromosomal
WDR45	PRAF2	X	49075364	-	X	49072650	-	E	E	ACCCTGCCACCCTCTACTGGTGAGCACAGGGTATGCATGGTGGGCTGGTGACCCCATACCACATGACATGTGGGCATCACTGCTGATCTGTCTTCTAGCATTAACTTCAGCCACGACTCCTCCTTCCTCTGCGCTTCCAGTGATAAGGGTACTGTCCATATCTTTGCTCTCAAGGATACCCGCCTCAACCGCCGCTCCGC	GTACGTGCGGCCACTTCATACGCTCCTGAGCGCGCTGGTAGTGGCGGTGGCCCTCGGCGTGCTGGTGTGGGCAGCTGAGACCCGCGCAGCTGTGCGCCGCTGCCGCCGCAGCCACCCTGCAGCCTGCCTGGCCGCAGTGCTTGCCGTCGGCCTCCTGGTGCTCTGGGTCGCGGGCGGCGCTTGCACCTTCCTGTTCAGCA	in-frame	intra-chromosomal
XK	CYBB	X	37694548	+	X	37782088	+	E	E	CACCAAGAAGAGGCAAATGCCAAAAAATGGCCTCTCAGAGGAGATTGAGAAGGAGGTGGGCCAGGCAGAAGGCAAACTAATCACCCACCGATCAGCGTTCAGCCGGGCGTCGGTGATCCAGGCTTTCTTGGGCTCAGCCCCCCAGCTGACCCTACAGCTGTACATAAGTGTCATGCAGCAGGACGTCACTGTTGGAAGAA	CTGGTTTGGCTGGGGTTGAACGTCTTCCTCTTTGTCTGGTATTACCGGGTTTATGATATTCCACCTAAGTTCTTTTACACAAGAAAACTTCTTGGGGTAAGTATAAATTCCATCCCATGCAATATTGGCTGGTTCACATTTCTCATCAGACATTCTTGTTCATCTTCCTGTTAGCATTTTAAATACATATTCTGACCAAC	out-of-frame	intra-chromosomal
XK	CYBB	X	37727711	+	X	37782088	+	M	E	AGTCAGGCTGTGCACATAAAACAGAAGAGTCCAAGGAATGCGGGTGGGGTGCTGACAGAGTGTCTGCTGCAGTAGGATTCCTAGTGGAGGTGAGACTTGATGATACTCTCTCTTTTCTCCCCAGGTCTCCTCATGACCATATCCCTGTTGTCCATTGTGTATGGAGCCTTGCGCTGCAACATCCTAGCCATCAAAATCAA	CTGGTTTGGCTGGGGTTGAACGTCTTCCTCTTTGTCTGGTATTACCGGGTTTATGATATTCCACCTAAGTTCTTTTACACAAGAAAACTTCTTGGGGTAAGTATAAATTCCATCCCATGCAATATTGGCTGGTTCACATTTCTCATCAGACATTCTTGTTCATCTTCCTGTTAGCATTTTAAATACATATTCTGACCAAC	out-of-frame	intra-chromosomal
YIPF4	BIRC6	2	32292348	+	2	32377588	+	E	E	TTTGAGAATTTTTATTTTAAAATTATAGGGAAGAATTGGACATTGATCTAAAGGATATTTACTACAAAATCCGATGTGTTTTGATGCCAATGCCATCACTTGGTTTTAATAGACAAGTGGTGAGAGACAATCCTGACTTTTGGGGTCCTCTGGCTGTTGTTCTTTTCTTTTCCATGATATCATTATATGGACAGTTTAGG	CTAAACCAGGTGGACAGGTGAAATGTCAGTATATCTCTGCTGTGGATAAAGTTATATTTGTGGATGATTATGCAGTAGGGTGTAGGAAGGACCTTAATGGAATCTTGTTGTTAGACACTGCTCTGCAAACTCCAGTTTCAAAGCAGGATGATGTGGTTCAGCTTGAATTACCCGTTACAGAGGTAAGTTGAAATAAGTAT	out-of-frame	intra-chromosomal
YIPF4	BIRC6	2	32307190	+	2	32377588	+	M	E	CTAATCCCAAAAGGAAAGAAAGAAAAACTTATTTTAAGCTGCAGAAAAAGTGTGGAGCACTTTTGAGCTAGAATAATGTAGAAAATTACATGTACTGATTTTTTTAAAAACAGGTGAGAAGCACCAGAGGGACAGGACTTCTAGAAGTTAGAATAATATGAAGTAATCAGGAAATATCTATGCCTACAGAAGCAGCAACC	CTAAACCAGGTGGACAGGTGAAATGTCAGTATATCTCTGCTGTGGATAAAGTTATATTTGTGGATGATTATGCAGTAGGGTGTAGGAAGGACCTTAATGGAATCTTGTTGTTAGACACTGCTCTGCAAACTCCAGTTTCAAAGCAGGATGATGTGGTTCAGCTTGAATTACCCGTTACAGAGGTAAGTTGAAATAAGTAT	NA	intra-chromosomal
YOD1	C1orf116	1	207049104	-	1	207023480	-	M	E	ATACCAAAAGGGTTCTGCTTATTTATGATGGCATCCACTATGATCCACTTCAGCGTAACTTCCCTGATCCAGATACACCTCCTCTGACCATTTTCTCCTCTAATGATGATATTGTTCTTGTACAAGCACTGGAATTAGCAGATGAAGCTAGAAGAAGGAGACAGTTTACTGATGTCAACCGCTTCACCCTGAGATGCATG	GAGGTCCAGAGGAGACCATCACTCAGCAAGGACGAACGCCAAGGACAGTAACTGAGTCCAGCTCATCCCACCCTCCTGAGCCCCAGGGCCTAGGCCTCAGGTCTGGCTCCTACAGCCTCCCTAGGAATATCCACATTGCCAGAAGCCAGAACTTCAGGAAAAGCACCACCCAGGCTAGCAGTCACAACCCTGGAGAACCG	out-of-frame	read-through
YOD1	C1orf116	1	207049104	-	1	207027679	-	M	E	ATACCAAAAGGGTTCTGCTTATTTATGATGGCATCCACTATGATCCACTTCAGCGTAACTTCCCTGATCCAGATACACCTCCTCTGACCATTTTCTCCTCTAATGATGATATTGTTCTTGTACAAGCACTGGAATTAGCAGATGAAGCTAGAAGAAGGAGACAGTTTACTGATGTCAACCGCTTCACCCTGAGATGCATG	GCCCGGCTTGGGACATTGTTCACTTCCCCTCGCTTCCCCTCTAGAAGCCCCCTTTGCCATCCCTGCACCTTGTTTCGGGTGATGCCCGAGAGGGAGCTGTGGCCAGCGGGGACTGGCTCAGAACCCGTGACCCGTGTCGGCAGCTGTGACAGCATGATGAGCAGCACCTCCACCCGCTCTGGATCTGTACGTAATACTCT	NA	read-through
YOD1	C1orf116	1	207050688	-	1	207027679	-	E	E	GCTCCGCTGCAAGGCCAAGGACGGCACCCATGTTTTGCAGGGGCTGTCCAGCCGGACCCGGGTGCGGGAACTCCAGGGCCAAATTGCCGCCATCACCGGGATCGCCCCCGGCGGTCAGCGAATCCTCGTCGGATACCCTCCCGAGTGCCTGGATCTCAGCAATGGGGATACCATTCTGGAAGACTTGCCCATCCAATCTG	GCCCGGCTTGGGACATTGTTCACTTCCCCTCGCTTCCCCTCTAGAAGCCCCCTTTGCCATCCCTGCACCTTGTTTCGGGTGATGCCCGAGAGGGAGCTGTGGCCAGCGGGGACTGGCTCAGAACCCGTGACCCGTGTCGGCAGCTGTGACAGCATGATGAGCAGCACCTCCACCCGCTCTGGATCTGTACGTAATACTCT	NA	read-through
YWHAB	PABPC1L	20	44906096	+	20	44910125	+	E	E	GTACTGTACAAGAAGATAAGTTATATTCACCTAGCGGGAAAAAAAGTGGGCTAAACTAGCTCCAGAGAACTTGTGAATTCTTTGCTAAAGGCTCTTTGTTTTAGGCATTTGATGAAGCAATTGCTGAATTGGATACGCTGAATGAAGAGTCTTATAAAGACAGCACTCTGATCATGCAGTTACTTAGGGACAATCTCACT	CCCCGGCCCCCTGCCCACCATGAACGCCAGCGGTTCTGGCTACCCGCTTGCCTCGCTTTACGTGGGCGATCTGCACCCCGACGTGACCGAGGCCATGCTCTATGAGAAGTTCTCTCCCGCCGGCCCCATCCTGTCCATCCGCGTGTGCCGCGATGTAGCCACCCGGCGCTCGCTGGGCTACGCCTACATCAACTTCCAGC	NA	read-through
YWHAB	PABPC1L	20	44906096	+	20	44912660	+	E	E	GTACTGTACAAGAAGATAAGTTATATTCACCTAGCGGGAAAAAAAGTGGGCTAAACTAGCTCCAGAGAACTTGTGAATTCTTTGCTAAAGGCTCTTTGTTTTAGGCATTTGATGAAGCAATTGCTGAATTGGATACGCTGAATGAAGAGTCTTATAAAGACAGCACTCTGATCATGCAGTTACTTAGGGACAATCTCACT	CGGAGCGGGCACTGGACACAATGAACTTTGAGATGCTCAAAGGCCAGCCTATTCGCATCATGTGGTCCCAGCGAGACCCAGGACTTCGCAAGTCAGGTGTGGGCAACATCTTCATCAAGAACCTGGAGGACTCCATTGACAACAAGGCTTTATATGATACCTTCTCCACCTTTGGGAACATCCTCTCTTGCAAGGTAGAG	out-of-frame	read-through
Z68871.1	LINC00630	X	102905737	+	X	102839801	+	M	E	ACCTCGCCCTGTGCTTGACATGTGGTGATTATTACAATTCAAGGTGAGATTTGGGTGGGGACACAGCCAAACTCTATCGTGTGTCAAAGACTTGCTAGTAACTATTGGATTTTTGTCTCTAAGGGAGGCAGCAGATGACCGAAAACCTGGAGTGATGTGGCTGAATACCGCATGATCTGAAGACTGCACTGGTGGCTGCG	ATTGATATTGGAAAAGCAGTTTCCCATTGAGTCTCAAATGAAGAGAGTGCAGATGAAGAGGAGGTAGGAGTCACAAGCCCTTGACCCTCATGCTAGACCCATTACCACCCACAGGACCTTGCAGTGGGATTTCATCTGCACCATCAGCTTCTTCAGAGAGAGAGGTTGTTGAGTGAGTACGCATAAGGGCATAATCCTAG	NA	intra-chromosomal
ZFYVE16	FAM151B	5	80474830	+	5	80499885	+	E	E	CATGACTTGTTTCCTAATTAAATACATTTCAGGTGTTCTACTTTCTAAAGGACCAGGATTTATCTATTTTATCAACTTCTTATCAGTTTGCAAAAGAAATAGCCATGGCTTGTAGTGCTGCGCTGTGCCCTCACCTGAAAACTCTAAAAAGTAATGGGATGAATAAAATTGGACTCAGAGTTTCCATTGACACTGATATG	CAATCCCTTTTCCGGGCACATACCCAAAGGAAATGAAATCACCACTTTGTAAAGATATCTGCACTCCCATGTTCATTGCAGCATTATTTACAGTGGCCAAGGTATGGAAGCAACAAGTGTTTGTTGATAGATGAATGAATAAACAAACTGTGGTACATAGATAAAATGGAATATTATTCAGCCCTAAAGAAGAATGAGAA	NA	read-through
ZNF131	AC025171.2	5	43068217	+	5	43043472	+	E	E	CCTTTCTCGTTTTTCTAAAAATCTGCACTTTTGGAAGTGATCCCCCAAAGAGACCTCCAGACTCTACCATGAGTGTCTCCAGCTGAACTCATCGTGTCTAATCCTCACCCTAGCTTATCCTGTTCAAATCATTTCCATCTTTTTCTGGATGAACCTGGGCGGATGTCAGACCAGAGAAGAGCACAGAATGTACCAGAGAG	GCTGGTGCAGTGGTGTCATCTTGGCTCAGTGCAGCCTCGACTTCCTGGGATCCAGCGATCCTCCCGCTTCAGCCTCTAGAGTAGCCGAGACCACAGGTGAGTGCTACCACCCCCGTCTAATTTATATATATTTATATATATAAATATATATATTAAAATATATATTTTATATTTATATATAATATAAATAAATATATAAA	NA	intra-chromosomal
ZNF292	PNRC1	6	87155759	+	6	89083753	+	E	E	CAGGTGCGTACGCGACGGAGCGGGGTGTGAAGATGGCGGACGAAGAGGCCGAGCAGGAGAGGTTGAGTTGCGGCGAAGGCGGCTGCGTCGCGGAGCTGCAGCGCCTGGGCGAGCGGCTCCAGGAGCTGGAGCTACAGCTGCGGGAGAGCCGGGTACCGGCCGTGGAAGCGGCCACCGACTACTGTCAGCAGCTGTGCCAG	GTTTTAAAATCAAAGATGGGAAAATCGGAGAAAATTGCCCTTCCCCATGGCCAGCTTGTTCATGGTATACACTTGTATGAGCAACCAAAGATAAACAGACAGAAAAGCAAATATAACTTGCCACTAACCAAGATCACCTCTGCAAAAAGAAATGAAAACAACTTTTGGCAGGATTCTGTTTCATCTGACAGAATTCAGAA	in-frame	intra-chromosomal
ZNF316	AC073343.2	7	6644593	+	7	6665044	+	E	E	GGCACTGAGCGGTGGCACAGCACGGGCTGCAGGGCAGGGGAGGGCCCACGGGAGCCGCCTGCAGCCGCCGTCTGTTCTCCTGGCAGGATACCCAATTCCCAAGCCCGATCTGATCTTCCGGCTGGAACAAGGGGAAGAACCTTGGGTCCCAGATAGTCCCCGACCTGAGGAAGGAGACATCGTCACTGGCGTCTACACAG	GTACGCTATTTGAAGAACAGGTTTCCATGCTCTTAGAGGAGCATCAGAAAATGAACAAACCCCAGGTGAGTTCCTTTTTTAGATTTTTTCATTTTCCAGGGGATTTGCTGGCTTTTATAAAATTCGTTTATTCAGATGGACATTTAAAAAGCTACTTCAGGATAAATGAGGAGTGAGAGGCAACTGAGCAGTAGGCAGAG	NA	read-through
ZNF451	BAG2	6	57161152	+	6	57182032	+	E	E	TGGGAAAGTAGTGTAACACTAATGAACTGTATTATAATGAGTAAGCTTGGGTATGAGCAGTTATTGAAAATAATATTGAGAATACATAAATTTATGGCACAATAACTGCATGTATTGATTCTTCTTTACAGAATGTGACAGTGATGATAACATGGGTGCCAAAAATACTTCAATAGGAGAAGAATTTATATCCACAGAAG	GGTTGAAGCTTTGAGAGAAGCAGCAACTGCTGTTGAGCAAGAGAAAGAAATCCTTCTGGAAATGATCCACAGTATCCAAAATAGCCAGGACATGAGGCAGATCAGTGACGGTGAGAGCCATCTCCACAGAAGGGGCTCATCTTTTACACTCCTTTAAAGAGTTTATGATAAGTGTGGGTCAATTTTTGCTTGACTTTTGG	out-of-frame	read-through
ZNF587	AC010326.5	19	57861473	+	19	57867960	+	E	M	TGAAATTGTTTATTATTTTAATAAGTGGTTATAACTTTTGAGTCAGTGGTTTATGTTTTGCATTTTTTTTGTTTTGAGACAAAGTCTCGCTCTGTCTCCCAGGCTAGAGTACCGTGGCACAATCTCAGCTCATTGCAACCTCTGCTTCCTGGGCTCAAGCACTCTGCCCACCTCAGCCTCCAGAGTAGCTGGAAATACAG	TGCCACCCAGATAGCCTCACAAAACTTTGACCCAGCCACTGTTAGTGTCGCCACCGCCCATAAAGGAGCTGAGCCCAGCAGGGGCACTGCCTGGGGCCCTGTAGCCAAAAGGCTACAGCAGGAGCTGATGACCCTCATGATGCCTGGTGACAAAAGAATTTCTGCCTACCCTGAAAGCCTTATCAAATGGACACCATCCA	NA	read-through
