# Supplementary material for: Landscape of chimeric RNAs in COVID-19 patient blood
Source: Genes Dis. 2024 Jun 6;12(3):101348. doi: 10.1016/j.gendis.2024.101348 (PMC11919593; doi:10.1016/j.gendis.2024.101348)
Supplement: Multimedia component 6 [file mmc6.zip › Supplemental_Table_5_No_MM_soapfuse.tsv]

GeneName1	GeneName2	chr1	Breakpoint1	strand1	chr2	Breakpoint2	strand2	EM_Classi_1	EM_Classi_2	UpstreamSeqtoBreak1	DownstreamSeqtoBreak2	frame	fusiontype
ACCS	EXT2	11	44081320	+	11	44107683	+	E	E	GTGGAACCAGCTTCCTCCATGGAGGGCTGGCCACCGCCTAGGGTGCTTCTTCCTGCAGGACTTCGGGATGTCTGGGCTCCGCTTTGGCACGCTGTACACAGAAAACCAGGATGTGGCCACTGCCGTGGCTTCCCTCTGCCGCTACCACGGCCTCAGTGGCTTGGTCCAGTACCAGATGGCACAGCTGCTCCGGGACCGTG	GAGTGTGAGGAAGAGGCTGTCTGTGTCATTATGTGTGCGTCGGTCAAGTATAATATCCGGGGTCCTGCCCTCATCCCAAGAATGAAGACCAAGCACCGAATCTACTATATCACCCTCTTCTCCATTGTCCTCCTGGGCCTCATTGCCACTGGCATGTTTCAGTTTTGGCCCCATTCTATCGAGTCCTCAAATGACTGGAA	out-of-frame	intra-chromosomal
ACCS	EXT2	11	44083788	+	11	44107683	+	M	E	GCCTTTCCAGCCCAGTCCTAACTGCAGCCTTCACTGTGGCCTCCGCTTGTTTGTCCCCACCCACGTGGCCATCAGTGCCAACTGGCCCCTCACTTCCCCTTCCCAGGGATGCAGAGGGTCCAGCAGGTGCTTGCAGGCAAATCCCAAGTGGCAGAAGACCCCCGTCCCTCTCAGAGCCAGGAGCCAAGTGACCAACGCAG	GAGTGTGAGGAAGAGGCTGTCTGTGTCATTATGTGTGCGTCGGTCAAGTATAATATCCGGGGTCCTGCCCTCATCCCAAGAATGAAGACCAAGCACCGAATCTACTATATCACCCTCTTCTCCATTGTCCTCCTGGGCCTCATTGCCACTGGCATGTTTCAGTTTTGGCCCCATTCTATCGAGTCCTCAAATGACTGGAA	out-of-frame	intra-chromosomal
ACOX3	CTBP1	4	8381492	-	4	1228343	-	E	E	CAGTGCCTTGTCCCTGGGGGTGAGTTGTGACAAATGCTGTGTTCTCTATTGTTACTTTTTCTCCTTCTGTTTGTCATTCCGAAGTCGCCCTGGCAGCATACAAGTGGCTGGTTTGCTACCTGCTCCGAGAGACTTATCAAAAATTAAACCAAGAGAAAAGATCAGGAAGCAGTGACTTTGAAGCAAGGAACAAATGCCAG	GTCCTGAACGAGGCTGTGGGGGCCCTGATGTACCACACCATCACTCTCACCAGGGAGGACCTGGAGAAGTTCAAAGCCCTCCGCATCATCGTCCGGATTGGCAGTGGTTTTGACAACATCGACATCAAGTCGGCCGGGGATTTAGGTAGGCCGGCTCCGAGTTCTCTCCTGTGCCCATTCATGCAAGCTCCGTCCCGTCT	in-frame	intra-chromosomal
ACSL1	TMEM50B	4	184756918	-	21	33448878	-	M	E	AAGAAAGCTCAGAGGAAATGGCACAGTTCCACAATCTCTTCTCCTGCTGATGGCCTTCATGTTGTTAATTTTGAATACAGCAAGTGTAGGGAAGGAAGCGTTCGTGTTTGACTTGTCCATTCGGGGTTCTTCTCATAGGAATGCTAGAGGAAAGAGAACACTGCCTTACAGTCACCTCATGTTGCAGACCATGTTTATGG	CTGGAGTGCAGTGGTGCAACCACAGCTCACTGCACCTTCAAATGCTGGAGCTCAGGCAATCCTCTTACCTCCGCTTTCCAAGCAGCTGGGACCACAGGTACGTGTCATTATGTCTGGTTAATTAAAAAAAAATGTTTTGGGAGGCCTAGGTGGGCGGATCACGAGGTCAGGAGATCGAGACCATCCTGGCTAACATGGTG	NA	inter-chromosomal
ACSS1	APMAP	20	25007766	-	20	24984019	-	M	E	AACACTGTGCCTGTTCCTTGCCAGGTGGTGAAACGTCTTCCAAAAACCAGGTCTGGGAAGGTCATGCGGCGGCTCCTGAGGAAGATCATCACTAGTGAGGCCCAGGAGCTGGGAGACACTACCACCTTGGAGGACCCCAGCATCATCGCAGAGATCCTGAGTGTCTACCAGAAGTGCAAGGACAAGCAGGCTGCTGCTAA	CTCCTTTAGCGGCAGAGTTTTCCGAGTGACCTTCTTGATGCTGGCTGTTTCTCTCACCGTTCCCCTGCTTGGAGCCATGATGCTGCTGGAATCTCCTATAGATCCACAGCCTCTCAGGTAGGCTGCCCCGCAGTCCTCAGGAGGGGTTGCTTGACAAAATGTAATAGGCTGAAATAATTTCCAAGGAAAGGAGGGTGATT	in-frame	read-through
ACTB	MIDN	7	5530524	-	19	1251562	+	E	E	GCGGCGAAGCCGGTGAGTGAGCGGCGCGGGGCCAATCAGCGTGCGCCGTTCCGAAAGTTGCCTTTTATGGCTCGAGCGGCCGCGGCGGCGCCCTATAAAACCCAGCGGCGCGACGCGCCACCACCGCCGAGACCGCGTCCGCCCCGCGAGCACAGAGCCTCGCCTTTGCCGATCCGCCGCCCGTCCACACCCGCCGCCAG	CCGGCTCAGTTCGGGGAAGCTGCAGGAGTTCGGCGTGGGTGATGGCAGCAAGCTGACCTTGGTACCCACCGTGGAAGCGGGCCTCATGGTAAATGGCCATGGGGCTGCGTGCCCCCAGAGGCCCCCGCACACAGGCAGTAGCCCCTCCCTCGGTACCTGTCCGCACACACACTACCTGGGGCCCCCACCCCGCCAGCCAG	NA	inter-chromosomal
ACTB	R3HDM4	7	5530524	-	19	902130	-	E	E	GCGGCGAAGCCGGTGAGTGAGCGGCGCGGGGCCAATCAGCGTGCGCCGTTCCGAAAGTTGCCTTTTATGGCTCGAGCGGCCGCGGCGGCGCCCTATAAAACCCAGCGGCGCGACGCGCCACCACCGCCGAGACCGCGTCCGCCCCGCGAGCACAGAGCCTCGCCTTTGCCGATCCGCCGCCCGTCCACACCCGCCGCCAG	GCCCCTTCCCAGCTGCCTGCCTGCCCTAGCCAGCTCCCAGGTGAAGAGACTCTCGGCTTCCAGGCGGAAACAGCACTTCATCAACCAGGCAGTGCGGAACTCAGACCTCGTGCCCAAGGCCAAGGGGCGGAAGAGCCTCCAGCGCCTGGAGAACAGTGAGCAGGGGTCGGGAGGCGCCTCCTGGGGGCTCCTGGGCCTTG	NA	inter-chromosomal
ADCK1	SOX6	14	77887096	+	11	16186955	-	M	E	ACTCTGTCTCAACACACACACACACACACACACACACACACACACGCACAACACACACACACACTCTCTCTCTCTTTCTCTCTCAAATCTGTCCTGGGGGCACTAGGCAGCCCTGACTCTGGCCCATCTTCCTGGCTCCCTCTCACTGAACTGGGTCATCTTTTTCATTGCTCTGTTCTCTCCACTCCCGACAGATCCAT	GTACACCTGAGAGCCTGGCAGAAAAAGAACGGCAGCTCTCCACCATGATTACCCAGCTGATCAGTTTACGGGAGCAGCTACTGGCAGCGCATGATGAACAGAAAAAACTGGCAGCGTCACAAATTGAGAAACAACGGCAGCAAATGGACCTTGCTCGCCAACAGCAAGAACAGGTGAGCCCTGCAAAAGGCACTGACGAA	out-of-frame	inter-chromosomal
ADCK1	SOX6	14	77887096	+	11	16234671	-	M	E	ACTCTGTCTCAACACACACACACACACACACACACACACACACACGCACAACACACACACACACTCTCTCTCTCTTTCTCTCTCAAATCTGTCCTGGGGGCACTAGGCAGCCCTGACTCTGGCCCATCTTCCTGGCTCCCTCTCACTGAACTGGGTCATCTTTTTCATTGCTCTGTTCTCTCCACTCCCGACAGATCCAT	ATTCCTCCTGCATGGAAAAACTACTTTCAAAAGATTGGAAGGAAAAAATGGAAAGACTAAATACCAGTGAACTTCTTGGAGAAATTAAAGGTACAACATAAAATATATCGAACATGTCAATGCAGTGATGTGATGTTATTTTGTATAACAATGTATTTGCTGATCTTCTGTACTGTAACAGTAAATCTTACATGTAACAT	out-of-frame	inter-chromosomal
ADD1	RNF4	4	2884666	+	4	2490337	+	E	E	AGGCGTATACCACTGCACCTGGCTGAGTTTTGTTTTTCTTTATTTCAGGTCTTGGTATGGTGACTCCTGTGAACGATCTTAGAGGATCTGATTCTATTGCGTATGACAAAGGAGAGAAGTTATTACGGTGTAAATTGGCAGCGTTTTATAGACTAGCAGATCTCTTTGGGTGGTCTCAGCTTATCTACAATCATATCACA	GACTTGAAAATACTGGAAATCTGTCCGGATCCAAATTATTTTGCAAGCCAGATGAGTAACCAGAGGGCATGAAAGGTTGAGAACATTTGACTTCCCTGCAAACCTTGGTATAGATCACTTCCTTTTCTGTAGGAAAGGAAAGGCACCAAAGAGCACAATGAGTACAGTAAGTTTTATCATCTCTTGAATTTTTAATTTTG	NA	intra-chromosomal
ADIPOR1	ALAS2	1	202945027	-	X	55030977	-	M	E	CAAAGTGTACACATTCCCTTTTTTCTTACAGGTTTTTTTTATTTTACCCTCCTGCAGGTTTCGTGCTGTTTCTCTTTTTGGGAATCTTGACCATGCTCAGACCAAATATGTACTTCATGGCCCCTCTACAGGAGAAGGTGGTTTTTGGGATGTTCTTTTTGGGTGCAGTGCTCTGCCTCAGCTTCTCCTGGCTCTTTCAC	ACCTGTCATTCGTTCGTCCTCAGTGCAGGGCAACAGGTAAGAGCTGCTTTCAGCCTGGCACCCTATCTCTGGTCTGCCAGCTGGTCTCTCAGGGCTGTACACACTGACTCTCTGGTCTGAGTAGATCTGACTTTTTCCTTTGTTTGTTTCTTAGAATCTGTCTCTTTTTCATTTTCTTTTTATCTCCCATGTCTCTTTCT	NA	inter-chromosomal
ADORA2A	UPB1	22	24441958	+	22	24494109	+	M	E	CAGCCCTCCACTGCAGAAGCATCTGGAAGCACCACCTTGTCTCCACAGAGCAGCTTGGGCACAGCAGACTGGCCTGGCCCTGAGACTGGGGAGTGGCTCCAACAGCCTCCTGCCACCCACACACCACTCTCCCTAGACTCTCCTAGGGTTCAGGAGCTGCTGGGCCCAGAGGTGACATTTGACTTTTTTCCAGGAAAAAT	ATAAAGCAACAGAAGCCTCCAGCGACTAAGTTAAACTTTCCTGGGGTCACAAGGTTTACAAGTGGCTGAATAGGATTTCTACAGACTGGTTCCTTCACCCGGCTGCCCGCCGAAGTAAGCGGGCCTTACTGCCCTAATTCTCAATAGGACCCCAAAGAGGACGCTTCTTTGCTCCTGAAGGGATGGCACCCTCTGGATTC	NA	read-through
AFF1	QSOX1	4	86948571	+	1	180186053	+	E	E	GAACCATTTTCTAATTCAAATGAGAACTTGGAATTCTGTCTCCAATAAAGCTTCTTACAGGTCATGCGTATCCCTGAATTTACTCACAGGCTAATGTTCACAGGCTACTCTTTGTTTCTCTTTCAGATGAACAGACTAGCCACTTTGCATTGACTGGAAACAATGGCATTTACAGAAAGAGTCAACAGCAGTGGCAACAG	CTCCAAGATCTACATGGCTGACCTGGAATCTGCACTGCACTACATCCTGCGGATAGAAGTGGGCAGGTTCCCGGTCCTGGAAGGGCAGCGCCTGGTGGCCCTGAAAAAGTTTGTGGCAGTGCTGGCCAAGGTGAGCAGGGCCATGGCTTCCCTTGTCTGTGCAATTCTACGGATGGTCAGTGTGCGTTCCTGTAAGGCTG	in-frame	inter-chromosomal
AFF1	SNCA	4	87007424	+	4	89729277	-	E	E	CCGAGCCCGGGGCTGCGCCGAGGACGCCCGGGGCTCGAGAGCAGGTAGTCCCGTAACATCGGGGCGCCGCGCCGGGACGCGTCCCCGCCCGGCTCCGCCAAATGGTGAGCGCGGCGCTGGCAGCAGGGCCCGCGGGGTGAAGGCGCTCATGGACGGAAGACCCCTGGCTCTATAAGCTGAATTATGGCAGCCCAGTCAAG	AATGAAGAAGGAGCCCCACAGGAAGGAATTCTGGAAGATATGCCTGTGGATCCTGACAATGAGGCTTATGAAATGCCTTCTGAGGTAGGAGTCCAAGCTGAATCTTTCTAACAAGACAGTACCAAAAACCTGTCATTGTCACATTTCTCTTTCATTAGTGCTTAGTGAGAATCATTTGCTCTCTACATGCTCATTACGTG	out-of-frame	intra-chromosomal
AGAP12P	BMS1P2	10	48012276	-	10	47544529	-	E	E	CTCTGCAAGTCAGGATCCAGGAGAAGAATTCGTAAAAACTGCTTTGGTAAAGTAAACACCAAAGCACACAGGAGGAAGTATTTTACTCAACAAATATTATACTAAGATATTAACAGTTTTTGAAGTAATGCACTTTCTTATTTTATAGAGATGCAGATAGATCTTTGAGCATACCTGATGAACAGTTACACTCATTTGCG	GTTGCCAAACTGTTCTACCTTTCTGGAATGGTGCATGGAGAATATCAAAACCAAGAAATCCACAATCTGGGCCATTTTATTACAGTTATGAAGTTTAGGCCTCTCATGGCAAACTTTTCACCCTTATATCCTGGCAGACAGGTAAAAAGTGATTGTAAACTTTTTCTTCCTGGGCCATGTATTTCAAAGCTAAAAAGGCT	NA	intra-chromosomal
AGAP12P	BMS1P2	10	48012276	-	10	47545620	-	E	E	CTCTGCAAGTCAGGATCCAGGAGAAGAATTCGTAAAAACTGCTTTGGTAAAGTAAACACCAAAGCACACAGGAGGAAGTATTTTACTCAACAAATATTATACTAAGATATTAACAGTTTTTGAAGTAATGCACTTTCTTATTTTATAGAGATGCAGATAGATCTTTGAGCATACCTGATGAACAGTTACACTCATTTGCG	GTACTGATGCTTATAGATGCCAGCTTTGGGTTTGAAATGGAAATGTTTGAGTTTCTAAACATCTGTCAAGCACATGGCTTTCCTAAAATTCTGGGAGTTCTCACCCACCTCGACTCCTTCAAGCATAACAAGCAACTGAAGAAGACAAAGAAGCGATTAAAACACAGGTTCTGGACAGAAGTTTACCAGGTAGGAAGAGA	NA	intra-chromosomal
AGAP12P	BMS1P2	10	48028572	-	10	47544529	-	E	E	ACATTCATTTCAATGGATAAGAATCAAAGTAGAGATAGTGAAATAGCCTAAATGCAGCAGCCGAATAAACGAGTTGATAAATTTTTATCAATGATTGCATCTCTTTTTCTTTTCTTCCTCTATGCATATAGCTTTGGAGTTTAACCCTTCTGCCAATCCAGAGGCAAGCACAATATTCCAGAGGAACTCTCAAACAGATG	GTTGCCAAACTGTTCTACCTTTCTGGAATGGTGCATGGAGAATATCAAAACCAAGAAATCCACAATCTGGGCCATTTTATTACAGTTATGAAGTTTAGGCCTCTCATGGCAAACTTTTCACCCTTATATCCTGGCAGACAGGTAAAAAGTGATTGTAAACTTTTTCTTCCTGGGCCATGTATTTCAAAGCTAAAAAGGCT	NA	intra-chromosomal
AGAP12P	BMS1P2	10	48028572	-	10	47545620	-	E	E	ACATTCATTTCAATGGATAAGAATCAAAGTAGAGATAGTGAAATAGCCTAAATGCAGCAGCCGAATAAACGAGTTGATAAATTTTTATCAATGATTGCATCTCTTTTTCTTTTCTTCCTCTATGCATATAGCTTTGGAGTTTAACCCTTCTGCCAATCCAGAGGCAAGCACAATATTCCAGAGGAACTCTCAAACAGATG	GTACTGATGCTTATAGATGCCAGCTTTGGGTTTGAAATGGAAATGTTTGAGTTTCTAAACATCTGTCAAGCACATGGCTTTCCTAAAATTCTGGGAGTTCTCACCCACCTCGACTCCTTCAAGCATAACAAGCAACTGAAGAAGACAAAGAAGCGATTAAAACACAGGTTCTGGACAGAAGTTTACCAGGTAGGAAGAGA	NA	intra-chromosomal
AGAP12P	BMS1P4	10	48025897	-	10	73713332	-	E	E	ATTAATCATGCCAGATAATTTAAATTATAAATTATTGAAAATTATTTTTTTAAATGGAATTTTGTCTCATTTTACATAGGAGTAATCAGTAAGATGTTAACAACTACTTTTATTTTATGGTATTTGTATCAGAAGTGACCAGTTTTTTTTTTTTTTTATTCTTAGTTGTAGAAATAAGAAGAAGCAACTGTACAAACCAT	TGTCAGAGATGGCTTTGGATTCCCCGTTCTGTGTGCTGCTGTCTGGCTCCTGAACCCAGCTGTAGAGGTGTGTCAATCCCAACTGGTGAAGTACTGAGAGGAAGCTACACAAAAGGCAGCAAAGTATTAGTAAGTGTACCTCTGACATTTTAACCACCTCTGACTTTTCCATGGAATGGACAAGTAGTAGTCTCTGTCAG	NA	intra-chromosomal
AGAP13P	BMS1P4	10	46822212	+	10	73713332	-	E	E	AAATTAATCATGCCAGATAATTTAAATTATATGTTATTGAAAATTTTTTTTTAATGGAATTTTGTCTCATTTTTCATAGGAGTAATCAGTAAGATGTTAACAACTACTTTTATTTTATGGTATTTGTATCAGAAGTGACCAGTTTTTTTTTTTTTTTATTCTTAGTTGTAGAAATAAGAAGAAGCAACTGTACAAACCAT	TGTCAGAGATGGCTTTGGATTCCCCGTTCTGTGTGCTGCTGTCTGGCTCCTGAACCCAGCTGTAGAGGTGTGTCAATCCCAACTGGTGAAGTACTGAGAGGAAGCTACACAAAAGGCAGCAAAGTATTAGTAAGTGTACCTCTGACATTTTAACCACCTCTGACTTTTCCATGGAATGGACAAGTAGTAGTCTCTGTCAG	NA	intra-chromosomal
AGAP4	BMS1P1	10	45844326	-	10	46795806	+	E	E	ACATTCATTTCAATGGATAAGAATCAAAGTAGAGATAGTGAAATAGCCTAAATGCAGCAGTCGAATAAACGAGTTGATAAATTTTTATCAATGATTACATCTTTTTTTCTTTTCTTCCTCTATGCATATAGCTTTGGAGTTTAACCCTTCTGCCAATCCAGAGGCAAGCACAATATTCCAGAGGAACTCTCAAACAGATG	GTTGCCAAACTGTTCTACCTTTCTGGAATGGTGCATGGAGAATATCAAAACCAAGAAATCCACAATCTGGGCCATTTTATTACAGTTATGAAGTTTAGGCCTCTCATGGCAAACTTTTCACCCTTATATCCTGGCAGACAGTTAAAAGGTGATTGTAAACTTTTTCTTCCTGGGCCATATATTTCAAAGCTAAAAAGGCT	NA	intra-chromosomal
AGAP4	BMS1P4	10	45841653	-	10	73713332	-	E	E	GAAATTAATCATGCCAGATAATTTAAATTATATGTTATTGAAAATTTTTTTTTTAATGGAATTTTGTCTCATTTTTCATAGGAGTAATCAGTAAGATGTTAACAACTACTTTTATTTTATGGTATTTGTATCAGAAGTGACCAGTTTTTTTTTTTTTATTCTTAGTTGTAGAAATAAGAAGAAGCAACTGTACAAACCAT	TGTCAGAGATGGCTTTGGATTCCCCGTTCTGTGTGCTGCTGTCTGGCTCCTGAACCCAGCTGTAGAGGTGTGTCAATCCCAACTGGTGAAGTACTGAGAGGAAGCTACACAAAAGGCAGCAAAGTATTAGTAAGTGTACCTCTGACATTTTAACCACCTCTGACTTTTCCATGGAATGGACAAGTAGTAGTCTCTGTCAG	NA	intra-chromosomal
AGAP4	PARGP1	10	45853655	-	10	45854895	-	E	E	GAGGTAATGAGAATAGACCCATCTGCAGAGGATCATAAAACCAGCAAAGACAAGATCTTGTCTAAGATGCCTTCACAAACTTTGTCCATGAGAACTGTAAGGTCTTCTCCAGACCTGTTGGCTGCTGCTGTGATCTCTGCCCAAGAGGAGCTTCTGACCAACATCCAAAGGGCTTCTGGACCCACTGGACTCCTCTGGAG	GTGAGTGGTGTCATTGAGCAAACACAAAGTCGGGCTCATCCAAGGATGAGATTTTGCCAGAGAAAGGACGAGCAGCAAGTCAGGGAGCTTAAGGTAATTATGGGAATGTGACTATCTGCAATTGCTTAGGTAGAAGGAGACAGATTGGATTTTTGTGTGTTTGGTATTTGGGATAAGAGGGATGTGGGTGTGTACTTGAC	NA	intra-chromosomal
AGAP5	BMS1P4	10	73692043	-	10	73713332	-	E	E	TGAAATTAATCATGCCAGATAATTTAAATTATAAATTATTGAAAATTATTTTTTTAAATGGAATTTTGTCTCATTTTACATAGGAGTAATCAGTAAGATGTTAACAACTACTTTTATTTTATGGTATTTGTATCAGAAGTGACCAGTTTTTTTTTTTATTCTTAGTTGTAGAAATAAGAAGAAGCAACTGTACAAACCAT	TGTCAGAGATGGCTTTGGATTCCCCGTTCTGTGTGCTGCTGTCTGGCTCCTGAACCCAGCTGTAGAGGTGTGTCAATCCCAACTGGTGAAGTACTGAGAGGAAGCTACACAAAAGGCAGCAAAGTATTAGTAAGTGTACCTCTGACATTTTAACCACCTCTGACTTTTCCATGGAATGGACAAGTAGTAGTCTCTGTCAG	NA	intra-chromosomal
AGTPBP1	ECPAS	9	85712502	-	9	111451555	-	E	E	AAATGTTCTCTTTTTGTTTCCGGTGTTATCTTGTGTTGCCCATAATGAAAACTTTCCATTGTATGGCTTCTGTGATATCTAATATATAGAAAAAAGAGTTATAAGTTTTTAATATCATTAACATTTTTCTTTTAGATTATCTGCAATTATGAAATGAAGTAACTCAAGATGAGCAAGTTAAAAGTGATACCAGAAAAAAG	ATCAGCTTGAACGGGTCTTTTTACGACTTGGCCATGCTGAAACAGATGAACAATTACAGAATATTATATCTAAATTCCTTCCTCCTGTTTTGCTCAAACTCTCTAGCACCCAAGAAGGAGTACGTAAAAAGGTAAGCATGTTGGGACAGCTGGGGGAATTAAATGATGAATAAATGAATATACATTATCAAGTGAGTTTT	NA	can't get ensembl id
AHSA2P	RNF149	2	61186497	+	2	101282057	-	E	E	CAATTATCAGTGGTGCTGATGTATAAACTGGAAGAAGGACCGTATGTTGTTCATTGATTCTTCTAGGAGTTTCAATGAAAGGATTTTTCTGTGTTGTATTGTGGGAAGTCTTAAAAGATTTTCAGTGGAATTTCCCCTCTCTTTTCAGTTAACAAATAAGAAGATCATCATGAAATGGAGATGTGGGAACTGGCCAGAAG	GGAGAGCCTGGGGATGTACAGGAGATGCCTGCTCCAGAATCTCCTCCTGGAAGGGATCCAGCTGCAAATTTGAGTCTAGCTTTACCAGATGATGACGGAAGTGATGACAGCAGTCCACCATCAGCCTCCCCTGCTGAATCTGAGCCACAGTGTGATCCCAGCTTTAAAGGAGATGCAGGAGAAAATACGGCATTGCTAGG	NA	can't get ensembl id
AK3	CDC37L1-DT	9	4710785	-	9	4679165	-	M	E	GCCCAAAGTTTTGCACATACATTCATTACTTTAGGAATGAATATGACTGTAATACAACTTTTTTCTTTATTTTTTTTTAGACAGGGCCTCACTCTGTTGCCCAGACTAGAGTGCAGTGGCATAATTGGGTCACTGTAACGTTGAACTCCTGGGCTCACGCAATTCTTCTACCTCAGCCTCCCAAGTAGCTGAAACTACAG	GCAACAACAGAATTCTGCGAAACTTGGTTGGTTGGAGGAGCACACCAAAAATAAAGTACCGGAGCCGGCACGGCTTCAAAAAAATTAGGATCAGTACCGCTAGTAGCGAACGCATAAGAAGGGCTTCCTGTATGCCTGCGTATCTTGTTTAAGCCTAAAGATATGTACTCTCTTTATCCTCTTTTTTTGAGACGAGGAAG	NA	can't get ensembl id
AKAP7	SUCO	6	131145416	+	1	172551512	+	E	E	CATTTAGGATATGTTTAAATAATGACAAGTTAAATAATCCTTTTTTTTCTGTTTGTGATATGTTAAAGGAGGAATTAATTCCAATGAGTGTGAAAATGTATCAAGAAAAAAGAAAATGTCAGAGGAATTTGAAGCCAATACTATGGATTCTCTGGTAGACATGCCATTTGCTACTGTAGATATTCAGGATGACTGTGGAA	GCTTCCCAGCTGGCGTGTATGTTGTAAAGAGAGTTCTTCAGCTTCAGCGTCATCATATTACTCTCAAGATGACAACTGCGCACTAGAAAATGAAGATGTACAATTCCAGAAAAAGGTGCCTTAAATAAAGTTAACATTATAATTTGTGTGTCAGCTTTCTGAGAGTGTCTGAAAACATTCAGAATAAAAGTAATTTCAAA	out-of-frame	inter-chromosomal
AKAP8L	AKAP8	19	15380517	-	19	15373340	-	E	E	TGGGTGCAGGGGCGGGGTGGGGTCCCTCTAAGCTGGCAGGGTCGGGGCAGCAACTTGTAGGGCACTCAGAGCAGCCTCTCCAGCTCCTTCTGCCCTGCCCGCAGCTCATGATGGAGCAGTCCAAGAAGTCCTCCCTCATGGTGGCCCGCAGTATTCTCAACAACAAGCTCATCAGCAAGAAGCTGGAGCGCTACCTGAAG	CTCCTTCCGCTTCCAGCCGTTCGAGTCCTATGACTCCAGGCCCTGCCTGCCGGAGCACAACCCCTACCGCCCCAGCTACAGCTACGACTATGAGTTCGACCTGGGGTCCGACCGCAATGGCAGCTTTGGGGGGCAGTACAGTGAATGCCGAGACCCAGCCCGGGAGCGGGGCTCCCTTGATGGCTTCATGCGGGGCCGGG	out-of-frame	read-through
AKAP8L	AKAP8	19	15397150	-	19	15377014	-	E	E	TTTTTCTCGAACACCTGGGTCTATCTTAGGCACCTGGGCCCAGTGGTGACTCCCTCCTCCCCACTACAGAAATTGCCATGGAGCATTTTGTGAAGAAGGTGGAGGCAGCCCATTGTGCAGCCTGCGACCTCTTCATTCCCATGCAGTTTGGGATCATCCAGAAGCATCTGAAGACCATGGATCACAACCGGAACCGCAGG	GCTACGGGGCGTGGAGTGCTGGACCTGCCAACACCCAGGGTAAGTGGGCTCTGCTTTGCGGGTGAGGCGTGGGCTTCCCCTAACTCAAGGCCCTAGCATGGCAGAGCTGAACTTGGGTCAAGGGAGAGTAGTAGCCCAGGGGTCAGCAAACTTTGTGTAAAAGATCAGATAGTGAATATCTTTGTGGCTTTATGGGCTCC	out-of-frame	read-through
AKT3	CBFB	1	243613671	-	16	67036639	+	E	E	TAAACTCTTAAACAATAACAATTCTTTTCATCTTTCATGCTTACTATTTCTATGTGTTCTATTTTTAGTACTATTATAATTATAAGAATACAGGATTATAATGTAACATTTTTTCTTTTTTTTATTTCAAGTCCTTGAAATATTCCTTCCAGACAAAAGACCGTTTGTGTTTTGTGATGGAATATGTTAATGGGGGCGAG	GCTTTTGTGGCCACAGGAACCAATCTGTCTCTCCAGTTTTTTCCGGCCAGCTGGCAGGGAGAACAGCGACAAACACCTAGCCGAGAGTATGTCGACTTAGAAAGAGAAGCAGGCAAGGTAGGAAACATTTCTTTGCAATTTAAAATACTGTGGGTTGTTTTGTTAGAGATTATCTGGTAATTTACATTTTAATAAAGATC	in-frame	inter-chromosomal
ALAS2	OAZ1	X	55015580	-	19	2271404	+	E	M	TTATGATGTCCTACCTCTATCCCTTGGCTTTGCTCAGGTGCCATCTGTCCCCTCGAGGAGTTGTGTGATGTGTCCCACCAGTATGGGGCCCTGACCTTCGTGGATGAGGTCCATGCTGTAGGACTGTATGGGTCCCGGGGCGCTGGGATTGGGGAGCGTGATGGAATTATGCATAAGATTGACATCATCTCTGGAACTCT	TGCTGTAGTAACCCGGGTCCGGGGCCTCGGTGGTGCTCCTGATGCCCCTCACCCACCCCTGAAGATCCCAGGTGGGCGAGGGAATAGTCAGAGGGATCACAATCTTTCAGCTAACTTATTCTACTCCGTGAGTATGGGGCCGGGCCTGCTGGGGCTGCTCTGGGGCCACAGGTACTTTCTTGTGCACCTTGCTGCCCGTA	out-of-frame	inter-chromosomal
ALAS2	RN7SL1	X	55009089	-	14	49586634	+	E	M	GGCTGCCTGCAATTTCTGTCGCCGTCCTGTACACTTTGAGCTCATGAGTGAGTGGGAACGTTCCTACTTCGGGAACATGGGGCCCCAGTATGTCACCACCTATGCCTGAGAAGCCAGCTGCCTAGGATTCACACCCCACCTGCGCTTCACTTGGGTCCAGGCCTACTCCTGTCTTCTGCTTTGTTGTGTGCCTCTAGCTG	GAGGATCGCTTGAGTCCAGGAGTTCTGGGCTGTAGTGCGCTATGCCGATCGGGTGTCCGCACTAAGTTCGGCATCAATATGGTGACCTCCCGGGAGCGGGGGACCACCAGGTTGCCTAAGGAGGGGTGAACCGGCCCAGGTCGGAAACGGAGCAGGTCAAAACTCCCGTGCTGATCAGTAGTGGGATCGCGCCTGTGAAT	NA	inter-chromosomal
ALAS2	RN7SL1	X	55009090	-	14	49586609	+	E	M	TGGCTGCCTGCAATTTCTGTCGCCGTCCTGTACACTTTGAGCTCATGAGTGAGTGGGAACGTTCCTACTTCGGGAACATGGGGCCCCAGTATGTCACCACCTATGCCTGAGAAGCCAGCTGCCTAGGATTCACACCCCACCTGCGCTTCACTTGGGTCCAGGCCTACTCCTGTCTTCTGCTTTGTTGTGTGCCTCTAGCT	CCAGCTACTCGGGAGGCTGAGGCTGGAGGATCGCTTGAGTCCAGGAGTTCTGGGCTGTAGTGCGCTATGCCGATCGGGTGTCCGCACTAAGTTCGGCATCAATATGGTGACCTCCCGGGAGCGGGGGACCACCAGGTTGCCTAAGGAGGGGTGAACCGGCCCAGGTCGGAAACGGAGCAGGTCAAAACTCCCGTGCTGAT	NA	inter-chromosomal
ALAS2	RN7SL1	X	55009090	-	14	49586639	+	E	M	TGGCTGCCTGCAATTTCTGTCGCCGTCCTGTACACTTTGAGCTCATGAGTGAGTGGGAACGTTCCTACTTCGGGAACATGGGGCCCCAGTATGTCACCACCTATGCCTGAGAAGCCAGCTGCCTAGGATTCACACCCCACCTGCGCTTCACTTGGGTCCAGGCCTACTCCTGTCTTCTGCTTTGTTGTGTGCCTCTAGCT	TCGCTTGAGTCCAGGAGTTCTGGGCTGTAGTGCGCTATGCCGATCGGGTGTCCGCACTAAGTTCGGCATCAATATGGTGACCTCCCGGGAGCGGGGGACCACCAGGTTGCCTAAGGAGGGGTGAACCGGCCCAGGTCGGAAACGGAGCAGGTCAAAACTCCCGTGCTGATCAGTAGTGGGATCGCGCCTGTGAATAGCCA	NA	inter-chromosomal
ALAS2	RN7SL1	X	55009111	-	14	49586604	+	E	M	TGCCCCTCCAGGATGTGTCTGTGGCTGCCTGCAATTTCTGTCGCCGTCCTGTACACTTTGAGCTCATGAGTGAGTGGGAACGTTCCTACTTCGGGAACATGGGGCCCCAGTATGTCACCACCTATGCCTGAGAAGCCAGCTGCCTAGGATTCACACCCCACCTGCGCTTCACTTGGGTCCAGGCCTACTCCTGTCTTCTG	TAGTCCCAGCTACTCGGGAGGCTGAGGCTGGAGGATCGCTTGAGTCCAGGAGTTCTGGGCTGTAGTGCGCTATGCCGATCGGGTGTCCGCACTAAGTTCGGCATCAATATGGTGACCTCCCGGGAGCGGGGGACCACCAGGTTGCCTAAGGAGGGGTGAACCGGCCCAGGTCGGAAACGGAGCAGGTCAAAACTCCCGTG	NA	inter-chromosomal
ALAS2	RN7SL1	X	55009111	-	14	49586628	+	E	M	TGCCCCTCCAGGATGTGTCTGTGGCTGCCTGCAATTTCTGTCGCCGTCCTGTACACTTTGAGCTCATGAGTGAGTGGGAACGTTCCTACTTCGGGAACATGGGGCCCCAGTATGTCACCACCTATGCCTGAGAAGCCAGCTGCCTAGGATTCACACCCCACCTGCGCTTCACTTGGGTCCAGGCCTACTCCTGTCTTCTG	AGGCTGGAGGATCGCTTGAGTCCAGGAGTTCTGGGCTGTAGTGCGCTATGCCGATCGGGTGTCCGCACTAAGTTCGGCATCAATATGGTGACCTCCCGGGAGCGGGGGACCACCAGGTTGCCTAAGGAGGGGTGAACCGGCCCAGGTCGGAAACGGAGCAGGTCAAAACTCCCGTGCTGATCAGTAGTGGGATCGCGCCT	NA	inter-chromosomal
ALAS2	RN7SL1	X	55009115	-	14	49586610	+	E	M	GGGCTGCCCCTCCAGGATGTGTCTGTGGCTGCCTGCAATTTCTGTCGCCGTCCTGTACACTTTGAGCTCATGAGTGAGTGGGAACGTTCCTACTTCGGGAACATGGGGCCCCAGTATGTCACCACCTATGCCTGAGAAGCCAGCTGCCTAGGATTCACACCCCACCTGCGCTTCACTTGGGTCCAGGCCTACTCCTGTCT	CAGCTACTCGGGAGGCTGAGGCTGGAGGATCGCTTGAGTCCAGGAGTTCTGGGCTGTAGTGCGCTATGCCGATCGGGTGTCCGCACTAAGTTCGGCATCAATATGGTGACCTCCCGGGAGCGGGGGACCACCAGGTTGCCTAAGGAGGGGTGAACCGGCCCAGGTCGGAAACGGAGCAGGTCAAAACTCCCGTGCTGATC	NA	inter-chromosomal
ALAS2	RN7SL1	X	55020333	-	14	49586607	+	E	M	TCCTTTTCTCCTGTTTTCTCCTGGCCAGGGAGACCCTGCAGCGTCATGGTGCTGGAGCTGGTGGCACCCGCAACATCTCAGGCACCAGTAAGTTTCATGTGGAGCTTGAGCAGGAGCTGGCTGAGCTGCACCAGAAGGACTCAGCCCTGCTCTTCTCCTCCTGCTTTGTTGCCAATGACTCTACTCTCTTCACCTTGGCC	TCCCAGCTACTCGGGAGGCTGAGGCTGGAGGATCGCTTGAGTCCAGGAGTTCTGGGCTGTAGTGCGCTATGCCGATCGGGTGTCCGCACTAAGTTCGGCATCAATATGGTGACCTCCCGGGAGCGGGGGACCACCAGGTTGCCTAAGGAGGGGTGAACCGGCCCAGGTCGGAAACGGAGCAGGTCAAAACTCCCGTGCTG	NA	inter-chromosomal
ALAS2	RN7SL1	X	55025822	-	14	49586585	+	E	M	CTGCAGGACTTTAGGTTCAAGATGGTGACTGCAGCCATGCTGCTACAGTGCTGCCCAGTGCTTGCCCGGGGCCCCACAAGCCTCCTAGGCAAGGTGGTTAAGACTCACCAGTTCCTGTTTGGTATTGGACGCTGTCCCATCCTGGCTACCCAAGGACCAAACTGTTCTCAAATCCACCTTAAGGCAACAAAGGCTGGAGG	GCGCGGTGGCGCGTGCCTGTAGTCCCAGCTACTCGGGAGGCTGAGGCTGGAGGATCGCTTGAGTCCAGGAGTTCTGGGCTGTAGTGCGCTATGCCGATCGGGTGTCCGCACTAAGTTCGGCATCAATATGGTGACCTCCCGGGAGCGGGGGACCACCAGGTTGCCTAAGGAGGGGTGAACCGGCCCAGGTCGGAAACGGA	NA	inter-chromosomal
ALAS2	RN7SL2	X	55009111	-	14	49862801	-	E	M	TGCCCCTCCAGGATGTGTCTGTGGCTGCCTGCAATTTCTGTCGCCGTCCTGTACACTTTGAGCTCATGAGTGAGTGGGAACGTTCCTACTTCGGGAACATGGGGCCCCAGTATGTCACCACCTATGCCTGAGAAGCCAGCTGCCTAGGATTCACACCCCACCTGCGCTTCACTTGGGTCCAGGCCTACTCCTGTCTTCTG	AGGTGGGAGGATCGCTTGAGCCCAGGAGTTCTGGGCTGTAGTGCGCTATGCCGATCGGGTGTCCGCACTAAGTTCGGCATCAATATGGTGACCTCCCGGGAGCGGGGGACCACCAGGTTGCCTAAGGAGGGGTGAACCGGCCCAGGTCGGAAACGGAGCAGGTCAAAACTCCCGTGCTGATCAGTAGTGGGATCGCGCCT	NA	inter-chromosomal
ALAS2	RN7SL2	X	55009112	-	14	49862811	-	E	M	CTGCCCCTCCAGGATGTGTCTGTGGCTGCCTGCAATTTCTGTCGCCGTCCTGTACACTTTGAGCTCATGAGTGAGTGGGAACGTTCCTACTTCGGGAACATGGGGCCCCAGTATGTCACCACCTATGCCTGAGAAGCCAGCTGCCTAGGATTCACACCCCACCTGCGCTTCACTTGGGTCCAGGCCTACTCCTGTCTTCT	CGGGAGGCTGAGGTGGGAGGATCGCTTGAGCCCAGGAGTTCTGGGCTGTAGTGCGCTATGCCGATCGGGTGTCCGCACTAAGTTCGGCATCAATATGGTGACCTCCCGGGAGCGGGGGACCACCAGGTTGCCTAAGGAGGGGTGAACCGGCCCAGGTCGGAAACGGAGCAGGTCAAAACTCCCGTGCTGATCAGTAGTGG	NA	inter-chromosomal
ALAS2	RN7SL2	X	55009115	-	14	49862819	-	E	M	GGGCTGCCCCTCCAGGATGTGTCTGTGGCTGCCTGCAATTTCTGTCGCCGTCCTGTACACTTTGAGCTCATGAGTGAGTGGGAACGTTCCTACTTCGGGAACATGGGGCCCCAGTATGTCACCACCTATGCCTGAGAAGCCAGCTGCCTAGGATTCACACCCCACCTGCGCTTCACTTGGGTCCAGGCCTACTCCTGTCT	CAGCTACTCGGGAGGCTGAGGTGGGAGGATCGCTTGAGCCCAGGAGTTCTGGGCTGTAGTGCGCTATGCCGATCGGGTGTCCGCACTAAGTTCGGCATCAATATGGTGACCTCCCGGGAGCGGGGGACCACCAGGTTGCCTAAGGAGGGGTGAACCGGCCCAGGTCGGAAACGGAGCAGGTCAAAACTCCCGTGCTGATC	NA	inter-chromosomal
ALAS2	RN7SL2	X	55025820	-	14	49862797	-	E	M	GCAGGACTTTAGGTTCAAGATGGTGACTGCAGCCATGCTGCTACAGTGCTGCCCAGTGCTTGCCCGGGGCCCCACAAGCCTCCTAGGCAAGGTGGTTAAGACTCACCAGTTCCTGTTTGGTATTGGACGCTGTCCCATCCTGGCTACCCAAGGACCAAACTGTTCTCAAATCCACCTTAAGGCAACAAAGGCTGGAGGAG	GGGAGGATCGCTTGAGCCCAGGAGTTCTGGGCTGTAGTGCGCTATGCCGATCGGGTGTCCGCACTAAGTTCGGCATCAATATGGTGACCTCCCGGGAGCGGGGGACCACCAGGTTGCCTAAGGAGGGGTGAACCGGCCCAGGTCGGAAACGGAGCAGGTCAAAACTCCCGTGCTGATCAGTAGTGGGATCGCGCCTGTGA	NA	inter-chromosomal
ALOX12	RNASEK	17	7010126	+	17	7013666	+	E	E	GGTTCTAGGGTTACAGTTTCTTCCTCCAGCTGGACTGGTATGCCTGGGTCCCTAATGCTCCATGCACAATGCGGATGCCCCCACCCACCACCAAGGAAGATGTGACGATGGCCACAGTGATGGGGTCACTACCTGATGTCCGGCAGGCCTGTCTTCAAATGGCCATCTCATGGCATCTGAGTCGCCGCCAGCCAGACATG	ATAATGCTCGGAATATTTTTCAATGTCCATTCCGCTGTGTTGATTGAGGACGTTCCCTTCACGGAGAAAGATTTTGAGTAAGTATTCGGGTGGGGGAGGCGGGCTGGGAGCAGGTGGGAGGTGGCGAGGCCTAGGGTCAGAATTACGTCTGGGAGGCCCGGTGCTTAGGGCCCCTAGGTTAGAGGACTTGGAGAGGAGAG	in-frame	read-through
ALOX12	RNASEK-C17orf49	17	7010126	+	17	7013666	+	E	E	GGTTCTAGGGTTACAGTTTCTTCCTCCAGCTGGACTGGTATGCCTGGGTCCCTAATGCTCCATGCACAATGCGGATGCCCCCACCCACCACCAAGGAAGATGTGACGATGGCCACAGTGATGGGGTCACTACCTGATGTCCGGCAGGCCTGTCTTCAAATGGCCATCTCATGGCATCTGAGTCGCCGCCAGCCAGACATG	ATAATGCTCGGAATATTTTTCAATGTCCATTCCGCTGTGTTGATTGAGGACGTTCCCTTCACGGAGAAAGATTTTGAGTAAGTATTCGGGTGGGGGAGGCGGGCTGGGAGCAGGTGGGAGGTGGCGAGGCCTAGGGTCAGAATTACGTCTGGGAGGCCCGGTGCTTAGGGCCCCTAGGTTAGAGGACTTGGAGAGGAGAG	NA	intra-chromosomal
ALPL	CNIH4	1	21509517	+	1	224365879	+	E	E	GGGCTGGGGAGGGGTTGGGGCCGGGGGCGGGGGAGGGGGCGGGCTGCCCGGGCCTCACTCGGGCCCCGCGGCCGCCTTTATAAGGCGGCGGGGGTGGTGGCCCGGGCCGCGTTGCGCTCCCGCCACTCCGCGCCCGCTATCCTGGCTCCGTGCTCCCACGCGCTTGTGCCTGGACGGACCCTCGCCAGTGCTCTGCGCAG	TGGGTAATTCCAGAATTGATTGGCCATACCATTGTCACTGTATTACTGCTCATGTCATTGCACTGGTTCATCTTCCTTCTCAACTTACCTGTTGCCACTTGGAATATATATCGGTGAGTATAGTTTGTTTACTTTGGTGTCAAGGTAGTTAAAAAAAAATTTAAAAAGTTGTGTTTTTTTCAAGACAGGATCTTACTCTG	NA	intra-chromosomal
AMD1	PTP4A1	6	110875215	+	6	63576436	+	E	E	ACAATCCGCAGCGGCGGCGGCAGCGGCGGGAGAAGAGGTTTAATTTAGTTGATTTTCTGTGGTTGTTGGTTGTTCGCTAGTCTCACGGTGATGGAAGCTGCACATTTTTTCGAAGGGACCGAGAAGCTGCTGGAGGTTTGGTTCTCCCGGCAGCAGCCCGACGCAAACCAAGGATCTGGGGATCTTCGCACTATCCCAAG	CAATTCTGTGGTGTTCTTGGTCACACATTTATGGAGTTTCTGAAGGGCAGTGGAGATTACTGCCAGGCACAGCACGACCTCTATGCAGACAAGTGAACTGTAGAAACTGATTACTGCTCCACCAAGAAGCCCCCATAAGAGTGGTTATCCTGGACACAGAAGTGTTGAATTGAAATCCACAGAGCATTTTACAAGAGTTC	out-of-frame	intra-chromosomal
AMD1	SYNCRIP	6	110875215	+	6	85641451	-	E	E	ACAATCCGCAGCGGCGGCGGCAGCGGCGGGAGAAGAGGTTTAATTTAGTTGATTTTCTGTGGTTGTTGGTTGTTCGCTAGTCTCACGGTGATGGAAGCTGCACATTTTTTCGAAGGGACCGAGAAGCTGCTGGAGGTTTGGTTCTCCCGGCAGCAGCCCGACGCAAACCAAGGATCTGGGGATCTTCGCACTATCCCAAG	ATCTCTGGAAACATGGCTACAGAACATGTTAATGGAAATGGTACTGAAGAGCCCATGGATACTACTTCTGCAGTTATCCATTCAGAAAATTTTCAGACATTGCTTGATGCTGGTTTACCACAGAAAGTTGCTGAAAAACTAGATGAAATTTACGTTGCAGGTAAGAACTAACACTTGCAAAATTACATTATGAAATTTTT	NA	intra-chromosomal
AMDHD2	PDPK1	16	2528718	+	16	2557703	+	E	E	GCAGGAAGTGGAAGTGGACGGTCTGACGGCCTACGTGGCAGGTGAGCGCCCTGACCCACTGGGTCCCAGGTCCCAGCCCGCATGCCAGGTGGCCCACGACCCCCCCAGAGCCTGCCCTCTCTGCTCTCAAGGCACCAAGACGCTGAGTGGCAGCATAGCCCCAATGGACGTCTGTGTCCGGCACTTCCTGCAGGCCACAG	TATGACGCCGTGCCCATCCAGTCCAGCGTGGTGTTATGTTCCTGCCCATCCCCATCAATGGTGAGGACCCAGACTGAGTCCAGCACGCCCCCTGGCATTCCTGGTGGCAGCAGGCAGGGCCCCGCCATGGACGGCACTGCAGCCGAGCCTCGGCCCGGCGCCGGCTCCCTGCAGCATGCCCAGCCTCCGCCGCAGCCTCG	out-of-frame	read-through
ANK1	RPPH1	8	41733971	-	14	20343332	-	E	M	GTGAACACCTCAGGGCTGGGAAGGGGCCTGGGCCCCCACTGGGACGTGCAGAAAGCACCATTTGACTAACCATGCCCTTCCCGCCTCTCTGCTCTTTACAGAATGGGTTGAATGGCTTGCATCTGGCTTCTAAGGAAGGCCATGTGAAAATGGTGGTTGAACTTCTGCACAAAGAAATCATTCTAGAAACGACAACCAAG	TCTGAGACTAGGGCCAGAGGCGGCCCTAACAGGGCTCTCCCTGAGCTTCGGGGAGGTGAGTTCCCAGAGAACGGGGCTCCGCGCGAGGTCAGACTGGGCAGGAGATGCCGTGGACCCCGCCCTTCGGGGAGGGGCCCGGCGGATGCCTCCTTTGCCGGAGCTTGGAACAGACTCACGGCCAGCGAAGTGAGTTCAATGGC	NA	inter-chromosomal
ANK1	UBB	8	41733971	-	17	16381353	+	E	M	GTGAACACCTCAGGGCTGGGAAGGGGCCTGGGCCCCCACTGGGACGTGCAGAAAGCACCATTTGACTAACCATGCCCTTCCCGCCTCTCTGCTCTTTACAGAATGGGTTGAATGGCTTGCATCTGGCTTCTAAGGAAGGCCATGTGAAAATGGTGGTTGAACTTCTGCACAAAGAAATCATTCTAGAAACGACAACCAAG	CCTGAGGGGGGCGAGGGCGGTTGGCGCGCGCGCGCGTTGACGGAAACTAACGGACGCCTAACCGATCGGCGATTCTGTCGAGTTTACTTCGCGGGGAAGGCGGAAAAGAGGTAGTTTGTGTGGTTTCTGGAAGCCTTTACTTTGGAATCCCAGTGTGAGAAAGGTGCCCCTTCTTGTGTTTCAATGGGATTTTTATTTCG	NA	inter-chromosomal
ANK1	UBB	8	41797512	-	17	16381902	+	E	E	GCCCGTGCCGGGAGCGCCCGGCCCGACAGCAAGCGCCTCTGGGGCCGATAAGGCCCTCGGGGGCCTGGCCCGCACGTCACAGGCCCCGCAGAGGCTGCGGTGAGTCCGCCAGCCCCAGCTGCTCCTCCTCAAGCCCCCAAGGCCCTTCGGCGGGCCCCTGCTGAAAGACCGGCATGCCCTATTCTGTGGGCTTCCGCGAA	GTCAAAATGCAGATCTTCGTGAAAACCCTTACCGGCAAGACCATCACCCTTGAGGTGGAGCCCAGTGACACCATCGAAAATGTGAAGGCCAAGATCCAGGATAAGGAAGGCATTCCCCCCGACCAGCAGAGGCTCATCTTTGCAGGCAAGCAGCTGGAAGATGGCCGTACTCTTTCTGACTACAACATCCAGAAGGAGTC	NA	inter-chromosomal
ANKRD36BP2	SERINC1	2	88766196	+	6	122458681	-	E	E	ATTGTGGAAGACTAGGAGCCGGAGAGGTGGCCCACCCTCAGGGAGCGCTTGTGCTCGGAGGGCTTCTCATTTCCCCAATACCACATTAAATCGTCTCATCTGAGGAGGATCCACAGAGCTGTCTTCTATGGTAATCTGGAGAAACTGGAGTACCTTCTGCTCACGTATCATGACACCAATGAGAGAGACAAGGAGGAAAG	ATACCATGTTTGTGTGGAAGTGCCCCGTGTTTGCTATGCCGATGCTGTCCTAGTGGAAACAACTCCACTGTAACTAGATTGATCTATGCACTTTTCTTGCTTGTTGGAGTATGTGTAGCTTGTGTAATGTTGATACCAGGAATGGAAGAACAACTGAATAAGGTTAGTCTCGTTTCTTATTTATTGATTAACTGAGGCTA	NA	inter-chromosomal
ANTXR2	DOCK8	4	80069436	-	9	304581	+	E	E	TGTCATTTAAAAGAAGCCTGGACCATTCAGTGAGACCAATTTTAAATGAACCTCCCTAACTATACATCTGTATCGTATCAATATTTCTTTTTAAAAATGTTTTAACTGCCTCTTTTCTTATTTTGCAGCCCTGAAATGAGATTATCTTTCATTGTGTTTTCTTCTCAAGCAACTATTATTTTGCCATTAACTGGAGACAG	AAACCAAGGAAGTCCAGAAATCTGTGGCTTTAAAAAGACTGGATCTCGAAAAGATTTTCACAAGACGCTTCCGAAACAGACGTTTGAGTCGGAAACCTTGGAGTGCAGTGAACCCGCTGCTCAGGTATTTCCTGTCAACAAACATGGTTACCAGGTTACTGGGCTCTTCTGCCCAGGGCATGCTGTCAGTTTTACAAACT	in-frame	inter-chromosomal
ANXA6	TNIP1	5	151101459	-	5	151063747	-	E	E	GGAGATCCCAGTAGCCTACATGTGGCATGGGATCCTATGTTGGTCATGGAGAGAAGCCGAGGGAGATGTCCAGACAGATGGGCAGCCGGGAGGAGGGGGCATTGAGACTGGAAGGACTGTTTTCACTCACTCTGCTCTCTGCCTCTGCCAGGGTGACACCTCCGGAGACTTCCTGAAGGCCTTGCTGGCTCTCTGTGGTG	GGGAGCTTTTGGAAGAGTCCCAGATGGAAGCGACCAGGCTCCGGCAGAAGGCAGAGGAGCTAGTGAAGGACAACGAGCTGCTCCCACCACCTTCTCCCTCCTTGGGCTCCTTCGACCCCCTGGCTGAGCTCACAGGTATAAGAGGAGTCTGGGTACCTCTGACTCTCCCTGTACCCCAAACTGCCCAAATCCTTCACAGT	in-frame	read-through
ANXA6	TNIP1	5	151101459	-	5	151065131	-	E	E	GGAGATCCCAGTAGCCTACATGTGGCATGGGATCCTATGTTGGTCATGGAGAGAAGCCGAGGGAGATGTCCAGACAGATGGGCAGCCGGGAGGAGGGGGCATTGAGACTGGAAGGACTGTTTTCACTCACTCTGCTCTCTGCCTCTGCCAGGGTGACACCTCCGGAGACTTCCTGAAGGCCTTGCTGGCTCTCTGTGGTG	CCAGGCGGGCACCACGGCAGGGGCTGAGCTACCCTCATGGAAGGGAGAGGACCGTACCGGATCTACGACCCTGGGGGCAGCGTGCCCTCAGGAGAGGCATCCGCAGCTTTTGAGCGCCTAGTGAAGGAGAATTCCCGGCTGAAGGAAAAAATGCAAGGGATAAAGATGTTAGGTAAAGCAGACCCTGTCCCCTCCCTGCG	NA	read-through
ANXA6	TNIP1	5	151103570	-	5	151063747	-	E	E	GGGATACCACTGTTTCTTGCCTGACTGGGCTCTATCTCTCCTTCCGCCTGTGTCTCCCTCCTGCCTGGCTCCACCAGGGTGCTGGCACAGATGAGAAGACTCTGACCAGGATCATGGTATCCCGCAGTGAGATTGACCTGCTCAACATCCGGAGGGAATTCATTGAGAAATATGACAAGTCTCTCCACCAAGCCATTGAG	GGGAGCTTTTGGAAGAGTCCCAGATGGAAGCGACCAGGCTCCGGCAGAAGGCAGAGGAGCTAGTGAAGGACAACGAGCTGCTCCCACCACCTTCTCCCTCCTTGGGCTCCTTCGACCCCCTGGCTGAGCTCACAGGTATAAGAGGAGTCTGGGTACCTCTGACTCTCCCTGTACCCCAAACTGCCCAAATCCTTCACAGT	out-of-frame	read-through
ARF4-AS1	DENND6A-AS1	3	57597780	+	3	57654624	+	M	E	CCGGGAGAGGCCGGCTGAGGCACATGCGTACTGGGAGACGGACAAAGTCCCACAATACCTCGCTTCGTCACTGCCAAATCAGACTCAGGGTGAGACGCTTCCGCCCGGATGAAGGTATTGTCGGGGTGATAGTCCTTGCTTCCGGAAAGGCGAGCTGAGCATTATGGGTTAGGTGAGGAACCTCGCCCTCTTCTATTACG	AAAACTGCCCTTCAATTCTAATCTCACCTCAAAAACAGAATGAGGAAACTATTTCTGTGATCAAGAAAGCTGAAACCAAAGGCGTGGTCCATGGAATAGACCTTGACCTAGTGAAAGGAGCGCCTACACTCAACTGTATCTCTGCTACTCAAATTCAAATGCCTTTCTAGGTCTCTTTACTTTGCTTTCAAGCTCAGTCT	NA	intra-chromosomal
ARHGAP19	PDE12	10	97229149	-	3	57564112	+	E	M	AATACATCAGTCTCAGAAAAACTCTTCACATTGAAATTGAACAAATAATTCATTTGTTAGTAAAGTCTGTCTATAGGAATGGCATTAGAACATTGAAACCACTGTACAATTTTCTTATTACAGTTATTTTCTGGCTCTCCAGCTGTCACGATGACACCAACAAGATTGAAGTGGTCTGAAGGGAAGAAAGAGGGGAAAAA	AGAGACAGGGTTTCACCATATTGGCCAGGCTGGTCTTGAACTCCTGAACTCAAGTGATCTGCCTGCCTCAGCCTCTGAAAGTGCTGGGATTACAGGCATGAGCCACGGTACCCGGCCTAAATTTTAATTTTATATATAAATGGCAAAATAATCTTAAATATAGTAAATCTGTTCACCTATCTGCTATGCTAGCAAATTCT	NA	inter-chromosomal
ARHGAP25	LINC01888	2	68819319	+	2	68837382	+	E	E	CAGGGACTCCTCAGATCCAAAGAGTGATGACTATGATGATCAGAGACCATGAAGTCCTCTTCCCCAAGTCCAAGGATATACCCCTGTCACCCCCTGCCCAGAAAAATGACCCCAAGAAAGCTCCAGTGGCCCGAAGCTCTGTAGGCTGGGATGCCACTGAAGACCTCCGAATTTCTAGGACAGACAGCTTCAGTAGCATG	GACCCGTGTTCACACCAGCACTTAGTTTGGAGGAAGCACCTGGAGGAGATGCAGAGTCCAGATGTGCGCCCTCTGCCGGAAGCCTACTGCACCAGGACGTAGGCCTGGAGTGGCCCTTAACGCATTTGGAAATCAGTCTTCACTAAAAAAACTTCCTCCAAAATGTTCTTTAACAGCCCTTTAAAAGCCATTGTTTCAAA	NA	read-through
ARHGAP26	MATR3	5	142770915	+	5	139307239	+	E	E	CGGGCCCCGGCGGAGGCGCGCCCCCCGGCTGGGCGCCGCGCGCACCATGGGGCTCCCAGCGCTCGAGTTCAGCGACTGCTGCCTCGATAGTCCGCACTTCCGAGAGACGCTCAAGTCGCACGAAGCAGAGCTGGACAAGACCAACAAATTCATCAAGGAGCTCATCAAGGACGGGAAGTCACTCATAAGCGCGCTCAAGA	AGTTGTCTGCTGGTTCTCAGCTTGAAGAAGATTCTGCAGTCCTTATTGATCCTTTTTCTTGGCGTTACCATTTTTGAAGCAAAGTTAACCTAGCTTTCTAGTTTGAGCTTTCTTTTTGGCCGTCTTTAAAAAAATTTTTTTTTTTAATCTATAAAATAGACAAGAGCTAGTTCTACAATGTCCAAGTCATTCCAGCAGTC	NA	intra-chromosomal
ARHGAP26	MATR3	5	142770915	+	5	139307239	+	E	E	CGGGCCCCGGCGGAGGCGCGCCCCCCGGCTGGGCGCCGCGCGCACCATGGGGCTCCCAGCGCTCGAGTTCAGCGACTGCTGCCTCGATAGTCCGCACTTCCGAGAGACGCTCAAGTCGCACGAAGCAGAGCTGGACAAGACCAACAAATTCATCAAGGAGCTCATCAAGGACGGGAAGTCACTCATAAGCGCGCTCAAGA	AGTTGTCTGCTGGTTCTCAGCTTGAAGAAGATTCTGCAGTCCTTATTGATCCTTTTTCTTGGCGTTACCATTTTTGAAGCAAAGTTAACCTAGCTTTCTAGTTTGAGCTTTCTTTTTGGCCGTCTTTAAAAAAATTTTTTTTTTTAATCTATAAAATAGACAAGAGCTAGTTCTACAATGTCCAAGTCATTCCAGCAGTC	NA	intra-chromosomal
ARHGAP45	SBNO2	19	1067495	+	19	1127765	-	E	E	GCTGGGGAGGGGGTGGCCGGCGACAATGTGGTCCCGAAGCGGCCAGCGCCGGGAGCTGCAGCGCTGAGACCCCCAGCCCGCCCCCTCGGGCTCCCGGCCGGGGCCCCATCATGTTCTCCAGGAAGAAACGAGAGCTCATGAAAACCCCTTCCATCTCGAAAAAGAACCGCGCGGGAAGCCCCAGCCCGCAGCCCTCGGGG	GACTCCTCCTATTTTGAGGACTTCTCCAACATCTCCATCTTCTCCTCGTCCGTGGACTCCCTGTCGGACATCGTGGACACGCCCGACTTCCTGCCGGCTGACAGCCTCAACCAGGTGTCCACCATCTGGGACGATAACCCTGCCCCCTCCACCCACGATAAGGTCAGTGCGCCCGGTGCCCCCAGCCAGCCCCGACCCAC	in-frame	intra-chromosomal
ARHGEF12	TBCEL	11	120437382	+	11	121086778	+	E	E	AAAGATATTTAGTAGTTGTAAATACAAATATGAAATTCAGAACAATTTTTTTTTCACACTTTTTTCCCTCATCTCCTTTTGGTGTGCCTATTGAAATGAACTGAAGATCTTGTTTTTTTCATTAGAGTCCCAAGAGTGGCCCAAAAGAGAGAATTTATCTAGAGGAAAACCCAGAGAAAAGTGAAACAATTCAGGACACT	GTATCATGAACTGATCACTAAATATGGGAAGTTGGAGCCTTTGGCAGAAGTGGACCTAAGACCCCAGAGCAGTGCAAAAGTAGAAGTCCACTTTAACGATCAGGTGGAAGAAATGAGCATTCGTCTGGACCAAACAGTGGCAGAACTAAAGAAACAGTTAAAAACTCTAGTACAATTACCCACAAGCAACATGCTTCTCT	out-of-frame	intra-chromosomal
ARHGEF12	TBCEL	11	120440221	+	11	121086778	+	E	E	ATCTCACCATTTAAGTGAACCATGTCTTTTTGATGGGTTGGCTTTATTCTTTTTCTAAATTTGACCACCAGGTAATTTTTCTGTTTCTTTTCCCTGAATGTTGCCAGGACACTCAATCACTTGTCGGAAGTCCCTCAACCCGTATAGCACCTCATATTATTGGAGCAGAAGATGATGATTTTGGTACTGAACATGAACAG	GTATCATGAACTGATCACTAAATATGGGAAGTTGGAGCCTTTGGCAGAAGTGGACCTAAGACCCCAGAGCAGTGCAAAAGTAGAAGTCCACTTTAACGATCAGGTGGAAGAAATGAGCATTCGTCTGGACCAAACAGTGGCAGAACTAAAGAAACAGTTAAAAACTCTAGTACAATTACCCACAAGCAACATGCTTCTCT	out-of-frame	intra-chromosomal
ARRDC2	R3HDM4	19	18001573	+	19	902130	-	E	E	CTACCGCGGCGGGGAGCGGCTGTGCGGCCGGGTGCTGCTGGAGGCGGCGGCGCCGCTGCGGGTGCGAGCGCTCGAGGTGAAGGCGCGCGGCGGGGCGGCCACCCACTGGTTGGAGGGTCGCAGCGTGGGCGTCAACGCCGTATCCAGCGACTACGCGGCCGCGGAGACCTACCTGCGGCGTCGGCAGCTGCTGCTCCGAG	GCCCCTTCCCAGCTGCCTGCCTGCCCTAGCCAGCTCCCAGGTGAAGAGACTCTCGGCTTCCAGGCGGAAACAGCACTTCATCAACCAGGCAGTGCGGAACTCAGACCTCGTGCCCAAGGCCAAGGGGCGGAAGAGCCTCCAGCGCCTGGAGAACAGTGAGCAGGGGTCGGGAGGCGCCTCCTGGGGGCTCCTGGGCCTTG	out-of-frame	intra-chromosomal
ARRDC2	RANBP10	19	18001573	+	16	67772086	-	E	E	CTACCGCGGCGGGGAGCGGCTGTGCGGCCGGGTGCTGCTGGAGGCGGCGGCGCCGCTGCGGGTGCGAGCGCTCGAGGTGAAGGCGCGCGGCGGGGCGGCCACCCACTGGTTGGAGGGTCGCAGCGTGGGCGTCAACGCCGTATCCAGCGACTACGCGGCCGCGGAGACCTACCTGCGGCGTCGGCAGCTGCTGCTCCGAG	TTACATGGGAATAGGACTCTCGGCTCAAGGCGTCAACATGAACAGACTTCCTGGTGAGTCACTGTTTAAGAGAACATTTGTTCTGCTCTCCTGATCCAATTGGGGTTGAGAGTCATGGTGGTAGCAGAGAGGCTGGGGAGGACTTTGTTTGCTAGCTGCCTACCTCAAGCCATGCTACTGGTTGGAGGATCCTGAAAGGT	in-frame	inter-chromosomal
ARRDC2	SPHK1	19	18001573	+	17	76385451	+	E	E	CTACCGCGGCGGGGAGCGGCTGTGCGGCCGGGTGCTGCTGGAGGCGGCGGCGCCGCTGCGGGTGCGAGCGCTCGAGGTGAAGGCGCGCGGCGGGGCGGCCACCCACTGGTTGGAGGGTCGCAGCGTGGGCGTCAACGCCGTATCCAGCGACTACGCGGCCGCGGAGACCTACCTGCGGCGTCGGCAGCTGCTGCTCCGAG	GTCCAGCCGCCGCAGGGAATGACGCCGGTGCTCCTGCAGCCACGGCTCCGGGCGGGGAAGGCGAGCCCCACAGCCGGCCCTGCGACGCCCGCCTGGGCAGCACCGATAAGGAGCTGAAGGCAGGAGCCGCCGCCACGGGCAGCGCCCCCACAGCGCCAGGGACCCCCTGGCAGCGGGAGCCGCGGGTCGAGGTTATGGAT	in-frame	inter-chromosomal
ARRDC2	UBB	19	18001573	+	17	16381902	+	E	E	CTACCGCGGCGGGGAGCGGCTGTGCGGCCGGGTGCTGCTGGAGGCGGCGGCGCCGCTGCGGGTGCGAGCGCTCGAGGTGAAGGCGCGCGGCGGGGCGGCCACCCACTGGTTGGAGGGTCGCAGCGTGGGCGTCAACGCCGTATCCAGCGACTACGCGGCCGCGGAGACCTACCTGCGGCGTCGGCAGCTGCTGCTCCGAG	GTCAAAATGCAGATCTTCGTGAAAACCCTTACCGGCAAGACCATCACCCTTGAGGTGGAGCCCAGTGACACCATCGAAAATGTGAAGGCCAAGATCCAGGATAAGGAAGGCATTCCCCCCGACCAGCAGAGGCTCATCTTTGCAGGCAAGCAGCTGGAAGATGGCCGTACTCTTTCTGACTACAACATCCAGAAGGAGTC	NA	inter-chromosomal
ASNSD1	ANKAR	2	189667945	+	2	189689527	+	E	E	TTTCTTTAAACCTCATAGGTAGTTCTCACTGGAATTGGTGCAGATGAGCAACTTGCAGGTTATTCTCGTCATCGTGTCCGCTTTCAGTCGCATGGGCTGGAAGGATTGAATAAGGAAATAATGATGGAACTGGGTCGAATTTCTTCTAGAAATCTTGGTCGTGATGACAGAGTTATTGGTGATCATGGAAAAGAAGCAAG	GTTTGACTGATATTACAAAGGATCCAGACTTTAATGAAATCTATGATGAAGACGTGAATGAAGATCCAACATATGATCCCAACAGCCCTGAAGAAACAGCTGTATTTATGAAATATGCTGAAAATATTATGCTAAAGTTAACATTCAGTACCACACAAATTCAACAGTATGAAAATGTCTTTATATTTGAAACAGGCTAT	out-of-frame	intra-chromosomal
ATE1	EIF3A	10	121902391	-	10	119073937	-	E	E	GTCGAAAAGCAAAGGAAATCCGGAAAGAAAGGAAAAGGTTAAAACTAATGCAGCAGAACCCAGCTGGAGAACTTGAGGGTTTCCAGGCTCAAGGTCACCCACCATCTTTGTTTCCACCAAAGGCTAAATCCAACCAGCCAAAATCACTCGAAGATTTAATTTTTGAGTCTTTACCAGAGAATGCATCACACAAGTTAGAG	AATTTCTTGAGGTTGGCAAAAAGCAGCCTGCTCTGGATGTTCTTTATGATGTTATGAAAAGTAAAAAACATAGAACATGGCAAAAGATACACGAACCAATTATGTTGAAATACTTGGAACTTTGCGTGGATCTTCGCAAGAGCCACTTGGCAAAGGAGGGGTTATACCAGTATAAGAACATTTGTCAACAGGTACAAACG	in-frame	intra-chromosomal
ATM	NOL4L	11	108229323	+	20	32474742	-	E	E	ATTATAATTTAAGTATTCAACGAGTTTCTGAAATTGCATTTTGTTTTCTTGAAGATTTTTACAGAAATATATTCAGAAAGAAACAGAATGTCTGAGAATAGCAAAACCAAATGTATCAGCCTCAACACAAGCCTCCAGGCAGAAAAAGATGCAGGAAATCAGTAGTTTGGTCAAATACTTCATCAAATGTGCAAACAGAA	GATGAGACTTCTGTGAGCAGCGAGGATTTTGATATGAGCGACTCCACATGGATGTCAGCTGACCCGCACCTGGCCTCCAGCCTGAGCCCCAGCCAGGACGAGAGGATGCGGAGCCCGCAGAACCTCCACAGTCAAGAGGACGGTGAGTGCCCCTTGGTGGCAGTTGAGGAGGGGCTGTGCCCGGCCCCCTGCTCCCAGTT	out-of-frame	inter-chromosomal
ATRAID	CAD	2	27216620	+	2	27217877	+	E	E	ATCCTAGCAATGATTGAGAGAATCTAAGTTGAAACAGATAATTGAGAAATATGCCTAATGAAATGGATAAAGTGATGTTCTCTATTTCTCTCTGGCCTCCAGAAATGTGTCCTGAGAATGGATCTTGTGTACCTGATGGTCCAGGTCTTTTGCAGTGTGTTTGTGCTGATGGTTTCCATGGATACAAGTGTATGCGCCAG	TGTTTCAAACCGGCATGGTCGGCTACCCCGAGGCCCTCACTGATCCCTCCTACAAGGCACAGATCTTAGTGCTCACCTATCCTCTGATCGGCAACTATGGCATCCCCCCAGATGAAATGGATGAGTTCGGTCTCTGCAAGGTAGCCACACCCAGTGCTTTCTCTACATTCCTTTTCAAGTCAGTAATTGTTAACTATTAG	out-of-frame	read-through
B2M	C16orf72	15	44711613	+	16	9102984	+	E	E	GGCACTGCGTCGCTGGCTTGGAGACAGGTGACGGTCCCTGCGGGCCTTGTCCTGATTGGCTGGGCACGCGTTTAATATAAGTGGAGGCGTCGCGCTGGCGGGCATTCCTGAAGCTGACAGCATTCGGGCCGAGATGTCTCGCTCCGTGGCCTTAGCTGTGCTCGCGCTACTCTCTCTTTCTGGCCTGGAGGCTATCCAGC	AAAGCGTGGATACCCATCAACGAAGTTTTGATATTGGAATTCAGATTGGCTATCAGCGACGCAATAAGGATGTGTTGGCTTGGGTTAAAAAACGCAGAAGAACTATTCGTCGAGAAGATTTGATCAGCTTCCTGTGTGGAAAAGTTCCTCCACCACGAAACTCTAGAGCTCCCCCAAGACTGACTGTAGTGTCCCCTAAC	in-frame	inter-chromosomal
B2M	CSNK1D	15	44711613	+	17	82252604	-	E	E	GGCACTGCGTCGCTGGCTTGGAGACAGGTGACGGTCCCTGCGGGCCTTGTCCTGATTGGCTGGGCACGCGTTTAATATAAGTGGAGGCGTCGCGCTGGCGGGCATTCCTGAAGCTGACAGCATTCGGGCCGAGATGTCTCGCTCCGTGGCCTTAGCTGTGCTCGCGCTACTCTCTCTTTCTGGCCTGGAGGCTATCCAGC	AACAATCCCGAAGAGATGACTTGGAGTCTCTGGGCTACGTGCTAATGTACTTCAACCTGGGCTCTCTCCCCTGGCAGGGGCTGAAGGCTGCCACCAAGAGACAGAAATACGAAAGGATTAGCGAGAAGAAAATGTCCACCCCCATCGAAGTGTTGTGTAAAGGCTACCCTTGTAAGTCTCTGGAGGCCTCTTCTCAGCGG	in-frame	inter-chromosomal
B2M	FAM214A	15	44711613	+	15	52678122	-	E	E	GGCACTGCGTCGCTGGCTTGGAGACAGGTGACGGTCCCTGCGGGCCTTGTCCTGATTGGCTGGGCACGCGTTTAATATAAGTGGAGGCGTCGCGCTGGCGGGCATTCCTGAAGCTGACAGCATTCGGGCCGAGATGTCTCGCTCCGTGGCCTTAGCTGTGCTCGCGCTACTCTCTCTTTCTGGCCTGGAGGCTATCCAGC	CATTTTGAAAGCGAAGCAGAAGCCGTAGAATCAGCGGCGAGCCTGTTGAAAGAACCCACAGGTGCATTTCACAGCACTCTGGGCGAAAATTGGATGTGAAAATGAAGCCAGACCGAGGTAAATGATTTGTTTAAGTAGGGCTTGTTCCCCCACCCCCTTCTTTTCTATGCCTCAATTTAGAAGTGTTAACCTAATTCTGC	NA	intra-chromosomal
B2M	GLUL	15	44711613	+	1	182388750	-	E	E	GGCACTGCGTCGCTGGCTTGGAGACAGGTGACGGTCCCTGCGGGCCTTGTCCTGATTGGCTGGGCACGCGTTTAATATAAGTGGAGGCGTCGCGCTGGCGGGCATTCCTGAAGCTGACAGCATTCGGGCCGAGATGTCTCGCTCCGTGGCCTTAGCTGTGCTCGCGCTACTCTCTCTTTCTGGCCTGGAGGCTATCCAGC	AACACCTTCCACCATGACCACCTCAGCAAGTTCCCACTTAAATAAAGGCATCAAGCAGGTGTACATGTCCCTGCCTCAGGGTGAGAAAGTCCAGGCCATGTATATCTGGATCGATGGTACTGGAGAAGGACTGCGCTGCAAGACCCGGACCCTGGACAGTGAGCCCAAGTGTGTGGAAGGTGAGACAGCAATGTGGAGTG	NA	inter-chromosomal
B2M	HMGCR	15	44711613	+	5	75342583	+	E	E	GGCACTGCGTCGCTGGCTTGGAGACAGGTGACGGTCCCTGCGGGCCTTGTCCTGATTGGCTGGGCACGCGTTTAATATAAGTGGAGGCGTCGCGCTGGCGGGCATTCCTGAAGCTGACAGCATTCGGGCCGAGATGTCTCGCTCCGTGGCCTTAGCTGTGCTCGCGCTACTCTCTCTTTCTGGCCTGGAGGCTATCCAGC	GATCCAAGGATTCTGTAGCTACAATGTTGTCAAGACTTTTTCGAATGCATGGCCTCTTTGTGGCCTCCCATCCCTGGGAAGTCATAGTGGGGACAGTGACACTGACCATCTGCATGATGTCCATGAACATGTTTACTGGTAACAATAAGATCTGTGGTTGGAATTATGAATGTCCAAAGTTTGAAGAGGTTAGTGAAGTT	NA	inter-chromosomal
B2M	LINC01578	15	44715424	+	15	92885517	+	M	E	TACCAAGTCACGGTTTATTCTTCAAAATGGAGGTGGCTTGTTGGGAAGGTGGAAGCTCATTTGGCCAGAGTGGAAATGGAATTGGGAGAAATCGATGACCAAATGTAAACACTTGGTGCCTGATATAGCTTGACACCAAGTTAGCCCCAAGTGAAATACCCTGGCAATATTAATGTGTCTTTTCCCGATATTCCTCAGGT	GACTTAAGAGATTAAAATTAATTTGGTTGCTGTTGGTTCTGAACAAATAATGAGTTCTTTTATTTGAGGTAAGAGTGGGTTAATTTTTATTGTTTTGACAAAAATTAGCTTATTAGGCTTTTGTTTTATCTTTAATAATTTACATTTCAATTAATGAATGGGTATCATTTTTAAAAGTTGTGATTATGAATATGAGTAAA	NA	intra-chromosomal
B2M	METRNL	15	44711613	+	17	83084938	+	E	E	GGCACTGCGTCGCTGGCTTGGAGACAGGTGACGGTCCCTGCGGGCCTTGTCCTGATTGGCTGGGCACGCGTTTAATATAAGTGGAGGCGTCGCGCTGGCGGGCATTCCTGAAGCTGACAGCATTCGGGCCGAGATGTCTCGCTCCGTGGCCTTAGCTGTGCTCGCGCTACTCTCTCTTTCTGGCCTGGAGGCTATCCAGC	CGGGCTGACGCACGAGGCACACAGGAAGGAGGTGGAGCAGGTGTATCTGCGCTGTGCGGCGGGTGCCGTGGAGTGGATGTACCCAACAGGTGCTCTCATCGTTAACCTGCGGCCCAACACCTTCTCGCCTGCCCGGCACCTGACCGTGTGCATCAGGTCCTTCACGGACTCCTCGGGGGCCAATATTTATTTGGAAAAAA	out-of-frame	inter-chromosomal
B2M	SBNO2	15	44711613	+	19	1127765	-	E	E	GGCACTGCGTCGCTGGCTTGGAGACAGGTGACGGTCCCTGCGGGCCTTGTCCTGATTGGCTGGGCACGCGTTTAATATAAGTGGAGGCGTCGCGCTGGCGGGCATTCCTGAAGCTGACAGCATTCGGGCCGAGATGTCTCGCTCCGTGGCCTTAGCTGTGCTCGCGCTACTCTCTCTTTCTGGCCTGGAGGCTATCCAGC	GACTCCTCCTATTTTGAGGACTTCTCCAACATCTCCATCTTCTCCTCGTCCGTGGACTCCCTGTCGGACATCGTGGACACGCCCGACTTCCTGCCGGCTGACAGCCTCAACCAGGTGTCCACCATCTGGGACGATAACCCTGCCCCCTCCACCCACGATAAGGTCAGTGCGCCCGGTGCCCCCAGCCAGCCCCGACCCAC	out-of-frame	inter-chromosomal
B3GNTL1	METRNL	17	83005115	-	17	83084938	+	E	E	TGGACATCTCTGCCTAAAACATGTGAGATGAATACACACAGGTGTGCACATGCACCTGCGTACCTGACTTTGTTTTGAGCTCTGTCTGCCGTTGTTTTTCACAGATCATTGGTTGCAGAGTGAGGAGAGATCCCCCTAACTCCACCGAACGATACACACGTTGGATCAACCAGCTGACGCCGGAGCAGCTCCTAACCCAG	CGGGCTGACGCACGAGGCACACAGGAAGGAGGTGGAGCAGGTGTATCTGCGCTGTGCGGCGGGTGCCGTGGAGTGGATGTACCCAACAGGTGCTCTCATCGTTAACCTGCGGCCCAACACCTTCTCGCCTGCCCGGCACCTGACCGTGTGCATCAGGTCCTTCACGGACTCCTCGGGGGCCAATATTTATTTGGAAAAAA	out-of-frame	intra-chromosomal
B3GNTL1	METRNL	17	83048471	-	17	83084938	+	E	E	AGGTTTGTAGGAACTTCCTGTCGGGTGACTCAGCCCCAGTGTAAGCAACGGTTGACTGTTCGGAGGGAAGTTTCCTGACCTGCCAGTGTTCTGCTTTCAGGACAAGTCTGGGGCTATCATTGAAAAATGGAGAGTGAAGCTGGAAGATTCTGGTGTCCACGTGATCATTGGGGGGCACGATTCTCCCTCTCCTAGAGGCG	CGGGCTGACGCACGAGGCACACAGGAAGGAGGTGGAGCAGGTGTATCTGCGCTGTGCGGCGGGTGCCGTGGAGTGGATGTACCCAACAGGTGCTCTCATCGTTAACCTGCGGCCCAACACCTTCTCGCCTGCCCGGCACCTGACCGTGTGCATCAGGTCCTTCACGGACTCCTCGGGGGCCAATATTTATTTGGAAAAAA	out-of-frame	intra-chromosomal
BACH1	BACH1-IT1	21	29329693	+	21	29351634	+	E	E	TGCCATTCAATGCACAACGGATAATTTCACTGTCTCGAAATGATTTTCAGTCCTTGTTGAAAATGCACAAGCTTACTCCAGAACAGCTGGATTGTATCCATGATATTCGAAGAAGAAGTAAAAACAGAATTGCTGCACAGCGCTGTCGCAAGAGAAAACTTGACTGTATACAGAATCTTGAATCAGAAATTGAGAAGCTG	GGTTCTGTGGAAAATCTGATGTGCCAAGAAGTGTTCCATACCATTCTGAGAACTCTGGATACCTGCTCAGACAGCTCTGTTTCAGCTAAACAGTAACATCTGGGAGGGAAGCTTAATGTGGAATCAAGGATGAAGTTTAACACAGGAATGAGAAGTAGAGCACATAGCTGCTAAGATAAGGTAGGAGAATTTGGCTAGTA	NA	intra-chromosomal
BACH1-IT1	BACH1-IT2	21	29351813	+	21	29372435	+	E	E	TTTGAGGGGTTCTGTTTCAGGGTTCTGTGGAAAATCTGATGTGCCAAGAAGTGTTCCATACCATTCTGAGAACTCTGGATACCTGCTCAGACAGCTCTGTTTCAGCTAAACAGTAACATCTGGGAGGGAAGCTTAATGTGGAATCAAGGATGAAGTTTAACACAGGAATGAGAAGTAGAGCACATAGCTGCTAAGATAAG	GTATCGTATCTGATTTCAGATACATATGATGGTCTCAAGTGTGTTTTTTACCACCACCACTTTGTAGGCCTGTTGATGCCACTGCTGTTGAAGTCTATGTGAATGGTGCCCCCTGGTGGAAGGAAAAAGGTAGTTTATTACAGTCCGTTGTAAATGAGTGACCTAGCGTTGTTATCATGCTCTGCTCCTAGAGACCACTC	NA	intra-chromosomal
BACH1-IT1	BACH1-IT2	21	29352663	+	21	29372435	+	E	E	GACTTCTGGTCCTCGATAGCAAAGTAAGACTGACTCAAACTTCTACTCACACCTCGTGAAAATTCAAATCAATTCACCGCATTGAATGCCTTCTTTAATTTGCTCTGTTGCCCAGGCTGGAGTCTCAGCTCATTGCAACCTTTGCCTGCCAGGTTCAAGTGATTCTCCTGCCTCAGCTTCCCAAGTAACTGGGACTACAG	GTATCGTATCTGATTTCAGATACATATGATGGTCTCAAGTGTGTTTTTTACCACCACCACTTTGTAGGCCTGTTGATGCCACTGCTGTTGAAGTCTATGTGAATGGTGCCCCCTGGTGGAAGGAAAAAGGTAGTTTATTACAGTCCGTTGTAAATGAGTGACCTAGCGTTGTTATCATGCTCTGCTCCTAGAGACCACTC	NA	intra-chromosomal
BACH2	PNRC1	6	90296747	-	6	89083753	+	M	E	TTATTGTGAATGGGGAGCGGGTGACGTCAGCGCCGAATGTCAACAATGTAGCGATTGAGAGTGTGGGCGTTCCGGGGAGAGCGCAAGCCGCGCGGCGCGGAGCAAACAGCGCCGAGCCGCCGCCGCCTCAGCAGCAGCAGCAGCAGCAGCAGCGGCAGCAGCGGCCGTGCACGCCCGGGCTGCGGTCGCACAGCGCTAAC	GTTTTAAAATCAAAGATGGGAAAATCGGAGAAAATTGCCCTTCCCCATGGCCAGCTTGTTCATGGTATACACTTGTATGAGCAACCAAAGATAAACAGACAGAAAAGCAAATATAACTTGCCACTAACCAAGATCACCTCTGCAAAAAGAAATGAAAACAACTTTTGGCAGGATTCTGTTTCATCTGACAGAATTCAGAA	NA	intra-chromosomal
BCL11A	VRK2	2	60545971	-	2	58084089	+	E	E	TTTTATCGAGCACAAACGGAAACAATGCAATGGCAGCCTCTGCTTAGAAAAAGCTGTGGATAAGCCACCTTCCCCTTCACCAATCGAGATGAAAAAAGCATCCAATCCCGTGGAGGTTGGCATCCAGGTCACGCCAGAGGATGACGATTGTTTATCAACGTCATCTAGAGGAATTTGCCCCAAACAGGAACACATAGCAG	CTTTCCCCACAAATAAACCAGAGAAAGATGCAAGACATGTAGTAAAAGTGGTAAGTGTTGCTCATAGATTTGTATTTCACATATATTTGACTTTTTCCTTTTCTGCTTTAAGAATGTTTTTCACGTTAATTTTTGTAACTATTGCCTTATCAGTAAACCTAATGTTATCATCTGTTTTGACGTTGTTAAAACATTAAAAC	in-frame	intra-chromosomal
BCL2	EEF1A1	18	63318064	-	6	73520056	-	M	E	AGGAGCTCTTCAGGGACGGGGTGAACTGGGGGAGGATTGTGGCCTTCTTTGAGTTCGGTGGGGTCATGTGTGTGGAGAGCGTCAACCGGGAGATGTCGCCCCTGGTGGACAACATCGCCCTGTGGATGACTGAGTACCTGAACCGGCACCTGCACACCTGGATCCAGGATAACGGAGGCTGGGTAGGTGCACTTGGTGAT	GTGTCGTGAAAACTACCCCTAAAAGCCAAAATGGGAAAGGAAAAGACTCATATCAACATTGTCGTCATTGGACACGTAGATTCGGGCAAGTCCACCACTACTGGCCATCTGATCTATAAATGCGGTGGCATCGACAAAAGAACCATTGAAAAATTTGAGAAGGAGGCTGCTGAGGTATGTTTAATACCAGAAAGGGAAAG	NA	inter-chromosomal
BLOC1S6	SQOR	15	45605514	+	15	45658907	+	E	E	AAATTTTGACCAATTTAGGAAGCACAAACTATCATTTATATATTGCCTTATTTATTCATTTTGATATTTTAGTCTATTTTAACTTGACTTTTCATTTATTTTTCCATGTTAAGTTTGCTGAGGCTAAACACTATCATGCCAAGTTGGTGAATATAAGAAAAGAGATGCTGATGCTTCATGAAAAAACATCAAAGTTAAAA	CCTGATCCTGCCTGAAGATGGTGCCACTGGTGGCTGTGGTATCAGGGCCCCGTGCCCAGCTCTTTGCCTGCCTGCTCAGGCTGGGCACTCAGCAGGTCGGCCCCCTTCAGCTGCACACCGGGGCCAGCCATGCGGCCAGGAACCATTATGAGGTGCTGGTGCTGGGTGGGGGCAGTGGCGGAATCACCATGGCTGCCCGC	NA	intra-chromosomal
BLOC1S6	SQOR	15	45606517	+	15	45658907	+	M	E	CACTGTTATTTTCAAATTAGGCTAAACCTGTAACCCCTGATTGCTCTCTTGGTTTTTAAATTTTTTTTTTAACACAGAAAAGAGCACTTAAACTGCAGCAGAAGAGGCAAAAAGAAGAGTTGGAAAGGGAGCAGCAACGAGAGAAGGAGTTTGAAAGAGAAAAGCAGTTAACTGCCAGACCAGCCAAAAGGATGTGAAAA	CCTGATCCTGCCTGAAGATGGTGCCACTGGTGGCTGTGGTATCAGGGCCCCGTGCCCAGCTCTTTGCCTGCCTGCTCAGGCTGGGCACTCAGCAGGTCGGCCCCCTTCAGCTGCACACCGGGGCCAGCCATGCGGCCAGGAACCATTATGAGGTGCTGGTGCTGGGTGGGGGCAGTGGCGGAATCACCATGGCTGCCCGC	NA	intra-chromosomal
BMP2K	MARK3	4	78776721	+	14	103491777	+	E	E	CCTCCAGCTCGCCGGCGGGACCATGAAGAAGTTCTCTCGGATGCCCAAGTCGGAGGGCGGCAGCGGCGGCGGAGCGGCGGGTGGCGGGGCTGGCGGGGCCGGGGCCGGGGCCGGCTGCGGCTCCGGCGGCTCGTCCGTGGGGGTCCGGGTGTTCGCGGTCGGCCGCCACCAGGTCACCCTGGAAGAGTCGCTGGCCGAAG	CACTATTCCTGATCAGAGAACTCCAGTTGCTTCAACACACAGTATCAGTAGTGCAGCCACCCCAGATCGAATCCGCTTCCCAAGAGGCACTGCCAGTCGTAGCACTTTCCACGGCCAGCCCCGGGAACGGCGAACCGCAACATATAATGGCCCTCCTGCCTCTCCCAGCCTGTCCCATGAAGCCACACCATTGTCCCAGA	in-frame	inter-chromosomal
BNIP3L	ADIPOR1	8	26408376	+	1	202946591	-	E	M	CCCCACGATATTTTCAGCAAATGACATCTGCCTCTGAATTTCTTTCTCAGGGAGTTCCACTTCAGACACCCTAAACGTTCTGTGTCTTTAAGCATGAGGAAAAGTGGAGCCATGAAGAAAGGGGGTATTTTCTCCGCAGAATTTCTGAAGGTGTTCATTCCATCTCTCTTCCTTTCTCATGTTTTGGCTTTGGGGCTAGG	GGGTCATCCCATATGATGTGCTCCCTGACTGGCTAAAGGACAACGACTATCTGCTACATGGTCATAGACCTCCCATGCCCTCCTTTCGGGCTTGCTTCAAGAGCATCTTCCGCATTCATACAGAAACTGGCAACATCTGGACCCATCTGCTTGGTGAGTGATTTGGATGGGGAAAGGTGGAATTTGTTGTCTCCCTAACT	out-of-frame	inter-chromosomal
BNIP3L	MBNL3	8	26408102	+	X	132377660	-	E	M	ACCTTATGAGTTTGGTATCTTTTCTGTCTAGATTTTTCTTTGTATTAGGAGGAATTGGTCTTCCTTTTTTTCTTAAAGTTTGAATTCTTCTTTACAGTCAGAAGAAGAAGTTGTAGAAGGAGAGAAGGAAGTCGAGGCTTTGAAGAAAAGTGCGGACTGGGTATCAGACTGGTCCAGTAGACCCGAAAACATTCCACCCA	CTTGCCCAAGGCTACCTTAGCCATTGTGGGACCCAGAAATATCTCCTGCTTCCCATTGTTCCTCCTTTTCACATTGTTTTTGCTTCAGAACATTTGATGCTCTCTTCCAAAGCAGACCCATTTGGCTCAGAATATAAGAGAGCAAAATTAGCTTTCTGGGAATTGATACTCTGTTGATCTTAATTATCCATCCAAATCCT	NA	inter-chromosomal
BNIP3L	RIOK3	8	26408103	+	18	23466147	+	E	M	CCTTATGAGTTTGGTATCTTTTCTGTCTAGATTTTTCTTTGTATTAGGAGGAATTGGTCTTCCTTTTTTTCTTAAAGTTTGAATTCTTCTTTACAGTCAGAAGAAGAAGTTGTAGAAGGAGAGAAGGAAGTCGAGGCTTTGAAGAAAAGTGCGGACTGGGTATCAGACTGGTCCAGTAGACCCGAAAACATTCCACCCAA	TCAGGTAGGAGATGGAATTGGAATGGATTTAAAACTATCAAACCATGTTTTCAATGCTTTAAAACAACATGCCTACTCAGAAGAACGTCGAAGTGCCCGCCTACATGAGAAAAAGGAGCATTCTACAGCAGTAAGGATTTATAGATTTTTTTTTTTCTTTTTTACTAGAAAGATTCATATTAGAAAACTTTGGGTAAAGA	in-frame	inter-chromosomal
BNIP3L	RN7SL1	8	26391424	+	14	49586632	+	E	M	ATCTGACTTGTCCAACAGGTTCCTGGGTGGAGCTACCCATGAACAGCAGCAATGGCAATGATAATGGCAATGGGAAAAATGGGGGGCTGGAACACGTACCATCCTCATCCTCCATCCACAATGGAGACATGGAGAAGATTCTTTTGGATGCACAACATGAATCAGGACAGAGTAGTTCCAGAGGCAGTTCTCACTGTGAC	TGGAGGATCGCTTGAGTCCAGGAGTTCTGGGCTGTAGTGCGCTATGCCGATCGGGTGTCCGCACTAAGTTCGGCATCAATATGGTGACCTCCCGGGAGCGGGGGACCACCAGGTTGCCTAAGGAGGGGTGAACCGGCCCAGGTCGGAAACGGAGCAGGTCAAAACTCCCGTGCTGATCAGTAGTGGGATCGCGCCTGTGA	NA	inter-chromosomal
BNIP3L	RN7SL1	8	26408372	+	14	49586582	+	M	E	TAATCCCCACGATATTTTCAGCAAATGACATCTGCCTCTGAATTTCTTTCTCAGGGAGTTCCACTTCAGACACCCTAAACGTTCTGTGTCTTTAAGCATGAGGAAAAGTGGAGCCATGAAGAAAGGGGGTATTTTCTCCGCAGAATTTCTGAAGGTGTTCATTCCATCTCTCTTCCTTTCTCATGTTTTGGCTTTGGGGC	CGGGCGCGGTGGCGCGTGCCTGTAGTCCCAGCTACTCGGGAGGCTGAGGCTGGAGGATCGCTTGAGTCCAGGAGTTCTGGGCTGTAGTGCGCTATGCCGATCGGGTGTCCGCACTAAGTTCGGCATCAATATGGTGACCTCCCGGGAGCGGGGGACCACCAGGTTGCCTAAGGAGGGGTGAACCGGCCCAGGTCGGAAAC	NA	inter-chromosomal
BNIP3L	RN7SL2	8	26408376	+	14	49862672	-	E	M	CCCCACGATATTTTCAGCAAATGACATCTGCCTCTGAATTTCTTTCTCAGGGAGTTCCACTTCAGACACCCTAAACGTTCTGTGTCTTTAAGCATGAGGAAAAGTGGAGCCATGAAGAAAGGGGGTATTTTCTCCGCAGAATTTCTGAAGGTGTTCATTCCATCTCTCTTCCTTTCTCATGTTTTGGCTTTGGGGCTAGG	GGGTGAACCGGCCCAGGTCGGAAACGGAGCAGGTCAAAACTCCCGTGCTGATCAGTAGTGGGATCGCGCCTGTGAATAGCCACTGCACTCCAGCCTGAGCAACATAGCGAGACCCCGTCTCTTTTGCCCCCCTCCCTCATTAAGGGTACCTTTGTAAGTAAATAGTGTCTTTGAAGTTAAGAAGTTTGCCTCCTTTCCGG	NA	inter-chromosomal
BPTF	LRRC37A2	17	67826337	+	17	46517362	+	E	E	GGACATGGTCTCCGAGGAGGAGGAGGAGGAGGACGGCGACGCCGAGGAGACCCAGGATTCTGAGGACGACGAGGAGGATGAGATGGAAGAGGACGACGATGACTCCGATTATCCGGAGGAGATGGAAGACGACGACGACGACGCCAGTTACTGCACGGAAAGCAGCTTCAGGAGCCATAGTACCTACAGCAGCACTCCAG	AAATTTCCAAGGAAACTATATTTCTTACATTGATGGAAATGTATGGAAAGCATACAGTTGGACCGAGAAACTGTGAGTATATTCTCTCCAAATATGACAAAAAGCTAACTGCATTGTAAGATCCTTCTTGGTCCAGAATTTTGAGGTCGGTACCTCTGAGGAAAGATATTTCTCCTCCACGCCCCAAATCAACCACTGTT	out-of-frame	intra-chromosomal
BPTF	LRRC37A3	17	67826337	+	17	64889752	-	E	E	GGACATGGTCTCCGAGGAGGAGGAGGAGGAGGACGGCGACGCCGAGGAGACCCAGGATTCTGAGGACGACGAGGAGGATGAGATGGAAGAGGACGACGATGACTCCGATTATCCGGAGGAGATGGAAGACGACGACGACGACGCCAGTTACTGCACGGAAAGCAGCTTCAGGAGCCATAGTACCTACAGCAGCACTCCAG	AATTCTCAGAGAAAATAACTTGACTGAATTACACAAGGATTCATTTGAAGGCCTGCTATCCCTCCAGTATTTGTAAGTTAGTTAATTATATTTATGAGTTTTTAGTCATATTATCTGTAAAATGAATAAGGGGTTCAAATTAGATAATCTCTCAGATTTCTTTGAGCAATAAAATTCTGCAATTCTGTAAGTTTGTATAG	out-of-frame	intra-chromosomal
BPTF	LRRC37A3	17	67826337	+	17	64892600	-	E	E	GGACATGGTCTCCGAGGAGGAGGAGGAGGAGGACGGCGACGCCGAGGAGACCCAGGATTCTGAGGACGACGAGGAGGATGAGATGGAAGAGGACGACGATGACTCCGATTATCCGGAGGAGATGGAAGACGACGACGACGACGCCAGTTACTGCACGGAAAGCAGCTTCAGGAGCCATAGTACCTACAGCAGCACTCCAG	AAATTTCCAAGGAAACTATATTTCTTACATTGATGGAAATGTATGGAAAGCATACAGTTGGACCGAGAAACTGTGAGTATATTCTCTCCAAATATGACAAAAAGCTAACTGCATTGTAAGATCCTTCTTGGTCCAGAATTTTGAGGTCGGTACCTCTGAGGAAAGATATTTCTCCTCCACGCCCCAAATCAACCACTGTT	out-of-frame	intra-chromosomal
BRCC3	TMLHE	X	155090839	+	X	155524632	-	E	E	ATCCTTTTTATAGAAATTAATTTATGGCATATTCCATCTTTGGTATCTCTTTTAACATTCTGCTTCTAGAGGGACCTTTGGGGTCTTTTTCAATATTAATCTTTCTTTGTGTGATATTTCTTTCTTTCTTTTTTCCTTTGATAGACTGGCCGGGTACTCTACACTTGCTTCCAATCCATACAGGCCCAAAAGAGTTCAGA	AGCTGAAATATGCTAATACCGTGATGCGCTTTGATTACGTCTGGCTTCGAGACCACTGCCGCTCAGCATCGTGCTACAACTCTAAGACTCACCAGCGCAGCCTGGATACTGCCAGTGTGGATTTATGTATCAAGCCAAAGACCATTCGTCTGGATGAGACCACACTCTTTTTCACTTGTGAGTGGACAGGAGACTTGATC	out-of-frame	intra-chromosomal
BSG	R3HDM4	19	572701	+	19	897540	-	E	E	CCGGCGCTCGCCCCGCCCCCGAGATGACGCCGTGCGTGCGCGCGCCCGGTCCGCGCCTCCGCCGCTTTTTATAGCGGCCGCGGGCGGCGGCGGCAGCGGTTGGAGGTTGTAGGACCGGCGAGGAATAGGAATCATGGCGGCTGCGCTGTTCGTGCTGCTGGGATTCGCGCTGCTGGGCACCCACGGAGCCTCCGGGGCTG	GTGCTGACCTGGAGGGGAAGCGGCAGATGAAGGTCAGTAATCGGCACCTGGATTTCCTGCCGCCGGGGCTGCTCCTGTCCGCCTACCTGGAGCAGCACAGCTGATGGCGGCCCCGCGGAGACCCCGCTGCCACCTCGCCCAGCCATCAAGCCCTCCGATACCTTCGGCTAAAATATCTTTCATATTTTTAGAATTTGTCC	in-frame	intra-chromosomal
BSG	R3HDM4	19	572701	+	19	902130	-	E	E	CCGGCGCTCGCCCCGCCCCCGAGATGACGCCGTGCGTGCGCGCGCCCGGTCCGCGCCTCCGCCGCTTTTTATAGCGGCCGCGGGCGGCGGCGGCAGCGGTTGGAGGTTGTAGGACCGGCGAGGAATAGGAATCATGGCGGCTGCGCTGTTCGTGCTGCTGGGATTCGCGCTGCTGGGCACCCACGGAGCCTCCGGGGCTG	GCCCCTTCCCAGCTGCCTGCCTGCCCTAGCCAGCTCCCAGGTGAAGAGACTCTCGGCTTCCAGGCGGAAACAGCACTTCATCAACCAGGCAGTGCGGAACTCAGACCTCGTGCCCAAGGCCAAGGGGCGGAAGAGCCTCCAGCGCCTGGAGAACAGTGAGCAGGGGTCGGGAGGCGCCTCCTGGGGGCTCCTGGGCCTTG	out-of-frame	intra-chromosomal
BSG	UBB	19	572701	+	17	16381902	+	E	E	CCGGCGCTCGCCCCGCCCCCGAGATGACGCCGTGCGTGCGCGCGCCCGGTCCGCGCCTCCGCCGCTTTTTATAGCGGCCGCGGGCGGCGGCGGCAGCGGTTGGAGGTTGTAGGACCGGCGAGGAATAGGAATCATGGCGGCTGCGCTGTTCGTGCTGCTGGGATTCGCGCTGCTGGGCACCCACGGAGCCTCCGGGGCTG	GTCAAAATGCAGATCTTCGTGAAAACCCTTACCGGCAAGACCATCACCCTTGAGGTGGAGCCCAGTGACACCATCGAAAATGTGAAGGCCAAGATCCAGGATAAGGAAGGCATTCCCCCCGACCAGCAGAGGCTCATCTTTGCAGGCAAGCAGCTGGAAGATGGCCGTACTCTTTCTGACTACAACATCCAGAAGGAGTC	NA	inter-chromosomal
BZW2	RABGEF1	7	16681404	+	7	66808886	+	E	E	TGATTATTTTCTTTCATTTGCCAGAATTGATGTGTTCTGCAAATGCTGTTCTCAATTTCAGTATTATCCTAATTACAATTACCTTTCTCTTTTTAGCCCCTGGAGGAACGCGCATAGATGATGGTGACAAGACCAAGATGACCAACCACTGTGTGTTTTCAGCAAATGAAGATCATGAAACCATCCGAAACTATGCTCAG	TGCTGTGCTGTGGCTTTCATTGAGAAGCTAGACGCCCAGTCTTTGAATCTAAGTCAGGAGGATTTTGATCGCTACATGTCTGGCCAGACCTCTCCCAGGAAGCAAGAAGCTGAGAGTTGGTCTCCTGATGCTTGCTTAGGCGTCAAGCAAATGTATAAGAACTTGGATCTCTTGTCTCAGTTGAATGAACGACAAGAAAG	NA	intra-chromosomal
C12orf10	HIST1H2BG	12	53307170	+	6	26215349	-	E	M	CCCTGCCAGAGCCATGGCGGGGTCTTCGGGACGAGGCCCTGGACCAGGTCAGTGGGATCCCTGGCTGCATCTTCGTCCATGCAAGCGGCTTCACTGGCGGTCACCACACCCGAGAGGGTGCCTTGAGCATGGCCCGTGCCACCTTGGCCCAGCGCTCATACCTCCCACAAATCTCCTAGTCTAATAAAACCTTCCATCTC	ACAAACAAAATTAGCCGGGCGTGGTGGCACTCACCTGTAGTTTCAGCTACTCTGGAAGCTGAGGCTGGAGAGTCACTTGAACCCGGGAGGCGGAGGTTGCAGTGATCAGAGATCGCGCCACTGCACTCCATCCTGGGCGAAAGAGCTAGATTCCATCTCATAAAAAAAAAAAAAAAAAAAAAAAAAAAAAAATTACAGTT	NA	inter-chromosomal
C17orf99	SYNGR2	17	78146909	+	17	78170815	+	E	E	AGGGGCGCAAAAGAGCTTTTGTGAGTGATGGTGCCAGCTGAGTCCTGGGGCCTCACTACCAAGAATCAGCCTGCTCCTCCCTCCTGGCTTCAGCAGGTGGGTCTCGAGGCTGTCTCTGGTCTCCCCTCCACACCAGGCCCTCTCCTTATCGCCCTTACCTCTCTTACAGCTGCCAGCAGCTTCTCCAAGGCACGGGAGGA	AGGTCTTCGCCTTGATCGTGTTCTCCTGCATCTATGGTGAGGGCTACAGCAATGCCCACGAGTCTAAGCAGATGTACTGCGTGTTCAACCGCAACGAGGATGCCTGCCGCTATGGCAGTGCCATCGGGGTGCTGGCCTTCCTGGCCTCGGCCTTCTTCTTGGTGGTCGACGCGTATTTCCCCCAGATCAGCAACGCCACT	in-frame	intra-chromosomal
C17orf99	SYNGR2	17	78146911	+	17	78170817	+	E	E	GGGCGCAAAAGAGCTTTTGTGAGTGATGGTGCCAGCTGAGTCCTGGGGCCTCACTACCAAGAATCAGCCTGCTCCTCCCTCCTGGCTTCAGCAGGTGGGTCTCGAGGCTGTCTCTGGTCTCCCCTCCACACCAGGCCCTCTCCTTATCGCCCTTACCTCTCTTACAGCTGCCAGCAGCTTCTCCAAGGCACGGGAGGAAG	GTCTTCGCCTTGATCGTGTTCTCCTGCATCTATGGTGAGGGCTACAGCAATGCCCACGAGTCTAAGCAGATGTACTGCGTGTTCAACCGCAACGAGGATGCCTGCCGCTATGGCAGTGCCATCGGGGTGCTGGCCTTCCTGGCCTCGGCCTTCTTCTTGGTGGTCGACGCGTATTTCCCCCAGATCAGCAACGCCACTGA	in-frame	intra-chromosomal
C17orf99	SYNGR2	17	78146911	+	17	78171739	+	E	E	GGGCGCAAAAGAGCTTTTGTGAGTGATGGTGCCAGCTGAGTCCTGGGGCCTCACTACCAAGAATCAGCCTGCTCCTCCCTCCTGGCTTCAGCAGGTGGGTCTCGAGGCTGTCTCTGGTCTCCCCTCCACACCAGGCCCTCTCCTTATCGCCCTTACCTCTCTTACAGCTGCCAGCAGCTTCTCCAAGGCACGGGAGGAAG	GGTGTGCTGGCCTCCCTGGCCTACCAGCGCTACAAGGCTGGCGTGGACGACTTCATCCAGAATTACGTTGACCCCACTCCGGACCCCAACACTGCCTACGCCTCCTACCCAGGTGCATCTGTGGACAACTACCAACAGCCACCCTTCACCCAGAACGCGGAGACCACCGAGGGCTACCAGCCGCCCCCTGTGTACTGAGC	out-of-frame	intra-chromosomal
C17orf99	SYNGR2	17	78164364	+	17	78170817	+	E	E	CTGCCAGGCGTCCTCGGGCAGCCCACCTATCACCAACAGCCTGATCGGGAAGGATGGGCAGGTCCACCTGCAGCAGAGACCATGCCACAGGCAGCCTGCCAACTTCTCCTTCCTGCCGAGCCAGACATCGGACTGGTTCTGGTGCCAGGCTGCAAACAACGCCAATGTCCAGCACAGCGCCCTCACAGTGGTGCCCCCAG	GTCTTCGCCTTGATCGTGTTCTCCTGCATCTATGGTGAGGGCTACAGCAATGCCCACGAGTCTAAGCAGATGTACTGCGTGTTCAACCGCAACGAGGATGCCTGCCGCTATGGCAGTGCCATCGGGGTGCTGGCCTTCCTGGCCTCGGCCTTCTTCTTGGTGGTCGACGCGTATTTCCCCCAGATCAGCAACGCCACTGA	in-frame	intra-chromosomal
C17orf99	SYNGR2	17	78164662	+	17	78170817	+	E	E	TACCCGGCCACTGCTGAGAGCAGAGAGGGCACAGGAGGCAACCATGCCCACCCTGGCCCCTGCCTAAAGGAAGCCCAACCCAGCTGCCTCCGCCCCCTCCCAGGAGGGTTGCCCAGGGCACCCACCATCGTGCTGGTTGGCAGCCTTGCCTCCACTGCGGCCATCACCTCCAGGATGCTGGGCTGGACCACGTGGGCCAG	GTCTTCGCCTTGATCGTGTTCTCCTGCATCTATGGTGAGGGCTACAGCAATGCCCACGAGTCTAAGCAGATGTACTGCGTGTTCAACCGCAACGAGGATGCCTGCCGCTATGGCAGTGCCATCGGGGTGCTGGCCTTCCTGGCCTCGGCCTTCTTCTTGGTGGTCGACGCGTATTTCCCCCAGATCAGCAACGCCACTGA	NA	intra-chromosomal
C17orf99	SYNGR2	17	78164664	+	17	78170819	+	E	E	CCCGGCCACTGCTGAGAGCAGAGAGGGCACAGGAGGCAACCATGCCCACCCTGGCCCCTGCCTAAAGGAAGCCCAACCCAGCTGCCTCCGCCCCCTCCCAGGAGGGTTGCCCAGGGCACCCACCATCGTGCTGGTTGGCAGCCTTGCCTCCACTGCGGCCATCACCTCCAGGATGCTGGGCTGGACCACGTGGGCCAGGT	CTTCGCCTTGATCGTGTTCTCCTGCATCTATGGTGAGGGCTACAGCAATGCCCACGAGTCTAAGCAGATGTACTGCGTGTTCAACCGCAACGAGGATGCCTGCCGCTATGGCAGTGCCATCGGGGTGCTGGCCTTCCTGGCCTCGGCCTTCTTCTTGGTGGTCGACGCGTATTTCCCCCAGATCAGCAACGCCACTGACC	NA	intra-chromosomal
C17orf99	SYNGR2	17	78165890	+	17	78170819	+	M	E	ACTCGGGAGACTGAGGCAGGAGAATCACTTGAACCCAGGAGGTGGAGGTTGCAGTGAGCCGAGATCGTGCCATTGCACTCCAGCCTGGACAAAAAGAGCAAAACTCCGTCTCAAAACAAACGAACACTCTCAGACGCCTCGGGAGGGGATGGCTGGGAGGTGAGCCTGCCTGACTTGAGTCTCCACTGCTTTGTCAAGGT	CTTCGCCTTGATCGTGTTCTCCTGCATCTATGGTGAGGGCTACAGCAATGCCCACGAGTCTAAGCAGATGTACTGCGTGTTCAACCGCAACGAGGATGCCTGCCGCTATGGCAGTGCCATCGGGGTGCTGGCCTTCCTGGCCTCGGCCTTCTTCTTGGTGGTCGACGCGTATTTCCCCCAGATCAGCAACGCCACTGACC	in-frame	intra-chromosomal
C19orf25	CSNK1G2	19	1478774	-	19	1969508	+	E	E	GGGAGGAGCAGCCCGGGCAAGGGCGGAGAGGTGGACGCCCCGGTCAGCGCCCCCTTCCCCGCCTTCAGAGATGGGCTCCAAGGCAAAGAAGCGCGTGCTGCTGCCCACCCGCCCAGCGCCCCCCACGGTGGAGCAGATCCTGGAGGATGTGCGGGGTGCGCCGGCAGAGGATCCAGTGTTCACCATCCTGGCCCCGGAAG	CTGTGAGCCGTGAGCTTTGAGGCGGTGGGATGTGTCAGCAGAATGTCTCCTGCCCCCGAGAGCGACCCCGAGGCCACTGAGAAGAGCAGCGCGGCCTGGCCGGCCCGAACGCCTGCGTCTCAGTAGCTGGGAGCCACGGGCCCACGCCCGCCCACCGGCCGCAGTGATGTTCTAGCCACAGAGGAGCCAAGACCTCAGGT	NA	intra-chromosomal
C19orf25	FZR1	19	1478774	-	19	3522956	+	E	E	GGGAGGAGCAGCCCGGGCAAGGGCGGAGAGGTGGACGCCCCGGTCAGCGCCCCCTTCCCCGCCTTCAGAGATGGGCTCCAAGGCAAAGAAGCGCGTGCTGCTGCCCACCCGCCCAGCGCCCCCCACGGTGGAGCAGATCCTGGAGGATGTGCGGGGTGCGCCGGCAGAGGATCCAGTGTTCACCATCCTGGCCCCGGAAG	GCTAACCTTGCCGCGGGCCGAGCCCTGCCTCGCCATGGACCAGGACTATGAGCGGCGCCTGCTTCGCCAGATCGTCATCCAGAATGAGAACACGATGCCACGCGTGAGTGCCCCCGCCCTGCCCACCACTGTGGCTCCCCCTCCCCCAGCTGCCTCTGCCCTGGCCAGCAGCCTCAGGTGTCCCCACTGTCACTAAAGCC	NA	intra-chromosomal
C1RL-AS1	CLSTN3	12	7120625	+	12	7133024	+	E	E	GAGGCCTTGGCTACCACTGTTGTTTCTTTCTTTCTGTCCTCCATGCAAACTCAGGTCAGTTATATCACAGTCCTTCACAGGGCGCCTGGATTTGCCCACCAGATCTCCTCACCTCTTGCCCTTCACCTCCTGCTGTACCTACAAGGTCTCCCCGATTCTCATCTGCCCATAATCATGGACACAGCCCCAGGATGTGCAGG	CCAACAAGCACAAGCCATGGATTGAGGCAGAGTACCAGGGCATCGTCATGGAGAATGACAACACGGTCCTACTGAATCCACCACTCTTTGCCTTGGACAAGGATGCCCCGCTGCGCTATGCAGGTAATTGGGATTGGGGGATGGCAAGGCAGGGTAGGACAGAGAAAAGTGGGTGGGAGGGCCAAGAGCAAGGGAGGGAG	NA	intra-chromosomal
C1orf50	TMEM269	1	42775479	+	1	42805385	+	E	E	GTATGAGGACATTGAGAAGCAAGATGCTAAAATCAGCATGATGGACACGTTGCTAAGCCAGTCAGTGGCCCTGCCTCCGTGCACTGAACCCAACTTCCAGGGACTGACTCACTGAGAGTGGGCTTTGACAAACAGCTCTCACAGGACCTGGCTGTCAACCTCCTTGTTGCCCCCACTGTTGCCTTGAGAATTGAAGACAT	CCACAGGATAATGTAGCAAGATGGCCCTCAGCAGATGTGGGCCCCTCCACCTTGGACATCCCAGCTTCCAGAACTGTAAGAAACCAATCTCTGTTCTTCATAAATTACCCAATCTAGGCCAGGTATGTTGGCTCATCCCTGTAATCCCAGTACTTTGCGAGGCTGAGGCGGGTGGATCACTTGAGCTAGGAGTTTGAGAC	NA	intra-chromosomal
C20orf197	MIR646HG	20	60056008	+	20	60097207	+	E	M	CTTGGATGCCACCTCACTTCCCTCTTCTTGGCTCTGTGGCTGTCAGAGGGGCTGGGCACTGGGTTACTTCATCAGTTCCTGGGTGTTGATCGGCAGGAAACAGTGGTTTCCTGTTCATATCCTGCCTGAGCCTGGGCCGGGTGGAGGTGTCCTGCATGGAGTCTTGTGAAATCGCGTGGACTGCAACACCCAGCAGCGCG	CTTTGACACACCATCACAAACTGGAGCTGACACCTCTTCTGTTCACCTTGGAGAGGTGCAGAGTGAAGAGCAGACCGTGACACACTTAATAGATTGCTGGGCATTTACGGAGCTGCTTGTTACCCAGCTCAAGAGCCATGTCCAACTGCTACAGCGTTCATCAAAGACAAGAAGCCACAAGGAGCAAGTCAGTACTGCAA	NA	read-through
C20orf197	MIR646HG	20	60056008	+	20	60100171	+	E	E	CTTGGATGCCACCTCACTTCCCTCTTCTTGGCTCTGTGGCTGTCAGAGGGGCTGGGCACTGGGTTACTTCATCAGTTCCTGGGTGTTGATCGGCAGGAAACAGTGGTTTCCTGTTCATATCCTGCCTGAGCCTGGGCCGGGTGGAGGTGTCCTGCATGGAGTCTTGTGAAATCGCGTGGACTGCAACACCCAGCAGCGCG	AAAGGGACCAGCTTGACGAAGCTTCTGCTTTTGTGACTGTCTCCTAATGGTGAGTATTGAGAATTTCTTCTTATAGTCGCAGCAGTGAAAAGGAACTTTTCATCCAAAAATTACAAAACAGATTTATGTTGAAAATAATGAGAACTTTGTTGGTGCCCTGGAAAAATATTTGAGAGAAGCAGAGAGTGATTCCTTTTATT	NA	read-through
C20orf197	MIR646HG	20	60056008	+	20	60154407	+	E	E	CTTGGATGCCACCTCACTTCCCTCTTCTTGGCTCTGTGGCTGTCAGAGGGGCTGGGCACTGGGTTACTTCATCAGTTCCTGGGTGTTGATCGGCAGGAAACAGTGGTTTCCTGTTCATATCCTGCCTGAGCCTGGGCCGGGTGGAGGTGTCCTGCATGGAGTCTTGTGAAATCGCGTGGACTGCAACACCCAGCAGCGCG	CTAAGACCTCTAGTACAGTGTTCAATGGAACTGGTGAGAAAAGACGTCCTTGCTGTGTTCCTGATATGAAGAGGAAAGCAGTCCTTCTCCATTAAGTAAAGTATAAACCTTAGGTTTTTCATAGATGTCCTTTGTCAGATTTCGAAATTTCTCTGCTATTCTCATTTTGCTGAAAGTTTTAAAAAATTATTTAAATAACG	NA	read-through
C20orf197	MIR646HG	20	60058986	+	20	60154407	+	E	E	GCTTGAAAGCCCAGACATGTTCTTCACATCTGAGAAAGCAGTTAAACTGAAATTCCTGGCAGACTCAGGTTCAAATCCTTATTAGGCTGTTAAGTGAGAGGGGATTTCATTTCCTTGCAGCCGCCCTGGGTCCTGCCACTGAGCAGCTGTTGGTAGGCTCTGCTGTGAGGTCTCCTCTTCCGGCTTTCCCACTTCCCAAG	CTAAGACCTCTAGTACAGTGTTCAATGGAACTGGTGAGAAAAGACGTCCTTGCTGTGTTCCTGATATGAAGAGGAAAGCAGTCCTTCTCCATTAAGTAAAGTATAAACCTTAGGTTTTTCATAGATGTCCTTTGTCAGATTTCGAAATTTCTCTGCTATTCTCATTTTGCTGAAAGTTTTAAAAAATTATTTAAATAACG	NA	read-through
C22orf34	BRD1	22	49657405	-	22	49824331	-	E	E	GGGGCGGAGTTCCCGTTGCTGTTCTCGTGATAGTGAGTTCCCACGAGATCTGATGGTTTAAACGTGTGCGGTCCCTCCCCCTCACGTTCTCTCTTCCTCTGCTCCGCCATGATGAGAAGCGCCTGCTTCCCCTTCCCCTTCCGCCATGATTGTGTTTCCTGAGACCTCCCAGCCACGCTTCCTGTACAGCCTGCAGAACT	GTAATCATTACCAAATGAGGAGGAAAGGACGATGTCATCGAGGCTCTGCAGCGAGGCATCCTTCTTCCCCATGCAGTGTTAAACACTCCCCTACGCGAGAAACGCTGACCTACGCTCAAGCTCAAAGGATGGTAGAGATAGAAATTGAAGGGCGCTTGCACAGGATCAGTATTTTTGATCCCCTGGAGATCATATTGGAA	NA	intra-chromosomal
C3orf62	USP4	3	49276427	-	3	49292598	-	E	E	CCATGTGCTCCTGAGAATGAGAACCCTGCCTTTGCAACAAACCATGCCCCGGTAAATGCAAAACCACATGCTCTGTGCCCCGAGAGAAAACCTCTAACCAGCAAGGAAAATGTATTGATGCATTCCTCCATTTTGGCACCTGAAAGAGAGTCTTGGAGAACTGCAGGAGAGGGGGAAAACTGGAGAAAAGAAAATTTAAG	CCGCTATGTGAAACAGCCTTTACCTGATGAGTTTGGCAGCTCACCCTTGGAGCCAGGGGCCTGCAATGGCTCCAGGAACAGCTGTGAAGGTGAGTATGCACCATGCTCTGTGGCTGTGACTGACCAAATACCTCCTGATTTCCCTCTTCTTCTAAAGGTGTTACACACATGGGAGAAGGGGGTTGGGACTGGGTTGGGGC	in-frame	intra-chromosomal
C5orf56	QRICH1	5	132419940	+	3	49077038	-	E	E	TCCAGCGGCCTGAGGATATAGGAGGGGCTTCAGGCGGATGATTGGGGCCGTTGCTTATGTTTTTTCCTTGTTTGGCCTGCAGGTGGCAGCACACCCTGGGCCCCCCACTCCCCGCCGCAAGTCCTGAGGATGGCCAGCAGAGAAACAAGAAAATGGACTCCCTGGCTGCTGGAGAGTTGAATGCCAGCCACCAGCCATGG	GAACCCTAAGGACTCTGCAATATGAATAATTCCCTAGAGAACACCATCTCCTTTGAAGAGTACATCCGAGTAAAGGCACGGTCTGTCCCGCAACACAGGATGAAGGAATTTCTGGACTCACTGGCCTCTAAGGGGCCAGAAGCCCTTCAGGAGTTCCAGCAGACAGCCACCACTACCATGGTGTACCAACAGGGTGGGAA	NA	inter-chromosomal
C8orf76	SNRPN	8	123239049	-	15	24974311	+	E	E	GTCTTTTTTTGACGTTTAATCAATTATATTATGGGAAATTGCTTCTGAATATGAGGTGGAAAAGCATAGCTCACTCTGTAATAGGCTATTTTCATGATTTCAAGTGGTTTTATGAAGAAACAGAAAGCAGTGATGATGTTGAAGTGCTGACTCTCAAGAAATTCAAAGGAGACCTGGCCTACAGACGACAAGAGTATCAG	GCTCCATCTACTCTTTGAAGCTTCTGCCCAGCTTGCATTGTTTCTAGGAGAACCTGCGTCATACCTTTATCTATAGCCTTCCCCTAGGTCTTCAGAAGCATCAAGTTTTAACTGTGGACATTGGATTTGGTGGAACAGCAATCATGGTAAGCTGTATGATAAGGCTGAGGGTTGAAATGTGCTGTAAGGGCCGAAAGAAA	NA	inter-chromosomal
CABIN1	FBXW4	22	24134415	+	10	101676436	-	E	E	CCAGGAAGGAGGGGACCGCCTGCCTTCCCTGTGGGCGCCCTGAGCAGCCCACACACTCACTTTCAACCTACTTCTTGTTTCCCCAGAACCTCCAGTGGGCCCGCGACGTGTTGCTAGGCAGCAGTATCCCGTGGCAACAACTGCAGCACATGCCGGCACAGGGGCTCTTCTGCGAGAGGAACAAGACCAATTTCTTCAAC	GATGACCAGTGTCCCAGTGAAGGAACGAGTGAAGGTGTCTCAGAACTGGAGACTGGGGCGCTGCCGAGAGGGGATTCTGCTGAAGTGGAGATGCAGGCAAGTAGCCTCTTGACTTTTTAAAAGCTACTTGGGACATAAAAGCATAATGGAAAGTAAAAAATCTGGTCCTACATAGAGGCTAATGGGGCTATCTTGGGTGG	out-of-frame	inter-chromosomal
CAMKK2	HNF1A-AS1	12	121274056	-	12	120980774	-	E	M	GGCCCCACCTCTCCGGTCGCAAGCTGTCTCTGCAAGAGCGGTCCCAGGGTGGGCTGGCAGCCGGTGGCAGCCTGGACATGAACGGACGCTGCATCTGCCCGTCCCTGCCCTACTCACCCGTCAGCTCCCCGCAGTCCTCGCCTCGGCTGCCCCGGCGGCCGACAGTGGAGTCTCACCACGTCTCCATCACGGGTATGCAG	CTTCCAGGTCTCTGCTGGTCCCTAGGAAGCACTTTGACCTCTGCTTCCCCTTCAAATGCTGTGGATCAAGCCTCCCCAACCCCACCATCCCACCAAAGGGGGCTGCTGACCGAGAGAGCTCACTCAGCCAGGTAAGAAAGCATCCCCTGCCCCCACCCTCACCCCAAAGCCCCCAGTCCCATCTGGGGCCCTGGGCAGGT	NA	intra-chromosomal
CAND1	DYRK2	12	67269785	+	12	67657106	+	E	E	GCGTCGCGCTGCGACCCTGGAAGCGGGAGCCGCCGCGAGCGAGAGGAGGAGCTCCAGTGGCGGCGGCGGCGGCGGCAGCGGCAGCGGGCAGCAGCTCCAGCAGCGCCAGCAGGCGGGATCGAGGCCGTCAACATGGCGAGCGCCTCGTACCACATTTCCAATTTGCTGGAAAAAATGACATCCAGCGACAAGGACTTTAG	ATTGGCGGCAGTAAGCACACAATGAATGATCACCTGCATGTCGGCAGCCACGCTCACGGACAGATCCAGGTTCAACAGTTGTTTGAGGATAACAGTAACAAGCGGACAGTGCTCACGACACAACCAAATGGGCTTACAACAGTGGGCAAAACGGGCTTGCCAGTGGTGCCAGAGCGGCAGCTGGACAGCATTCATAGACG	out-of-frame	intra-chromosomal
CAPRIN1	LARP1	11	34052636	+	5	154790325	+	E	E	GCCACAGCGGGAGCGGCAGCAAGTCGTCCGGACCGCCACCGCCGTCGGGTTCCTCCGGGAGTGAGGCGGCCGCGGGAGCCGGGGCCGCCGCGCCGGCTTCTCAGCACCCCGCAACCGGCACCGGCGCTGTCCAGACCGAGGCCATGAAGCAGATTCTCGGGGTGATCGACAAGAAACTTCGGAACCTGGAGAAGAAAAAG	AACACTCTGCTCCAGCCAAGGTGGTGAGGGCAGCTGTTCCTAAACAGCGCAAAGGCAGCAAGGTAAAGAATAACAGTGGGCAACCCAAGGGGACTTTCTGGAGTTGGTGGCCTCTTTCCTGTTTTAGTGAATGCTCCTGGACTGCCAACTAGTTCTGGATTGTCTGTGAATTGCAGGGGAGCCCCTTCTAGGTATCCAGT	out-of-frame	inter-chromosomal
CARM1	NPIPB12	19	10916777	+	16	29495607	-	E	E	CTCCTCTTTTTCTGAAAGACTTGGGCTAGATGAGGGCTGACTGGGAGAGAAGGCAGGGCTACCCCACCTGCCTCTTCTGCAGCCCTGACCTTGCTGTGGGGGTGGGGCCTGTCCACAGGTACCAGCCATCTTTCCATGGAGTGGACCTGTCGGCCCTCCGAGGTGCCGCGGTGGATGAGTATTTCCGGCAGCCTGTGGTG	GTTATCAATACTCTGGCTGACCATCATCATCGTGGGACTGACTTTGGTGGAAGTCCTTGGTTACATGTCATTATTGCGTTTCCGACAAGTTATAAAGTTGTCATTACCCTCTGGATAGTTTACCTTTGGGTGAGTATACTAACTTTCTGTAGAGGTATACTTGTAATCACAAATAAGAATAAATTATATAAAACAATTCA	in-frame	inter-chromosomal
CARM1	NPIPB13	19	10916777	+	16	30235579	-	E	E	CTCCTCTTTTTCTGAAAGACTTGGGCTAGATGAGGGCTGACTGGGAGAGAAGGCAGGGCTACCCCACCTGCCTCTTCTGCAGCCCTGACCTTGCTGTGGGGGTGGGGCCTGTCCACAGGTACCAGCCATCTTTCCATGGAGTGGACCTGTCGGCCCTCCGAGGTGCCGCGGTGGATGAGTATTTCCGGCAGCCTGTGGTG	GTTATCAATACTCTGGCTGACCATCATCATCGTGGGACTGACTTTGGTGGAAGTCCTTGGTTACATGTCATTATTGCGTTTCCGACAAGTTATAAAGTTGTCATTACCCTCTGGATAGTTTACCTTTGGGTGAGTATACTAACTTTCTGTAGAGGTATACTTGTAATCACAAATAAGAATAAATTATATAAAACAATTCA	in-frame	inter-chromosomal
CARM1	NPIPB3	19	10916777	+	16	21415085	-	E	E	CTCCTCTTTTTCTGAAAGACTTGGGCTAGATGAGGGCTGACTGGGAGAGAAGGCAGGGCTACCCCACCTGCCTCTTCTGCAGCCCTGACCTTGCTGTGGGGGTGGGGCCTGTCCACAGGTACCAGCCATCTTTCCATGGAGTGGACCTGTCGGCCCTCCGAGGTGCCGCGGTGGATGAGTATTTCCGGCAGCCTGTGGTG	GTTATCAATACTCTGGCTGACCATCATCATCGTGGGACTGACTTTGGTGGAAGTCCTTGGTTACATGTCATTATTGCGTTTCCGACAAGTTATAAAGTTGTCATTACCCTCTGGATAGTTTACCTTTGGGTGAGTATACTAACTTTCTGTAGAGGTATACTTGTAATCACAAATAAGAATAAATTATATAAAACAATTCA	in-frame	inter-chromosomal
CARM1	NPIPB4	19	10916777	+	16	21847541	-	E	E	CTCCTCTTTTTCTGAAAGACTTGGGCTAGATGAGGGCTGACTGGGAGAGAAGGCAGGGCTACCCCACCTGCCTCTTCTGCAGCCCTGACCTTGCTGTGGGGGTGGGGCCTGTCCACAGGTACCAGCCATCTTTCCATGGAGTGGACCTGTCGGCCCTCCGAGGTGCCGCGGTGGATGAGTATTTCCGGCAGCCTGTGGTG	GTTATCAATACTCTGGCTGACCATCATCATCGTGGGACTGACTTTGGTGGAAGTCCTTGGTTACATGTCATTATTGCATTTCCGACAAGTTATAAAGTTGTCATTACCCTCTGGATAGTTTACCTTTGGGTGAGTATACTAACTTTCTGTAGAGGTATACTTGTAATCACAAATAAGAATAAATTATATAAAACAATTCA	in-frame	inter-chromosomal
CARM1	NPIPB5	19	10916777	+	16	22523820	+	E	E	CTCCTCTTTTTCTGAAAGACTTGGGCTAGATGAGGGCTGACTGGGAGAGAAGGCAGGGCTACCCCACCTGCCTCTTCTGCAGCCCTGACCTTGCTGTGGGGGTGGGGCCTGTCCACAGGTACCAGCCATCTTTCCATGGAGTGGACCTGTCGGCCCTCCGAGGTGCCGCGGTGGATGAGTATTTCCGGCAGCCTGTGGTG	GTTATCAATACTCTGGCTGACCATCATCATCGTGGGACTGACTTTGGTGGAAGTCCTTGGTTACATGTCATTATTGCGTTTCCGACAAGTTATAAAGTTGTCATTACCCTCTGGATAGTTTACCTTTGGGTGAGTATACTAACTTTCTGTAGAGGTATACTTGTAATCACAAATAAGAATAAATTATATAAAACAATTCA	in-frame	inter-chromosomal
CASTOR3	GPC2	7	100211394	-	7	100176365	-	E	E	TCACAGTGGGCGACAGATCTGAAGTGAAGACAGGAGATGATGAGAAAAGCTCACCGCATCAGCTGGTTGCCCAGGCCAGGACCTGAAGGGTTGTGTGGAGTCTGGAAATATTGTGGACCCAAGAACCTTGACCTCTCGGTGCCTGCGACGGGCTGACTGCTGGGAATGAAGCAGGATCAATGATGGGATAAAAATCAAGG	GTGAGCACCTCCGGGTCTGTCCCCAGGAGTACACCTGCTGTTCCAGTGAGACAGAGCAGAGGCTGATCAGGGAGACTGAGGCCACCTTCCGAGGCCTGGTGGAGGACAGCGGCTCCTTTCTGGTTCACACACTGGCTGCCAGGCACAGAAAATTTGATGGTGAGGACCTGGGGTCCCCAAACTCAGCTTCACAGCTCCTC	NA	can't get ensembl id
CASTOR3	TRAF2	7	100271838	-	9	136898713	+	E	E	GTCGGTGCCGGCAGGGCGCGGAGGGGGCGGGGGCCGCGGCTCGTCCCCCAGCGGATGAGCTGCCGCGGACGGGGCGCGGGCGGACGATGGAACTCCACATCCTGGAGCACCGGCTGCAAGTTGCCAGCGTCGCCAAGGAGAGTATCCCGCTGTTCACCTACGGGCCTGATCAAACTTGCCTTCCTGTTCTCCAAGACCAG	GGCTTTGTTCGCGGGGGTCACAGCTCTCATGGCTGCAGCTAGCGTGACCCCCCCTGGCTCCCTGGAGTTGCTACAGCCCGGCTTCTCCAAGACCCTCCTGGGGACCAAGCTGGAAGCCAAGTACCTGTGCTCCGCCTGCAGAAACGTCCTCCGCAGGCCCTTCCAGGCGCAGTGTGGCCACCGGTACTGCTCCTTCTGCC	NA	can't get ensembl id
CC2D2B	CCNJ	10	96027389	+	10	96044353	+	E	E	TACCTTTGGATTCTTACCTTAGGATCGAAAGGACTCTGAAGAGTAAAGTGATGGAATGGCGACCTAAACACCCAACACATTGGAATCGACAGTGTACTTTTATTTTGCGACAAATCCTTCCTAAGCTGGAATTTGGCATAGGAAGCTTTGTTTCATCTGAAGGAGATAATGAATTTGAAAGAATACTACAATTTTATTGG	ACTCGAGTTGCCGCGTCGGGCTGGGCGCGCCGCCGGGTCCCATGGAGCTGGAGGGGCAGTGGTGGCGAGGACAGCTGGCCGCCGATATTCACCAAGCGCTTCGCTACAAGGTAACTCCGAGGCCCGGCCTGCCTTCTCCTTCTGTGTGTCGCGCCAGTTGTTCTGAATCTCGGCTCTCTAGAAGGTCTAGTCAGGTTCTT	NA	read-through
CCDC126	FAM221A	7	23611553	+	7	23684499	+	E	E	ATTGAGTTTACTGTTGCTTGTATTTGGACTCATTTGGGGATTGATGTTACTGCACTATACTTTTCAACAACCAAGACATCAAAGCAGTGTCAAGTTACGTGAGCAAATACTAGACTTAAGCAAAAGATATGTTAAAGCTCTAGCAGAGGAAAATAAGAACACAGTGGATGTCGAGAACGGTGCTTCTATGGCAGGATATG	AATTGTTGGTGAGGATGATGGAGGGAAACTTTTTACTCCTGAAGAATATGAAGAATACAAAAGAAAAGTTTTACCTCTGCGCTTACAAAACAGATTATTTGTGAGCTGGCGGTCACCAACAGGGATGGATTGTAAACTTGTGGGCCCAGAGACACTGTGTTTTTGTACACATAGGTAAGATACTTTATTGCAAAGTTTTT	out-of-frame	intra-chromosomal
CCDC144CP	SPECC1	17	20336080	+	17	20245926	+	E	E	CAAGAATCTGAAAGTTGATGATAAATGTCCATCTGTATCACCATCAATGCCTGAAAATCAGTCAGCAACCAAAGAACTGGGACAGATGAACTTAACAGAACGAGAAAAGATGGACACTGGGGTTGTACTTCTCTCAGGGAATGATACTCTCCATGACCTGTGCCAATCACAGCTACCAGAAAACAAAGAGAGCAAAGAAG	ACCTGTGGATGAAGAGCCAGAGTCCTCTGAGGTCGATGCTGCTGGTCGGTGGCCTGGTGTCTGTGTTAGCAGAACATCTCCAACACCCCCAGAGTCGGCAACCACCGTTAAGTCACTTATCAAGTCATTTGACTTGGGACGCCCAGGTATTTAATCATTTTTTCTATAAGCAAAGCTCCAAATTCAAACTTTGGCCCGAC	NA	intra-chromosomal
CCDC18-AS1	STK33	1	93337377	-	11	8434243	-	E	E	ACTCTGAGGTGGAATGATTGGGAACCAATGAATAGTTGTTCAGTAAATGGTTTATATTTTACAGATGATGAAACTGAAACACAAAAAATTTAGATTAACTCTTAGGTGACAAAGCCAGGATTGAAGCTCATGCGGTCTGGCTCCAGAACAACTCTTCTTCATAGTTACGTTATACTGCCCCTGCATTGTTGGTATTGAAA	ACGGAGTCTCGCTCTGTCACCAGGCTGGAGTGCAGTGACACAATCTCGGCTCACTGCAACCTCTGCCTCCTGGGTTCAAGTCAACTGCAACCTCTGCCTCCTGGGTTCAAGTGATTCTCCTGCCTCAGCCTCCTGAGGGACTAAAGGCATGCACCACCATGCCCAGCAATTTTTTGTATTTTTAGTAGACACAGAATTTC	NA	inter-chromosomal
CCDC32	CBX3	15	40561981	-	7	26201745	+	E	M	CGTATATTCAAATAACTCAAAAGTGTTAAACCTTATGCCATCCTGCAAGAAAATGTGATGGCCCCAGGGCTACATGTGGATTTCTGATGCTGGAGTTTGAAAAACTTACATAAATAGATTGATTGTTGAGAATGGGAGCATATTGACATAAGATTCATTCTGCCTCTTGTTAGCCATTTTATTTTAAAAATATTTCCTGA	CTTCGGATGTGGCTTGAGCTGTAGGCGCGGAGGGCCGGAGACGCTGCAGACCCGCGACCCGGAGCAGCTCGGAGGCGGTGAAGTCGGTGGCTTTCCTTCTCTCTAGCTCTCGCTCGCTGGTGGTGCTTCAGATGCCACACGCGTCCCGGGGGCCCGGTTCTCCGCTCCCCTCCCCTCCCCTTCTCGCCGGACCCCGCGCC	NA	can't get ensembl id
CCDC32	CBX3	15	40562775	-	7	26201766	+	M	E	TGGCCAGGATCTCTGGGCTGAAATTTGTTCCTGTCTGCCAAATCCTGAACAAGAAGATGGTGCCAACAATGCATTCTCAGACTCCTTTGTGGATTCTTGCCCTGAAGGTGAAGGCCAGAGGGAGGTGGCTGACTTTGCTGTCCAGCCAGCTGTAAAGCCTTGGGCTCCCTTGCAGGATTCAGAAGTGTATTTAGCATCTC	TAGGCGCGGAGGGCCGGAGACGCTGCAGACCCGCGACCCGGAGCAGCTCGGAGGCGGTGAAGTCGGTGGCTTTCCTTCTCTCTAGCTCTCGCTCGCTGGTGGTGCTTCAGATGCCACACGCGTCCCGGGGGCCCGGTTCTCCGCTCCCCTCCCCTCCCCTTCTCGCCGGACCCCGCGCCGGGAGCTGCGGGAAGGAGTGG	NA	can't get ensembl id
CCDC69	ANXA6	5	151198997	-	5	151147926	-	E	E	GGAAGGGTTAGGACTCTGGTCACCAAGTTCCACGTAGGCCCAGGTGAGGGGATAAGAGATGCTGTGCTGATCCTGCTCAATCTCAGTCCTGCCCGGGACTCTCTGCCCCCAGGTGGAGAAGGAAAGGGAGCTAGAGCTTCGAGACAGACTGGATGAGCAGCAAAGGGTCCTGGAAGGAAAGAATGAAGAGGCCCTGCAAG	TGGATTCTGCTGCGAACCGGAGACCATGGCCAAACCAGCACAGGTAAGGGGCCTCTCTTTCCTGAAGGTGGTACTCAGCCTTCTCTGGGCCTGGGATCCTCCTGGAGCCACTAGGCCTGCTACAGAGACCCCTGGTACCTTCAGCTTGAAAAAAGGAGGAAAGGTTCTTAGGCTTTGCTTGCTCCTGTTACAAGTCATGG	NA	intra-chromosomal
CCNDBP1	EPB42	15	43194461	+	15	43197464	-	E	E	GCCACCCTAACCTAATCAGCATTTTAAATTTTGCATACTTCCTTCAGGTCCTTTTTCTAAATAATTTTTTTATTACTTGGGTCTTTAAAAATATTTGAACTCACCTTTTTATGGTAGGGCTCAGGGTGAATAACTTCTGTGTTTCTTTTCTAGTCTGCGAAACTTGTATCTGTTTTAAAGAAGGCACTTGAAATTACAAA	ATTCCGTTCAGTGTGGCCTGAAAACACCATGTGTGCCAAGTTCCAGTTCACGCCAACACATGTGGGGCTCCAGAGACTCACTGTGGAAGTGGACTGCAACATGTTCCAGAACCTAACCAACTATAAAAGCGTCACCGTGGTAGCCCCTGAACTATCAGCTTAAACTTCCAGCTCTATCACCACTCTCCTGCCAACCCTTG	in-frame	intra-chromosomal
CCPG1	PIGBOS1	15	55356312	-	15	55317867	-	E	E	CAGTGTTCAGATCATAGATTAATGGAGAAAACATTTAAAATTGTTTTAAATTTAAATACATTGAACTCTAACATAGATGAAAAATGTGTTTACTGCTTTCAGTCGACCTGATAAAAAGCAACGTATGGTAAATATTGAAAACTCCAGGCATCGAAAACAAGAGCAGAAGCACCTTCAGCCACAGCCTTATAAAAGGGAAG	ATTTGAAGAGATTTCCTGGGTGTGGAGTGTGACTTTCCAAAACCAGCTTTTCCTTGAGCTGTATTTGTTGCAGCAATGTTTAGGAGATTGACTTTTGCACAACTGCTTTTTGCCACTGTCCTTGGAATTGCTGGAGGAGTATATATTTTTCAACCAGTATTTGAACAGTATGCCAAAGATCAGAAGGAATTAAAAGAAAA	NA	read-through
CCSER2	WAPL	10	84373815	+	10	86473973	-	E	E	AAGACAGGAGTGAATGTACAAAACATACTTCTGGGAATAATTTGGTTTCACCAGATACAGACTACAGAGCTGGTTCTTCGTTTGAACTCTCTCCATCTGATAGCTCTGATGGAACATACATGTGGGATGAAGAAGGCTTGGAACCCATTGGAAATGTCCATCCAGTTGGGAGCTATGAGTCCTCTGAAATGAACAGCATA	TCACCCACAAAAGCTGTATATAATGCCAGACATTGGAATCATCCAGATTCAGAAGAACTGCCTGGGCCACCAGTAGTAAAACCTCAGAGTGTCACAGTAAGTGAACTGTACTTATTTATTTTGTGTTTTTTAATAAGCTATAAATTAAGCAGTTACTCTTTTAATTCATAATTTGTAAATCTTTGACTTTTCTATTTAAC	in-frame	intra-chromosomal
CD46P1	CR1L	1	207655275	+	1	207677389	+	E	E	CCACCCCCCTCAAATTACTGCAGCGTAGAAAATAAACCATATAAAAAGTTCCTTCATTATTATGTGTCTTATTAATTGCTATACAAAACAGTAACCCTTTCTTTTCCCATTTAGTTATTACTTAATTGGTAAAGAAATTCTATATTGTGAACTTAAAGGATCAGTAGCAGTTTGGAGCAGTAAGCCCCCAATATGTGAAA	ATCAATGCAATGTCCCGGAATGGCTTCCATTTGCCAGGCCTACCAACCTAACTGATGACTTTGAGTTTCCCATTGGGACATATCTGAACTATGAATGCCGCCCTGGTTATTCCGGAAGACCGTTTTCTATCATCTGCCTAAAAAACTCAGTCTGGACAAGTGCTAAGGACAAGTGCAAACGTAAGTAACTCTGGAGTGGG	NA	intra-chromosomal
CD46P1	CR1L	1	207657351	+	1	207677389	+	M	E	AAAAATGGAAAACACACCTTTAGTGAAGTAGAAGTATTTGAGTATCTTAATGCAGTAACTGATAGTTGTGATCCTGCACCTGGACCAGATCCATTTTCACTTATTGGAGAGAGCACGATTTATTGTGGTGACAATTCAGTATGGAATCATGCTGCTCCAGAGTGTAAAAGTCACCTTTCAATTTATTTCCTTCTTCATCT	ATCAATGCAATGTCCCGGAATGGCTTCCATTTGCCAGGCCTACCAACCTAACTGATGACTTTGAGTTTCCCATTGGGACATATCTGAACTATGAATGCCGCCCTGGTTATTCCGGAAGACCGTTTTCTATCATCTGCCTAAAAAACTCAGTCTGGACAAGTGCTAAGGACAAGTGCAAACGTAAGTAACTCTGGAGTGGG	NA	intra-chromosomal
CDC123	CELF2	10	12210322	+	10	11314139	+	E	E	ATGAGAAATTACGTGAGAATCTTACTTTGACATATATTTTCACATATGCTGTATTCCGGAAAAGATGTCTCCTGTTTGATTTATAATTTTTAGATGGAGCACTGCTTTTTGAAGCCCAGTGCAGTATTTAAATTTAATGTTTTATTTTTTTCCTCTTTTTCATGCAGTGGTCTGATGATGAGAACACAGCCACGCTTACG	TGGCTGCTTCAACCCCCAACTCCACTGCTGGTGCAGCCATGAACTCCTTGACCTCTCTCGGGACTCTGCAAGGACTGGCTGGAGCCACTGTTGGACTGAATAATATTAATGCACTAGCAGGTACCATCAACAGTGAGTATTTGCTGCTCTGGTGGACAGCCTTCCCCCAAATTCTCCACAGAAAGTGGTCAGCCAGAAAT	out-of-frame	intra-chromosomal
CDC123	RALGPS2	10	12238485	+	1	178821612	+	E	E	AACATTGCAGGATGCCTTTTTATGTTTGAAGTTTTGAGGTTTAGAAGCATGAAGTCCTCAGGGTCATTTATATTCTGCTGTCTTTGATTAAAATGTACTTTAATTTTCAAAAGGAGATTTACATTGTGAAATATTAGTTCATTAATAACTGACTTTTTTTCTCCTTTACAGTTGTGTTCGATATATACAGAGACAGTAGG	AAACTGTATGAGCTGAATAACCTTCATGCACTTATGGCAGTGGTTTCTGGCCTACAGAGTGCCCCAATTTTCAGGTTGACTAAAACATGGGCGGTGAGTAATATTCTTTAGTTAATGAAAGGTTAGACTTCCTGTGGAAAGGAAAGATATATTCATTTCCTTTGTAATTCTTATTAAAGTTAATATAATGATAATCAATA	in-frame	inter-chromosomal
CDC14B	GSE1	9	96619219	-	16	85648552	+	E	E	GGCCATGGTCGTGGCCCCCTGACGGGCCGCGGCCGCCTCCATGAAGCGGAAAAGCGAGCGGCGGTCGAGCTGGGCCGCCGCGCCCCCCTGCTCGCGGCGCTGCTCGTCGACCTCGCCGGGTGTGAAGAAGATCCGCAGCTCCACGCAGCAAGACCCGCGCCGCCGGGACCCCCAGGACGACGTGTACCTGGACATCACCG	GGTCCTCACTGAGCAGCGAGTCGTCCCCCGTGTCCTCTCCGGCCACCAACCACAGCTCCCCCGCCAGCACACCCAAGCGCGTGCCCATGGGCCCTATCATCGTCCCCCCTGGGGGCCACAGCGTGCCCAGCACCCCCCCCGTGGTGACCATCGCTCCAACCAAAACCGTGAATGGTGTCTGGAGGAGTGAGAGCCGGCAG	in-frame	inter-chromosomal
CDC42BPA	THUMPD3-AS1	1	227193786	-	3	9390497	-	E	E	TTTTTCACCCTTATTAGTTTACTGAGTACATTTTATTTTTTTCATTCACAGTACCTGGTTATGGATTATTATGTTGGTGGGGATTTGCTTACTCTACTCAGCAAATTTGAAGATAGATTGCCTGAAGATATGGCTAGATTTTACTTGGCTGAGATGGTGATAGCAATTGACTCAGTTCATCAGCTACATTATGTACACAG	GTTGCTCCTTGAGGGCAGGACAGTTCTTATGGCTTTATCCGTTGCGTAAGCACAGAGAGGTCTGCGAGGTCAAAACTATTGTCATGATAGCAAGATGCCTGTCTTTTTCATTTATTCTCACGGTGTGCAGAGGCTACATGATGTGTGATGACATCCTCATTGATGTTAATGAATGGTGCTATACTTGAATTTTCTAAGGT	NA	inter-chromosomal
CDKAL1	KCNQ5	6	20846178	+	6	73003908	+	E	E	GAAAGAGCACTTTTGTGTATGTTTTGAGGTATCCCCATGTTAAGTATATGCTATCTTTAGAAATTTGAGTCTTATTTATTGTTATCATTTGAACAGGTGTCTCAATGCTTGTACCTACTGCAAAACTAAACACGCCAGAGGAAATTTGGCCAGTTATCCAATTGATGAACTAGTAGATAGAGCCAAACAATCTTTTCAAG	TTTTCTCCTTGTCTTTGGTTGCTTGATTTTGTCAGTGTTTTCTACCATCCCTGAGCACACAAAATTGGCCTCAAGTTGCCTCTTGATCCTGGTAAGTGAAACATGAACAAGAACGTACATGAATGTTGTATAAGAACTGCCTATAACATTTATACTATGCATCTTATCCTACAAAAAAATCCTATCTAAAAAAGAGTTAC	out-of-frame	intra-chromosomal
CEP170	ZBTB18	1	243255040	-	1	244053788	+	E	E	TTACCGCTATGTGTGGGGCGTGTGTGGAATAACGTTATTGCCCAGCGGAGCTGAGGGCCCCGGAGCTCGACCGCAGCGGCAGCGACGACAACAGCGGCGACGACGACGACGACGAGGTGGGGGGAGGACGGCGTGCGAGAGACTCACGGGACGCGACGCGCCCCGCCTCCCCCGTCCGGTCCCTCTCTCCACGGTAAGGG	GTTATGAAGACAGTATGGAGTTTCCAGACCATAGTAGACATTTGCTACAGTGTCTGAGCGAGCAGAGACACCAGGGTTTTCTTTGTGACTGCACTGTTCTGGTGGGAGATGCCCAGTTCCGAGCGCACCGAGCTGTACTGGCTTCATGCAGCATGTATTTCCACCTCTTTTACAAGGACCAGCTGGACAAAAGAGACATT	NA	intra-chromosomal
CEP63	EPHB1	3	134552012	+	3	134597801	+	E	E	ATATATAAATGAAGAATATGACTTAGCCTAATGAAAATTCCATGTGGAAAAATTTTGTAAGATGCATGTGATTTACATGTTATATTTATTTTTTTCTGTTTTCCCCTTTTCAGGAGATTTTGGATCAGCTGGAGTCACTCAAATTAGAAAATCGTCATCTTTCTGAAATGGTGATGAAATTGGAATTGGGTTTACATGAG	GTATTGCCTCCAGCACACTGTTTACATTCCTACTGTGTCTCAGCATCTGTTCTCCTGGGAATAGAACTGGTCCACCTGAACATATGATCTGTGCTGCTGTTGGTGCAGGAGGACAGGAGGGAAATAAGCTGGAAGCCATGGATGTGGAGAGTCTGGCTTCAAGATGGAGCTTGTTTACCTGCAGGTAGGGCTCCACCTCT	NA	read-through
CEP63	EPHB1	3	134574907	+	3	134597801	+	M	E	ACTGATCCACCTCAGCCTCCTGAGTAGCTGGGACTTCAGGCACGTGCCACCACACCTGGCTAATTTTTTATATTTTTTTTTGTAGAGATGGGGTTTTACCATGTTGTCCAGTCTGGTTTTGAACTTCGGGATTCAAGCAATCCGCCAGCCTCAGCGTCCCAAAGTGCTGGAATTACAAGTGTGAGCTACCACCACTGGCA	GTATTGCCTCCAGCACACTGTTTACATTCCTACTGTGTCTCAGCATCTGTTCTCCTGGGAATAGAACTGGTCCACCTGAACATATGATCTGTGCTGCTGTTGGTGCAGGAGGACAGGAGGGAAATAAGCTGGAAGCCATGGATGTGGAGAGTCTGGCTTCAAGATGGAGCTTGTTTACCTGCAGGTAGGGCTCCACCTCT	NA	read-through
CEP63	EPHB1	3	134574908	+	3	134597801	+	M	E	CTGATCCACCTCAGCCTCCTGAGTAGCTGGGACTTCAGGCACGTGCCACCACACCTGGCTAATTTTTTATATTTTTTTTTGTAGAGATGGGGTTTTACCATGTTGTCCAGTCTGGTTTTGAACTTCGGGATTCAAGCAATCCGCCAGCCTCAGCGTCCCAAAGTGCTGGAATTACAAGTGTGAGCTACCACCACTGGCAG	GTATTGCCTCCAGCACACTGTTTACATTCCTACTGTGTCTCAGCATCTGTTCTCCTGGGAATAGAACTGGTCCACCTGAACATATGATCTGTGCTGCTGTTGGTGCAGGAGGACAGGAGGGAAATAAGCTGGAAGCCATGGATGTGGAGAGTCTGGCTTCAAGATGGAGCTTGTTTACCTGCAGGTAGGGCTCCACCTCT	NA	read-through
CEP85	CATSPER4	1	26239838	+	1	26197686	+	E	E	ACTGTGCCTGGCCAAATACTTGAATATTCTATATGGTTTTGACAGTTTCAGTTGAATGGGAACTGAGTTGCGGGGAATTAAAGATACTTCAGAGAACTGACTGGTTATTCCTTCATTCTACAGTTGGCTTAAATAACTGTGATTGATGGCCATGCAGGAGAAATATCCAACTGAGGGGATCTCTCACGTCACTTCACCGA	GACGGCTGGAACATCCTCAACTTCATTATCGTCTTTATCTTGCTCTTGCGGTTCTTCATTAATGAAATCAATATTCCCTCCATCAACTACACTCTCAGGTGAGCGGGGAGCTCTGGAGAAATGAGGGGGACCTATCTGGAACCCAGGAATGAGATGGGGGGATAACGACCAGCTGGAGATCAGCTTTGCCTCTCTGGGCA	out-of-frame	intra-chromosomal
CEP85L	UBE2J1	6	118632453	-	6	89343756	-	E	E	CTCAGATATATGTGTTAACTGTTACATATTTCCCTTTTTAGGCCCAGATTATTCATCAGCATGGCTACCTGCTAATGAATCATTGTGGCAGGCCACAACTGTTCCATCTAACCATCGAAATAACCATATCAGGAGACACAGTATAGCTTCTGACAGTGGAGACACTGGCATTGGAACTTCCTGTTCTGATAGCGTGGAAG	CTGTTAAACGTTTAATGAAAGAAGCGGCAGAATTGAAAGATCCAACAGATCATTACCATGCGCAGCCTTTAGAGGTTAGTTTCTATCTCCATGTTCTTCATATGGATTTTAATATTTAAAACAAATTTTTTAAAATTGCTTTTCATTGCTTTGAGTCATTACAGATGTGTGTGATGTAGTTTGACGTTTTATTCACCATA	in-frame	intra-chromosomal
CHCHD2	PHKG1	7	56102867	-	7	56088975	-	E	E	CTAGGCATAAGTATGATTTTCTTTCTCAGCAATGTTGAATGTTTTGCCTTTGCAGGAGCCTCAGGGAACCCAGCCAGCACAGCAGCAGCAGCCTTGCCTCTATGAGATCAAACAGTTTCTGGAGTGTGCCCAGAACCAGGGTGACATCAAGCTCTGTGAGGGTTTCAATGAGGTGCTGAAACAGTGCCGACTTGCAAACG	AGCCACCCAGAGTTCCCTCACTGAAGATCTGAGCATGACCCGGGACGAGGCACTGCCGGACTCTCATTCTGCACAGGACTTCTATGAGAATTATGAGCCCAAAGAGATCCTGGGCAGGTAAAGCCCAAGCTTTCCCCACGAAGTGCTGTCCTAGGCTCCAGCAGACCCTGTGGGCTACAGCCAGCTCTGCTCCACCCCGA	NA	read-through
CHD2	LINC01578	15	92901299	+	15	92883744	+	E	E	CTTTGTTCCTGATAATAAAAAGCATCGATAGAAGCCGGGACCTTACCTTTCTTTCAACTTTTGACAGTAAATACCTGGGCACAGGACTTCAAAGCAAACACAGATTCCCCCTCCCCCTTAATATTTAAGAATTAAAAGATGATGAGAAATAAGGACAAAAGCCAAGAGGAGGACAGTTCGCTACACAGCAATGCATCGAG	CCGATTTTGAAACGGCTGCAGTGATACATGCGAAGGTACTTGCTGCTTATTAAACCTTTATGACGTTAAGGTTGTCTTTGAAAAATGCAAGTTGGAGGAGTGCTTCTGGTATTTCAGAATTACGAAGACAAGTTTACTGTGTCGTCAAGGCTGTTTAATGGAAATAGATTTGATAATTACGGTGCTAGCTAGCTGATGAC	NA	intra-chromosomal
CHD2	LINC01578	15	92901299	+	15	92885515	+	E	E	CTTTGTTCCTGATAATAAAAAGCATCGATAGAAGCCGGGACCTTACCTTTCTTTCAACTTTTGACAGTAAATACCTGGGCACAGGACTTCAAAGCAAACACAGATTCCCCCTCCCCCTTAATATTTAAGAATTAAAAGATGATGAGAAATAAGGACAAAAGCCAAGAGGAGGACAGTTCGCTACACAGCAATGCATCGAG	GTGACTTAAGAGATTAAAATTAATTTGGTTGCTGTTGGTTCTGAACAAATAATGAGTTCTTTTATTTGAGGTAAGAGTGGGTTAATTTTTATTGTTTTGACAAAAATTAGCTTATTAGGCTTTTGTTTTATCTTTAATAATTTACATTTCAATTAATGAATGGGTATCATTTTTAAAAGTTGTGATTATGAATATGAGTA	NA	intra-chromosomal
CHD2	LINC01578	15	92901301	+	15	92885517	+	E	E	TTGTTCCTGATAATAAAAAGCATCGATAGAAGCCGGGACCTTACCTTTCTTTCAACTTTTGACAGTAAATACCTGGGCACAGGACTTCAAAGCAAACACAGATTCCCCCTCCCCCTTAATATTTAAGAATTAAAAGATGATGAGAAATAAGGACAAAAGCCAAGAGGAGGACAGTTCGCTACACAGCAATGCATCGAGGT	GACTTAAGAGATTAAAATTAATTTGGTTGCTGTTGGTTCTGAACAAATAATGAGTTCTTTTATTTGAGGTAAGAGTGGGTTAATTTTTATTGTTTTGACAAAAATTAGCTTATTAGGCTTTTGTTTTATCTTTAATAATTTACATTTCAATTAATGAATGGGTATCATTTTTAAAAGTTGTGATTATGAATATGAGTAAA	NA	intra-chromosomal
CHD2	LINC01578	15	92929091	+	15	92883744	+	E	E	GTGCTTAGGTTTCTTTGTGTCTAAAAGCTCATATTGAATAATGGTATATTGAGTAGACTGTTGATCCAGGAGATAGTGTTGTCCCGAAGAACTGTGAATTAAAGTCTGTAATCATTTTTCCCCCCTCACACACTGAAGGCAAGTAGCGGGTCTGAGAGTGGGAGCCCAAAAAGAAGAGGCCAGAGGCAGCTGAAAAAACA	CCGATTTTGAAACGGCTGCAGTGATACATGCGAAGGTACTTGCTGCTTATTAAACCTTTATGACGTTAAGGTTGTCTTTGAAAAATGCAAGTTGGAGGAGTGCTTCTGGTATTTCAGAATTACGAAGACAAGTTTACTGTGTCGTCAAGGCTGTTTAATGGAAATAGATTTGATAATTACGGTGCTAGCTAGCTGATGAC	NA	intra-chromosomal
CHD2	LINC01578	15	92929091	+	15	92885515	+	E	E	GTGCTTAGGTTTCTTTGTGTCTAAAAGCTCATATTGAATAATGGTATATTGAGTAGACTGTTGATCCAGGAGATAGTGTTGTCCCGAAGAACTGTGAATTAAAGTCTGTAATCATTTTTCCCCCCTCACACACTGAAGGCAAGTAGCGGGTCTGAGAGTGGGAGCCCAAAAAGAAGAGGCCAGAGGCAGCTGAAAAAACA	GTGACTTAAGAGATTAAAATTAATTTGGTTGCTGTTGGTTCTGAACAAATAATGAGTTCTTTTATTTGAGGTAAGAGTGGGTTAATTTTTATTGTTTTGACAAAAATTAGCTTATTAGGCTTTTGTTTTATCTTTAATAATTTACATTTCAATTAATGAATGGGTATCATTTTTAAAAGTTGTGATTATGAATATGAGTA	NA	intra-chromosomal
CHD2	LINC01578	15	92929091	+	15	92885552	+	E	M	GTGCTTAGGTTTCTTTGTGTCTAAAAGCTCATATTGAATAATGGTATATTGAGTAGACTGTTGATCCAGGAGATAGTGTTGTCCCGAAGAACTGTGAATTAAAGTCTGTAATCATTTTTCCCCCCTCACACACTGAAGGCAAGTAGCGGGTCTGAGAGTGGGAGCCCAAAAAGAAGAGGCCAGAGGCAGCTGAAAAAACA	GTTCTGAACAAATAATGAGTTCTTTTATTTGAGGTAAGAGTGGGTTAATTTTTATTGTTTTGACAAAAATTAGCTTATTAGGCTTTTGTTTTATCTTTAATAATTTACATTTCAATTAATGAATGGGTATCATTTTTAAAAGTTGTGATTATGAATATGAGTAAACTATCAAATAATTTGACAAAAGCCTTTAAGCCTTT	NA	intra-chromosomal
CHD2	LINC01578	15	92929091	+	15	92886169	+	E	E	GTGCTTAGGTTTCTTTGTGTCTAAAAGCTCATATTGAATAATGGTATATTGAGTAGACTGTTGATCCAGGAGATAGTGTTGTCCCGAAGAACTGTGAATTAAAGTCTGTAATCATTTTTCCCCCCTCACACACTGAAGGCAAGTAGCGGGTCTGAGAGTGGGAGCCCAAAAAGAAGAGGCCAGAGGCAGCTGAAAAAACA	GTATGCCATTTTGAAGACTGAGACGTTGGAGTTTTATCCTAGAGGATAAAGGAAATCTTTGGGAAAGTCAGTATTTTATATAGCAAGTAAGTAAATGTTTTTACCCAACATCTGCAATTGAATAGTTACCAACATTTAAGTAGAAAAATACCATTAAAGTTTGTTAATGAAACAAACTGTAGACTACTTATCACTGAAAG	NA	intra-chromosomal
CHD2	LINC01578	15	92956649	+	15	92885515	+	E	E	TTACTTTAGACTGTGCTGGGCAGTATTAACTGGGCCTTTCTGGGAGTGGATGAAGCCCATCGGTTGAAGAATGATGACTCTTTATTGTATAAAACTCTGATTGATTTCAAGTCCAACCATAGGCTCCTGATTACGGGGACCCCTCTTCAGAATTCCCTCAAAGAGCTCTGGTCCTTGCTGCACTTTATTATGCCGGAGAA	GTGACTTAAGAGATTAAAATTAATTTGGTTGCTGTTGGTTCTGAACAAATAATGAGTTCTTTTATTTGAGGTAAGAGTGGGTTAATTTTTATTGTTTTGACAAAAATTAGCTTATTAGGCTTTTGTTTTATCTTTAATAATTTACATTTCAATTAATGAATGGGTATCATTTTTAAAAGTTGTGATTATGAATATGAGTA	NA	intra-chromosomal
CHD2	LINC01578	15	93024791	+	15	92886169	+	M	E	TCTCAGAAATCTCCTCACGATTCCAAGTCACCCCTGGATCATAGGTCTCCTTTGGAGAGATCACTAGAACAGAAAAACAACCCAGATTATAACTGGAATGTTCGGAAAACATAAAGGACAGCTCGTAAAGGAGAGAGTAAGAGTCACCAAACACGTGGATATTTTTGGTCTGATCCTACAGTAGCCGGTTATCTAGACCA	GTATGCCATTTTGAAGACTGAGACGTTGGAGTTTTATCCTAGAGGATAAAGGAAATCTTTGGGAAAGTCAGTATTTTATATAGCAAGTAAGTAAATGTTTTTACCCAACATCTGCAATTGAATAGTTACCAACATTTAAGTAGAAAAATACCATTAAAGTTTGTTAATGAAACAAACTGTAGACTACTTATCACTGAAAG	NA	intra-chromosomal
CHRNA7	RN7SL4P	15	32163708	+	3	15738543	+	E	M	GTGTAATCTTGGCTCACTGCAACCTCCACCTCCTGGATTCAAGCAATTCTCCTGCCTCAGCCTCCTAAGTAGCTGGGACTACAGGTGCCTGCCACCACACCTGGCCAATTTTTTTTTGTATTTTTAGTAGAGATGGGGTTTCACTATGTTGGCCAGGCTGATGTCGAACTCCTGACCTCGTGATCTGCCCACCTCAGCCT	CCCAGCTACTCGGGAGGCTGAGGTGGGAGGATCGCTTGAGCCCAGGAGTTCTGGGCTGTAGTGCGCTATGCCGATCGGGTGTCCGCACTAAGTTCGGCATCAATATGGTGACCTCCCGGGAGCGGGGGACCACCAGGTTGCCTAAGGAGGGGTGAACCGGCCCAGGTCGGAAACAGAGCAGGTCAAAACTCCCGTGCTGA	NA	inter-chromosomal
CHURC1	FNTB	14	64924126	+	14	64987015	+	E	M	TTAATCATCTTCACTAAAGATTTTGAAATGTAAAGAAATTAAATTCCTGTTTCTGATATTTTAGGGTAATACCTGCCTGGAGAATGGATCTTTCTTACTGAACTTTACAGGCTGTGCAGTGTGCAGTAAGCGGGATTTTATGCTGATCACAAACAAATCCTTGAAAGAAGAAGATGGAGAAGAAATAGTTACCTATGATC	AGCCGCTGTACAGTCTGAGGCCCGAGCACGCGCGAGAGCGGTTGCAGGACGACTCGGTGGAAACAGTCACGTCCATAGAACAGGTGAGGTGGCAGGACTGGGCGAGGCGCCCGCGCGATGTGTTCTGGGAGCGCGAGTCCCGTTCGTAGGGCCGCCCGGGTGCGGAACTCACCGGGGAACTACGACTCCCACAGCGCACC	in-frame	intra-chromosomal
CIRBP	FAM174C	19	1274440	+	19	1277183	+	E	E	AGGCCGGGAGGGGCAGCTGTGAGCCCTGTGGAGGACGTTGGGAGTAACGCTGCTTTGCTTTGGCAGGTTGAAGGGGCCCGGCCAGGACTCGGGGAAGGGTGGCCTGAGAGCAGCGATGACCTCTGGGGTCACTGTCCCAGGAGGGACTTCACCTGGAACAAGAGCTGGAGGCAGCCGCTTGCCCAGGAGGCTTGTCCCCT	GTTGAAGAAGCCTCAGCGGAGGCGATACGGCCTCCTCGCCAACACTGAGGACCCCACGGAGATGGCCTCGCTGGACAGCGACGAGGAGACGGTGTTTGAGTCCCGGAATCTGAGATGGTGTGCACCCTTCCCCAGCTCTGGGGCCTCGGTGGGCAGGCTGGGCTGGAGACTCAGCAGGACCCTGGGGACTTGGCCAAGCC	NA	can't get ensembl id
CIRBP	FAM174C	19	1274440	+	19	1278777	+	E	E	AGGCCGGGAGGGGCAGCTGTGAGCCCTGTGGAGGACGTTGGGAGTAACGCTGCTTTGCTTTGGCAGGTTGAAGGGGCCCGGCCAGGACTCGGGGAAGGGTGGCCTGAGAGCAGCGATGACCTCTGGGGTCACTGTCCCAGGAGGGACTTCACCTGGAACAAGAGCTGGAGGCAGCCGCTTGCCCAGGAGGCTTGTCCCCT	ATGCTGAGCCAGGGAGGCGGCCCTTCCAGCAGCCATGAGGGAAGGACAGGAGATGGGGCCCACCCCAGTGCCCAGCAACCCCCTGCTCCACCGCTCATTCCCCTGCTGGCCCCGGGGCTGGTCTCACCCAGTGCCAACCCGAGAGCTCCTTTTGGAACCTGCACAGCCCGCCGACCTGTTGCCACCTGCACCCACCGCTG	NA	can't get ensembl id
CIRBP	FAM174C	19	1274442	+	19	1277185	+	E	E	GCCGGGAGGGGCAGCTGTGAGCCCTGTGGAGGACGTTGGGAGTAACGCTGCTTTGCTTTGGCAGGTTGAAGGGGCCCGGCCAGGACTCGGGGAAGGGTGGCCTGAGAGCAGCGATGACCTCTGGGGTCACTGTCCCAGGAGGGACTTCACCTGGAACAAGAGCTGGAGGCAGCCGCTTGCCCAGGAGGCTTGTCCCCTGT	TGAAGAAGCCTCAGCGGAGGCGATACGGCCTCCTCGCCAACACTGAGGACCCCACGGAGATGGCCTCGCTGGACAGCGACGAGGAGACGGTGTTTGAGTCCCGGAATCTGAGATGGTGTGCACCCTTCCCCAGCTCTGGGGCCTCGGTGGGCAGGCTGGGCTGGAGACTCAGCAGGACCCTGGGGACTTGGCCAAGCCAT	NA	can't get ensembl id
CLEC7A	SMG1P2	12	10127747	-	16	29539087	-	E	E	CACCGTGCAAGGCCAGATTTTTGATGAACTGTAGAATTAAACTGCCCCACCATCCGTCATTCTCTTTCTTTATTCCATTTCTGCCCCCTCTGGCTCCTCAGGATCGTGTGCTGCATCTCCTCCTTGGCGCCTCATTGCTGTAATTTTGGGAATCCTATGCTTGGTAATACTGGTGATAGCTGTGGTCCTGGGTACCATGG	CAATAACAATCACACAGAAATTCAAGAAATTTCTTTAGCATTAAGAAGTCACATGAGTAAAGCACCAAGTAATACATTCCACCCCCAAGATTTCTCTGATGTTATTAGTTTTATTTTGTATGGGAACTCTCATAGAACAGGGTAAGGCATTTCTTTGACTATTTTATCTAGGAAAGATAATTTTAAGATTCCCTTTACTT	NA	inter-chromosomal
CLEC7A	SMG1P5	12	10127747	-	16	30279073	-	E	E	CACCGTGCAAGGCCAGATTTTTGATGAACTGTAGAATTAAACTGCCCCACCATCCGTCATTCTCTTTCTTTATTCCATTTCTGCCCCCTCTGGCTCCTCAGGATCGTGTGCTGCATCTCCTCCTTGGCGCCTCATTGCTGTAATTTTGGGAATCCTATGCTTGGTAATACTGGTGATAGCTGTGGTCCTGGGTACCATGG	CAATAACAATCACACAGAAATTCAAGAAATTTCTTTAGCATTAAGAAGTCACATGAGTAAAGCACCAAGTAATACATTCCACCCCCAAGATTTCTCTGATGTTATTAGTTTTATTTTGTATGGGAACTCTCATAGAACAGGGTAAGGCATTTCTTTGACTATTTTATCTAGGAAAGATAATTTTAAGATTCCCTTGACTT	NA	inter-chromosomal
CLEC7A	SMG1P6	12	10127747	-	16	29437322	-	E	E	CACCGTGCAAGGCCAGATTTTTGATGAACTGTAGAATTAAACTGCCCCACCATCCGTCATTCTCTTTCTTTATTCCATTTCTGCCCCCTCTGGCTCCTCAGGATCGTGTGCTGCATCTCCTCCTTGGCGCCTCATTGCTGTAATTTTGGGAATCCTATGCTTGGTAATACTGGTGATAGCTGTGGTCCTGGGTACCATGG	CAATAACAATCACACAGAAATTCAAGAAATTTCTTTAGCATTAAGAAGTCACATGAGTAAAGCACCAAGTAATACATTCCACCCCCAAGATTTCTCTGATGTTATTAGTTTTATTTTGTATGGGAACTCTCATAGAACAGGGTAAGGCATTTCTTTGACTATTTTATCTAGGAAAGATAATTTTAAGATTCCCTTGACTT	NA	inter-chromosomal
CLEC7A	SMG1P7	12	10127747	-	16	70232804	-	E	E	CACCGTGCAAGGCCAGATTTTTGATGAACTGTAGAATTAAACTGCCCCACCATCCGTCATTCTCTTTCTTTATTCCATTTCTGCCCCCTCTGGCTCCTCAGGATCGTGTGCTGCATCTCCTCCTTGGCGCCTCATTGCTGTAATTTTGGGAATCCTATGCTTGGTAATACTGGTGATAGCTGTGGTCCTGGGTACCATGG	CAATAACAATCACACAGAAATTCAAGAAATTTCTTTAGCATTAAGAAGTCACATGAGTAAAGCACCAAGTAATACATTCCACCCCCAAGATTTCTCTGATGTTATTAGTTTTATTTTGTATGGGAACTCTCATAGAACAGGGTAAGGCATTTCTTTGACTATTTTATCTGGGAAAGATAATTTTAAGATTCCCTTGACTT	NA	inter-chromosomal
CLN6	CALML4	15	68211263	-	15	68197628	-	E	E	AGGCGAGGCCCCGGGTAGGGAATAAGGCAGTGGGGGAGGCCTGGGACTGGGAGAAGGGTGGTCAGAGGGGATGCTTGGGGCCCCAGCACCTCCCTGGACTGACATCGACATCCCCCGACTCTGCCCTGCCCGTTCCTCCCTCAGATCGACTCCTTTGAGCTGCTCTACTATTATGATGAGTACCTGGGTCACTGCATGTG	ACGGAAATGGAGAGCTGGATTTCTCCACTTTTCTGACCATTATGCACATGCAAATAAAACAAGAAGACCCAAAGAAAGAAATTCTTCTAGCCATGTTGATGGTGGACAAGGAGAAGAAAGGTTACGTCATGGCGTCCGACCTGCGGTCAAAACTCACGAGTCTGGGGGAGAAGCTCACCCACAAGGAAGGTAACAGCCTG	in-frame	read-through
CLUHP3	ZNF720	16	31706999	+	16	31723258	+	E	E	GCTGTCTGTGGGGAGAGAGGAGAAGGGACTTCCCAGAGCAGGTTGCAGTGCACAGGCTGAGCCCATGTCTCCCTCCCTGGTCCCTCTGCAGCCCCAGTACTGGAACGAGGAGCTGCAGATGATGAGGGACCTACCCAACAAGAACCAACCTGAGCAGCTGCTTCAAGAAAAAGCCATGTTCAAGGTGCCTGAATCCCCTG	GTCTCGCTGTCTCTAAGCCGGACCTGATCACCTTTTTGGAGCAAAGGAAAGAGCCCTGGAATGTGAAGAGTGCAGAGACAGTAGCCATCCAGCCAGGTAGGTGGGAGTGAATGAAGTAGATGACATGGGCGAGAGGTCCAGAGATTAAGAAAGAACCAGACCTTGAAGTGTGGATTGGGAAGTTCTCCAGTGGAAATGAT	NA	intra-chromosomal
CLUHP3	ZNF720	16	31706999	+	16	31753766	+	E	E	GCTGTCTGTGGGGAGAGAGGAGAAGGGACTTCCCAGAGCAGGTTGCAGTGCACAGGCTGAGCCCATGTCTCCCTCCCTGGTCCCTCTGCAGCCCCAGTACTGGAACGAGGAGCTGCAGATGATGAGGGACCTACCCAACAAGAACCAACCTGAGCAGCTGCTTCAAGAAAAAGCCATGTTCAAGGTGCCTGAATCCCCTG	ATATCTTTTCTCATGATACTCAAGGCCTCTTAAGAAAGAAGCTTATAGAAGCATCATTCCAAAAAGTGATATTGGATGGATATGGGAGCTGTGGCCCTCAGAATTTAAACTTAAGGAAAGAGTGGGAAAGTGAGGGTAAGTGTGAAGGTCACAATGGATATTATGATGGACATACAAAATGTAAGACAACTACCTATAAC	NA	intra-chromosomal
CLUHP3	ZNF720	16	31707000	+	16	31722627	+	E	E	CTGTCTGTGGGGAGAGAGGAGAAGGGACTTCCCAGAGCAGGTTGCAGTGCACAGGCTGAGCCCATGTCTCCCTCCCTGGTCCCTCTGCAGCCCCAGTACTGGAACGAGGAGCTGCAGATGATGAGGGACCTACCCAACAAGAACCAACCTGAGCAGCTGCTTCAAGAAAAAGCCATGTTCAAGGTGCCTGAATCCCCTGG	GACTGTTGACATTCAGGGATGTGGCCATAGAATTCTCTCGGGAGGAGTGGGAACACCTGGACTCAGATCAGAAGCTTTTATATGGGGATGTGATGTTAGAGAACTACGGAAACCTGGTCTCTCTGGGTGAGGATAACTTGCCTTTGGAATATCTAATATCTAATAACTAAGGGTTTTATTTCTTTCCTTTGTAGAATGTC	NA	intra-chromosomal
CNN2	MAEA	19	1032696	+	4	1339074	+	E	E	GGCCCATCTAACAGGTGGGGAGACTGAGGCCCACTCACTGTCCCTCTCCTGCCTCTTCCCAGCTAGAAAACCTGTCCAACTTCATCAAGGCCATGGTCAGCTACGGCATGAACCCTGTGGACCTGTTCGAGGCCAACGACCTGTTTGAGAGTGGGAACATGACGCAGGTGCAGGTGTCTCTTCTCGCCCTGGCGGGGAAG	TCTCTGCTTTCTATCCGTCAAGATGATAAAGTCGTGTGCCCGAGAACCAAAGAAGTCTTCCACTTCTCACAAGCCGAGAAGGTGTACATCATGTAGGCCCCACGTCGTGAAGCGCACGCCTCGGGGACGGGCTGCAGTGGGCGGGGAGGCCACGCCTTCCTCCTGTCCCACGCTCCAGCCTGCCGCGGCGTTTCTGTTTC	in-frame	inter-chromosomal
CNN2	SBNO2	19	1032696	+	19	1127765	-	E	E	GGCCCATCTAACAGGTGGGGAGACTGAGGCCCACTCACTGTCCCTCTCCTGCCTCTTCCCAGCTAGAAAACCTGTCCAACTTCATCAAGGCCATGGTCAGCTACGGCATGAACCCTGTGGACCTGTTCGAGGCCAACGACCTGTTTGAGAGTGGGAACATGACGCAGGTGCAGGTGTCTCTTCTCGCCCTGGCGGGGAAG	GACTCCTCCTATTTTGAGGACTTCTCCAACATCTCCATCTTCTCCTCGTCCGTGGACTCCCTGTCGGACATCGTGGACACGCCCGACTTCCTGCCGGCTGACAGCCTCAACCAGGTGTCCACCATCTGGGACGATAACCCTGCCCCCTCCACCCACGATAAGGTCAGTGCGCCCGGTGCCCCCAGCCAGCCCCGACCCAC	in-frame	intra-chromosomal
CNPPD1	SLC23A3	2	219173350	-	2	219169406	-	E	E	GTGGGTCCTGAGTGGTATGAGGGTGCCACTGGGCTGGCTGCAGGACAGTTGCATACTCTTGTCATTTCTCCACTTCCCCCAGTGTGGCTGAGCAGCAGGGACGGTGGCGAGGCTGGTACACCTACACAGACCTGTGTGTGCTGCTGGAGCAGCCGACCTGGCAGTTGGCCCTGGGCTCCCTCTGCCAGCGGCTGGTAAAG	GCTGCCTCTTGTCCAGGCTCCATCCTTAGAGTTCCTTATCCCTGCTCTGGTGCTGACCAGCCAGAAGCTACCCCGGGCCATCCAGACACCTGGAAACTGTGAGCACAGAGCAAGGGCAAGGGGTAAGGGTGGGGCTGGGTTCTCATCTGAGCATGCAGGTGTAGGTGGGTGCAGAATTGAGATTGGGCAGTGGTGAGACT	out-of-frame	read-through
COPS7B	VPS13B	2	231781883	+	8	99038423	+	E	E	TGCACTCGGTTCCTCTGTAACTTAGACTCCAGTGTGCCGCGCAGTGTGCGCAAATTCACAAACCCGCCCGCTGAGTTGGTCGTTTCGGAATCCCGAGACTTGAAACCCAACGGGAAGACCCTTCTCACCCTCAAAAGAAGATGACAGCCCGCAGAGAGTTAACTTCTGTTTACATGGAACTCAGACATCTGCAAATCATG	GAACTGAAATTACCATTCACTTTTTTAAGTGGACATATTCATGAATTGAGGATTCATGTACCATGGACAAAACTGGGTTCAGAACCAGTGGTAATTACCATCAATACTATGGAATGCATTTTGAAACTTAAGGATGGGATACAGGTAAGAAATTATTGAACCAAGTTGTTTATGTTAACTAATTTTAGTAGTATTTGACA	in-frame	inter-chromosomal
COQ8B	NUMBL	19	40691592	-	19	40686995	-	M	E	TTATCTTTGCCAACATTTGAGGGAGCCTTGGGCCGCTGCATGTCGTTATGCAGATCAGACTCATCAGGGGGAGCCCTCACCTCTGCCTCAAGCCTCCCGTGGAAGGCGAGATGGTCCTGGAGGCAGTCCTCACCTCTGCCTCCCTCGCTCCTCCAACAGCTGCCTTCTCCCGGGTTCCAGCCTCTCAGTGTGTTGGAGAG	GGCGGACCCCGGAGGCCTGAGCGGCACCTGCCCCCAGCCCCCTGTGGGGCCCCGGGGCCCCCAGAAACCTGCAGGACGGAGCCAGGTGAGCGACCAGCCTGGGACAGGGCAGGGCTGAATGGGTATGTGGTCTTGCCTAACACGACCAGAGGAGCTGTCCCTGCGGTCACACAGGCTTAATCACACTCATGAGTGGACAC	NA	read-through
COQ8B	NUMBL	19	40692951	-	19	40686995	-	E	E	AGGCAGATGAGAATGGAGGTGGGTACATGGGAGGCCCAGGCTTCCAGCTCCTCTTCTCCAGAGCCCCCTTGAGCCCCGGCCTTTGTCCCTCTAACTCCCACCCGTCTCCCCAGGTGGTGAAGGCTGCAGCTGATGGAGACAGAGACTGTGTCCTGCAGAAGTCCAGGGACCTCAAATTCCTCACAGGCTTTGAAACCAAG	GGCGGACCCCGGAGGCCTGAGCGGCACCTGCCCCCAGCCCCCTGTGGGGCCCCGGGGCCCCCAGAAACCTGCAGGACGGAGCCAGGTGAGCGACCAGCCTGGGACAGGGCAGGGCTGAATGGGTATGTGGTCTTGCCTAACACGACCAGAGGAGCTGTCCCTGCGGTCACACAGGCTTAATCACACTCATGAGTGGACAC	in-frame	read-through
CORO7	SNN	16	4387986	-	16	11675975	+	E	E	GCTCTGGGGCAGGTGCCCCGTGTCAGGCTGCACCCTCAGGCGCTGGTTTCCCTGGGAGCCCCCCGGGTGGGGCTGAGGGACAGGCCCCTCTGAGCCCCTCTCTCGCCCTCCCTGCAGATGCGTGAGCGCGAAGTGAAGCTGTGGGACACGCGGTTCTTCTCCAGCGCCCTGGCCTCCCTCACCTTGGACACCTCGCTTGG	GACTCCCGTGTCCAGCCTGAGTTCCAGCCTCACTGAGTGGCCACCCCCAAAGTGCTGCCAGCCGAGGAAGCCCCCAGCACTGACCATGTCTATTATGGACCACAGCCCCACCACGGGCGTGGTCACAGTCATCGTCATCCTCATTGCCATCGCGGCCCTGGGGGCCTTGATCCTGGGCTGCTGGTGCTACCTGCGGCTGC	NA	intra-chromosomal
CORO7-PAM16	SNN	16	4387986	-	16	11675975	+	E	E	GCTCTGGGGCAGGTGCCCCGTGTCAGGCTGCACCCTCAGGCGCTGGTTTCCCTGGGAGCCCCCCGGGTGGGGCTGAGGGACAGGCCCCTCTGAGCCCCTCTCTCGCCCTCCCTGCAGATGCGTGAGCGCGAAGTGAAGCTGTGGGACACGCGGTTCTTCTCCAGCGCCCTGGCCTCCCTCACCTTGGACACCTCGCTTGG	GACTCCCGTGTCCAGCCTGAGTTCCAGCCTCACTGAGTGGCCACCCCCAAAGTGCTGCCAGCCGAGGAAGCCCCCAGCACTGACCATGTCTATTATGGACCACAGCCCCACCACGGGCGTGGTCACAGTCATCGTCATCCTCATTGCCATCGCGGCCCTGGGGGCCTTGATCCTGGGCTGCTGGTGCTACCTGCGGCTGC	NA	intra-chromosomal
CPOX	CLDND1	3	98580692	-	3	98521442	-	M	E	AAAGAAGTATAAGGCTTTTTTTTTTTTTATTCTTAGGATTTTATTTTTCATTTATTTTAAGTAAAGAGGTATGTGTGTCATTTTTTATGACGTTTTTTGCTTTTGTTTTGGACATGCATAGATGGGAGTACATGCATTCACCCTCAGAGAATTCCAAAGAAGCTGAAATTCTGGAAGTTCTACGCCATCCAAGGGACTGG	AGCAGTCTGAATGCCAGAATGGATAACCGTTTTGCTACAGCATTTGTAATTGCTTGTGTGCTTAGCCTCATTTCCACCATCTACATGGCAGCCTCCATTGGCACAGACTTCTGGTATGAATATCGAAGTCCAGTTCAAGAAAATTCCAGTGATTTGAATAAAAGCATCTGGGATGAATTCATTAGTGATGAGGCAGATGA	in-frame	intra-chromosomal
CPOX	NPIPB4	3	98590632	-	16	21839310	-	E	E	AATTGACTTGGAAATCATATTAGAGTGAAATTGTATCAAGGCATTCAAGGTAACTGAATATAGCTCATGACTCATATTTTACTTTCCAGGTAAATTGCCATTTTGTGCTATGGGCGTGAGCTCTGTTATCCACCCCAAGAATCCTCATGCTCCTACTATCCATTTCAACTACAGATACTTTGAAGTAGAAGAAGCTGATG	GAAAATGTTTCAACGTGCGCAAGAGTTGCGGCGGCGAGCAGAGGACTACCACAAATGCAAAGTAAGGAGCTTCCTCCCTGCAGTTGCAGGATAGTTCAGTGCTGATGCAGATGATGCCACGGCCCTTAGACTCTCTCAACATTCAATTTCTCATGTGTTGGCTTTTTCAGATCCCCCCTTCTGCAAGAAAGGCTCTTTGC	out-of-frame	inter-chromosomal
CR1	CD46P1	1	207511654	+	1	207655190	+	E	E	GAGTGTAAAAAGTCCCTCTGAATCCTATAAGAGTGTAATCTCTGGAAGTAGTAATTTAATTGGGTAGTTGACCTGTGTCTTTAGAATGTAACATTCCTTATTTTTTGCCTCTAGATACCGACTCATTGGTTCCTCGTCTGCCACATGCATCATCTCAGGTGATACTGTCATTTGGGATAATGAAACACCTATTTGTGACA	TTATTACTTAATTGGTAAAGAAATTCTATATTGTGAACTTAAAGGATCAGTAGCAGTTTGGAGCAGTAAGCCCCCAATATGTGAAAGTAAGTAAATTCTTTTTTTTTTTTTTTTAATTCAGACCAGTAGTCCTCAAAGATTTTTTGCCTCAGGGCACCTTTTACATTTTAAGATTAACAAAGATCCCAAAGAGGTTTCTT	NA	intra-chromosomal
CR1	CD46P1	1	207630621	+	1	207655190	+	E	E	ATACCTTAAATTTCAAAATGCAAATTACTAATTTCTTTCAAAACAGATACTTAAATGATTAAGACAGTTTTTCTATTTTTTTCTCTGCCAATTAGCAATAATGCACATGAAAACCCTAAAGAAGTGGCTATCCATTTACATTCTCAAGGAGGCAGCAGCGTTCATCCCCGAACTCTGCAAACAAATGAAGAAAATAGCAG	TTATTACTTAATTGGTAAAGAAATTCTATATTGTGAACTTAAAGGATCAGTAGCAGTTTGGAGCAGTAAGCCCCCAATATGTGAAAGTAAGTAAATTCTTTTTTTTTTTTTTTTAATTCAGACCAGTAGTCCTCAAAGATTTTTTGCCTCAGGGCACCTTTTACATTTTAAGATTAACAAAGATCCCAAAGAGGTTTCTT	NA	intra-chromosomal
CR1L	CD46P1	1	207683957	+	1	207655190	+	E	E	AAGTGGAAAATGTCCCTCTGAATTCTATAAGAGTGTAATCTCTGGAAGTAGTAATTTAATTGGGTAGTTGACCTGTGTATTTAGAATGTAACATTCCTTATTTTTTGCCTCTAGATACCGACTCATTGGTTCCTCGTCTGCCACATGCATCATCTCAGGCAACACTGTCATTTGGGATAATAAAACACCTGTTTGTGACA	TTATTACTTAATTGGTAAAGAAATTCTATATTGTGAACTTAAAGGATCAGTAGCAGTTTGGAGCAGTAAGCCCCCAATATGTGAAAGTAAGTAAATTCTTTTTTTTTTTTTTTTAATTCAGACCAGTAGTCCTCAAAGATTTTTTGCCTCAGGGCACCTTTTACATTTTAAGATTAACAAAGATCCCAAAGAGGTTTCTT	NA	read-through
CREB1	MARK3	2	207530134	+	14	103491777	+	E	E	TGGCTGGCTCCCTGGCTGCGGCTCCTCAGTCGGCGGCGGCTGCTGCTGCCTGTGGCCCGGGCGGCTGGGAGAAGCGGAGTGTTGGTGAGTGACGCGGCGGAGGTGTAGTTTGACGCGGTGTGTTACGTGGGGGAGAGAATAAAACTCCAGCGAGATCCGGGCCGTGAACGAAAGCAGTGACGGAGGAGCTTGTACCACCG	CACTATTCCTGATCAGAGAACTCCAGTTGCTTCAACACACAGTATCAGTAGTGCAGCCACCCCAGATCGAATCCGCTTCCCAAGAGGCACTGCCAGTCGTAGCACTTTCCACGGCCAGCCCCGGGAACGGCGAACCGCAACATATAATGGCCCTCCTGCCTCTCCCAGCCTGTCCCATGAAGCCACACCATTGTCCCAGA	NA	inter-chromosomal
CREBBP	GDE1	16	3879832	-	16	19510944	-	E	E	GCTCGCGGCCCGCGCTCGCTCCTCTCCCTCGCAGCCGGCAGGGCCCCCGACCCCCGTCCGGGCCCTCGCCGGCCCGGCCGCCCGTGCCCGGGGCTGTTTTCGCGAGCAGGTGAAAATGGCTGAGAACTTGCTGGACGGACCGCCCAACCCCAAAAGAGCCAAACTCAGCTCGCCCGGTTTCTCGGCGAATGACAGCACAG	GAATGATTTCCCTGATGAAAAGATCCCTACCCTAAGGGAAGCTGTTGCAGAGTGCCTAAACCATAACCTCACAATCTTCTTTGATGTCAAAGGCCATGCACACAAGGTACAGTTTAAATTGTGGACTTCACTTTGTTAAAAAGACATCTTATTTCATTGACGGTCATTTCCGAAGTTACATATATTTTGTTATTTATTCT	out-of-frame	intra-chromosomal
CRELD1	PRRT3-AS1	3	9943515	+	3	9948067	+	E	E	CAAGATGGAGTCAGGGTGCTGGGTGGGGGGCCCTAGCAGGACTCTGACCCCTCCCTCCCCTCAAGATGTGGATGAGTGTGAGACAGAGGTGTGTCCGGGAGAGAACAAGCAGTGTGAAAACACCGAGGGCGGTTATCGCTGCATCTGTGCCGAGGGCTACAAGCAGATGGAAGGCATCTGTGTGAAGGAGCAGATCCCAG	TGTGGTTGGCAAGTCATTTAACTTTTCCAAACAAATCTGCAAAATGGAGATAACAGCACCTGCCTCATTGCGTTGTGAAGAAGATGAAATGTTTAGCCCGGTGCCCAACACCCAGTAAGTGCTAAATGGATGTCAGCTATCATTTTCATTAATGCTACTATCAGGGAGGTAGTACCCCAGCAGTTCGACACATGGGCTGC	NA	intra-chromosomal
CROCCP2	NBPF1	1	16625775	-	1	16608779	-	E	E	GGCAGCGGCAGGCGGAGCAGGAGGCCACAGTGGCGCCGGCAGAGCAGGAGTGGCTGGAGGAGCTGTGGTTGGAGCAGGAGGTGGCACGGCAGGGCCTGGAGGGCTCCCTATGAGTGGCGGAGCAGGCCCAGGAGGCGCTGGAGCAACAGCTCCCCACACTGCACCATGAGCTCAGTTGGCTGCAGGAGCAGCTAGCACAG	GCAATCTGAAGGCAAATCCTGTTTAGACCCAGGCGAAGGTTCCCGGTGACCCGGGCTCTCACCAGCCAATTGTCCCTTGCCGTCCTCCTGAGGGTGCCTGGAGCTTAAGCACTGTGTGCTCTTGGCCTCCACACTGGGGATGCCGCTGACTCCCACTGTCCAGGGCTTCCAGTGGATTCTCCGAGGCCCTGATGTAGAAA	NA	read-through
CRTC1	PGPEP1	19	18760228	+	19	18355895	+	E	E	GGAAAACACTACAGCCCTGATCCCCGCCACCCACAACACAGGGGGGTCCCTGCCCGACCTGACCAACATCCACTTCCCCTCCCCGCTCCCGACCCCGCTGGACCCCGAGGAGCCCACCTTCCCTGCACTGAGCAGCTCCAGCAGCACCGGCAACCTCGCGGCCAACCTGACGCACCTGGGCATCGGTGGCGCCGGCCAGG	GAGCTAGAAAAGCTAGGCCTTGGCGACAGCGTGGACCTGCATGTGTACGAGATTCCGGTTGAGTACCAAACAGTCCAGAGACTCATCCCCGCCCTGTGGGAGAAGCACAGTCCACAGGTGAGTGGTGCCAAGGGGCGGCACTTCCTCATCAGGACTTACAGGTTGGCACCCTTCATGTGGAGGACTTAGGTGGCTTTGGT	in-frame	intra-chromosomal
CSNK1A1	CYTOR	5	149550075	-	2	87521207	+	E	E	GCGACTTGGAGTTTTGCTAATGTCTCCCTCCTTTCCTAAGTGACATTGAATCCGTAGGGATGTTGATGCCATCATCCCCTCTTTCCCCTGCAGGAAGTGGCAGTGAAGCTAGAATCTCAGAAGGCCAGGCATCCCCAGTTGCTGTACGAGAGCAAGCTCTATAAGATTCTTCAAGGTGGGGTTGGCATCCCCCACATACG	AATAACTGGGAGATGAAACAGGAAGCTCTATGACACACTTGATCGAATATGACAGACACCGAAAATCACGACTCAGCCCCCTCCAGCACCTCTACCTGTTGCCCGCCGATCACAGCCGGAATGCAGCTGAAAGATTCCCTGGGGCCTGGTTCCAACCGCCCACTGTGGACTCTGAGGCCTCTGCATTTGCGGGTGGTCTG	NA	inter-chromosomal
CSNK1G2	DAZAP1	19	1941418	+	19	1417500	+	E	E	AGCGCGGCGAGCCCGGCGCCTCCCGTCCCGAACATGCGGAGGCCGGCCCAGGCGGCGCGGGAGCCGGAGCGGGGGCCCAAGCGGCACCGGAGCCGGAGCGCGAGGGGGCGCGGGGCCCGGAGCGGGGGTCCGCGCTGCGCTGCTGAGGCCGGGCCGGCCGCCCAGACGCTGCCCGCGGGCCCGGCCACGGCGGAGCCAAG	GAAGCTCTTCGTGGGCGGTCTTGACTGGAGCACGACCCAAGGTAGGTGGGGAAGGGGTGTCAGGTGGGTACTGCAGATGGGCTCTAGGACCTCGGCCTTCAAGTTGTGTCTGCCCGCCTCTTGCTACTGTCTTGGATATTTTAAAGTCCTTTTGACGTTGTTCTGATTTCTGGGCAGGGGACAGAGTAAGTGTGTATTTG	NA	intra-chromosomal
CSNK1G2	REXO1	19	1941418	+	19	1828631	-	E	E	AGCGCGGCGAGCCCGGCGCCTCCCGTCCCGAACATGCGGAGGCCGGCCCAGGCGGCGCGGGAGCCGGAGCGGGGGCCCAAGCGGCACCGGAGCCGGAGCGCGAGGGGGCGCGGGGCCCGGAGCGGGGGTCCGCGCTGCGCTGCTGAGGCCGGGCCGGCCGCCCAGACGCTGCCCGCGGGCCCGGCCACGGCGGAGCCAAG	GGCTGGGTTACGACCCCTACAACCCTGAGCTGCCCAAGCCCCCCGCGCAGAGGGAGAATGGCACCCTGGGCCTGGGGGAGGAGCCGCGCCCGGATGTGCTGGAGTTGGAGCTGGTCAACCAGGCCATCGAGGCCGTGCGCAGTGAGGTGGAGCTGGAGCAGCGGCGCTACCGGGAGCTGCTGGAGACGACCCGTGAGCAC	NA	intra-chromosomal
CSPP1	SPIDR	8	67105975	+	8	47284028	+	E	E	GTAAATATTTTAATGTCCATAGTACTTTGAAAGGCTAATAATTCATAGCTACATTTTACTCTGAAATTTTGCTTCCTGAAAATTATCTGGATTTTAATTTACTCTTTTTCTCTGTCTTTTTTTCTTTAGTGCTCCAGACAATGAAACATCCAAATCTGCTAATCAAGATACCTGTAGTCCTTTTGCAGGGATGCTCTTTG	TCATTAACAGCTGAAGAGAAGACGATTACAGAAAAGCACCTTGAATTATGCCCTAGACCCAAGCAAGGTAACTATTTTGTTGATTTCTTGACAGAGAAGATATAAGACTAATAAATCCTTCTGTGATTATTTTAAAAATTTGCTGTTTTAAAAAAGTGACATGGTTTGGGTAGACTATATTCATAGTTAAAAAACATCAA	out-of-frame	intra-chromosomal
CTBS	FMN1	1	84563257	-	15	33008075	-	E	E	ATTGATAATATATAACATGAGCACTTTTGCATTTCTAGGATCATGTTTGTACCATTGCAAAAGTCCCTTTCCGGGGGGCTCCTTGTAGTGACGCTGCAGGACGTCAGGTGCCCTACAAAACGATCATGAAGCAAATAAATAGTTCTATTTCTGGAAACCTATGGGATAAAGATCAGCGGGCTCCTTATTATAACTATAAA	AATACCAAGCTGCTATTTTACACTTGAAGAGGGAGCACAAAGAAGAAATTGAAAACCTGCAGGTATGCCTCTTTGATGCTACTGAACGGGTTCTATAGAACTGATACTTGGTTTTCTCCTATGCTGAAGTAAATATTCCTCTTAAGTTGAAGTGTTAAACTAGACAGCATCGCATCTTGCAGCTGCCAGTAGGCACTGTG	out-of-frame	inter-chromosomal
CTNNAL1	VWA8	9	108990726	-	13	41787543	-	E	E	TTCTTCTCTCTACTCAGCCTTGACAATCTCAGTCTCTTGAGTAGCTCTCACCAAATAATGAATTATTATCTGTTTTGCAGGTTCTCGCAACTATGGAAAGACTAGAGAAAGTGAATAGCTTTCAAGAGTTTGTCCAAATATTCAGTCAATTTGGAAATGAAATGGTGGAGTTTGCACATCTGAGTGGAGATAGACAAAAT	GTTTTTACCCAGTCTTGCTAGGTCAGCATTAGAAAAAAATCTGGCAGATGCTACAATAGAAATAAATACTGATGACAATTTGGAGCCAGAACTGAAGGATTACAAATGTAAGTATTTGATTTGGCTCTTTTTTTTAAGTGAAATAATAATTAACAAACATTTGATGCTGTTTATTTTAATTCCAGTTAAAATAAACAGTT	out-of-frame	inter-chromosomal
CTNNBIP1	CLSTN1	1	9871187	-	1	9773394	-	E	E	CAGGGACCAAGCAGGGACCAAGCAGGCCTAGGCGGTGCCTCTAGGGGTGCAGGTGCCTTTCAGGGAACAGGTGCATGCTGCCCCTCACCACAGCTCTCTCACCCTGCAGCTGACAGCCAGCGAGGAGGAGTTCCTGCGCACCTATGCAGGGGTGGTCAACAGCCAGCTCAGCCAGCTGCCTCCGCACTCCATCGACCAGG	TTAACAAGCACAAGCCCTGGCTGGAGCCCACCTACCACGGCATAGTCACAGAGAACGACAACACCGTGCTCCTCGACCCCCCACTGATCGCGCTGGATAAAGATGCGCCTCTGCGATTTGCAGGTAGGAACGGGGCTTTCATTGACTCTTGATGAATCGGGCCTGGTCAGGAAGCATTCTGCACATCCCATTTGGGTAAT	in-frame	intra-chromosomal
CTSS	HORMAD1	1	150747777	-	1	150714121	-	E	E	TATCCAAAGCAGGCTAATAAAAAGTAATACCGTTTTAAAATGCCCTTTATTATCCTATAGTATTCACTCTTTTTTCCCACCCATATTTGATTCTCAGGTGTCTACTATGAACCATCCTGTACTCAGAATGTGAATCATGGTGTACTTGTGGTTGGCTATGGTGATCTTAATGGGAAAGAATACTGGCTTGTGAAAAACAG	GATGCTAGGATGTTATGATGCTTTACAGAAAAAATATGTAAGTCTTGCAATCTCTTTATCCTTTTTTTTCTACAGTTTATGATCTACAAATATAACTGGAGTTATGATGTAGTAAAACATTCATTTGAACTAACTTGAGTGTAGGTCAGTCTGAATTACTGAAAAGCCTAAACATTTGAATATTTTAAAGACTAATCATC	in-frame	read-through
CTSS	HORMAD1	1	150747777	-	1	150714678	-	E	E	TATCCAAAGCAGGCTAATAAAAAGTAATACCGTTTTAAAATGCCCTTTATTATCCTATAGTATTCACTCTTTTTTCCCACCCATATTTGATTCTCAGGTGTCTACTATGAACCATCCTGTACTCAGAATGTGAATCATGGTGTACTTGTGGTTGGCTATGGTGATCTTAATGGGAAAGAATACTGGCTTGTGAAAAACAG	ATCTTTGTGTCAAAATACTGAGAGAAGATAAAAATTGCCCAGGATCTACACAGTTAGTGAAATGGCAAGTAAAAGAATACCTAAAGAGAGAAAATTATTTTTTTCTCATTTTACTTTTTTTTGTACCTTGGATACCTTTGGTGTTTAACCAAATTTTAGTGAATCACCCTTTAATGCTAGATAGCATTTTTGTAGGTCAT	out-of-frame	read-through
CTSS	HORMAD1	1	150747777	-	1	150719538	-	E	E	TATCCAAAGCAGGCTAATAAAAAGTAATACCGTTTTAAAATGCCCTTTATTATCCTATAGTATTCACTCTTTTTTCCCACCCATATTTGATTCTCAGGTGTCTACTATGAACCATCCTGTACTCAGAATGTGAATCATGGTGTACTTGTGGTTGGCTATGGTGATCTTAATGGGAAAGAATACTGGCTTGTGAAAAACAG	GTTGAATTAAAGAAAATACTTTATCAGAAGAAGATGGCCACTGCCCAGTTGCAGAGGACTCCCATGGTATGATTTCTTGTATTTTGGTATATCTTAATAATAGCTGCTTTTATTGTTTCTTGAAGTCTCAAATACTCTGTTGGAAGTTAGGGCTCAACTATTTGAGGGTTTTATGATACCAGGAAACTGCATGTTTTAAG	NA	read-through
CTSS	VMP1	1	150747777	-	17	59838295	+	E	E	TATCCAAAGCAGGCTAATAAAAAGTAATACCGTTTTAAAATGCCCTTTATTATCCTATAGTATTCACTCTTTTTTCCCACCCATATTTGATTCTCAGGTGTCTACTATGAACCATCCTGTACTCAGAATGTGAATCATGGTGTACTTGTGGTTGGCTATGGTGATCTTAATGGGAAAGAATACTGGCTTGTGAAAAACAG	TGCTGTCCCCGGCATAGGTCCATCTCTGCAGAAGCCATTTCAGGAGTACCTGGAGGCTCAACGGCAGAAGCTTCACCACAAAAGCGAAATGGGCACACCACAGGTAAGACTTTAATCCGGTTTCTTCTCCCCTCTGGGAAGTTTCGGGCTGAAATTACATTCACAGCTCTCACTCACATTTTTAGGCAAATAAGTGAAGT	in-frame	inter-chromosomal
CUL3	TMEM71	2	224584944	-	8	132727986	-	E	E	AGCTCCCCAGCCCTGCCCGGGGGTCGCGCCGCCGCCGCCCCCAGCGTCGCCCCTAGCCTGCCTGCCCGCCTTAAATGTGACACCGGCGTCGCGGAGCGCGACCTGAAGCCGCCGCCGGGGAGGGGACGAGCACCATGTCGAATCTGAGCAAAGGCACGGGCAGCCGGAAGGACACCAAGATGCGGATCCGGGCCTTTCCG	CAGATGATTTAGACTGTTCTTCTCTGACTGATGACTGGGAGTCAGGGAAGATGAATGCAGAGTCTGTGATCACCTCCTCTTCCAGCCACATCATATCTCAGCCTCCTGGAGGAAACTCCCATAGCTTGTCTCTTCAGTCCCAGTTGACAGCTTCTGAACGTTTCCAAGAGAATAGTTCGGATCATTCAGGTGAGTTCAGG	in-frame	inter-chromosomal
CXCR4	SBNO2	2	136118046	-	19	1127765	-	E	E	TCTCCCCCACCCCGCCTTCTCCCTCCCCGCCCCAGCGGCGCATGCGCCGCGCTCGGAGCGTGTTTTTATAAAAGTCCGGCCGCGGCCAGAAACTTCAGTTTGTTGGCTGCGGCAGCAGGTAGCAAAGTGACGCCGAGGGCCTGAGTGCTCCAGTAGCCACCGCATCTGGAGAACCAGCGGTTACCATGGAGGGGATCAGT	GACTCCTCCTATTTTGAGGACTTCTCCAACATCTCCATCTTCTCCTCGTCCGTGGACTCCCTGTCGGACATCGTGGACACGCCCGACTTCCTGCCGGCTGACAGCCTCAACCAGGTGTCCACCATCTGGGACGATAACCCTGCCCCCTCCACCCACGATAAGGTCAGTGCGCCCGGTGCCCCCAGCCAGCCCCGACCCAC	in-frame	inter-chromosomal
CYB5R1	ADIPOR1	1	202963066	-	1	202951164	-	E	E	CTTAACATTCTTTTTCTTAGTTGGAAAGTTGTATAGCAGAAAACTTTTTATGTGGGCCTGAGAAGACTCCTAAAGACTTTCCTTCCCCTTTGCATTTCAGACAGAAAAGGATATCATCTTGCGGGAGGACTTAGAGGAACTGCAGGCCCGCTATCCCAATCGCTTTAAGCTCTGGTTCACTCTGGATCATCCCCCAAAAG	TGTCTACCATCAGAGGGAGATCTCTGCCCCCTGGGGCTGAGAGACCCCAACCTTTCCCCAAGCTGAAGCTGCAGGGTATTGAGGTACCAGCCAGATGTCTTCCCACAAAGGATCTGTGGTGGCACAGGGGAATGGGGCTCCTGCCAGTAACAGGGAAGCTGACACGGTGGAACTGGCTGAACTGGGACCCCTGCTAGAAG	NA	read-through
CYBA	CMTM3	16	88647101	-	16	66608309	+	E	E	CAAAATGCTGGGATTCCAGGCATGAGCCACCGTGCTCGGGCCCCTCTCTGTGTTGTCTTCAGTAAAGGGAGTTCCCTGTGGCCCCTCAGGCTGAGCTGGGCTGTTCCTTAACCACATGGCTTCAGTGTGGCGGGCGTGTTTGTGTGCCTGCTGGAGTACCCCCGGGGGAAGAGGAAGAAGGGCTCCACCATGGAGCGCTG	GGTCTCTCATTCATCACTTTTATCTGCTATGTGGCGTCCTCAGCATCTGCCTTCCTCACAGCGCCTCTGCTGGAGTTCCTGCTGGCCTTGTACTTCCTCTTTGCTGATGCCATGCAGCTGAATGACAAGTGGCAGGGCTTGTGCTGGCCCATGATGGTGAGGACAGGGGCCCCAGGAGGGAGGGGTGCCCTGCACAAAGT	in-frame	intra-chromosomal
DCAF10	KIAA1586	9	37863112	+	6	57050774	+	M	E	GATTCTGATTCAGCCAGGGGGAGGACAGGAATCTGTATTTTTCATAGCAACCTCAAGTAATCTTTATTCTGAGGGTCTCGGGATTGCAGGTTGAAAAACACAACCTTAATCAGCAGTAAATTCTTCTCTACTCGGCCAGGCGCAGTGGCTCATGCCTGTAATCCCAGCACTTTGGGAGGCCGAGGTGGGTGGATCACAAG	GAAGGACCATCGAGACCTGTTCTTGAATACATCGATCTGGTCTGTGGTGATGATGAAAACCCTAGCGCCTATTATAGTGATGTAAGCACATTATATTTGTGTTTGTTCAGTTTTCTTATTAAGTGCAATAGTGTGTTGGTGGTAGCTTGAACTGGATCATAAGAACTAATTGTTGGCCAGGCACGGTGGCTCTCGCTTGT	NA	inter-chromosomal
DCAF10	PAICSP1	9	37819401	+	9	37878313	+	E	M	TAGCTTGTGTAATTATAAATAAGTGAACATCAATAACCAGCGAATGCTAGAAAACTAAACAAGATAAATGTGTCATTTGCTTTCAGGTCAGTGCTGACAGTTGCTTGTGAACAAACTGAAGTTCTGCTTTTTGACCCTATATCTTCAAAGCACATAAAAACACTTTCTGAAGCTCATGAAGACTGTGTAAATAATATCAG	GAAGCAGGTATTAAAACTGCTTTCACCAGAAAATGTGAGGAGACAGCTTTCATTGTGCCCCAGTGTGAAATAATTCCAACTGAATGGTTTGCAGAAGAATACCAACTGGTTCTTCACTCGAAAGAAATCCTGGTGTCAAGGAAGGATGTGAGTTTTGCCCACCTAAAGTGGAGATGTTTTTCAAGGATGATGCCAATCAT	NA	intra-chromosomal
DCAF11	FITM1	14	24121517	+	14	24131642	+	E	M	CCAAAGCAGATTTCCTAACCTAGGGTTTACTCTGCATCCCTACCCAGCCTGGCGGAAGCTGAAGCTCCCAGGGGACAGCTCCTTGATGACCTACCGGGGCCACGGAGTGCTGCACACCCTCATCCGCTGCCGGTTCTCCCCCATTCATAGCACTGGCCAGCAGTTCATCTACAGTGGCTGCTCCACTGGCAAAGTGGTTG	GTGCTGCTCTGGGTGGCCTCTGCCTTGCTGTACTTTGGAAGCGAACAGGCCGCCCGCCTTCTGGGCAGCCCCTGCTTACGGCGCCTCTACCATGCCTGGCTGGCAGCAGTGGTCATCTTTGGGCCGCTTCTGCAGTTCCATGTCAACCCTCGGACTATCTTCGCCAGCCACGGCAACTTCTTCAACATGTGAGTCCACTC	out-of-frame	intra-chromosomal
DCAF11	FITM1	14	24121517	+	14	24131710	+	E	M	CCAAAGCAGATTTCCTAACCTAGGGTTTACTCTGCATCCCTACCCAGCCTGGCGGAAGCTGAAGCTCCCAGGGGACAGCTCCTTGATGACCTACCGGGGCCACGGAGTGCTGCACACCCTCATCCGCTGCCGGTTCTCCCCCATTCATAGCACTGGCCAGCAGTTCATCTACAGTGGCTGCTCCACTGGCAAAGTGGTTG	CCCCTGCTTACGGCGCCTCTACCATGCCTGGCTGGCAGCAGTGGTCATCTTTGGGCCGCTTCTGCAGTTCCATGTCAACCCTCGGACTATCTTCGCCAGCCACGGCAACTTCTTCAACATGTGAGTCCACTCAAGGCTGTGGGAGCCGGGTCCCTGCACTCTGGGATCCTAGCTCCCTTCTCCAGGCTTCTGTCCTCCTG	out-of-frame	intra-chromosomal
DCAF11	FITM1	14	24121517	+	14	24132211	+	E	E	CCAAAGCAGATTTCCTAACCTAGGGTTTACTCTGCATCCCTACCCAGCCTGGCGGAAGCTGAAGCTCCCAGGGGACAGCTCCTTGATGACCTACCGGGGCCACGGAGTGCTGCACACCCTCATCCGCTGCCGGTTCTCCCCCATTCATAGCACTGGCCAGCAGTTCATCTACAGTGGCTGCTCCACTGGCAAAGTGGTTG	AAAATTTGTGAATTCAGCCTGGGGCTGGACATGCACTTTCTTAGGGGGCTTTGTGTTGCTGGTGGTGTTCCTGGCTACACGGCGCGTGGCAGTAACTGCCAGACACCTGAGCCGACTGGTAGTAGGGGCAGCCGTGTGGCGGGGAGCCGGCCGGGCCTTCCTGCTCATCGAGGACCTGACTGGCTCCTGCTTCGAGCCAC	out-of-frame	intra-chromosomal
DCAF11	FITM1	14	24121519	+	14	24131644	+	E	M	AAAGCAGATTTCCTAACCTAGGGTTTACTCTGCATCCCTACCCAGCCTGGCGGAAGCTGAAGCTCCCAGGGGACAGCTCCTTGATGACCTACCGGGGCCACGGAGTGCTGCACACCCTCATCCGCTGCCGGTTCTCCCCCATTCATAGCACTGGCCAGCAGTTCATCTACAGTGGCTGCTCCACTGGCAAAGTGGTTGGT	GCTGCTCTGGGTGGCCTCTGCCTTGCTGTACTTTGGAAGCGAACAGGCCGCCCGCCTTCTGGGCAGCCCCTGCTTACGGCGCCTCTACCATGCCTGGCTGGCAGCAGTGGTCATCTTTGGGCCGCTTCTGCAGTTCCATGTCAACCCTCGGACTATCTTCGCCAGCCACGGCAACTTCTTCAACATGTGAGTCCACTCAA	NA	intra-chromosomal
DCAF12	FAM192A	9	34125023	-	16	57173869	-	E	E	CCTTAGTATACTACTTGAAGAACCGGGAAGTCAGGCTACAGAATGAAACCAGCTACTCTCGAGTGTTGCATGGTTATGCAGCACAGCAACTTCCCAGTCTCCTGAAGGAGAGAGAGTTTCACCTTGGGACCCTTAATAAAGTGTTTGCATCTCAGTGGTTGAATCATAGGCAAGTGGTGTGTGGCACAAAATGCAACACG	ATTGGTTGTTTCATTATGGATGGAGGGGATGATGGTAACCTTATTATCAAAAAGAGGTTTGTGTCTGAGGCAGAACTAGATGAACGGCGCAAAAGGAGGCAAGAAGAATGGGAGAAAGTTCGAAAACCTGAAGATCCAGAAGGTATACTGTGACAGTCAGTATAATGGTCTTTAATCCACACAGCAACCCTGCAGAGTAG	NA	inter-chromosomal
DCAF12	MARK3	9	34125023	-	14	103491777	+	E	E	CCTTAGTATACTACTTGAAGAACCGGGAAGTCAGGCTACAGAATGAAACCAGCTACTCTCGAGTGTTGCATGGTTATGCAGCACAGCAACTTCCCAGTCTCCTGAAGGAGAGAGAGTTTCACCTTGGGACCCTTAATAAAGTGTTTGCATCTCAGTGGTTGAATCATAGGCAAGTGGTGTGTGGCACAAAATGCAACACG	CACTATTCCTGATCAGAGAACTCCAGTTGCTTCAACACACAGTATCAGTAGTGCAGCCACCCCAGATCGAATCCGCTTCCCAAGAGGCACTGCCAGTCGTAGCACTTTCCACGGCCAGCCCCGGGAACGGCGAACCGCAACATATAATGGCCCTCCTGCCTCTCCCAGCCTGTCCCATGAAGCCACACCATTGTCCCAGA	out-of-frame	inter-chromosomal
DCAF12	RN7SL5P	9	34089412	-	9	9442087	+	E	M	TTTTACTTTTCTGTCTTTCAGGAATCCGGTCAGTGAGTTTCTACGAGCACATCATCACTGTGGGAACAGGGCAGGGCTCCCTGCTGTTCTATGACATCCGAGCTCAGAGATTTCTGGAAGAGAGGCTCTCAGCTTGTTATGGGTCCAAGCCCAGACTAGCAGGGGAGAATCTGAAACTAACCACTGGCAAAGGCTGGCTG	TCCCAGCTACTCGGGAGGCTGAGGCTGGAGGATCGCTTGAGTCCAGGAGTTCTGGGCTGTAGTGCGCTATGCCGATCGGGTGTCCGCACTAAGTTCGGCATCAATATGGTGACCTCCCGGGAGCGGGGGACCACCAGGTTGCCTAAGGAGGGGTGAACCGGCCCAGGTCGGAAACGGAGCAGGTCAAAACTCCCGTGCTG	NA	intra-chromosomal
DCAF12	RN7SL5P	9	34089413	-	9	9442120	+	E	M	CTTTTACTTTTCTGTCTTTCAGGAATCCGGTCAGTGAGTTTCTACGAGCACATCATCACTGTGGGAACAGGGCAGGGCTCCCTGCTGTTCTATGACATCCGAGCTCAGAGATTTCTGGAAGAGAGGCTCTCAGCTTGTTATGGGTCCAAGCCCAGACTAGCAGGGGAGAATCTGAAACTAACCACTGGCAAAGGCTGGCT	CGCTTGAGTCCAGGAGTTCTGGGCTGTAGTGCGCTATGCCGATCGGGTGTCCGCACTAAGTTCGGCATCAATATGGTGACCTCCCGGGAGCGGGGGACCACCAGGTTGCCTAAGGAGGGGTGAACCGGCCCAGGTCGGAAACGGAGCAGGTCAAAACTCCCGTGCTGATCAGTAGAAGTCTGTAATGCTACTGGTGTCCC	NA	intra-chromosomal
DCAF12	RPPH1	9	34089450	-	14	20343405	-	M	E	GCAGACAGTCAGCAAATATTCTCTCCCGCCTCACTGCCTTTTACTTTTCTGTCTTTCAGGAATCCGGTCAGTGAGTTTCTACGAGCACATCATCACTGTGGGAACAGGGCAGGGCTCCCTGCTGTTCTATGACATCCGAGCTCAGAGATTTCTGGAAGAGAGGCTCTCAGCTTGTTATGGGTCCAAGCCCAGACTAGCAG	CGGAGGGAAGCTCATCAGTGGGGCCACGAGCTGAGTGCGTCCTGTCACTCCACTCCCATGTCCCTTGGGAAGGTCTGAGACTAGGGCCAGAGGCGGCCCTAACAGGGCTCTCCCTGAGCTTCGGGGAGGTGAGTTCCCAGAGAACGGGGCTCCGCGCGAGGTCAGACTGGGCAGGAGATGCCGTGGACCCCGCCCTTCGG	NA	inter-chromosomal
DCAF12	STRBP	9	34125023	-	9	123128258	-	E	E	CCTTAGTATACTACTTGAAGAACCGGGAAGTCAGGCTACAGAATGAAACCAGCTACTCTCGAGTGTTGCATGGTTATGCAGCACAGCAACTTCCCAGTCTCCTGAAGGAGAGAGAGTTTCACCTTGGGACCCTTAATAAAGTGTTTGCATCTCAGTGGTTGAATCATAGGCAAGTGGTGTGTGGCACAAAATGCAACACG	GCTATGGAACACCATATGGTTACAGCACAGCTGCCCCTGCCTATGGTACGTACACCATCTTACTGATATCTCCTCTTAGCGACTGTCACAGCAATCCAAAGCACAGTTTCTATCTAGGGTTTTTGTAAATTAATTGGAGGATCTCAGATTTATTCATTCTAGTGACCCAACTTAAATTCCTTTTGAAAATGCCACAACCT	in-frame	intra-chromosomal
DDO	SLC22A16	6	110404774	-	6	110457017	-	E	E	AATGTTCACTTAATACGTTTGAGTTGGCAGATATTTCAGAGCACTCCGACTGAAGAAGTGCCATTCTGGGCTGACGTGGTTCTGGGATTTCGAAAGATGACTGAGGCTGAGCTGAAGAAATTCCCCCAGTATGTGTTTGGTCAGGCTTTTACAACCCTGAAATGTGAATGCCCTGCCTACCTCCCGTGGTTGGAGAAAAG	ATTCCAGAGAGTCCTCTATTTCATATGTGCCTTCCAGAACATCTCTTGTGGTATTCACTACTTGGCTTCTGTGTTCATGGGAGTCACCCCTCATCATGTCTGCAGGCCCCCAGGCAATGTGAGTCAGGTTGTTTTCCATAATCACTCTAATTGGAGTTTGGAGGACACCGGGGCCCTGTTGTCTTCAGGCCAGAAAGATT	in-frame	intra-chromosomal
DDX5	AXIN2	17	64506076	-	17	65558736	-	E	E	TACCGGTCTCTAGTAGTGCAGCTTCGGCTGGTGTCATCGGTGTCCTTCCTCCGCTGCCGCCCCCGCAAGGCTTCGCCGTCATCGAGGCCATTTCCAGCGACTTGTCGCACGCTTTTCTATATACTTCGTTCCCCGCCAACCGCAACCATTGACGCCATGTCGGGTTATTCGAGTGACCGAGACCGCGGCCGGGACCGAGG	AGAGGAGGTTCAGATGAGCCCCTGCTGACTTGAGAGAGACAGAGAGACCACGCCGATTGCTGAGAGGAACTGGAAGAAGAAAAATTCCCAGACTCAGTGGGAAGAGCTCCCTCACCATGAGTAGCGCTATGTTGGTGACTTGCCTCCCGGACCCCAGCAGCAGCTTCCGTGAGGATGCCCCGCGGCCCCCAGTGCCAGGG	NA	intra-chromosomal
DDX5	C12orf57	17	64506076	-	12	6945771	+	E	E	TACCGGTCTCTAGTAGTGCAGCTTCGGCTGGTGTCATCGGTGTCCTTCCTCCGCTGCCGCCCCCGCAAGGCTTCGCCGTCATCGAGGCCATTTCCAGCGACTTGTCGCACGCTTTTCTATATACTTCGTTCCCCGCCAACCGCAACCATTGACGCCATGTCGGGTTATTCGAGTGACCGAGACCGCGGCCGGGACCGAGG	GTGTCCTTAAGTTTGCTCGCTTGGTCAAGTCCTACGAAGCCCAGGATCCTGAGATCGCCAGCCTGTCAGGCAAGCTGAAGGCGCTGTTTCTGCCGCCCATGACCCTGCCACCCCATGGGCCTGCTGCTGGTGGCAGCGTGGCCGCCTCCTGAGAGTTGGCCCTCCCTTGTGCCACTGCCAGGGGAGGAAAGGCCTTGATG	out-of-frame	inter-chromosomal
DENND4A	MARK3	15	65792010	-	14	103491777	+	E	E	GGGAGTCCCGTCTGACTGAGACGGCAGGCCTGGGCGGGCGGGCGGGGGTGCCGCGAAGGGCGGAGCGCCGGGCTGGGGATGAGCTAAGCGGGCTCAGAGCGCCGCGGCATTCAGCCCCTCGTGTTCCGCTACCGCGCGTGCGGGATTCCGGCGCCGCTCTCCGAGCTCGATCCGCTGCTCGCACGGGAGCCAGCTGGGTG	CACTATTCCTGATCAGAGAACTCCAGTTGCTTCAACACACAGTATCAGTAGTGCAGCCACCCCAGATCGAATCCGCTTCCCAAGAGGCACTGCCAGTCGTAGCACTTTCCACGGCCAGCCCCGGGAACGGCGAACCGCAACATATAATGGCCCTCCTGCCTCTCCCAGCCTGTCCCATGAAGCCACACCATTGTCCCAGA	NA	inter-chromosomal
DGKZ	NAB1	11	46345585	+	2	190659158	+	E	E	AGAGGAAGAGAGTCGCCGGGCAGGATGAGCGCACCGGGGGCTGGCCACAGTGCCGGGGGAAGCTGCAATGAATCCTCAGCTCTGGGCCCAGTGGAGGCGCTGGGGACGGAAGAAGGGGAGCGGCCGGGGTCACTGAGGCAGATGTGGCGCTACCGCTCCTGGGACGTGCCACAGATCCCATCAGAGGCACCCCAGACACA	GTTAAACCCATCCAGAGTAATGGCTGCGGCCTTACCCAGGACCCTGGGGGAGTTGCAGCTGTATAGAATATTACAAAAAGCCAATCTACTTTCTTATTTTGATGCCTTTATCCAACAAGGTGGTGATGATGTCCAGCAACTCTGTGAAGCAGGAGAAGAGGAGTTTTTGGAAATCATGGCACTCGTGGGCATGGCTAGCA	NA	inter-chromosomal
DHTKD1	SEC61A2	10	12120267	+	10	12133241	+	E	E	ATCCCTTTCACACCATCGTAAAGTTGAAAACTCCATCGTAGGTGGGATCATAGTAAATTGGGGACCGTCTGCATGTGTCTACTTGAGGTGCTGAAAGAATTTCTTCTCTCATAGATCATATTTGGAGTCAGGAGGAACCTCAGAACATGGGTCCGTGGTCGTTTGTTTCTCCAAGGTTTGAAAAGCAGCTGGCCTGCAAG	TCAAATTTTTAGAAGTTATCAAACCATTCTGTGCAGTTCTACCAGAAATTCAGAAACCGGAAAGGAAAGTAAGTATAATATTTTAGTAATATAGAGGGTAGCTCAAGGGCTTGTTCTATGAAACCAGCAAAATTCATTTCCTTACCTCAGTCCTTCTCTGTTGGTAATTGGAAAACTATTGGTGTTCATCCTCCTTGCAA	out-of-frame	read-through
DHX9	NPL	1	182843434	+	1	182803698	+	E	E	TTTTTAAAATCTCAGAATTACCCAGGTCAGTCTCTTAGTACTTTTTTTTTTTTTTAAAGGTTCAGGTGGAAGGTTATAATTACACTGGCATGGGAAATTCCACCAATAAAAAAGATGCACAAAGCAATGCTGCCAGAGACTTTGTTAACTATTTGGTTCGAATAAATGAAATAAAGAGTGAAGAAGTTCCAGCTTTTGGG	AGAAATCAACTTTTCAGTAATTGGTCAGTATGTGGATTATCTTGTGAAAGAACAGGGAGTGAAGAACATTTTTGGTAAGTCAACTCTGGGGATGTCGCTGCATGTCTCCAGCTCAGTCTTTAGAAGGTATATCTTACCTGGTTACCAGCCAAGAGGTCACACAGTCATGGTGTCACAGGTTATGATGGAGCCTGGCTAAG	out-of-frame	intra-chromosomal
DHX9	NPL	1	182843434	+	1	182812156	+	E	E	TTTTTAAAATCTCAGAATTACCCAGGTCAGTCTCTTAGTACTTTTTTTTTTTTTTAAAGGTTCAGGTGGAAGGTTATAATTACACTGGCATGGGAAATTCCACCAATAAAAAAGATGCACAAAGCAATGCTGCCAGAGACTTTGTTAACTATTTGGTTCGAATAAATGAAATAAAGAGTGAAGAAGTTCCAGCTTTTGGG	GCTGGATCAGGTGATAATTCACGTAGGAGCACTGAGCTTGAAGGAGTCACAGGAACTGGTATGTATGCAGTTCCATCTGGGAGAGACCATTCAAGGGGCCTCCATTTTTATGCCGCAGTTAAAATCAGTACTATATTTGCTATGTAGTAGATGGTGTGCCTGAAGAAATAAGGTGTGGGATCTCAGGGGCTTACTGCATA	out-of-frame	intra-chromosomal
DHX9	NPL	1	182843434	+	1	182822115	+	E	E	TTTTTAAAATCTCAGAATTACCCAGGTCAGTCTCTTAGTACTTTTTTTTTTTTTTAAAGGTTCAGGTGGAAGGTTATAATTACACTGGCATGGGAAATTCCACCAATAAAAAAGATGCACAAAGCAATGCTGCCAGAGACTTTGTTAACTATTTGGTTCGAATAAATGAAATAAAGAGTGAAGAAGTTCCAGCTTTTGGG	TACCTATAACTACCTGGGAAAAAAGACAAACCAGATGTTGGAGGCTTTTGAACAAAAGGACTTCTCTTTAGCCCTGAACTATCAGGTAAACGTTTTCTTCTCTTCCCATAAATCACAGCCTTTTTTCTTCCCCACTTGAGGATTCTTTTTCTTCTCTCTACCATGCCTGCCCTCATTAAAATTGCCCAGCCACTTCTTTC	out-of-frame	intra-chromosomal
DHX9	NPL	1	182852344	+	1	182803698	+	E	E	CACATGGGTCCTTTTAAGTATTAAAAGAATTTACTAGTCCCCGTGAAGGCAAAAGCACTGACAGCTGCCTTGACTTTTTCTTTTGCAGGTAGCATCTCCGCCCCCACTTACTGATACTCCTGACACTACAGCAAATGCTGAAGGAGATTTACCAACAACCATGGGAGGACCTCTTCCTCCACATCTGGCTCTCAAAGCAG	AGAAATCAACTTTTCAGTAATTGGTCAGTATGTGGATTATCTTGTGAAAGAACAGGGAGTGAAGAACATTTTTGGTAAGTCAACTCTGGGGATGTCGCTGCATGTCTCCAGCTCAGTCTTTAGAAGGTATATCTTACCTGGTTACCAGCCAAGAGGTCACACAGTCATGGTGTCACAGGTTATGATGGAGCCTGGCTAAG	out-of-frame	intra-chromosomal
DHX9	NPL	1	182852344	+	1	182812156	+	E	E	CACATGGGTCCTTTTAAGTATTAAAAGAATTTACTAGTCCCCGTGAAGGCAAAAGCACTGACAGCTGCCTTGACTTTTTCTTTTGCAGGTAGCATCTCCGCCCCCACTTACTGATACTCCTGACACTACAGCAAATGCTGAAGGAGATTTACCAACAACCATGGGAGGACCTCTTCCTCCACATCTGGCTCTCAAAGCAG	GCTGGATCAGGTGATAATTCACGTAGGAGCACTGAGCTTGAAGGAGTCACAGGAACTGGTATGTATGCAGTTCCATCTGGGAGAGACCATTCAAGGGGCCTCCATTTTTATGCCGCAGTTAAAATCAGTACTATATTTGCTATGTAGTAGATGGTGTGCCTGAAGAAATAAGGTGTGGGATCTCAGGGGCTTACTGCATA	out-of-frame	intra-chromosomal
DHX9	NPL	1	182852344	+	1	182822115	+	E	E	CACATGGGTCCTTTTAAGTATTAAAAGAATTTACTAGTCCCCGTGAAGGCAAAAGCACTGACAGCTGCCTTGACTTTTTCTTTTGCAGGTAGCATCTCCGCCCCCACTTACTGATACTCCTGACACTACAGCAAATGCTGAAGGAGATTTACCAACAACCATGGGAGGACCTCTTCCTCCACATCTGGCTCTCAAAGCAG	TACCTATAACTACCTGGGAAAAAAGACAAACCAGATGTTGGAGGCTTTTGAACAAAAGGACTTCTCTTTAGCCCTGAACTATCAGGTAAACGTTTTCTTCTCTTCCCATAAATCACAGCCTTTTTTCTTCCCCACTTGAGGATTCTTTTTCTTCTCTCTACCATGCCTGCCCTCATTAAAATTGCCCAGCCACTTCTTTC	out-of-frame	intra-chromosomal
DHX9	NPL	1	182859117	+	1	182791248	+	E	E	ATCAGAGTCTTGTGTTTTACTCTTGAGACTATATTTGATTAGTATGTCTAGGTAAAAAATGGATTTATTTTGAAGCTGAATTATGTGCTTTTGTTTGACTATGTTGGCTTTTTGTTTTACAGGCTACTCCAGAGCAAATAAGCATGGACCTCAAGAATGAATTGATGTACCAGTTGGAACAGGATCATGATTTGCAAGCA	CTATACCTGCTGGAATGGATAAAGTGAGCTTTAAAAGTTGATCAGACCGAAGAGATTGAAGTGAGAGAACCACAGGAACAAAGGCAAGCAGACAGACAGTGAAAGGTAGATAGGAGGAACAGCAAACAGTTTGTTCAGCTGGGCAAGTATAGTGCAGGCACGAAGATTTCAATAGAGACCCAGACCCCAGGGAGCTGGTT	NA	intra-chromosomal
DHX9	NPL	1	182859117	+	1	182806145	+	E	E	ATCAGAGTCTTGTGTTTTACTCTTGAGACTATATTTGATTAGTATGTCTAGGTAAAAAATGGATTTATTTTGAAGCTGAATTATGTGCTTTTGTTTGACTATGTTGGCTTTTTGTTTTACAGGCTACTCCAGAGCAAATAAGCATGGACCTCAAGAATGAATTGATGTACCAGTTGGAACAGGATCATGATTTGCAAGCA	TGAATGGCACAACAGGAGAAGGCCTGTCCCTGAGCGTCTCAGAGCGTCGCCAGGTTGCAGAGGAGTGGGTGACAAAAGGGAAGGACAAGTGAGTGGCTGCATGAGGATAAAAATGCCCTTTGGCAACAGCTGTATTCAGTGAGCCTCTTCCCCAGAGGATACGCCCTCCCTGCTTCCTGGTCAGAGCCGGGGCTTGAGGT	out-of-frame	intra-chromosomal
DHX9	NPL	1	182859117	+	1	182812156	+	E	E	ATCAGAGTCTTGTGTTTTACTCTTGAGACTATATTTGATTAGTATGTCTAGGTAAAAAATGGATTTATTTTGAAGCTGAATTATGTGCTTTTGTTTGACTATGTTGGCTTTTTGTTTTACAGGCTACTCCAGAGCAAATAAGCATGGACCTCAAGAATGAATTGATGTACCAGTTGGAACAGGATCATGATTTGCAAGCA	GCTGGATCAGGTGATAATTCACGTAGGAGCACTGAGCTTGAAGGAGTCACAGGAACTGGTATGTATGCAGTTCCATCTGGGAGAGACCATTCAAGGGGCCTCCATTTTTATGCCGCAGTTAAAATCAGTACTATATTTGCTATGTAGTAGATGGTGTGCCTGAAGAAATAAGGTGTGGGATCTCAGGGGCTTACTGCATA	out-of-frame	intra-chromosomal
DHX9	NPL	1	182859117	+	1	182822115	+	E	E	ATCAGAGTCTTGTGTTTTACTCTTGAGACTATATTTGATTAGTATGTCTAGGTAAAAAATGGATTTATTTTGAAGCTGAATTATGTGCTTTTGTTTGACTATGTTGGCTTTTTGTTTTACAGGCTACTCCAGAGCAAATAAGCATGGACCTCAAGAATGAATTGATGTACCAGTTGGAACAGGATCATGATTTGCAAGCA	TACCTATAACTACCTGGGAAAAAAGACAAACCAGATGTTGGAGGCTTTTGAACAAAAGGACTTCTCTTTAGCCCTGAACTATCAGGTAAACGTTTTCTTCTCTTCCCATAAATCACAGCCTTTTTTCTTCCCCACTTGAGGATTCTTTTTCTTCTCTCTACCATGCCTGCCCTCATTAAAATTGCCCAGCCACTTCTTTC	out-of-frame	intra-chromosomal
DHX9	NPL	1	182860184	+	1	182791248	+	E	E	TAATGCAGATCTTGCAGGAGAGAGAGTTACTGCCTGTGAAGAAATTTGAAAGTGAGATTCTGGAAGCAATCAGCCAAAATTCAGTTGTCATTATTAGAGGGGCTACTGGATGTGGGAAAACCACACAGGTTCCCCAGTTCATTCTAGATGACTTTATCCAGAATGACCGAGCAGCAGAGTGTAACATCGTAGTAACTCAG	CTATACCTGCTGGAATGGATAAAGTGAGCTTTAAAAGTTGATCAGACCGAAGAGATTGAAGTGAGAGAACCACAGGAACAAAGGCAAGCAGACAGACAGTGAAAGGTAGATAGGAGGAACAGCAAACAGTTTGTTCAGCTGGGCAAGTATAGTGCAGGCACGAAGATTTCAATAGAGACCCAGACCCCAGGGAGCTGGTT	NA	intra-chromosomal
DHX9	NPL	1	182867043	+	1	182803698	+	E	E	TACATGTGATTATTTTCTAAAATGATGCTGGGGTCTCTTAGTTGAAATATAGATAATTGTCCATAGATTTACTACTTTGAACTTTTCTATAGTTTATTGATTGTTTTTCTTTTCAAGGTGTGCTCCTGAGAAAATTAGAAGCAGGCATTCGAGGAATCAGTCATGTAATTGTAGATGAAATACATGAAAGAGATATTAAT	AGAAATCAACTTTTCAGTAATTGGTCAGTATGTGGATTATCTTGTGAAAGAACAGGGAGTGAAGAACATTTTTGGTAAGTCAACTCTGGGGATGTCGCTGCATGTCTCCAGCTCAGTCTTTAGAAGGTATATCTTACCTGGTTACCAGCCAAGAGGTCACACAGTCATGGTGTCACAGGTTATGATGGAGCCTGGCTAAG	out-of-frame	intra-chromosomal
DHX9	NPL	1	182867043	+	1	182812156	+	E	E	TACATGTGATTATTTTCTAAAATGATGCTGGGGTCTCTTAGTTGAAATATAGATAATTGTCCATAGATTTACTACTTTGAACTTTTCTATAGTTTATTGATTGTTTTTCTTTTCAAGGTGTGCTCCTGAGAAAATTAGAAGCAGGCATTCGAGGAATCAGTCATGTAATTGTAGATGAAATACATGAAAGAGATATTAAT	GCTGGATCAGGTGATAATTCACGTAGGAGCACTGAGCTTGAAGGAGTCACAGGAACTGGTATGTATGCAGTTCCATCTGGGAGAGACCATTCAAGGGGCCTCCATTTTTATGCCGCAGTTAAAATCAGTACTATATTTGCTATGTAGTAGATGGTGTGCCTGAAGAAATAAGGTGTGGGATCTCAGGGGCTTACTGCATA	out-of-frame	intra-chromosomal
DICER1	MARK3	14	95140659	-	14	103405076	+	E	E	TTTTATTCAACTCTTCATATCAGTAGGGCTCTCTTGTAGATGTGTTTCTGTTCAGTTTACAGGAATCTTAAACTTGGCTATTTTTGCATTTATTTTTAGAGCAGAAGCTTGGGCATGCTGTGATTTTCCAATAAACTGCTATCACAATGTCAAAATGCAGTTCAGACAAGAGCAACACAGAGATCTCAAACATTAAAACG	CACACGTCACATGGAGATGGGCGTCAAGAAGTTACCTCTCGTACCAGCCGCTCAGGAGCTCGGTGTAGAAACTCTATAGCCTCCTGTGCAGATGAACAACCTCACATCGGAAACTACAGACTGTTGAAAACAATCGGCAAGGGGAATTTTGCAAAAGTAAAATTGGCAAGACATATCCTTACAGGCAGAGAGGTAAATAC	NA	intra-chromosomal
DLEU2	PROM2	13	49993793	-	2	95290869	+	E	M	TTTTCTCTCCTCCCGTGGTCCTAATACACAGAACAGCGACTGGGAAACTGCCACTAGAAAAAGATGACTGTCCAACTAAAACCTGCATACACAGCTACATCCTTCCCTGGAAGAGCACAGTGGAACTAGATCCTAGTACAGATAGCACAGGGATTGTCAACATTCTTGTCACACTGAAATTTCCTTCTACTGATCTCCAA	ACAGGGTCTCGCTCTGTCACCCAGGCTGGAGTGTAGTGGTGCAGTCTTGGCTCACTGCAACCTCCACCTCCTGGGCTCAAGCGATTCTCATGCCTCAGCCTCCCGAGTAGCTGGGACTACAGGTGTGTGCCACTATGCCTGGCTAATTTTTGTATTTTTTGTAGAGACGGGGTTTTGCCATGTTGCCCAGGCTGGAAGTG	NA	inter-chromosomal
DLEU2	SPRYD7	13	49976333	-	13	49931134	-	M	E	ATCAAACTGTACAGTACAATGCTTTTTTGTTAGGAGAGAAGGACTGGTGACTCACCCTAGCATTTTCTCTTTGCACAGAAACAGATGCCCTGCCCAGAAGCAACACGGCTAATGGGTGCCACCGTGGAGACCCAGGCAACCTGAGAGTAGTCCTGACAGCCAGACCTCCAGGGTGGAAATGGGAAGGTCTACAGAGAAAG	GAACAGATGTTGTTATTGTAAAGAATGGAAGAAGAATATGTGGAACAGGAGGTTGTTTAGCCAGCGCACCTTTACATCAAAACAAAAGCTATTTTGAATTCAAAATCCAGTCCACAGGTTGGTATAATGGTACTTTACTATTAAAAGTCCTAATTGTTCTAAATATTAAGAGTAATTTGTAACACATAAAAAAGATTCAG	NA	read-through
DLST	TSC22D1	14	74885634	+	13	44434883	-	E	E	TTGAGAAGCAGGACTCTATGATAAAGATTATATCCGTTGCCGTTGATCCTGCTCTGTCTCAGGGTTGGGGGTGAGCAGACCTTTTCCATTCCCAGCATGTATCCTTTGTGAGATAAGAGTTGTTGGTTAAGAGTTATTTTGTTTCTTGCAGGGGTCTCCTTATGCCAGGGACCAGGTTACCCTAACAGCAGGAAGGTTGT	GATCTAGTGAAAAGCCATTTGATGTATGCGGTCAGAGAAGAAGTGGAGGTCCTCAAAGAGCAAATCAAAGAACTAATAGAGAAAAATTCCCAGCTGGAGCAGGAGAACAATCTGCTGAAGACACTGGCCAGTCCTGAGCAGCTTGCCCAGTTTCAGGCCCAGCTGCAGACTGGCTCCCCCCCTGCCACCACCCAGCCACA	out-of-frame	inter-chromosomal
DMTN	RN7SL1	8	22059496	+	14	49586613	+	E	M	AAAGTTCCCTGCCCACCGACGCCAGCCTGCTTGGATGACTTGCCTCGTTTCATAATTCACTTACTGTCTGCACCAGCCGGCCTCCAGCCTGGCTGGACCCTGCTGCCTGTGTGGCCCGGAGCCAGAGGCCCCCACACTCCCAGCTGCTCTTCTACAGATGCCATCAACGAGCAGGACTCTGGGTGGCTCCACTGTCTAAG	CTACTCGGGAGGCTGAGGCTGGAGGATCGCTTGAGTCCAGGAGTTCTGGGCTGTAGTGCGCTATGCCGATCGGGTGTCCGCACTAAGTTCGGCATCAATATGGTGACCTCCCGGGAGCGGGGGACCACCAGGTTGCCTAAGGAGGGGTGAACCGGCCCAGGTCGGAAACGGAGCAGGTCAAAACTCCCGTGCTGATCAGT	NA	inter-chromosomal
DMTN	RN7SL2	8	22059496	+	14	49862792	-	E	M	AAAGTTCCCTGCCCACCGACGCCAGCCTGCTTGGATGACTTGCCTCGTTTCATAATTCACTTACTGTCTGCACCAGCCGGCCTCCAGCCTGGCTGGACCCTGCTGCCTGTGTGGCCCGGAGCCAGAGGCCCCCACACTCCCAGCTGCTCTTCTACAGATGCCATCAACGAGCAGGACTCTGGGTGGCTCCACTGTCTAAG	GATCGCTTGAGCCCAGGAGTTCTGGGCTGTAGTGCGCTATGCCGATCGGGTGTCCGCACTAAGTTCGGCATCAATATGGTGACCTCCCGGGAGCGGGGGACCACCAGGTTGCCTAAGGAGGGGTGAACCGGCCCAGGTCGGAAACGGAGCAGGTCAAAACTCCCGTGCTGATCAGTAGTGGGATCGCGCCTGTGAATAGC	NA	inter-chromosomal
DMTN	STRADB	8	22081511	+	2	201458784	+	M	E	CCCCCTCCATGCTGAGCTGCCCCGATTCCCCCATGTAGAGGCATCTGTCTGCCGAGGACTTCTCAAGGGTATTTGCCATGTCCCCTGAAGAGTTTGGCAAGCTGGCTCTGTGGAAGCGGAATGAGCTCAAGAAGAAGGCCTCTCTCTTCTGATGGCCCCCACCTGCTCCGGGACGGCCCCCTTACCCCTGCTGCTTCAGG	GATTGCTTCTGCACTTCAAGAACACAAGTTGAATCACTCAGACCTGAAAAACAGTCTGAAACCAGTATCCATCAATACTTGGTAAGAAAATGGTTAGGCTGGATGCAGTGGTTCACACCTGTAATCCCAACACTCTGGGAGGCCAAGGCAGGAGAATCACTTGAGCCTAGGAGTTCGAGACCAGCCTGGGCAACATAGTG	NA	inter-chromosomal
DNASE1L3	PHF11	3	58193076	-	13	49526189	+	M	E	GAGACTCCATCTCTATGAAAAATTCAAAAAAATTAGCTGGGCATGGTGATGCATGCCTATGGTCCCAGCTACTTGGGAGGCTGAGGTGGGAGGATCACTTGAGTCCAGGAAGCGGAGGTTGCAGTGAGCCAAGATCGCACCACTGCACTCCAGGCTGGGCAACAGAGTGAGATCCTGTCTCAAAAAAAAAAAAAAAAAAA	AAGAAAAAAGAGAAATGCCAAGAATTACATTTCTGACAGCTTCCCTGTAGTGCTGCTGCTGCTGTTGCCATCTAACATTAAAGTTCCATGGCACATGACTGCTCTCTTTCCTTTCCCCTGTTTTGGATTACATATATAAATGGAGGAGTTTCTGCCTATACAAACTGTTTAATATTGAAAATGTTTCTCTCCCTCCAGAC	NA	inter-chromosomal
DPM2	PIP5KL1	9	127936551	-	9	127929883	-	E	E	ATGGGTCAGCCCCTTAGATGGAGGAGGTGGGACGTTTGGGCTTGGGGGCTCGGCAAGGCAAGCAAGACACACCAGAGCTCTTCCCTCGATGCCAGCCATTCATCGACAGTCAGCATGTCATCCACAAGTATTTCCTGCCCCGAGCCTATGCTGTCGCCATCCCACTGGCTGCAGGCCTCCTGCTGCTCCTGTTTGTGGGT	CCTGGCCCCCTCCCCTGAGGCTGGATGCAGAGCAGTCACCTCCAGCCGGCGGGGGCTTCTCTGGCGCCTCCGAGACAAGCAGTCTCGCCTGGGCCTGTTTGAGATCAGCCCGGGGCATGAACTGCATGGGATGACGTGCATGATGCAGGCAGGGCTGTGGGCTGCCACCCAGGTCTCCATGGACCACCCACCCACGGTGA	out-of-frame	read-through
DPM2	PIP5KL1	9	127936553	-	9	127928483	-	E	E	GAATGGGTCAGCCCCTTAGATGGAGGAGGTGGGACGTTTGGGCTTGGGGGCTCGGCAAGGCAAGCAAGACACACCAGAGCTCTTCCCTCGATGCCAGCCATTCATCGACAGTCAGCATGTCATCCACAAGTATTTCCTGCCCCGAGCCTATGCTGTCGCCATCCCACTGGCTGCAGGCCTCCTGCTGCTCCTGTTTGTGG	GGGCCGCCCTCCCGGGACGATTTCTCGGAGGTCCTAACCCAGGTTCACGAGGTAGGAGGCCCAGACTCCCGTGTGGGAGGGACGTGTGCTGGTCTTGCTCTCTCCTCTGCAGTTTTCCCATCTGTGCAGTGGGAGTGAAGGCTTGTCCCTGAGACTTGAGCCTTGCAGGAAGGGTGTGGTCACCCTGACCCTCCTGTCCC	out-of-frame	read-through
DPM2	PIP5KL1	9	127936553	-	9	127929885	-	E	E	GAATGGGTCAGCCCCTTAGATGGAGGAGGTGGGACGTTTGGGCTTGGGGGCTCGGCAAGGCAAGCAAGACACACCAGAGCTCTTCCCTCGATGCCAGCCATTCATCGACAGTCAGCATGTCATCCACAAGTATTTCCTGCCCCGAGCCTATGCTGTCGCCATCCCACTGGCTGCAGGCCTCCTGCTGCTCCTGTTTGTGG	GTCCTGGCCCCCTCCCCTGAGGCTGGATGCAGAGCAGTCACCTCCAGCCGGCGGGGGCTTCTCTGGCGCCTCCGAGACAAGCAGTCTCGCCTGGGCCTGTTTGAGATCAGCCCGGGGCATGAACTGCATGGGATGACGTGCATGATGCAGGCAGGGCTGTGGGCTGCCACCCAGGTCTCCATGGACCACCCACCCACGGT	out-of-frame	read-through
DPYD	MFSD14A	1	97883264	-	1	100049909	+	E	E	CTCAAAATAAATAAAAATAAAATAAAAATAAGTTTAAACAAATGCCAACATATTTCCATATATTTACACATTGTTTATGCTGTCTTTAGAGTATCCTGGCTTTAAATCCTCGAACACAAACTCATGCAACTCTGTGTTCCACTTCGGCCAAGAAATTAGACAAGAAACATTGGAAAAGAAATCCTGATAAGAACTGCTTT	CCTCAAGGAATAGGTTCTCCTAGTGTCTATCATGCAGTTATCGTCATCTTTTTGGAGTTTTTTGCTTGGGGACTATTGACAGCACCCACCTTGGTGGTAAGTAATCTTTTAAATTATTTAACACTGACTCCAAAATCTCTTCTTCTTCAGTTTTGGAGGAAAATGTGGGCCTTTTCCCTTTGCACGGTTAATTCTCCCAC	in-frame	intra-chromosomal
DPYSL2	SLC20A2	8	26583983	+	8	42535335	-	E	E	ACCCTGTTTATTTAGGCAAATAGGAGAAAATCTGATTGTGCCAGGAGGAGTGAAGACCATCGAGGCCCACTCCCGGATGGTGATCCCCGGAGGAATTGACGTCCACACTCGTTTCCAGATGCCTGATCAGGGAATGACGTCTGCTGATGATTTCTTCCAAGGAACCAAGGCGGCCCTGGCTGGGGGAACCACTATGATCA	GCATCTCCTTGGAAACAATGCCATCTTTGAATGTGAGAGATAAACCTAGTTTCAGCATGTCTGCAGCAGAGACCAGTACATCAGGCTTATTCCCACAGGAAGCCTCCTAAAGCCTGTGGCGCGGCAACCATTTCCAGGACTAAATAATAATGTGTCAGATGCCTGTGAGTGGACTGCCTGGCCAAATGACTCATGAAGAT	NA	intra-chromosomal
DTWD1	PPP3CA	15	49625431	+	4	101196116	-	E	E	CAAAACAGTCACAAACTACTTCCATAGCTTCAGAAGATCCCCTTCAAAACTTATGTTTAGCATCTCAAGAAGTTCTTCAAAAAGCTCAGCAAAGTGGGAGATCAAAATGTCTCAAATGTGGTGGTTCCAGAATGTTCTACTGCTATACATGTTATGTTCCAGTTGAAAATGTACCTATTGAACAGATTCCACTTGTGAAG	CTGTTCCATTTCCTCCAAGTCACCGGCTTACAGCAAAAGAAGTGTTTGATAATGATGGAAAACCTCGTGTGGATATCTTAAAGGCGCATCTTATGAAGGAGGGAAGGCTGGAAGAGAGTGTTGCATTGAGAATAATAACAGAGGGTGCATCAATTCTTCGACAGGAAAAAAATTTGCTGGATATTGATGCGCCAGTCACT	out-of-frame	inter-chromosomal
DUS4L	BCAP29	7	107576590	+	7	107580365	+	E	M	GTAGATCTTTGTCAAAAGGCTGAAGCAACAGGAGTTTCATGGATTACAGTCCATGGAAGAACTGCTGAAGAAAGACATCAGCCAGTGCACTATGATTCCATTAAAATAATTAAGGAAAATATGTCTATACCTGTAATTGCTAATGGAGACATCAGAAGCTTAAAGGAAGCAGAAAATGTGTGGCGGATTACTGGGACAGA	TGGTCTGGAGAACCCCGCGGAGCTGGCCTGGCCCGACCCGGCCCGGCCCGGTCCGCGGCGCGGTGGTCGAGGGCCCGCGGCGCCTTCTGGGAGCGGGAGGGCCGGGAAGCCGGGCGTTGGTGGAGGGAGGCGTTGGGCTTCTGTCGCCGCGAAGCTGGCGGAAAAGGCAGTGGCCAGCGAGCCGCCTCGCCAGTTCCCAC	NA	intra-chromosomal
EDRF1	PAXIP1	10	125740651	+	7	154983332	-	E	E	CCATGTCACAGTGGGCTCCCTTCAGAAGGGCAATTATTCCAGTCAATCTGGAATGATCCCTGGCTCTTGGCAACATAAAATGAAACTTCAGCTGATTCTCAAGTCATCAAAGGCCTATTATGTTTTGTCCGATGCTGCCATGAGTCTTCAGAAATACGGAAGAGCATTACGATACATTAAATTAGCTTTGCAAAGCCATG	GTGTCATCTGAAGACAGAAGTGCCCTGTGGGCTTTGGTTACGTTCTATGGGGGAGATTGCCAGCTAACCCTCAATAAGAAATGCACGCATTTGATTGTTCCAGAGCCAAAGGGGGTAAGCGTTTCTTGTGCCACCTTCTTTTTGTATGTCATTTAAGAATTTCTAGTAATCACATGTCTTTTTTGAGCTTCTTTTAAATT	out-of-frame	inter-chromosomal
EEF1AKMT2	FAM53B	10	124760318	-	10	124706887	-	E	E	ATTTTGTCTGACAGGATTTGAACTTCTCGAAGAGCTACCAACACCCAAGTTCAGCTTTGGAGGCAGATCTGGAAACAGTGTAGCAGCATTGGTTTTCCAAAAAATGTGAGACTTTTTCTTGGACGAATTCAGGTAGCTACACAGAATCTACACAGCAAAGTTAACCTGACACAGAAAATCCTTGTGCAAATAAATGCTTA	GGAGTTGACCACATTTGGCCATTTCCCAGAAGGGCCCCACCCCAAGGGTGAGTGGCCAATGGGGAGCTGTTTCTGCTGACATCAATTCCCCAGGAGGTACTCACCCCAAGTCTGCCCAAGTGAAGATGGCTGATACCCACCCTGGGATGGAGCCCAGCGCCTGAGGCCCTTATCATGGTGATGGTCCTAAGTGAAAGCCT	NA	read-through
EIF4E3	FOXP1	3	71684572	-	3	71493555	-	M	E	TTTCTTTCCTTTTTTTCTTTTTTGTTTTTTTTCTGTCCTTTAGCCCATGAAGAGCATCATGCTTTTGAAGGTGGACGTGGAAAACACTAATTGCACTCTGTAAAGAATTCTTTGTCCTTTGCTGATTGGTTTTGGAAACGGTCTTAACAGGAGGGAGAGTGAAGAGAAGACTTGCCGAAGCCGATGCTGGTCAATTTAGA	TGTCCCAGAAGCTTTTGTTGACAATTCCAGTTTCCGAACAAAACATTTCGGCAATGGTGAGGGCTTCGATCCCTTCTCTGATTTGCTGTCAGCCATGAACGGATGGATGTGATGCCTGCTAGCCAAAAGGGTGAGTGAATGAATGTTTGTGATTATTCATCTGAAAATTCACAAGACAAAAAGTCCTTCAAGACAGTTGC	NA	intra-chromosomal
EIF4E3	FOXP1	3	71684673	-	3	71493555	-	M	E	AAAAAAATAAATAAATAAATAAGGTGTTTGAGTTCTTGCCAACATTTGGGGAAGCTGAATGAGATGCCTAGAGGAGGGTTGGCCCATCCTTTGCTTAAAGTTTTCTTTCCTTTTTTTCTTTTTTGTTTTTTTTCTGTCCTTTAGCCCATGAAGAGCATCATGCTTTTGAAGGTGGACGTGGAAAACACTAATTGCACTCT	TGTCCCAGAAGCTTTTGTTGACAATTCCAGTTTCCGAACAAAACATTTCGGCAATGGTGAGGGCTTCGATCCCTTCTCTGATTTGCTGTCAGCCATGAACGGATGGATGTGATGCCTGCTAGCCAAAAGGGTGAGTGAATGAATGTTTGTGATTATTCATCTGAAAATTCACAAGACAAAAAGTCCTTCAAGACAGTTGC	NA	intra-chromosomal
EIF4E3	FOXP1	3	71690010	-	3	71581697	-	E	E	TTGGAAGTATCACTCATTTTTTTTTTTTCCTGTCTTCCCCTCAGATGATGAAGTAATAGGAGTTAGTGTCAGTGTTCGGGACCGAGAAGACGTCGTCCAAGTCTGGAATGTAAATGCCTCTTTAGTGGGTGAAGCGACTGTTTTAGAAAAGATCTATGAACTTCTGCCCCACATAACTTTTAAAGCAGTATTTTATAAAC	AACCCGAAAGTTTGTAAGAGGAAGAGAGCGCGCGGCGAGCGAGCGAGCGGGCCGGGGGCAGCGGCAGCGGCGCCGGGGACCATGGTGCTGCCGGCGCCTCCTCCGCGGGCGTGAAGGCGGCGCTCCTACTCCCTCCCCGGACTCCGCGGGTAAGTCGAGGCGGCCGCGGGCGCGGGGTCCAGGGACACCGGAGAGCCCCA	NA	intra-chromosomal
EIF4E3	FOXP1	3	71710412	-	3	71493555	-	E	E	CAAAATGTCCAGTCCTGTGGTTTGAGACCTGATTTTTAGGAAGACGTGAAAGATTCTACTGTGGGCTGTTTTGTGAGCACTGACTGCTTGTTTTGTTTGTGTCTTTGTCCTGCTCCTGCTTGCCTAGATCCCTCCCTGGTGCCACAGCAGCTGAGTGCGCATCAAATCTGAAGAAAATCTACACAGTACAGACAGTACAG	TGTCCCAGAAGCTTTTGTTGACAATTCCAGTTTCCGAACAAAACATTTCGGCAATGGTGAGGGCTTCGATCCCTTCTCTGATTTGCTGTCAGCCATGAACGGATGGATGTGATGCCTGCTAGCCAAAAGGGTGAGTGAATGAATGTTTGTGATTATTCATCTGAAAATTCACAAGACAAAAAGTCCTTCAAGACAGTTGC	NA	intra-chromosomal
EIF4EBP2	DDIT4	10	70404546	+	10	72274157	+	E	E	GCCCCGCCGCCGCCGCCTGCCCGCCGGACAAAGCCGAGAGCCCGCGCCCACAGCCATGTCCTCGTCAGCCGGCAGCGGCCACCAGCCCAGCCAGAGCCGCGCCATCCCCACCCGCACCGTGGCCATCAGCGACGCCGCGCAGCTACCTCATGACTATTGCACCACGCCCGGGGGGACGCTCTTCTCCACCACACCGGGAG	CGGCTTCTACGCTCCGGCACTCTGAGTTCATCAGCAAACGCCCTGGCGTCTGTCCTCACCATGCCTAGCCTTTGGGACCGCTTCTCGTCGTCGTCCACCTCCTCTTCGCCCTCGTCCTTGCCCCGAACTCCCACCCCAGATCGGCCGCCGCGCTCAGCCTGGGGGTCGGCGACCCGGGAGGAGGGGTTTGACCGCTCCAC	NA	intra-chromosomal
EIF5	UBB	14	103341125	+	17	16381902	+	E	E	ATCAGCTTATGTTGAATAAAATCATTCCTCTTAACAGGTGGTGTATTCGAAGGCTGCCAGTGTACCGAAAGTTGAGACTGTAAAGTCAGACAACAAGGATGACGACATCGATATTGATGCCATTTAAAGGGATGGATGCAACCTAGCTTAACAGTATAATGCTGCAAATTTTCCTCCATTATCAGCCAGAAGTGCAACAT	GTCAAAATGCAGATCTTCGTGAAAACCCTTACCGGCAAGACCATCACCCTTGAGGTGGAGCCCAGTGACACCATCGAAAATGTGAAGGCCAAGATCCAGGATAAGGAAGGCATTCCCCCCGACCAGCAGAGGCTCATCTTTGCAGGCAAGCAGCTGGAAGATGGCCGTACTCTTTCTGACTACAACATCCAGAAGGAGTC	NA	inter-chromosomal
EIF6	MMP24OS	20	35279566	-	20	35277932	-	E	E	GAGCCCATCCCTTGGCAGGCGGGGACTGTGAACCGAGGCAGTGAGGTGATTGCTGCTGGGATGGTGGTGAATGACTGGTGTGCCTTCTGTGGCCTGGACACAACCAGCACAGAGCTGTCAGTGGTGGAGAGTGTCTTCAAGCTGAATGAAGCCCAGCCTAGCACCATTGCCACCAGCATGCGGGATTCCCTCATTGACAG	ACCATGGGGGCTCAGCTAAGCGGCGGCCGCGGCGCCCCGGAGCCTGCGCAAACCCAGCCCCAGCCCCAGCCCCAGCCTGCGGCGCCGGAGGGCCCGGAACAGCCCCGGCATCCGCCCCAGCCCCAGCCCCAGCCCCAGCCCCAGCCCCAGCCCGAGCCCAGCCCGTGGGGGCCGCTGGACGACGTGCGCTTCCTCATCGC	NA	can't get ensembl id
ELOVL5	TBL1XR1	6	53348817	-	3	177053918	-	E	E	TGGCTGGCCGCGCCATTGTGACGTCACGGTCAGCCCACGTTCTGATTGTAGATAGCCGGCGCCTTCCTCTTCCCATCGCGCGGGTCCTAGCCACCGGTGTCTCCTTCTACATCCGCCTCTGCGCCGGCTGCCACCCGCGCTCCCTCCGCCGCCGCCGCCTTGCTGCTGCTCAAAGCTGCTGCCGCCCCTTGGGCTAAAAG	GATTTTCTCATTCAGCATTTACCTTTGGTATAGAAAGCCATATCAGTCAGTCCAATATAAATGGTGCCCTCGTCCCACCCGCTGCATTGATTTCTATCATCCAGAAAGGTCTACAGTATGTAGAAGCAGAAGTTAGTATTAATGAGGTAAGGAAGACTTATTTCAAATACTGATTTTTTTCATCTTAAATATGCCGTTAA	NA	inter-chromosomal
EMC3	PRRT3	3	9964107	-	3	9950172	-	M	E	AGATAGCTCACTCCAGCTTTTGGCCCAGAGTAAGTGGTCACTAAAGGTTAGCCACAGCTGTCAGTAACAATTCCCTCTCTTCCTGCCTGGGTGTTCTCTTCCATTACAGACAGAGTGGGAAGCTTTGGAGCTGACGGATCACCAGTGGGCACTAGATGATGTCGAAGAAGAGCTCATGGCCAAAGACCTCCACTTCGAAG	GCTCATCCAGTGAGGACTGGAAGGTGGGGGCTTTAGGCCCAGGCATCGGAGTAGACCATGGCCTCCAGCCCATGGGGCTGTGTATGTGGCCTTCTGCTGTTGCTGCTGCCACTCCTGGGGACTGGCCCTGCCCTGGGGAGGGGCTTTCCCAGGCCACTTGAAAACTCCGAAATCCCTATGATCCCTGGAGCCCACCCCAA	NA	read-through
EMC3	PRRT3	3	9969719	-	3	9950172	-	E	E	GGCCAGCCAGTGAGGCTGTAGTCCAGTTCTCTAATCTGTGTGAAGCCCATTCTTCCCCTTGGGTGCTGGGGTGCTTGCTGAGTCCTGGCACTCATGTAAGTGTGTCTTATGCTACAGCCGCTGACCAATCACGAATGATGCAGGAGCAGATGACGGGAGCAGCCATGGCCATGCCCGCAGACACAAACAAAGCTTTCAAG	GCTCATCCAGTGAGGACTGGAAGGTGGGGGCTTTAGGCCCAGGCATCGGAGTAGACCATGGCCTCCAGCCCATGGGGCTGTGTATGTGGCCTTCTGCTGTTGCTGCTGCCACTCCTGGGGACTGGCCCTGCCCTGGGGAGGGGCTTTCCCAGGCCACTTGAAAACTCCGAAATCCCTATGATCCCTGGAGCCCACCCCAA	NA	read-through
ENPP7P8	ADI1	11	71714556	+	2	3515849	-	E	M	GATTTTTTTTCATTCCAGATCCTTCTTAGAAATTCCTAAGGCTCAATGCTGTGTGGAAGATTCTGAGAAAGAAAATAGTTTCCGATCTTTGGGATTCCCGAGATGGTCCAATCTGCAAAAAGTTCATTGCCATTTCCATCAAGGACACTGAGAACAAGAGTCTTATCCGGATTGGATCCTGGGAATTGAGAAGCTTCAGC	AGTGTCGGCCAGCTGAGAAATAAAGAGAGACAGTATAAAGAGAGGAATTTTACAGCTGGGCCGCCAGGGGTGACATCACATATCGGTAGGACCGTGATGCCCGCCTGAGTCTCAGACCAGCAAGTTTTTATTAAGGGTTTCAAAAGGGGAGGGGGTGTAAGAACAGGGAGTAGGTACAAATATCACAGGCTTCAAAGGGC	NA	inter-chromosomal
ENTPD5	FAM161B	14	73970010	-	14	73946605	-	E	E	CCTATTCCACTTCTTTCTAAGAGAAAATCCTACACCTCTCAGTTAGTTGCAAACTTGAGCTCCACTGTTTACTCTCTCTTTCAGTGTGTGATAACTTGGAAAACTTCACCTCAGGCAGTCCTTTCCTGTGCATGGATCTCAGCTACATCACAGCCCTGTTAAAGGATGGCTTTGGCTTTGCAGACAGCACAGTCTTACAG	ATATTTCCCCCCGAGTCCTTCGCAGACACAGAGGCAGGAGAGGAGCTGTCCGGGGATGGGCTGGTTTTGCCCAGGGCCAGCAAACTTGACGAGTTCCTCAGCCCAGAGGAGGAGATAGATTCTACTTCTGACTCAACTGGGAGCATTTACCAGAACTTACAGGAACTGAAGCAGAAAGGGAGATGGTGTCTGTTGGAGTC	in-frame	read-through
EPB41	RN7SL4P	1	29097933	+	3	15738545	+	E	M	GATCAGTGTCAGAAGATTACTTCTCCATTGCCTTCAGAAATACTCTAGTAACTCTTTCCTTACTGCTTCACAGCCTCCCCTGGTGAAGACACAAACTGTCACCATCTCAGATAATGCCAATGCTGTGAAAAGTGAAATCCCAACCAAAGACGTCCCTATTGTCCACACTGAGACCAAGACCATCACTTATGAGGCTGCCC	CAGCTACTCGGGAGGCTGAGGTGGGAGGATCGCTTGAGCCCAGGAGTTCTGGGCTGTAGTGCGCTATGCCGATCGGGTGTCCGCACTAAGTTCGGCATCAATATGGTGACCTCCCGGGAGCGGGGGACCACCAGGTTGCCTAAGGAGGGGTGAACCGGCCCAGGTCGGAAACAGAGCAGGTCAAAACTCCCGTGCTGATC	NA	inter-chromosomal
EPB42	NPIPB3	15	43216268	-	16	21406859	-	E	E	CTTTCCCACAACAGCCCTGGGTATCAAGAGCTGTGACTTTCAGGCAGCAAGAAACAATGAGGAGCACCACACCAAGGCCCTCAGCTCCCGGCGCCTCTTTGTGAGGAGGGGGCAGCCCTTCACCATCATCCTGTACTTCCGCGCTCCAGTCCGTGCATTTCTGCCTGCCCTGAAGAAGGTGGCCCTCACTGCACAAACTG	GAAAATGTTTCAACGTGCGCAAGAGTTGCGGCGGCGAGCAGAGGACTACCACAAATGCAAAGTAAGGAGCTTCCTCCCTGCAGTTGCAGGATAGTTCAGTGCTGATGCAGATGATGCCACGGCCCTTAGACTCTCTCAACATTCAATTTCTCATGTGTTGGCTTTTTCAGATCCCCCCTTCTGCAAGAAAGGCTCTTTGC	out-of-frame	inter-chromosomal
EPB42	NPIPB4	15	43216268	-	16	21839310	-	E	E	CTTTCCCACAACAGCCCTGGGTATCAAGAGCTGTGACTTTCAGGCAGCAAGAAACAATGAGGAGCACCACACCAAGGCCCTCAGCTCCCGGCGCCTCTTTGTGAGGAGGGGGCAGCCCTTCACCATCATCCTGTACTTCCGCGCTCCAGTCCGTGCATTTCTGCCTGCCCTGAAGAAGGTGGCCCTCACTGCACAAACTG	GAAAATGTTTCAACGTGCGCAAGAGTTGCGGCGGCGAGCAGAGGACTACCACAAATGCAAAGTAAGGAGCTTCCTCCCTGCAGTTGCAGGATAGTTCAGTGCTGATGCAGATGATGCCACGGCCCTTAGACTCTCTCAACATTCAATTTCTCATGTGTTGGCTTTTTCAGATCCCCCCTTCTGCAAGAAAGGCTCTTTGC	out-of-frame	inter-chromosomal
EPB42	NPIPB5	15	43216268	-	16	22532060	+	E	E	CTTTCCCACAACAGCCCTGGGTATCAAGAGCTGTGACTTTCAGGCAGCAAGAAACAATGAGGAGCACCACACCAAGGCCCTCAGCTCCCGGCGCCTCTTTGTGAGGAGGGGGCAGCCCTTCACCATCATCCTGTACTTCCGCGCTCCAGTCCGTGCATTTCTGCCTGCCCTGAAGAAGGTGGCCCTCACTGCACAAACTG	GAAAATGTTTCAACGTGCGCAAGAGTTGCGGCGGCGAGCAGAGGACTACCACAAATGCAAAGTAAGGAGCTTCCTCCCTGCAGTTGCAGGATAGTTCAGTGCTGATGCAGATGATGCCACGGCCCTTAGACTCTCTCAACATTCAATTTCTCATGTGTTGGCTTTTTCAGATCCCCCCTTCTGCAAGAAAGGCTCTTTGC	out-of-frame	inter-chromosomal
EPC1	NMT2	10	32378491	-	10	15141557	-	E	E	GCCCACAGATCCTGGGGGAAGCCACCCCATTCGGCCACCGATCATGGAAGAAAGTATTACTTTTTATTTACCAAACATTTTAAAGATGTTGGAAGATCCATATGCTGCCTGGAGGCTGTTGTTTCTAGGGACACAAGTATCCAGCCTATATTGTTACAATTTTTTTTCAAGAACTGCCGTCTTCTTTGCCTGCACTAATG	AAGTCCTGGAGGGTATTTGGGAGCCAAAAAGAAAAAGAAGAAACAGAAGAGAAAAAAGGAGAAACCAAATTCCGGAGGCACCAAGTCAGACTCGGCATCTGATTCCCAGGAGATTAAAATTCAGCAGCCTTCGAAAGTGAGAGCTCTGTTTTATTTTTTCCTCTGTGTGGTTTCTCGTGCATGAGTGGGTTTACGCAGTT	out-of-frame	intra-chromosomal
EPHB1	CEP63	3	134615438	+	3	134545586	+	E	E	AGGGAGGCGTCAGCTGTTCAGAGAGAGAGGCTGCCTTGCCTGGGGACACACAGCTAGCCAGTGGCCGGAGCAGCAGTGGATGCAGTTGTCCTGATGCATAGTTCAAGAAGCTTTTTTTTTTTTTTTTTTTTTCACGTGTGAAAACATCTATTGGGAAAATGGAAAAATCATTTGACCTCATATTCCTCATAGCTGACATG	GCTCAGCTTGTCAATCGGAAACAGAAATTAGAGTCTGTGGAACTTTCTAGCCAATCAGAAATTCAACACTTAAGCAGTAAACTGGAGCGGGCTAATGACACTATCTGTGCCAATGAGTTGGAAATAGAGCGCCTCACCATGAGGGTCAATGACTTGGTTGGAACCAGTATGACTGTCCTACAGGAGCAGCAGCAAAAAGA	NA	intra-chromosomal
ERAP1	DTWD2	5	96776404	-	5	118848218	-	E	E	TCTGATTAATGTGATAAAATTAATTTTTTAAAACCCACTTTTTCCTCACAAGGTAAAAGGATTCTTCAGCTCTTTGAAAGAAAATGGTTCTCAGCTCCGTTGTGTCCAACAGACAATTGAAACCATTGAAGAAAACATCGGTTGGATGGATAAGAATTTTGATAAAATCAGAGTGTGGCTGCAAAGTGAAAAGCTTGAAC	GTGCAATTAAAAACTAGCATTTCTAGTCAGTATGTAATTCGGATGCAGCCGACTAATAGATGCCTTTCTACACTGGAGTGTGCAGCTGTTGCTCTTTCCATCTTGGAGAAAAATAATTACATACAAGAGGTACGTCTTTGTAAGGTTATAGTTTTTCAAAGTGGGAGTTTTCTTAGATTTTACCTAGAAGATTTAGACAT	out-of-frame	intra-chromosomal
ERBIN	BICDL1	5	65926806	+	12	120061710	+	E	E	TGCAAAACTCGAGACCAGGAAGCCAGCCCGCACCCCAACCCCCACCAAAGCCACCTACTCTTCTTCTGTGGGAGGCCAGTCCACATCCGCTCTCACCCGAGAGAGATATTCAGCTGGATCCAAAGTGACTGATGAAGGGAAGGAAATCATGTCAAGCGAAGCCTTGAAAAAGCTGCCCTGAGACGGTGTCCCGCCGAAAG	GCATCAGAAGTTGAGAGACAACTCTCCATGCAGGTCCACGCCCTCAGAGAAGACTTTCGGGAGAAAAACTCATCAACCAACCAGCACATTATCCGGCTGGAGAGCCTTCAGGCCGAGGTGAGCCTCCCGACACAGCAGTGCTGGAAGGTGGAGTGCTTTTCTCACTGGGAGACAAAAAACTGCTCTATGTAAAAGGGCCT	NA	inter-chromosomal
ERBIN	SMG1P1	5	65926806	+	16	22451620	+	E	E	TGCAAAACTCGAGACCAGGAAGCCAGCCCGCACCCCAACCCCCACCAAAGCCACCTACTCTTCTTCTGTGGGAGGCCAGTCCACATCCGCTCTCACCCGAGAGAGATATTCAGCTGGATCCAAAGTGACTGATGAAGGGAAGGAAATCATGTCAAGCGAAGCCTTGAAAAAGCTGCCCTGAGACGGTGTCCCGCCGAAAG	ATTGACTTGATGCACAACATCACAAAGGCGATTTTTGAGGTATGAGCTTTAGAAACTTACCTCTCATGTGGCATGTACATCAGGCTTTAACTTCAGTTTGATCGTTTTGGGGAAATTTATGCATTTCTTTTTTTTTCTCTCCATGATATTTTTAGAATATTAAAGGGGCTGTAGAGGTATTTTTGGTTCCTTGCTAGGAT	NA	inter-chromosomal
ERBIN	SMG1P3	5	65926806	+	16	21487616	-	E	E	TGCAAAACTCGAGACCAGGAAGCCAGCCCGCACCCCAACCCCCACCAAAGCCACCTACTCTTCTTCTGTGGGAGGCCAGTCCACATCCGCTCTCACCCGAGAGAGATATTCAGCTGGATCCAAAGTGACTGATGAAGGGAAGGAAATCATGTCAAGCGAAGCCTTGAAAAAGCTGCCCTGAGACGGTGTCCCGCCGAAAG	ATTGACTTGATGCACAACATCACAAAGGCGATTTTTGAGGTATGAGCTTTAGAAACTTACCTCTCATGTGGCATGTACATCAGGCTTTAACTTCAGTTTGATCGTTTTGGGGAAATTTATGCATTTCTTTTTTTTTCTCTCCATGATATTTTTAGAATATTAAAGGGGCTGTAGAGGTATTTTTGGATCCTTGCTAGGAT	NA	inter-chromosomal
ERBIN	SMG1P4	5	65926806	+	16	21919103	-	E	M	TGCAAAACTCGAGACCAGGAAGCCAGCCCGCACCCCAACCCCCACCAAAGCCACCTACTCTTCTTCTGTGGGAGGCCAGTCCACATCCGCTCTCACCCGAGAGAGATATTCAGCTGGATCCAAAGTGACTGATGAAGGGAAGGAAATCATGTCAAGCGAAGCCTTGAAAAAGCTGCCCTGAGACGGTGTCCCGCCGAAAG	ATTGACTTGATGCACAACATCACAAAGGCGATTTTTGAGGTATGAGCTTTAGAAACTTACCTCTCATGTGGCATGTACATCAGGCTTTAACTTCAGTTTGATCGTTTTGGGGAAATTTATGCATTTCTTTTTTTTTCTCTCCATGATATTTTTAGAATATTAAAGGGGCTGTAGAGGTATTTTTGGTTCCTTGCTAGGAT	NA	inter-chromosomal
ERGIC1	RPL26L1	5	172935309	+	5	172959864	+	E	E	GGGGGGCCCTCTGCAATCCAGTCCCCGCCCCCCCTGAGACACAGTTTGTACTTCTGATTCTTATATCCTCTACCCCAGGAATACGTCGCCTACAGCCACACGGGCCGCATCATCCCTGCAATCTGGTTCCGCTACGACCTCAGCCCCATCACGGTCAAGTACACAGAGAGACGGCAGCCGCTGTACAGATTCATCACCAC	GAGGGTCACCATGAAGTTCAATCCCTTCGTTACCTCGGACCGCAGTAAAAACCGCAAACGTCACTTCAATGCCCCCTCACACGTGCGCAGGAAGATCATGTCATCCCCGCTCTCCAAGGAGCTGCGGCAGAAGTACAATGTCCGCTCCATGCCCATCCGCAAGGACGACGAGGTCCAGGTACGTCTCCCTCCGGCGCTAG	NA	intra-chromosomal
ERGIC1	RPL26L1	5	172935310	+	5	172959865	+	E	E	GGGGGCCCTCTGCAATCCAGTCCCCGCCCCCCCTGAGACACAGTTTGTACTTCTGATTCTTATATCCTCTACCCCAGGAATACGTCGCCTACAGCCACACGGGCCGCATCATCCCTGCAATCTGGTTCCGCTACGACCTCAGCCCCATCACGGTCAAGTACACAGAGAGACGGCAGCCGCTGTACAGATTCATCACCACG	AGGGTCACCATGAAGTTCAATCCCTTCGTTACCTCGGACCGCAGTAAAAACCGCAAACGTCACTTCAATGCCCCCTCACACGTGCGCAGGAAGATCATGTCATCCCCGCTCTCCAAGGAGCTGCGGCAGAAGTACAATGTCCGCTCCATGCCCATCCGCAAGGACGACGAGGTCCAGGTACGTCTCCCTCCGGCGCTAGT	NA	intra-chromosomal
ERICH1	EFR3A	8	715861	-	8	131940499	+	E	E	ACTGCATAATTCATTCCTTTTCCTCCTTTTCTTTTAATCGGTTGTCTGTACAGTGTTTGTGGAGAAGGTGCTGCAGAGACTTTTTCCTCCTGTTCCAAGTGGCCAAGGAAAGAGGGAACCCCAGACGCTGGCCGTCCAAAATCCACCAAAGAAAGTGACCTCTGAGAAAGTGAGCCAGAAACATGCTGAGCCTTTGACAG	GAGTATGCTGCTGCTGTTCCGCTTTGCGTCCTCGCTACAAACGCCTGGTGGACAACATATTCCCTGAAGATCCAAAAGTAATTTGATCTACATCTACTGATCCTTCTCTTTGCTGACCCATTCTGCCCCCCGCTGACCTCCTTAAGGTTTCCCTAATTTCATTTCTCTACTTTTACCCTTACATCTCATCATTTATACTA	in-frame	intra-chromosomal
ERMAP	PITHD1	1	42825738	+	1	23785675	+	E	E	GAGAAGGGAGTTCTGTGGGGGCAGAGAGAGCCCTGGCCTCTCATATTTCATAAAATATGAACTTTTCCCGGCCCACATCCCTAGGCCTTCCTGATGCGCTTGCCTGCTCCCTGGTCTCTCTGCATGGGGAAGGAGTGTTCCCAGCTTGCAAACTCCAGCTTTGCCTGTGAGAGGAACAAGCGTCCCTGATCCAGAAGGTG	GTACAAGAATATTCCACAGATGTCCTTTGATGATACAGAAAGGGAGCCAGATCAGACCTTTAGTCTGAACCGGGATCTTACAGGAGAATTAGAGTATGCTACAAAGTAAGCACTGGGCCTGTCTTCCATTCTCTATGGCTTCTTATAGGGCTTGCCATTTATTTTTGGCCAGTCTCCTGCTCTCTTAGCATTGGAAATGA	NA	intra-chromosomal
EVL	TNFAIP8	14	100097658	+	5	119392816	+	E	E	TTCTCTCTCCTTTCTCCTCCAGGTTGTGATCAATTATTCAATCGTGAAAGGGCTGAAGTACAATCAGGCCACGCCAACCTTCCACCAGTGGCGAGATGCCCGCCAGGTCTACGGCTTAAACTTTGCAAGTAAAGAAGAGGCAACCACGTTCTCCAATGCAATGCTGTTTGCCCTGAACATCATGAATTCCCAAGAAGGAG	TGGCCACAGATGTCTTTAATTCCAAAAACCTGGCCGTTCAGGCACAAAAGAAGATCTTGGGTAAAATGGTGTCCAAATCCATCGCCACCACCTTAATAGACGACACAAGTAGTGAGGTGCTGGATGAGCTCTACAGAGTGACCAGGGAGTACACCCAAAACAAGAAGGAGGCAGAGAAGATCATCAAGAACCTCATCAAG	in-frame	inter-chromosomal
EZH1	LINC01001	17	42728946	-	11	138111	-	M	E	TGTGAGCCCCTGCCTCTTTTTTTTAAATTGAAACTTTCTGTTGAACTCACACATTTGGGTTCTTTAAATGTGTGTTTTTATGAGTAAATTTAATGGGAATGAAAGCATAATTGATCTTTTTTTTTTTTTTGTATTTGAGGAATGCTTTATTTCCAGGCAATAAAATGCTATTTCTCATCTCTGTCTCTCTTAGATTACAG	CTGGATCTACCATGAAAGACTTGTGAATCCAGGAAGAGAGACTGACTGGGCAACATGTTATTCAGGTACAAAAAGATTTGGACTGTAACTTAAAAATGATCAAATTATGTTTCCCATGCATCAGGTGCAATGGGAAGCTCTTCTGGAGAGTGAGAGAAGCTTCCAGTTAAGGTGACATTGAAGCCAAGTCCTGAAAGATG	NA	inter-chromosomal
EZH1	LINC01002	17	42728946	-	19	208391	-	M	E	TGTGAGCCCCTGCCTCTTTTTTTTAAATTGAAACTTTCTGTTGAACTCACACATTTGGGTTCTTTAAATGTGTGTTTTTATGAGTAAATTTAATGGGAATGAAAGCATAATTGATCTTTTTTTTTTTTTTGTATTTGAGGAATGCTTTATTTCCAGGCAATAAAATGCTATTTCTCATCTCTGTCTCTCTTAGATTACAG	CTGGATCTACCATGAAAGACTTGTGAATCCAGGAAGAGAGACTGACTGGGCAACATGTTATTCAGGTACAAAAAGATTTGGACTGTAACTTAAAAATGATCAAATTATGTTTCCCATGCATCAGGTGCAATGGGAAGCTCTTCTGGAGAGTGAGAGAAGCTTCCAGTTAAGGTGACATTGAAGCCAAGTCCTGAAAGATG	NA	inter-chromosomal
FAAP20	KDM4B	1	2193639	-	19	5131076	+	E	E	CCGCCGGACCTGTGGGGCCCGGGCCGTTCCTACCGGCTGCTTCACGGGGCAGGAGGGCACCTGGAATCCCCCGCCAGGTCCCTGCCCCAGCGCCCGGCACCTGATCCCTGCAGGGCCCCCAGGGTGGAGCAGCAGCCGTCTGTGGAGGGTGCCGCGGCCCTGCGCAGCTGCCCCATGTGCCAGAAGGAGTTCGCCCCCAG	AGGACGGGAGGGGCAAGCTGCGGCCAACCAAGGCCAAGAGCGAGCGGAAGAAGAAGAGCTTCGGCCTGCTGCCCCCACAGCTGCCGCCCCCGCCTGCTCACTTCCCCTCAGAGGAGGCGCTGTGGCTGCCATCCCCACTGGAGCCCCCGGTGCTGGGCCCAGGCCCTGCAGCCATGGAGGAGAGCCCCCTGCCGGCACCC	in-frame	inter-chromosomal
FAM104A	NARF	17	73232086	-	17	82485497	+	E	E	GCCGGAAGTAGTGGTGGTACGGGTCCGACTGAGGGGTACTCGCCACCGGCTGCGTCCACCCGAGCGGCTGCGAGAGCCAAGGCCCGAGGGGGTGGGCGTGGCGGCCGCCGAAACACAACCCCCTCTGTTCCCTCTCTTCGCGGAGCGGCGCCGCGTAGCTTCCATCCGCCAGCTGCCATGAGCGAGCGCCTCCGTCCCAG	AAACAAAGACTTCCAAGAGGTCACCCTTGAGAAGAACGGAGAGGTGGTGTTACGCTTTGCTGCAGCCTATGGCTTTCGAAACATCCAGAACATGATCCTGAAGCTTAAGAAGGGCAAGTTCCCATTCCACTTTGTGGAGGTCCTCGCCTGTGCTGGAGGTGAGGCGCCAAGAGCAGCACCTGGCTCTGTCTCCCACGGGT	in-frame	intra-chromosomal
FAM104A	UBB	17	73232086	-	17	16381902	+	E	E	GCCGGAAGTAGTGGTGGTACGGGTCCGACTGAGGGGTACTCGCCACCGGCTGCGTCCACCCGAGCGGCTGCGAGAGCCAAGGCCCGAGGGGGTGGGCGTGGCGGCCGCCGAAACACAACCCCCTCTGTTCCCTCTCTTCGCGGAGCGGCGCCGCGTAGCTTCCATCCGCCAGCTGCCATGAGCGAGCGCCTCCGTCCCAG	GTCAAAATGCAGATCTTCGTGAAAACCCTTACCGGCAAGACCATCACCCTTGAGGTGGAGCCCAGTGACACCATCGAAAATGTGAAGGCCAAGATCCAGGATAAGGAAGGCATTCCCCCCGACCAGCAGAGGCTCATCTTTGCAGGCAAGCAGCTGGAAGATGGCCGTACTCTTTCTGACTACAACATCCAGAAGGAGTC	NA	intra-chromosomal
FAM111A	NUP160	11	59145856	+	11	47819458	-	E	E	TCATTCCTAAAGCACCCGGATCCTCTCTCAAACTTCGTAAGATGAGACATCATGAACAGACACAGTGAATCCCTAGATTTTCTTAATAGTTGGGCAACAAGTTCTTGCATTTAGGGATGTTGCAACATAGCCCAGTTCCGCAATTGTACATTTTCTATTTTTTTTCCTAGGTTCTCTGCTGTTTAAAAAGTATCCCTGTG	TAATGTTGCAGGTCAGTGGAATCCAGTTTTTATGCAGCCTCTGCCAGAGGAAGAGATTGTCATCAGAGATGATCAAGACCCCAGAGTAAGTAGATGCTCAAATGTTATATAAGGGAATGATTTACTTTGATCTTTTTTTTTTTTTTGAGACAGAGTCTCGCTCTGTGGCCCAGGCTGGGGTACAGTGGCATGATCTTGGC	NA	intra-chromosomal
FAM117A	SLC35B1	17	49716165	-	17	49706309	-	E	E	GGAGGCCTTCCCTTCATCTCCACTAGACTTAGCCTTGCTCTGTTCACAGCCTCCTCTCCAGGACACCCAGCCTTTCTTGAAGATGGCAGCCCATCTCCAGTCCTTGCCTTTGCTGCCTCCCCTCGACCTAATCATAGCTACATCTTCAAACGGGAGCCCCCAGAAGGCTGTGAGAAAGTGCGTGTGTTTGAAGAAGCCAC	GGTGGATCGTACCCGGAGCTGGCTCTATGCTGCCTGTTCTATCTCCTATCTGGGTGCCATGGTCTCCAGCAATTCAGCACTACAGTTTGTCAACTACCCAACTCAGGTGAAACCTCAGGGTGGGATGATGGTTGGCTCAGATATCATTTGAAAAGGACTAAGAGTTCTTCCCTCAGGTCTGTGAGTTAAAAAAAAAAAAA	in-frame	read-through
FAM117A	SLC35B1	17	49716165	-	17	49707068	-	E	E	GGAGGCCTTCCCTTCATCTCCACTAGACTTAGCCTTGCTCTGTTCACAGCCTCCTCTCCAGGACACCCAGCCTTTCTTGAAGATGGCAGCCCATCTCCAGTCCTTGCCTTTGCTGCCTCCCCTCGACCTAATCATAGCTACATCTTCAAACGGGAGCCCCCAGAAGGCTGTGAGAAAGTGCGTGTGTTTGAAGAAGCCAC	AACAAGAGGAAAGTATGGGGAAGGAGCCAAGCAGGAGACGTTCACCTTTGCCTTAACTTTGGTCTTCATTCAATGTGTGATCAATGCTGTGTTTGCCAAGATCTGTGAGTACCCAGATAGTAATTTGTTGGGTACCCCACCACCCCAAGTTCCCTCAGTATGCTGGGCATTAAGCATTGATTCAACCTTAAAGGCTAACT	in-frame	read-through
FAM117A	SLC35B1	17	49716167	-	17	49707068	-	E	E	GTGGAGGCCTTCCCTTCATCTCCACTAGACTTAGCCTTGCTCTGTTCACAGCCTCCTCTCCAGGACACCCAGCCTTTCTTGAAGATGGCAGCCCATCTCCAGTCCTTGCCTTTGCTGCCTCCCCTCGACCTAATCATAGCTACATCTTCAAACGGGAGCCCCCAGAAGGCTGTGAGAAAGTGCGTGTGTTTGAAGAAGCC	AACAAGAGGAAAGTATGGGGAAGGAGCCAAGCAGGAGACGTTCACCTTTGCCTTAACTTTGGTCTTCATTCAATGTGTGATCAATGCTGTGTTTGCCAAGATCTGTGAGTACCCAGATAGTAATTTGTTGGGTACCCCACCACCCCAAGTTCCCTCAGTATGCTGGGCATTAAGCATTGATTCAACCTTAAAGGCTAACT	out-of-frame	read-through
FAM126B	LINC01422	2	201061307	-	22	26879973	+	E	M	GTGCTACAGCAGTGTTTTTTTAAAACTTGAAGGAGGTTAATCTGTAGAAGAGTCAACTATTTTATTTTATTTTTTTTTTCAGATGGAGTTTCGCTCTCCCAGGCTGGAGTGCAATGCTGCAGTCTCTGCTTACTGCAACCTCCACCTCCCGGGTTCAAGCGATTCTTCTGCCTCAGCCTCCCAAGTAGCTGGGGTTAAAG	GCTGGAGTGCAGTGGCGTGATCTTGGCTCATTGCAGCCTCCACCTCCCAGGTTCAAGTGATTCTTCTCTCCCAGCCTCCCAAGTAGCTGGGATTACAGGTGTGTGCCACCATGCCCGACTATTTTTGTGTTTTTAGTAGAGACGGGGTTTTACCATGTTGGCCAGGAGGGTCTTGAGCTCCTGACTTCAGGAGATCCACC	NA	inter-chromosomal
FAM13A-AS1	HERC3	4	88712017	+	4	88662431	+	E	E	CCCATTAACCAACCTCTTTTTATCCCTCTCCTCCTAGTATTTGCCCAGCCTCTGGTAACTATCATTCTATTCTCTACCTCCATGAGAGCAACTTTCTTAGCTCCCACATGTGAATGAGAACATGCAATATTTGTCTTTCTGTGCCTGGCTTATTTCAGTTAACATCGTGACCTCCAGTTCCATCCATGTTGCTGCAAATG	AATTATTCTCCTGCTGTTGACTTCAGGACTATGAACCAAGCACATTATACCAGTTTAATAAATGATGAAACCATAGCAGTTTGGAGACAAAAACTCTCAGAACACAACAATGCAAATACAATCAAGTATGTGGCTGCTTGTCTTCATTTTTTTTTCCACAAAGTATGTTACAACTTTTTAGCTTAGTGTGATTTTCCGTA	NA	intra-chromosomal
FAM200B	BST1	4	15687148	+	4	15707511	+	E	E	TAATCAAACTGGAACAAATTGCTATTAAAATGGATCATTTCTTTATTAAAAGAAAGAGGAATAGTGAAGTGAAATATACAGAAGCATGTTCAAGTTCATCTGTTGAATCTGGAATTGTGAATAGTGACAATATTGAGAAAAATACTGACTCCAATCTGCAAACTTCAACTTCATTTGAGCCACATTTCAAAAAGAAAAAA	TCCCTGTTCTGGGAAAATAGCCACCTCCTTGTTAACAGCTTTGCAGACAACACCCGTCGTTTTATGCCCCTGAGCGATGTTCTGTATGGCAGGGTTGCAGATTTCTTGAGCTGGTGTCGACAGAAAAATGACTCTGGTAAGACTCCTGCACAAATCACAGGAGACTTAAGAACTCCTATTTACTATGCATTACCATTTGT	in-frame	read-through
FAM200B	BST1	4	15688735	+	4	15705515	+	M	E	ACCATTTCTTTCCAGAAGAAAAATTTGAAACATTAAGGGAAAACAGTTGGGTAAAAGATCCATTTGCTTTTCGACACCCTGAATCAATAATTGAGCTAAACTTGGTGCCTGAAGAAGAGAATGAATTATTGCAGCTTAGTTCTTCATATACATTGAAGAATGATTATGAAACCTTAAGTTTATCAGCATTTTGGATGAAG	GAACAAGAACTGCACAGCCATCTGGGAAGCCTTTAAAGTGGCGCTGGACAAGGATCCCTGCTCCGTGCTGCCCTCAGACTATGACCTTTTTATTAACTTGTCCAGGCACTCTATTCCCAGAGATAAGGTAACACCACAACCATCTTGGGTAAAACTGTGTTCTCTGTCTCTACAGAAATGGATGGTGCATGGGCCAGGTT	out-of-frame	read-through
FAM210B	EIF1	20	56366625	+	17	41688902	+	M	E	CCAGCAAAAATCAGGCTTTTGAACAATTTTAATTTTTTGCCTCATAAATTTTGTGAATGCTATTCATTATAGGGCTTGTATATATAATCTAAAATGTCAGCAAGGCATCGGAGATGGGTTAACATCTCAAAACAAAATAGCCTACAAATGTTCCTTGTGGGAGACTTTGGCGAGGGTCTGTGGGTAAAAGCACCAGGGGG	GCCGCCGAGGATTCAGCAGCCTCCCCCTTGAGCCCCCTCGCTTCCCGACGTTCCGTTCCCCCCTGCCCGCCTTCTCCCGCCACCGCCGCCGCCGCCTTCCGCAGGCCGTTTCCACCGAGGAAAAGGAATCGTATCGTATGTCCGCTATCCAGAACCTCCACTCTTTCGGTAAGCTATGGGAAAGGTCGCGGGCCCGGGTG	NA	inter-chromosomal
FAM210B	SPTA1	20	56359191	+	1	158620466	-	E	E	CCTAGCTGCGCACCATGGCCGGGTTGCTGGCGTTGCTGGGTCCGGCAGGCAGGGTGGGCGCCCGGGTCCGGCCTCGCGCCACCTGGCTCCTGGGCGCCACCGCCCCCTGCGCCCCGCCGCCCCTGGCCCTGGCCCTGCTCCCGCCCAGGCTAGACGCCCGGCTGCTCCGCACGGCGCGCGGGGACTGCCGCGGCCACCAG	GCTGAGGACCTGTTCGTGGAATTTGCACATAAGGCTTCAGCTTTGAACAACTGGTGTGAAAAGATGGAAGAAAACTTGTCAGAGCCTGTGCACTGTGTCTCCCTGAATGAAATTCGGCAGCTGCAGAAAGACCATGAGGACTTCTTGGCCTCCCTGGCTAGGGCTCAAGCAGACTTTAAATGTTTGCTGGAGCTAGACCA	in-frame	inter-chromosomal
FAM228B	FAM228A	2	24095229	+	2	24175467	+	E	E	AGGTTGCAGTCAGCCAAGATTGCGCCACTGCACTCCAGCCTTATATTAGAGCAATTTGATATTTATTAATATAATCATCCACTAAGAAAGACCCAAACTCTTCTTTAACAGTTAAAAGTTTAACAACCGGAACAGCTCCAGTCTGCAGCTCCCAGCGTGATCGACGCAGAAGACAGGTGATTTCTGCATTTCCGACTGAG	GGATTCTCCTGTCCATGGCTGCCACCAAAACTGCGAGTTATGATGAACATTTCAGGCCAGAAAAGTTAAGAGAATGGCCGGAGCCCGAGTCCGTTTCTTTAATGGAGGTGAGATAACGTGGCGTTTTGAGACGTCATTTTGGCGGGGGGACCCCTCGAGTTTGGGAACTGTTTATCTTAATTTCGCTTCTGTTCTCAGGA	NA	intra-chromosomal
FAM24B	CUZD1	10	122849239	-	10	122845763	-	E	M	GCTGCAAAGGAACCTGAAGCTGTGGCTGTAAAAAATCACAACCCAGACAAGGTGTGGTGGGCCAAGAACAGCCAGGCCAAAACCATTGCCACGGAGTCTTGTCCTGCCCTGCAGTGCTGTGAAGGATATAGAATGTGTGCCAGTTTTGATTCCCTGCCACCTTGCTGTTGCGACATAAATGAGGGCCTCTGAGTTAGGAA	AGGTAAGAAAATTGAACCAGATTTATTCACCAAAACAGAGAAGTTCTTCTCTTAAGAGGCCTCTTTCAAAATTTTTCAAAGTGTTTATATCTGTTGGCCCCAGTTCAGAGAAAAATGTACTCTAATGCTCTTGGAGGGGATTTTAAATTAGTTCTAATTTTATTTGGCTCATCTGACAATGTCCATAAAAATATCAAAAG	NA	intra-chromosomal
FAM53B	AHNAK	10	124706636	-	11	62491831	-	E	E	TGGCCAATGGGGAGCTGTTTCTGCTGACATCAATTCCCCAGGAGGTACTCACCCCAAGTCTGCCCAAGTGAAGATGGCTGATACCCACCCTGGGATGGAGCCCAGCGCCTGAGGCCCTTATCATGGTGATGGTCCTAAGTGAAAGCCTCAGCACCCGGGGAGCTGACTCCATTGCATGTGGGACCTTCAGCCGTGAACTG	AACACACCACAGCCATCAGCACTGGAATGCAAAGACCAGAACAAACAGAAGGAAGCCAGCAGCCAAGCCGGGGCAGTTTCAGTCTCCACCCCAAATGCAGGTGAGAGAAGTGATGGGGACTGAAAGACGGATGACCTTGATTATGATAATGATACCCTTTATCACAGATGGGCATGCCTGCCTGGGCTGTGGAAGCCACA	in-frame	inter-chromosomal
FAM53B	PPP2R2D	10	124681607	-	10	131911562	+	E	E	TTTCCTTTGTGGAATACTGTCCTCCCTCAGCCAACAGCACACCTGCCTCAACACCAGAGCTGGCGAGACGCTCCAGCGGCCTTTCCCGCAGCCGCTCCCAGCCGTGTGTCCTTAACGACAAGAAGGTCGGTGTTAAAAGGCGGCGCCCTGAAGAAGTGCAAGAGCAGAGGCCTTCTCTAGACCTTGCCAAGATGGCACAG	GGCGTGGAGAGGAGAGCTCGGGGCTGCTGCCACAGATCATGCTGAGCCGCCAGCAGCTCCACCTGCCCTTGGCTTTGCTCATCCGTGGAAATGACAACAGCGTGAAAACGGCAGATGATGTACAAGGATTATGATGAAAATAGTCTTGACCTCACGGACCCTCTGAGAGGTTCTTGACCGTTGCACCCTCAAGGGCCCAC	out-of-frame	intra-chromosomal
FAM53C	KDM3B	5	138347207	+	5	138372674	+	M	E	TACTAACAAGTGTCGAGTCCCCAAGGCTGGGGGCCGAGCCTGGGAATGGGGGTGAGTGGAGGGCTCCGACTCAGGGCAGCTGGAAATCTTCTCGCTCCAGCAAGCTCGACCATGCCAAGAGACTGGCCGGGACAAGATAAACGGAGCTGGTGGCGGGAGGGACAGCCCCAGAGCAGACCCTTCCTATGGCGGCCCTGAGT	ATCTTTGTAGAATTTGATGGCTGTAACTGGAAGCAACACTCCTGGGTAAAAGTTCATGCTGAGGAAGTTATCGTGCTTCTGCTGGAAGGGTCTCTTGTATGGGCGCCCCGTGAGGACCCAGTCCTTCTCCAGGGCATTCGAGTCTCCATTGCACAATGGCCAGCCCTGGTGAGTGGCTTTTACTGGGTGGGAACATGTCT	NA	read-through
FAM83D	RABGAP1L	20	38942126	+	1	174989849	+	E	E	TTATCATGTGCTCTTCCCTGTTTCACCTGTAGGTGATTGCAGTGGTCATGGACGTGTTCACAGACATCGACATCTTCAGAGACCTGCAAGAAATATGCAGGAAACAGGGAGTTGCTGTGTATATCCTTCTGGACCAGGCTCTCCTCTCTCAATTTCTGGATATGTGCATGGATCTGAAAGTTCATCCTGAACAGGAAAAG	GAACTTGAACATCAGAGAGGAGCCCTTATGAATGAAATCCAAGCTGCGAAAAACTCTTGGTTTAGCAAAACCCTGAACTCTATCAAAACGGCCACGGGCACCCAGCCATTGCAGCCAGCACCGGTCACCCAGCCACCCAAGGAGAGCACATAGTTCCAGCCTTACCCAAGCACAAGAGCACAATGTTCAAACCAATGGAA	in-frame	inter-chromosomal
FARSA	SYCE2	19	12924151	-	19	12904666	-	E	E	GCTCACCACCTAGACCCAGAACCTGTACCAGCAGTGCCCAGAAACTCAACACGCACTGCCCGTCTTTTCTGTCCTGCCTCTGCAGGCCTGAAGAAGTGGGTGGAGGTCGGAAACTCGGGGGTCTTCCGTCCAGAGATGCTGCTGCCCATGGGGCTTCCCGAGAACGTGTCGGTCATTGCCTGGGGCCTCTCCCTGGAGCG	TGCCAGTTGCCAGCTGACGGTCCTGGAAGGGAAGTCGGGACTCTACTTCTCCTCTCTGGACTCAAGCATTGACATCCTGCAGAAGAGAGCCCAGGAGCTGATCGAAAACATCAACAAGAGCCGGCAAAAGGACCATGCACTCATGACCAACTTCAGGAACAGCCTGAAGACCAAGGTGACAGACTCCACCCAGCGAGAGG	in-frame	read-through
FBXL5	SBNO2	4	15656229	-	19	1149442	-	E	E	CTGGAGGTTCTGGCCATTAAGCAAATAACAATTCCTCCCAAGGTTCTCAGGCTTCCCTGTTTTCTCCTATTTCTCTATCTGTCCAGCAGTACTCCAGCCAACCAATCTAAGACTGACCGGCGTGAGCAGAGAACAGAGTCTCCAGGAGGTCTGTGGCCAGGGCCAGGCGATTTATGGGAAAGAGGCAGACATTTTCCTGG	AGCGCCATGCTGCACTGCCCCTACTGGAACACCTTCTCGCTGCCGCCATACCCTGCCTTCTCCAGCGACAGCCGGTGAGTACCGGGACCCTCCCCGCCTGGCCCCCAGGCTTGCTCATTCTGAAGTCACAGTTACAAACGGAGTTCTGGGTGCAGGGCGCGAGGGCCCAAAGTCTTGTTGAGGGGTTTGGAGGGTGGTGT	NA	inter-chromosomal
FBXO34	SPECC1	14	55271537	+	17	20296961	+	E	E	GGGCCGGCGCGTGACGTCACTCCGTTTTAGCCAAACAAATGGGTTTCGGGGCGAGCGTTGGGCGCCGCCGCGCCGCGCTGGGTGCTCGGTCCGACTCAGCGGTGGGGAGTGAGCCAGGCCTCCCGCCACCGCTGCTGCCGCCACCACTGCGTCGGGCTGGTGCAGCCCCGGGCCAGGCCGCGGCCGGGGCAGGAGCGCAG	AACATTGACATCACCAATTTCAGCAGCAGCTGGAGCGATGGCCTGGCCTTCTGTGCTCTGCTCCACACCTACCTGCCTGCCCACATCCCCTACCAGGAGCTGAATAGTCAGGAGAAAGTAAGTCATGGCCCTGTCACCTTGGTTATCCTCTAAGAAATGCAGGAGTCCTAATTGATAAACCCCACTGTGGGAGGGGGCTT	NA	inter-chromosomal
FBXO7	MARK3	22	32475398	+	14	103491777	+	E	E	CATCTGTGGGCTGCAGGCGCGGGCGTGGCCGGGCGATAGGCCAAGTGCGGGGACGCCGGGGGGGCCTTCACGGGAGGCCCGGGCTCTTCCGGGCGTCGCGGAGCCGGAGGGTGCAGGCGACGGGAAGCGCGGGTGGTCGGCTGGGGTCCGGCTCCTGGAGAACATGGCCCGGCCTCCCGGGGGCTCTGGTCCCCTCCTCG	CACTATTCCTGATCAGAGAACTCCAGTTGCTTCAACACACAGTATCAGTAGTGCAGCCACCCCAGATCGAATCCGCTTCCCAAGAGGCACTGCCAGTCGTAGCACTTTCCACGGCCAGCCCCGGGAACGGCGAACCGCAACATATAATGGCCCTCCTGCCTCTCCCAGCCTGTCCCATGAAGCCACACCATTGTCCCAGA	in-frame	inter-chromosomal
FBXO7	MARK3	22	32487828	+	14	103491777	+	E	E	TTGTATAATGTGTCCTTAGTATATTAGGAGCTAGGAAATGCAAGCCCATACTAAAAAAGAAAGGCAGTTGATGAAGTGACAGAATTCTTTATCATCTTTCTTTTGTTTATTTACAGCTACACTAAAAATCAACAATGAGATTAGAAGTGTGAAAAGATTGCAGCTGCTACCAGAATCTTTTATTTGCAAAGAGAAACTAG	CACTATTCCTGATCAGAGAACTCCAGTTGCTTCAACACACAGTATCAGTAGTGCAGCCACCCCAGATCGAATCCGCTTCCCAAGAGGCACTGCCAGTCGTAGCACTTTCCACGGCCAGCCCCGGGAACGGCGAACCGCAACATATAATGGCCCTCCTGCCTCTCCCAGCCTGTCCCATGAAGCCACACCATTGTCCCAGA	in-frame	inter-chromosomal
FBXO7	SNCA	22	32493281	+	4	89726577	-	E	M	TACTTCTCTTTTTTTCCTTTTAGCACTGAACCTACCAGATGTATTTGGGTTGGTCGTCCTCCCATTGGAACTGAAACTACGGATCTTCCGACTTCTGGATGTTCGTTCCGTCTTGTCTTTGTCTGCGGTTTGTCGTGACCTCTTTACTGCTTCAAATGACCCACTCCTGTGGAGGTTTTTATATCTGCGTGATTTTCGAG	CTGTACAAGTGCTCAGTTCCAATGTGCCCAGTCATGACATTTCTCAAAGTTTTTACAGTGTATCTCGAAGTCTTCCATCAGCAGTGATTGAAGTATCTGTACCTGCCCCCACTCAGCATTTCGGTGCTTCCCTTTCACTGAAGTGAATACATGGTAGCAGGGTCTTTGTGTGCTGTGGATTTTGTGGCTTCAATCTACGA	NA	inter-chromosomal
FCER1G	TOMM40L	1	161218723	+	1	161226355	+	E	E	TATGTGTGCTTGTAGCCATGTGGGCAAACAGGTATCCATGTCCCAGAGTGTCCATGTGAGTGCCCTCTAGCCCAAGGTGGCTGGCTGCCCACCCCCCATGCCTCCCTGGGTGGGGCAGATGCTGAGGGGCCCTGGAGAAAGTGTGGGTCTTTAATGTTTTGCTTCTTTTGTCTCTGCAGAAATCAGATGGTGTTTACACG	GTGTAGCGTCGGACCATGTGGAAGTTTCTGAGGCTGGGGAGCCGGATAATGGGGGGTGGGGCCCGTTGGGGGGTAAAGGGGCAATAGCGTCCTTTCACAGGCTAACCTCGGCTCTTCCCAGTCCTCTGGACTAAAATGGGGAACACATTGGGCCTGGCACCAATGGGGACTTTGCCCCGCCGGAGCCCCCGCCGAGAGGA	NA	read-through
FGFR1OP2	MARK3	12	26938710	+	14	103491777	+	E	E	TCTACCCCGCCGGTGATGGCGTTGAACGCCACTGGCTTCCCGGCCTTCCGTCCGCTGCCTCCGTCCGATTCTGCGTCTGCTTGCTGAGGAGGCGGATTAGGGGGGCGCGGAGTCTCTTCCCTTGAGTGCATAGGTCCCGGTTGGTAGAGGGTTTGAGTCCGCATCGCCACAGCTGAAGGCTGCGAGGGACTAAGAGCAGA	CACTATTCCTGATCAGAGAACTCCAGTTGCTTCAACACACAGTATCAGTAGTGCAGCCACCCCAGATCGAATCCGCTTCCCAAGAGGCACTGCCAGTCGTAGCACTTTCCACGGCCAGCCCCGGGAACGGCGAACCGCAACATATAATGGCCCTCCTGCCTCTCCCAGCCTGTCCCATGAAGCCACACCATTGTCCCAGA	NA	inter-chromosomal
FGFR1OP2	PIP4K2A	12	26938710	+	10	22609717	-	E	E	TCTACCCCGCCGGTGATGGCGTTGAACGCCACTGGCTTCCCGGCCTTCCGTCCGCTGCCTCCGTCCGATTCTGCGTCTGCTTGCTGAGGAGGCGGATTAGGGGGGCGCGGAGTCTCTTCCCTTGAGTGCATAGGTCCCGGTTGGTAGAGGGTTTGAGTCCGCATCGCCACAGCTGAAGGCTGCGAGGGACTAAGAGCAGA	ATCAATGAACTGAGCCATGTTCAAATCCCTGTTATGTTGATGCCAGATGACTTCAAAGCCTATTCAAAAATAAAGGTGGACAATCACCTTTTTAACAAGTAAGTACAAGTATGACCTTTCATAAGACTAGCGTGGCTGCTAGGAGTACAAGTTTTGTGAATTTTTGTAATCACATAATTTGTCAATGGGTGGGAGTAAAG	NA	inter-chromosomal
FKBP1B	FAM228B	2	24060926	+	2	24076613	+	E	M	AAGGCATTCCATTTTAGACATGTGGAATCTGAATTGGGAGTTTACTCATGACCACAGCTCTATTGCACCCGATTCTTGCTTTGACAGGAATGCTCCAAAATGGGAAGAAGTTTGATTCATCCAGAGACAGAAACAAACCTTTCAAGTTCAGAATTGGCAAACAGGAAGTCATCAAAGGTTTTGAAGAGGGTGCAGCCCAG	CAGGTGAGTAACTGGGGAGCGGAGGAGGCGGGGCTTGAGCAGGGTTATGACAGGTAGGGCGGGACCCAGGTGAGTAGCGGGAGGGGGCGGGGCCTGAGGAGGGTGCGGAGAGCTGGGGTGGGGCCCAAGTGAGTATCCGGGAGGGAGCCGGGCCTGAGCAAGGCGGTGAGCTGGGGCGGGACCCAAGTGAGTAATGGAAG	NA	read-through
FKBP1B	FAM228B	2	24060926	+	2	24080876	+	E	E	AAGGCATTCCATTTTAGACATGTGGAATCTGAATTGGGAGTTTACTCATGACCACAGCTCTATTGCACCCGATTCTTGCTTTGACAGGAATGCTCCAAAATGGGAAGAAGTTTGATTCATCCAGAGACAGAAACAAACCTTTCAAGTTCAGAATTGGCAAACAGGAAGTCATCAAAGGTTTTGAAGAGGGTGCAGCCCAG	CAGCTGCTCCAAGCTTTTCTGCCATTTGAAGCTTCTTCTGGGAGCCAGCTGTGACCAGAGGAATAGCTCCAGCCATCCGGGTGAGTTGGATAGCAGCTGTGCCCACACCACTCAGTCCTGCATGGATTAGCACATAGTCTCCAGCCTGAACATTTCCTGTGACAGAAAGTACAGGGTTCTCTTTACTTTGCAACTGCTAC	NA	read-through
FKBP1B	FAM228B	2	24060926	+	2	24080879	+	E	E	AAGGCATTCCATTTTAGACATGTGGAATCTGAATTGGGAGTTTACTCATGACCACAGCTCTATTGCACCCGATTCTTGCTTTGACAGGAATGCTCCAAAATGGGAAGAAGTTTGATTCATCCAGAGACAGAAACAAACCTTTCAAGTTCAGAATTGGCAAACAGGAAGTCATCAAAGGTTTTGAAGAGGGTGCAGCCCAG	CTGCTCCAAGCTTTTCTGCCATTTGAAGCTTCTTCTGGGAGCCAGCTGTGACCAGAGGAATAGCTCCAGCCATCCGGGTGAGTTGGATAGCAGCTGTGCCCACACCACTCAGTCCTGCATGGATTAGCACATAGTCTCCAGCCTGAACATTTCCTGTGACAGAAAGTACAGGGTTCTCTTTACTTTGCAACTGCTACACA	NA	read-through
FKBP1B	FAM228B	2	24060926	+	2	24095141	+	E	E	AAGGCATTCCATTTTAGACATGTGGAATCTGAATTGGGAGTTTACTCATGACCACAGCTCTATTGCACCCGATTCTTGCTTTGACAGGAATGCTCCAAAATGGGAAGAAGTTTGATTCATCCAGAGACAGAAACAAACCTTTCAAGTTCAGAATTGGCAAACAGGAAGTCATCAAAGGTTTTGAAGAGGGTGCAGCCCAG	TTAAAAGTTTAACAACCGGAACAGCTCCAGTCTGCAGCTCCCAGCGTGATCGACGCAGAAGACAGGTGATTTCTGCATTTCCGACTGAGGTAACTGATTCATCTCACTGGGACTGGTTTGACAGTGGGTGCAGCCCACGGATGGGGAGCTGAAGCAGGGCAGGGCGTCACCTCACCCTGGAAGTGCAAGGGGTCAGGGGA	NA	read-through
FLACC1	TRAK2	2	201307521	-	2	201386319	-	E	M	AGTCTGGAATTGCTTTTATCTTTAGATATTCTGGGTTTCTCATTGCACCTGCTTTTCCCATCTTTACACATATATGTGCTTTCCTGTCACTTCCACAGAAAAAAAGATGACCAAAAAATTCGAAATGGAGTCAGGAGAAGAAGATAAGAAAATAAATGAATCCTGCAGTGCTGTCTTTGAGAACTTCATTCAAGAGAAGG	AGGTTCAGCAACCTCTTGAAGTGGAAGAGAAACTTTCAACATCCAAGCCAGTAACAGGGATCTTCCTGCCACCCATTACTTCAGCAGGTGGACCAGTTACAGGTGAGAAGAGTGTCTGGTTGAATATGGTATAATAACCAGAAGTACTTTGCATTCTGACTTACTAGACAGTCAGCTGGCTACCTCTGCTCACTGGAGGG	NA	can't get ensembl id
FLACC1	TRAK2	2	201309151	-	2	201384216	-	E	E	CAATGCCAAGAGGAGTCCTCCCTGAGTTGAGTTTTACAGCCTCTCCAGGTCACCTTCATTTTAGGACTCTTTTCTTCATGGTGCCTTTGTACCTCCCCAGGACAGTATTTATGATGAAATGGAAGAGAAGTGGTCAAAACAGAAGGCGAAATGGAAGAAGGATGAGAAGTTCGAGCGAGAAAATATCCTGCTACAGCAAA	TTGCAACCGCCAACCCAGGAAAGTGCCTGTCGTGCACAAACTCAACATTCACTTTCACCACCTGTAGAATATTACATCCCTCTGACATCACTCAGGTTACCCCCAGGTAAGAGTGCCTGGGAAATCTGGGGCCTCACTTCTTTCCTCAGCTATATTTTCATGAATTTCTTTTTAAAATTACCTTCATTTTAATTTCCAGA	NA	can't get ensembl id
FLACC1	TRAK2	2	201330469	-	2	201388001	-	E	E	TAGGGTGATTTCCAAGGCACACAAAGGTTTTACTACCTTGGTGATGAGTTTGGGGTGGGGAAGGTGTGCAGAAGAACTCACATTTGAATTTGAAAATGTGCATATCAGAAGACTAATGATGATCCTGTTGTTTTCCTTTTATCCAGAGGAGATGGGAAAAGAATACAAGTATTTGAAGAATATGTTTCGTACGTATCAGG	GAGCTCCCAGAAGATGGGCCAACCAGGACCCTCAGGAGATAGTGATTTGGCTACAGCACTGCATCGCCTTAGCTTGCGTCGACAAAACTATTTAAGTGAGAAGCAGTTCTTTGCTGAAGAATGGCAGCGGAAGATCCAGGTTCTGGCAGACCAGAAGGAAGGAGTTAGTGGCTGTGTCACCCCGACAGAGAGCCTTGCCT	NA	can't get ensembl id
FLACC1	TRAK2	2	201330470	-	2	201386317	-	E	M	CTAGGGTGATTTCCAAGGCACACAAAGGTTTTACTACCTTGGTGATGAGTTTGGGGTGGGGAAGGTGTGCAGAAGAACTCACATTTGAATTTGAAAATGTGCATATCAGAAGACTAATGATGATCCTGTTGTTTTCCTTTTATCCAGAGGAGATGGGAAAAGAATACAAGTATTTGAAGAATATGTTTCGTACGTATCAG	GTTCAGCAACCTCTTGAAGTGGAAGAGAAACTTTCAACATCCAAGCCAGTAACAGGGATCTTCCTGCCACCCATTACTTCAGCAGGTGGACCAGTTACAGGTGAGAAGAGTGTCTGGTTGAATATGGTATAATAACCAGAAGTACTTTGCATTCTGACTTACTAGACAGTCAGCTGGCTACCTCTGCTCACTGGAGGGTA	NA	can't get ensembl id
FLACC1	TRAK2	2	201330471	-	2	201387745	-	E	M	TCTAGGGTGATTTCCAAGGCACACAAAGGTTTTACTACCTTGGTGATGAGTTTGGGGTGGGGAAGGTGTGCAGAAGAACTCACATTTGAATTTGAAAATGTGCATATCAGAAGACTAATGATGATCCTGTTGTTTTCCTTTTATCCAGAGGAGATGGGAAAAGAATACAAGTATTTGAAGAATATGTTTCGTACGTATCA	GGTTTTATGCCAGAAAAATTACAAATTGTCAAGCCCCTTGAAGGTAATAAATCAGTAAGGGCCCTTACTAAGCCATGTGACTTACTGGAAGTTCCTTTCCCTGGAATTGAGATTTGTGTCTTAATTATAGGAACATTATGTGCAGATGATCTTTTTATCCCTTAATCTTGCTGTTTGGGTGGCAAGACTGTAGTACTTTG	NA	can't get ensembl id
FLACC1	TRAK2	2	201330472	-	2	201387746	-	E	M	TTCTAGGGTGATTTCCAAGGCACACAAAGGTTTTACTACCTTGGTGATGAGTTTGGGGTGGGGAAGGTGTGCAGAAGAACTCACATTTGAATTTGAAAATGTGCATATCAGAAGACTAATGATGATCCTGTTGTTTTCCTTTTATCCAGAGGAGATGGGAAAAGAATACAAGTATTTGAAGAATATGTTTCGTACGTATC	AGGTTTTATGCCAGAAAAATTACAAATTGTCAAGCCCCTTGAAGGTAATAAATCAGTAAGGGCCCTTACTAAGCCATGTGACTTACTGGAAGTTCCTTTCCCTGGAATTGAGATTTGTGTCTTAATTATAGGAACATTATGTGCAGATGATCTTTTTATCCCTTAATCTTGCTGTTTGGGTGGCAAGACTGTAGTACTTT	NA	can't get ensembl id
FLACC1	TRAK2	2	201342370	-	2	201381218	-	E	E	AGAGGGGTGGGAAGGGGGCTGTGCCCCATGAATTGGAAGGCGGCTGTGCCCCATAAATTGGAAGGCTTTTCAGAAGGTGCAGATCAGAATGGGACAGGGTCCTCAGTCCTGTGTTGTAGATGCTGATTTTGTTTCCAGCTCTCCAGTGAAATGGATCTCCGCTGTGCTGAGATGAAACAGAACTTTGAAAACAAGAACAG	CTCTGGGTTCCCTTCATTATCCTGTGGAAGTAGCGGTAGCAGTTCATCCAACACGGCTGTGAATTCTCCTGCCTTGTCCTATAGACTCAGCATTGGTGAGTCCATCACCAACCGACGAGATTCCACTACAACCTTCAGTAGCACCATGAGCTTGGCCAAACTTCTACAAGAGCGAGGCATCTCTGCCAAAGTGTACCACA	NA	can't get ensembl id
FLACC1	TRAK2	2	201342370	-	2	201384216	-	E	E	AGAGGGGTGGGAAGGGGGCTGTGCCCCATGAATTGGAAGGCGGCTGTGCCCCATAAATTGGAAGGCTTTTCAGAAGGTGCAGATCAGAATGGGACAGGGTCCTCAGTCCTGTGTTGTAGATGCTGATTTTGTTTCCAGCTCTCCAGTGAAATGGATCTCCGCTGTGCTGAGATGAAACAGAACTTTGAAAACAAGAACAG	TTGCAACCGCCAACCCAGGAAAGTGCCTGTCGTGCACAAACTCAACATTCACTTTCACCACCTGTAGAATATTACATCCCTCTGACATCACTCAGGTTACCCCCAGGTAAGAGTGCCTGGGAAATCTGGGGCCTCACTTCTTTCCTCAGCTATATTTTCATGAATTTCTTTTTAAAATTACCTTCATTTTAATTTCCAGA	NA	can't get ensembl id
FLACC1	TRAK2	2	201342370	-	2	201386311	-	E	M	AGAGGGGTGGGAAGGGGGCTGTGCCCCATGAATTGGAAGGCGGCTGTGCCCCATAAATTGGAAGGCTTTTCAGAAGGTGCAGATCAGAATGGGACAGGGTCCTCAGTCCTGTGTTGTAGATGCTGATTTTGTTTCCAGCTCTCCAGTGAAATGGATCTCCGCTGTGCTGAGATGAAACAGAACTTTGAAAACAAGAACAG	CAACCTCTTGAAGTGGAAGAGAAACTTTCAACATCCAAGCCAGTAACAGGGATCTTCCTGCCACCCATTACTTCAGCAGGTGGACCAGTTACAGGTGAGAAGAGTGTCTGGTTGAATATGGTATAATAACCAGAAGTACTTTGCATTCTGACTTACTAGACAGTCAGCTGGCTACCTCTGCTCACTGGAGGGTACTTAAT	NA	can't get ensembl id
FLACC1	TRAK2	2	201342370	-	2	201386317	-	E	M	AGAGGGGTGGGAAGGGGGCTGTGCCCCATGAATTGGAAGGCGGCTGTGCCCCATAAATTGGAAGGCTTTTCAGAAGGTGCAGATCAGAATGGGACAGGGTCCTCAGTCCTGTGTTGTAGATGCTGATTTTGTTTCCAGCTCTCCAGTGAAATGGATCTCCGCTGTGCTGAGATGAAACAGAACTTTGAAAACAAGAACAG	GTTCAGCAACCTCTTGAAGTGGAAGAGAAACTTTCAACATCCAAGCCAGTAACAGGGATCTTCCTGCCACCCATTACTTCAGCAGGTGGACCAGTTACAGGTGAGAAGAGTGTCTGGTTGAATATGGTATAATAACCAGAAGTACTTTGCATTCTGACTTACTAGACAGTCAGCTGGCTACCTCTGCTCACTGGAGGGTA	NA	can't get ensembl id
FLACC1	TRAK2	2	201342370	-	2	201393046	-	E	E	AGAGGGGTGGGAAGGGGGCTGTGCCCCATGAATTGGAAGGCGGCTGTGCCCCATAAATTGGAAGGCTTTTCAGAAGGTGCAGATCAGAATGGGACAGGGTCCTCAGTCCTGTGTTGTAGATGCTGATTTTGTTTCCAGCTCTCCAGTGAAATGGATCTCCGCTGTGCTGAGATGAAACAGAACTTTGAAAACAAGAACAG	CTGCACGAGTTACAAGACAGGAATATGGAGTGTCTAGGAATGTTACATGAATCCCAAGAAGAAATAAAGGAACTTCGTAGTAGATCTGGCCCTACTGCTCATCTCTACTTCTCCCAATCATATGGAGCTTTTACTGGGGTAAGCAACTAAGAAAGATGCTATGTATTTAAAGAAATTTGTTTAAGATTAGTTTGTCCTAA	NA	can't get ensembl id
FLACC1	TRAK2	2	201342370	-	2	201399493	-	E	E	AGAGGGGTGGGAAGGGGGCTGTGCCCCATGAATTGGAAGGCGGCTGTGCCCCATAAATTGGAAGGCTTTTCAGAAGGTGCAGATCAGAATGGGACAGGGTCCTCAGTCCTGTGTTGTAGATGCTGATTTTGTTTCCAGCTCTCCAGTGAAATGGATCTCCGCTGTGCTGAGATGAAACAGAACTTTGAAAACAAGAACAG	AGGGATCGTGATCTGGAACTCGCTGCTCGAATTGGACAAGCTCTCTTAAAGCGGAACCATGTCTTATCTGAGCAGAACGAATCCCTGGAGGAGCAATTGGGACAAGCCTTTGATCAAGTAAGCCTTTGATCAAATGTCTGCAGTATGAAATAATTAGGTTTTATGCAATTGAAAATTTATTTTCCTAGGTGTCCCTGAAA	NA	can't get ensembl id
FLACC1	TRAK2	2	201342370	-	2	201401094	-	E	E	AGAGGGGTGGGAAGGGGGCTGTGCCCCATGAATTGGAAGGCGGCTGTGCCCCATAAATTGGAAGGCTTTTCAGAAGGTGCAGATCAGAATGGGACAGGGTCCTCAGTCCTGTGTTGTAGATGCTGATTTTGTTTCCAGCTCTCCAGTGAAATGGATCTCCGCTGTGCTGAGATGAAACAGAACTTTGAAAACAAGAACAG	TTCTAGGCACAGACAGGGTGGAGCAGATGACCAAAACTTACAATGACATCGACATGGTTACACATCTCCTGGCAGAGGTAGGAATATCTTTTCTTTCTCCAGTACAAAAAGGTAAAACTTGAGGATCATTTGGAATCTATCAAATTTGCACATCAAATGGAAAATGTTGTACGTGCTCTGGGTTATTTTGTATAAGGTTG	NA	can't get ensembl id
FLACC1	TRAK2	2	201342370	-	2	201420706	-	E	E	AGAGGGGTGGGAAGGGGGCTGTGCCCCATGAATTGGAAGGCGGCTGTGCCCCATAAATTGGAAGGCTTTTCAGAAGGTGCAGATCAGAATGGGACAGGGTCCTCAGTCCTGTGTTGTAGATGCTGATTTTGTTTCCAGCTCTCCAGTGAAATGGATCTCCGCTGTGCTGAGATGAAACAGAACTTTGAAAACAAGAACAG	GTCATGACTGTCCAAAGTATGATAATCACATGAGAGTGCTCGTTGCTACGGATGTCATTTGACTCATCAGAGAAAATCTGTCTAAAAGAAAATATCCATGTGACCAAATCCATTTCATTATTGAATGGCTTGATGGATTTCCTTTACTCTGATTCATACCAAAGCTGTCCTTCTCAACCAAAGCAAGAAAGGATCCTGCA	NA	can't get ensembl id
FLACC1	TRAK2	2	201344170	-	2	201381218	-	E	E	TCTCACCAGGCCAGCTCTCACCATGCCAGAGTCAGTCATGCTCAGGGGCCTGAATGGCATGGAATGGTAAGCTTTGTGGATGATAGAAGAATTACTTCTCCTACAGGACCAACATCATTTCTGACCTAGAAGAGCAAATCTCAGAGCTGACAGCAATAATTGAACAAATGAACAGAGACCACCAGTCTGCCCAGAAATTG	CTCTGGGTTCCCTTCATTATCCTGTGGAAGTAGCGGTAGCAGTTCATCCAACACGGCTGTGAATTCTCCTGCCTTGTCCTATAGACTCAGCATTGGTGAGTCCATCACCAACCGACGAGATTCCACTACAACCTTCAGTAGCACCATGAGCTTGGCCAAACTTCTACAAGAGCGAGGCATCTCTGCCAAAGTGTACCACA	NA	can't get ensembl id
FLACC1	TRAK2	2	201344170	-	2	201384216	-	E	E	TCTCACCAGGCCAGCTCTCACCATGCCAGAGTCAGTCATGCTCAGGGGCCTGAATGGCATGGAATGGTAAGCTTTGTGGATGATAGAAGAATTACTTCTCCTACAGGACCAACATCATTTCTGACCTAGAAGAGCAAATCTCAGAGCTGACAGCAATAATTGAACAAATGAACAGAGACCACCAGTCTGCCCAGAAATTG	TTGCAACCGCCAACCCAGGAAAGTGCCTGTCGTGCACAAACTCAACATTCACTTTCACCACCTGTAGAATATTACATCCCTCTGACATCACTCAGGTTACCCCCAGGTAAGAGTGCCTGGGAAATCTGGGGCCTCACTTCTTTCCTCAGCTATATTTTCATGAATTTCTTTTTAAAATTACCTTCATTTTAATTTCCAGA	NA	can't get ensembl id
FLACC1	TRAK2	2	201344170	-	2	201386317	-	E	M	TCTCACCAGGCCAGCTCTCACCATGCCAGAGTCAGTCATGCTCAGGGGCCTGAATGGCATGGAATGGTAAGCTTTGTGGATGATAGAAGAATTACTTCTCCTACAGGACCAACATCATTTCTGACCTAGAAGAGCAAATCTCAGAGCTGACAGCAATAATTGAACAAATGAACAGAGACCACCAGTCTGCCCAGAAATTG	GTTCAGCAACCTCTTGAAGTGGAAGAGAAACTTTCAACATCCAAGCCAGTAACAGGGATCTTCCTGCCACCCATTACTTCAGCAGGTGGACCAGTTACAGGTGAGAAGAGTGTCTGGTTGAATATGGTATAATAACCAGAAGTACTTTGCATTCTGACTTACTAGACAGTCAGCTGGCTACCTCTGCTCACTGGAGGGTA	NA	can't get ensembl id
FLACC1	TRAK2	2	201344170	-	2	201386484	-	E	E	TCTCACCAGGCCAGCTCTCACCATGCCAGAGTCAGTCATGCTCAGGGGCCTGAATGGCATGGAATGGTAAGCTTTGTGGATGATAGAAGAATTACTTCTCCTACAGGACCAACATCATTTCTGACCTAGAAGAGCAAATCTCAGAGCTGACAGCAATAATTGAACAAATGAACAGAGACCACCAGTCTGCCCAGAAATTG	GATCACAAACTCTGTATCACTGGCAGCAGCTTGCTCAACCAAACTTGGGAACCATCCTTGATCCACGACCAGGTGTCATTACTAAAGGCTTTACCCAGTTGCCCGGGGATGCTATTTATCACATCTCAGATTTAGAAGAGGATGAAGAGGAGGGTATTACTTTTCAGGTTCAGCAACCTCTTGAAGTGGAAGAGAAACTT	NA	can't get ensembl id
FLACC1	TRAK2	2	201344170	-	2	201395370	-	E	M	TCTCACCAGGCCAGCTCTCACCATGCCAGAGTCAGTCATGCTCAGGGGCCTGAATGGCATGGAATGGTAAGCTTTGTGGATGATAGAAGAATTACTTCTCCTACAGGACCAACATCATTTCTGACCTAGAAGAGCAAATCTCAGAGCTGACAGCAATAATTGAACAAATGAACAGAGACCACCAGTCTGCCCAGAAATTG	GAAGAGCTTTCCTCTCTTTTGTCACAGATTGTAGACCTTCAGCACAAACTTAAAGAAGTAGGTTTATTCATTCATTCAACAGATATTTGTTAAGCACTCACATAGTATCTTGCACCATGCTAAGTGCTAGATACAATAAACAAAATAAACATTGTCCCTGCCCTTTTAAAATGCCCTAATCTGATTGCTGTTTTAATCAT	NA	can't get ensembl id
FLACC1	TRAK2	2	201344170	-	2	201407597	-	E	E	TCTCACCAGGCCAGCTCTCACCATGCCAGAGTCAGTCATGCTCAGGGGCCTGAATGGCATGGAATGGTAAGCTTTGTGGATGATAGAAGAATTACTTCTCCTACAGGACCAACATCATTTCTGACCTAGAAGAGCAAATCTCAGAGCTGACAGCAATAATTGAACAAATGAACAGAGACCACCAGTCTGCCCAGAAATTG	ATGTCTGCTCCAATGAGGATCTCCCTGAAGTTGAGCTGGTGAGTCTGCTAGAAGAACAACTACCACAGTATAGGCTAAAAGTAGACACTCTCTTTCTATATGAAAATCAAGACTGGACTCAGTCTCCACACCAGCGGCAGCATGCATCTGATGCTCTCTCTCCAGTCCTTGCTGAAGAGACTTTCCGTTACATGAGTGAG	NA	can't get ensembl id
FLACC1	TRAK2	2	201344170	-	2	201420706	-	E	E	TCTCACCAGGCCAGCTCTCACCATGCCAGAGTCAGTCATGCTCAGGGGCCTGAATGGCATGGAATGGTAAGCTTTGTGGATGATAGAAGAATTACTTCTCCTACAGGACCAACATCATTTCTGACCTAGAAGAGCAAATCTCAGAGCTGACAGCAATAATTGAACAAATGAACAGAGACCACCAGTCTGCCCAGAAATTG	GTCATGACTGTCCAAAGTATGATAATCACATGAGAGTGCTCGTTGCTACGGATGTCATTTGACTCATCAGAGAAAATCTGTCTAAAAGAAAATATCCATGTGACCAAATCCATTTCATTATTGAATGGCTTGATGGATTTCCTTTACTCTGATTCATACCAAAGCTGTCCTTCTCAACCAAAGCAAGAAAGGATCCTGCA	NA	can't get ensembl id
FLACC1	TRAK2	2	201344172	-	2	201420510	-	E	M	GCTCTCACCAGGCCAGCTCTCACCATGCCAGAGTCAGTCATGCTCAGGGGCCTGAATGGCATGGAATGGTAAGCTTTGTGGATGATAGAAGAATTACTTCTCCTACAGGACCAACATCATTTCTGACCTAGAAGAGCAAATCTCAGAGCTGACAGCAATAATTGAACAAATGAACAGAGACCACCAGTCTGCCCAGAAAT	TGCATGAGTCAATCCCAGAATGCAATTTTTACATCACCAACAGGTGAAGAAAACCTCATGAATAGCAATCACAGAGACTCGGAGAGCATCACTGGTAAGTCCAGTTTAATAAATATTGAAGTGCTATCGCTTATAGGAGAAAATGCAAATGCCTCAGTCCAGCATATATGACCTATCATGATGAAACCCAAGCCTCCCTT	NA	can't get ensembl id
FLACC1	TRAK2	2	201344173	-	2	201384216	-	M	E	AGCTCTCACCAGGCCAGCTCTCACCATGCCAGAGTCAGTCATGCTCAGGGGCCTGAATGGCATGGAATGGTAAGCTTTGTGGATGATAGAAGAATTACTTCTCCTACAGGACCAACATCATTTCTGACCTAGAAGAGCAAATCTCAGAGCTGACAGCAATAATTGAACAAATGAACAGAGACCACCAGTCTGCCCAGAAA	TTGCAACCGCCAACCCAGGAAAGTGCCTGTCGTGCACAAACTCAACATTCACTTTCACCACCTGTAGAATATTACATCCCTCTGACATCACTCAGGTTACCCCCAGGTAAGAGTGCCTGGGAAATCTGGGGCCTCACTTCTTTCCTCAGCTATATTTTCATGAATTTCTTTTTAAAATTACCTTCATTTTAATTTCCAGA	NA	can't get ensembl id
FLACC1	TRAK2	2	201346544	-	2	201399495	-	E	E	AGAGAAGATTTGGAAAAATCTCAGCACTCCAAGTCTGCCATTTTATCTTACTTTCCCTTGATGCCTAGGAAGTGATCAACGTGTCACCTGGCTATCAACTTGTTCGGAATCGGGAACAGATTTCTGTCACCTTAGGGGATGAGATGTTTGATAGGAAAAAGCGGTGGGAATCGGAGATCCCGGACAAAGGCAGATTTTCC	AGAGGGATCGTGATCTGGAACTCGCTGCTCGAATTGGACAAGCTCTCTTAAAGCGGAACCATGTCTTATCTGAGCAGAACGAATCCCTGGAGGAGCAATTGGGACAAGCCTTTGATCAAGTAAGCCTTTGATCAAATGTCTGCAGTATGAAATAATTAGGTTTTATGCAATTGAAAATTTATTTTCCTAGGTGTCCCTGA	NA	can't get ensembl id
FLACC1	TRAK2	2	201350711	-	2	201384216	-	E	E	AGATTCCAGCTATCAGATCATGCATTCCAATTTTGGGTCACTATAGGGATGTACTTAATCTGGGAGTGTTAAAAAGGGTTTCCGAATTTCCAATGTTCTTGTTTTAGTTATTTGTTTTTCACTTTCAGGCTAACTCCTCTTGTACCAGCTCCAAAAAATCACAATTACCTCCAACCAACAAAACCTGTTGTTTCCCCAAA	TTGCAACCGCCAACCCAGGAAAGTGCCTGTCGTGCACAAACTCAACATTCACTTTCACCACCTGTAGAATATTACATCCCTCTGACATCACTCAGGTTACCCCCAGGTAAGAGTGCCTGGGAAATCTGGGGCCTCACTTCTTTCCTCAGCTATATTTTCATGAATTTCTTTTTAAAATTACCTTCATTTTAATTTCCAGA	NA	can't get ensembl id
FLACC1	TRAK2	2	201350711	-	2	201420706	-	E	E	AGATTCCAGCTATCAGATCATGCATTCCAATTTTGGGTCACTATAGGGATGTACTTAATCTGGGAGTGTTAAAAAGGGTTTCCGAATTTCCAATGTTCTTGTTTTAGTTATTTGTTTTTCACTTTCAGGCTAACTCCTCTTGTACCAGCTCCAAAAAATCACAATTACCTCCAACCAACAAAACCTGTTGTTTCCCCAAA	GTCATGACTGTCCAAAGTATGATAATCACATGAGAGTGCTCGTTGCTACGGATGTCATTTGACTCATCAGAGAAAATCTGTCTAAAAGAAAATATCCATGTGACCAAATCCATTTCATTATTGAATGGCTTGATGGATTTCCTTTACTCTGATTCATACCAAAGCTGTCCTTCTCAACCAAAGCAAGAAAGGATCCTGCA	NA	can't get ensembl id
FLCN	UBB	17	17236912	-	17	16381902	+	E	E	GAGAGCCTGAACCCGGGCTTGAGAGCCTCGCCACCCCGGGTGACATCCCTGCCGTGGGCTTGGGGGCTCTGGGTGTGATTCCGCCGGTCCGGGTCCCGCAGCGACCACCTACCCAGCGCAGTCAGGGGCGGGGCTGGGACCCAGAGCGGGACCCCGGCTGCCGAGTCCAGGTGTCCCGCGGGCCTCGATTTGGGGAGCAG	GTCAAAATGCAGATCTTCGTGAAAACCCTTACCGGCAAGACCATCACCCTTGAGGTGGAGCCCAGTGACACCATCGAAAATGTGAAGGCCAAGATCCAGGATAAGGAAGGCATTCCCCCCGACCAGCAGAGGCTCATCTTTGCAGGCAAGCAGCTGGAAGATGGCCGTACTCTTTCTGACTACAACATCCAGAAGGAGTC	NA	intra-chromosomal
FRMPD3	PRPS1	X	107576459	+	X	107639295	+	E	E	TGCATCTGCCTCCCTCCTTCCCATGTCTTCATGTTTCTTCCCTTCTCTTCTGCAGCCTCTGGTGCTGTTGATGGAGTGGCCTGAAGCCACCAACTTTGCCTGCCTGATCGCGGGGTACTGCCGCCTCTTGCTGGATTCCAGGAAGATGGTCTTCTCCAGGCCTGCCAGCCAGCCACTTCCACCTCCAATGATCAAGGCAG	TGTGGAAATTGGTGAAAGTGTACGTGGAGAGGATGTCTACATTGTTCAGAGTGGTTGTGGCGAAATCAATGACAATTTAATGGAGCTTTTGATCATGATTAATGCCTGCAAGATTGCTTCAGCCAGCCGGGTTACTGCAGTCATCCCATGCTTCCCTTATGCCCGGCAGGATAAGAAAGATAAGGTAGGAGCAGAATTTT	out-of-frame	read-through
FRS2	CPSF6	12	69572281	+	12	69251129	+	E	E	CCCCCCTTTTCCTTAAACCAATAAACAAAAACTCAGCTCCAGGATTTGCTGCTCAGAACTTACCTAATGGATATCCCCGATATCCCTCATTTGGAGATGCTTCATCCCATCCGTCAAGCAGACATCCTTCTGTGGGAAGTGCTCGCCTGCCTTCAGTAGGGGAAGAATCTACACATCCTTTGCTTGTGGCTGAGGAACAA	GAAGCTGAATATGGTGGGCATGATCAGATAGATTTGTATGACGATGTCATATCTCCATCTGCAAATAATGGAGATGCCCCAGAAGACCGAGATTACATGGATACTCTCCCACCAACTGTTGGTGATGATGTGGGTAAAGGAGCAGCACCAAATGTTGTCTATACATATACTGGAAAGAGAATTGCATTATATATTGGAAA	in-frame	intra-chromosomal
FZR1	C19orf71	19	3535865	+	19	3543235	+	M	E	TCGCCAACACGTGCCCTCACAGGGCCAGCGTCCTCCTTCCCTGCGCAAGACTTGCGTCCCCCATGCCTGCTGGGTGGCTGGGTCCTGTGGAGGCCAGCAGCGGTGTGGCCCCCGCCCCCAGGCTGCCTGTGTCTTCACCTGTCCTGTCCACCAGCGCCAACAGCCGTGGGGAAGCCAAGGAGACCCAAGGGGTCCAGGAG	CGATGACTACCTGTCCCTGGAGGGTTCCCGCTGGCCACCAGCCATCAGGCAGGCCACACGCTGGAAGTACACGCCCATGGGACGGGACGCAGCCGGCCAGCTGTGGTACACAGGCCTGACCAACTCGGACGCCTGGGAAGCCTGGTACAACCTGCCACGGGCCCCGGCCAGCCCCTTCCGCGAGGCCTACAACCGCTGGC	NA	read-through
G0S2	SLC25A37	1	209675549	+	8	23568322	+	E	E	CGGAGAGCCCAGGAGGCGTGTCTCAGAGAAAAGATATAAGCGGCCCCCGGACGCTAAAGCGGTGCCAGCGGCGGAGTCTCCAACTGGGAGAGCTGCAGCTGCCGAGAGGAGGAGAACGCTGAGGTCGGTCGGACCAACGGACGCGCTGACCGCTGCCAACTGCAGCTCGCGCTGCCTCCTGCTCGCGCCGTGCCACTAAG	GGATAGCTGGGAGTATGGCCACCCTGCTCCACGATGCGGTAATGAATCCAGCAGAAGGTAATGTTTCATGGTCCCAGGGAGGGGCAGTAGGGGATGTGCAAAGGGGCACAAAAAATGGTTGTGGGAGAGTGGAGAGGACTGAAGGTGGGCAGAGCGGCTCCTAGTCTCCAGTCAGAGCAGACAGGAGAATTGAATTTTTT	NA	inter-chromosomal
GABARAPL1	FAM222B	12	10213219	+	17	28766707	-	E	E	TTTCTGCAGCTATTCTGAGCACACCTTGACGTCGGCTGAGGGAGCGGGACAGGGTCAGCGGCGAAGGAGGCAGGCCCCGCGCGGGGATCTCGGAAGCCCTGCGGTGCATCATGAAGTTCCAGTACAAGGAGGACCATCCCTTTGAGTATCGGAAAAAGGAAGGAGAAAAGATCCGGAAGAAATATCCGGACAGGGTCCCC	TGTGAGCCACTGCCCCATGTTGTGTTGATGCCAATCTGCCATGCTAGCCTGTCTACCAGGGCCAGGTGACCTGTCCTTTCAGCTTCTTTCTCACACGCAGATGAACACTGGACTTCAGAAATGTAAGTAATCTGGATCCTATGGAGCATGTGTGATTCTTTGTTTTTGTCTCTACATTTGGGCCGTCCTTGAAGCACATC	NA	inter-chromosomal
GALNT7	CEP135	4	173248440	+	4	56031360	+	E	E	GGGATCCTCGGTAACTTTGAACCCAAAGAACCTGAGCCTCCTGGAGTGGTTGGTGGCCCTGGAGAGAAAGCCAAGCCATTGGTTTTGGGACCAGAATTCAAACAAGCAATTCAAGCCAGCATTAAAGAGTTTGGATTTAACATGGTGGCAAGTGACATGATCTCACTGGACCGCAGCGTCAATGACTTACGCCAAGAAGA	AATAATGGCTTTCAATGAGTTCCTATGTGGATTTTTAAAAGAACAGAACAGTAATGAAATATTTGAAGTACTTGTTGCTGAAAATCATGAACATGGACACAAATTCTACCTCTGTCAACTTTTATTTAAATCAGTGAATATGTTAAAAAGTTTGGTTTAAAAGAACTATATCTATATGTATATTTTCATATATATGACAG	NA	intra-chromosomal
GCLC	UBB	6	53544496	-	17	16381902	+	E	E	GGGCGACCGCCGTCAGCCCGGAGGAGGAGGAGGAGGAGGAGGGGGCGGCCATGGGGCTGCTGTCCCAGGGCTCGCCGCTGAGCTGGGAGGAAACCAAGCGCCATGCCGACCACGTGCGGCGGCACGGGATCCTCCAGTTCCTGCACATCTACCACGCCGTCAAGGACCGGCACAAGGACGTTCTCAAGTGGGGCGATGAG	GTCAAAATGCAGATCTTCGTGAAAACCCTTACCGGCAAGACCATCACCCTTGAGGTGGAGCCCAGTGACACCATCGAAAATGTGAAGGCCAAGATCCAGGATAAGGAAGGCATTCCCCCCGACCAGCAGAGGCTCATCTTTGCAGGCAAGCAGCTGGAAGATGGCCGTACTCTTTCTGACTACAACATCCAGAAGGAGTC	NA	inter-chromosomal
GDPD5	CD72	11	75490237	-	9	35618121	-	E	E	CCACACCCAGCACAGGGAGGGAACAGGATGGGTGCTCACTAAGGGTCACGTGGGACAGTAGAAGGCAGGATGGACTGATGAATGAACTCACTGGATTTATCCCCTTGTCCTCTCAGCTCTCCCAGTGAAGTGATATCACTGCCTCTGTGGACAAGACACCTCCAGGAGCCCAGCTCACAGCCACCGGTACCTTCTTCCAG	ACCCAGGGGCTGATGATGATGGGGAAATCACCTACGAGAATGTTCAAGTGCCCGCAGTCCTAGGGGTGCCCTCAAGCTTGGCTTCTTCTGTACTAGGGGACAAAGCAGGTCTGGAGAGCCTGGGGGATGTGTGTTTGTTGGGGGGCTGTGTCTTGAGCTGGGGAGTCCACAATGTTTTTGTTGTTGTTCTTGAGACAGGG	NA	inter-chromosomal
GFOD2	ENKD1	16	67685457	-	16	67663556	-	E	E	CCCACTGCTGAGGGCAGAAGGGTTCACTGTTGAGGCCCTGTGGGGGAAGACTGAGGAGGAGGCGAAGCAGCTTGCTGAGGAGATGAACATCGCCTTCTACACCAGCCGGACTGATGACATCTTGCTGCATCAAGATGTGGATCTGGTGTGCATCAGCATCCCCCCTCCACTCACCCGGCAGATATCCGTGAAGGCTCTAG	CTTGTTGGAGCGCAGGGACCTGTGGCGGCGGGAGGCCGAGGCCCGCAAGCAGAGCCAGCCGGACCCTGCCATGCCCCCAGGCCACACGCGCATGCCTGAGAACCAGCGGCTGGAAACACTGACCAAGCTGCTCCAGAGTGAGTACCTGGGCAGGGAGGCTGGAGGGGGGCCCCACTGGGGACCGGGCACCCCTGCCCAAC	in-frame	read-through
GFOD2	ENKD1	16	67685457	-	16	67666265	-	E	E	CCCACTGCTGAGGGCAGAAGGGTTCACTGTTGAGGCCCTGTGGGGGAAGACTGAGGAGGAGGCGAAGCAGCTTGCTGAGGAGATGAACATCGCCTTCTACACCAGCCGGACTGATGACATCTTGCTGCATCAAGATGTGGATCTGGTGTGCATCAGCATCCCCCCTCCACTCACCCGGCAGATATCCGTGAAGGCTCTAG	CTCAAGGGCGCCTCGAGGGAAACGCGCTGAAGCTGGACTTGCTGACTTCCGACCGGGCCCTGGACACCACCGCTCCCCGTGGCCCCTGCATCGGTCCCGGTGCCGGAGAGATCCTGGAGCGCGGCCAGCGCGGCGTCGGGGACGTGCTGTTGCAACTCGAGGGGATCTCCCTAGGTCCTGGGGCCTCTCTCAAGAGTAAG	in-frame	read-through
GFOD2	RANBP10	16	67719163	-	16	67744455	-	E	E	TCCTCCTGCCGTCCCGCCCCTCCCTTTCCAGAGCCCCCAGTTCCTTAGAAACCAGGCGGCGCGTTCCCGGTGGCGGCGCCCTGGACTCCCGGGCCCGCGCATCCCCGCCAGCCTTCCTTAAGGCGGATGGGTGGCCCCCGAGACCCCGTCGGACCCATGGTTTCCAGTGCAGCGCGGAGTGGGCGATGCCAGCGTGCCAG	GTTGGGACAAACATTCCTATGGTTACCATGGTGATGATGGGCATTCGTTCTGCTCCTCGGGGACTGGCCAGCCCTATGGTCCCACATTCACCACAGGAGACGTGATCGGCTGCTGTGTCAACCTCATCAATGGCACCTGCTTCTACACCAAGAATGGCCACAGCCTTGGTGTGTGCATAAGGGACCTTGGAGGCTCTGCT	NA	intra-chromosomal
GFOD2	RANBP10	16	67719163	-	16	67772086	-	E	E	TCCTCCTGCCGTCCCGCCCCTCCCTTTCCAGAGCCCCCAGTTCCTTAGAAACCAGGCGGCGCGTTCCCGGTGGCGGCGCCCTGGACTCCCGGGCCCGCGCATCCCCGCCAGCCTTCCTTAAGGCGGATGGGTGGCCCCCGAGACCCCGTCGGACCCATGGTTTCCAGTGCAGCGCGGAGTGGGCGATGCCAGCGTGCCAG	TTACATGGGAATAGGACTCTCGGCTCAAGGCGTCAACATGAACAGACTTCCTGGTGAGTCACTGTTTAAGAGAACATTTGTTCTGCTCTCCTGATCCAATTGGGGTTGAGAGTCATGGTGGTAGCAGAGAGGCTGGGGAGGACTTTGTTTGCTAGCTGCCTACCTCAAGCCATGCTACTGGTTGGAGGATCCTGAAAGGT	NA	intra-chromosomal
GHITM	C10orf99	10	84150880	+	10	84176480	+	E	E	AAATCTTGTTTTCGCATTTTGATTTCAGGATCTATGTTTCTTCCACCTACCACCGTGGCTGGTGCCACTCTTTACTCAGTGGCAATGTACGGTGGATTAGTTCTTTTCAGCATGTTCCTTCTGTATGATACCCAGAAAGTAATCAAGCGTGCAGAAGTATCACCAATGTATGGAGTTCAAAAATATGATCCCATTAACTC	GGAAGAGGCGTCCTGCCAAGGCCTGGTCAGGCAGGAGAACCAGGCTCTGCTGCCACCGAGTCCCTAGCCCCAACTCAACAAACCTGAAAGGTAAGTACCCCCACCTCGTCCAGACTGTGGGGCAGAAGTTCTACAGTGGCCATGGGACCAGCCACACACACTGATCAGCCCCCACCCATGGCTGGCATCAGGCTCTGGCT	out-of-frame	read-through
GKAP1	KIF27	9	83816996	-	9	83915678	-	E	E	TCCCTCCCGGGGAGCCGGGCGCTCGGAAATTTCTGGAGCAACGACCTGACTCGTTTTCTCCCTTTCAGGTTTTGAAGCCGCTTCTCTGCCCGAGTTAGGTTTCGCCCAGCGCAATTTCTTTCTCTATGTACTTTGCGAATAAGTTTCGGAGCATCGGTTAACAGCCTATGGGTGAAATTTGGCTTTCATTCATGAATGAG	GAATCCAGATCTTACATAAGATGGAAGTCTCTCACACTAGATACTGAACATTAAATAGAAAATCTATTTAGTAAAATCTAAGTTGCCATGGAAGAAATACCAGTAAAAGTTGCTGTAAGAATTAGACCTCTGCTTTGCAAAGAAGCTCTTCATAATCATCAAGTTTGTGTGAGAGTTATTCCAAACAGCCAGCAAGTTAT	NA	intra-chromosomal
GLUL	FKBP8	1	182388572	-	19	18537651	-	E	M	TATTCTTTTTTTCTTCTCCAGAACACCTTCCACCATGACCACCTCAGCAAGTTCCCACTTAAATAAAGGCATCAAGCAGGTGTACATGTCCCTGCCTCAGGGTGAGAAAGTCCAGGCCATGTATATCTGGATCGATGGTACTGGAGAAGGACTGCGCTGCAAGACCCGGACCCTGGACAGTGAGCCCAAGTGTGTGGAAG	GTGCTGGAGCACCAGCCAGACAACATCAAGGCTCTCTTCCGCAAGGGCAAGGTAGGCCACACCGGGGTGCCAGGCCGGGTCACTCAGCCTGGGGTATACGGGGTGGTCCCCAACCCTGCATTTGAGAAAGGCATAGGTATATAAGCCAGCTGAGCTCTGTGGGGTGCAGGTGGAGAAACTGAGGCCCAGACGGGTGCAGG	out-of-frame	inter-chromosomal
GLYCTK	DNAH1	3	52291109	+	3	52316453	+	E	M	GAGGAGAGGAGTCCACCCCATCTCTTGCGTGCTGACCTTTCCCTCCCCAGGGAGATGCTGCTGAAGCCACATAGCCGTGTCCAGGTATTCGAGGGTGCGGAGGACAACCTCCCGGACCGCGATGCGCTGCGGGCTGCACTGGCCATCCAGCAACTGGCTGAGGGACTCACAGCTGATGACCTGCTGCTCGTGCTGATCTC	AGTGATCACTGAGTACCTGTGTGAATGCCAACAAGAAAAATAAAACCACAGTTTGGATTCAGGAAAGGTTGCACCACCATCAGGTCTTGAAGGGTGAGTAGGAGTCCGCCAGATGCAGGAGTGGATGGAGACAGGTTCTAGACAGAGGAAGCAGAAGCCTGTGCAAGGGCTGAACCACTGTCTCCAGGCATAGATTACAC	NA	read-through
GLYCTK	DNAH1	3	52291109	+	3	52323879	+	E	M	GAGGAGAGGAGTCCACCCCATCTCTTGCGTGCTGACCTTTCCCTCCCCAGGGAGATGCTGCTGAAGCCACATAGCCGTGTCCAGGTATTCGAGGGTGCGGAGGACAACCTCCCGGACCGCGATGCGCTGCGGGCTGCACTGGCCATCCAGCAACTGGCTGAGGGACTCACAGCTGATGACCTGCTGCTCGTGCTGATCTC	AGGTCAGTGCTCAGGAGGGCTGTGTGAGTGGGTCCCGGTAGGTATTTCAAAGCAGGCTTTTGGCCTCAGGGAGACAGCCTTTTCTTGGCTGTGGGCCCCAGCTTCCTTAACTGTGGAGCGGGGATAATAAGAAACAGGGTGCTTCACAATTACCCACTCATGGTGAGTGCTCAGTCAGCCACAGCTACCGAGTCATTACT	in-frame	read-through
GLYCTK	DNAH1	3	52291110	+	3	52316454	+	E	M	AGGAGAGGAGTCCACCCCATCTCTTGCGTGCTGACCTTTCCCTCCCCAGGGAGATGCTGCTGAAGCCACATAGCCGTGTCCAGGTATTCGAGGGTGCGGAGGACAACCTCCCGGACCGCGATGCGCTGCGGGCTGCACTGGCCATCCAGCAACTGGCTGAGGGACTCACAGCTGATGACCTGCTGCTCGTGCTGATCTCA	GTGATCACTGAGTACCTGTGTGAATGCCAACAAGAAAAATAAAACCACAGTTTGGATTCAGGAAAGGTTGCACCACCATCAGGTCTTGAAGGGTGAGTAGGAGTCCGCCAGATGCAGGAGTGGATGGAGACAGGTTCTAGACAGAGGAAGCAGAAGCCTGTGCAAGGGCTGAACCACTGTCTCCAGGCATAGATTACACC	NA	read-through
GLYCTK	DNAH1	3	52291111	+	3	52316455	+	E	M	GGAGAGGAGTCCACCCCATCTCTTGCGTGCTGACCTTTCCCTCCCCAGGGAGATGCTGCTGAAGCCACATAGCCGTGTCCAGGTATTCGAGGGTGCGGAGGACAACCTCCCGGACCGCGATGCGCTGCGGGCTGCACTGGCCATCCAGCAACTGGCTGAGGGACTCACAGCTGATGACCTGCTGCTCGTGCTGATCTCAG	TGATCACTGAGTACCTGTGTGAATGCCAACAAGAAAAATAAAACCACAGTTTGGATTCAGGAAAGGTTGCACCACCATCAGGTCTTGAAGGGTGAGTAGGAGTCCGCCAGATGCAGGAGTGGATGGAGACAGGTTCTAGACAGAGGAAGCAGAAGCCTGTGCAAGGGCTGAACCACTGTCTCCAGGCATAGATTACACCC	NA	read-through
GLYCTK	DNAH1	3	52291111	+	3	52321648	+	E	E	GGAGAGGAGTCCACCCCATCTCTTGCGTGCTGACCTTTCCCTCCCCAGGGAGATGCTGCTGAAGCCACATAGCCGTGTCCAGGTATTCGAGGGTGCGGAGGACAACCTCCCGGACCGCGATGCGCTGCGGGCTGCACTGGCCATCCAGCAACTGGCTGAGGGACTCACAGCTGATGACCTGCTGCTCGTGCTGATCTCAG	GTGGTGGATGTGCATGCACCCTGGCGGCATCTGCTGCTCCCTTTGCATAAGACGGGAGGGTATACGTTTCCTGAGCTGATCTGACTCTGAGAGCCAGGGTGGGTGAATGCTATTTTGTTGCTGGTAGAGGGATCTGTGGGCCAATGGAGGGTCAGGATTGGGGTCCTGCTGGGGAGACCATTTAGTCCTCTGGCTCCAGG	NA	read-through
GLYCTK	DNAH1	3	52291111	+	3	52322409	+	E	E	GGAGAGGAGTCCACCCCATCTCTTGCGTGCTGACCTTTCCCTCCCCAGGGAGATGCTGCTGAAGCCACATAGCCGTGTCCAGGTATTCGAGGGTGCGGAGGACAACCTCCCGGACCGCGATGCGCTGCGGGCTGCACTGGCCATCCAGCAACTGGCTGAGGGACTCACAGCTGATGACCTGCTGCTCGTGCTGATCTCAG	GAGCTTCGGCTGGGGCATCTCCCTGAGAAGCAGCATGGAGCAGCCTAACAGTAAAGGCTATAGCCTGGGAAGGACCCCTCAGGGCCCAGAGTGCAGCAGTGCTCCTGCAGTCCAAGTGGGGACCCACAGGGGCCTAGAGTATAACCCGGGGAAGATTCTTCCAGGATCAGACTATGGGTTGGGAAATCCTCCAGCCCTTG	NA	read-through
GLYCTK	DNAH1	3	52291111	+	3	52322660	+	E	M	GGAGAGGAGTCCACCCCATCTCTTGCGTGCTGACCTTTCCCTCCCCAGGGAGATGCTGCTGAAGCCACATAGCCGTGTCCAGGTATTCGAGGGTGCGGAGGACAACCTCCCGGACCGCGATGCGCTGCGGGCTGCACTGGCCATCCAGCAACTGGCTGAGGGACTCACAGCTGATGACCTGCTGCTCGTGCTGATCTCAG	ACTTGGGGCAGCCACGGAAGTCACCCCTGACAGGCACTGATAAGAAGTACCCGCTGATGAAGCAGCGTGGGTTCTACTCCGACATCCTCAGCCCTGGAACCTTAGATCAACTTGGGGTGAGTATGGCAGCCATCCCCTACCAAGCCTCAACCCTTCCTCTGGGCTCCGTTCACCCATCCTTTCATCCTTCTCCCCATCAG	in-frame	read-through
GLYCTK	DNAH1	3	52291111	+	3	52326140	+	E	E	GGAGAGGAGTCCACCCCATCTCTTGCGTGCTGACCTTTCCCTCCCCAGGGAGATGCTGCTGAAGCCACATAGCCGTGTCCAGGTATTCGAGGGTGCGGAGGACAACCTCCCGGACCGCGATGCGCTGCGGGCTGCACTGGCCATCCAGCAACTGGCTGAGGGACTCACAGCTGATGACCTGCTGCTCGTGCTGATCTCAG	TCGGAAGCTTTGAGGTTCCTGAAGACTTCCAGGAGCGCATGGAGCAGCAGTGCATCGGGTCCACCACCCGGCTGCTCGCCCAGACTGACTTCCCACTGCAGGCCTACGAGCCCAAGATGCAGGTGCCTTTCCAGGTGCTGCCAGGCCAGCATCCTCGCAAGATTGAGATCGAGAGGTACGGCTGGGTGGGCTGTGGGGAG	in-frame	read-through
GLYCTK	DNAH1	3	52291922	+	3	52321648	+	E	E	CTGATACCCTCATTGTCTTGAGAGGTGGGGGTTCAGCTCTGCTGCCTGCCCCCATCCCACCTGTCACACTGGAGGAGAAGCAGACACTCACTAGACTGCTGGCAGCCCGTGGAGCCACCATCCAGGAGTTGAACACCATTCGGAAGGCCCTGTCCCAGCTCAAGGGTGGGGGGCTGGCTCAGGCCGCCTACCCTGCCCAG	GTGGTGGATGTGCATGCACCCTGGCGGCATCTGCTGCTCCCTTTGCATAAGACGGGAGGGTATACGTTTCCTGAGCTGATCTGACTCTGAGAGCCAGGGTGGGTGAATGCTATTTTGTTGCTGGTAGAGGGATCTGTGGGCCAATGGAGGGTCAGGATTGGGGTCCTGCTGGGGAGACCATTTAGTCCTCTGGCTCCAGG	NA	read-through
GLYCTK	DNAH1	3	52291922	+	3	52322660	+	E	M	CTGATACCCTCATTGTCTTGAGAGGTGGGGGTTCAGCTCTGCTGCCTGCCCCCATCCCACCTGTCACACTGGAGGAGAAGCAGACACTCACTAGACTGCTGGCAGCCCGTGGAGCCACCATCCAGGAGTTGAACACCATTCGGAAGGCCCTGTCCCAGCTCAAGGGTGGGGGGCTGGCTCAGGCCGCCTACCCTGCCCAG	ACTTGGGGCAGCCACGGAAGTCACCCCTGACAGGCACTGATAAGAAGTACCCGCTGATGAAGCAGCGTGGGTTCTACTCCGACATCCTCAGCCCTGGAACCTTAGATCAACTTGGGGTGAGTATGGCAGCCATCCCCTACCAAGCCTCAACCCTTCCTCTGGGCTCCGTTCACCCATCCTTTCATCCTTCTCCCCATCAG	out-of-frame	read-through
GLYCTK	DNAH1	3	52292567	+	3	52316453	+	E	M	AATCGCTACGGCCTCCGTGCAGCCCTGCCACGTTCTGTGAAGACTGTGCTGTCTCGGGCCGACTCTGACCCCCATGGGCCACACACCTGTGGCCATGTCCTGAATGTGATCATTGGCTCTAATGTGCTGGCGCTAGCTGAGGCCCAGCGGCAGGCCGAGGCACTGGGCTACCAGGCTGTGGTGCTGAGTGCAGCCATGCA	AGTGATCACTGAGTACCTGTGTGAATGCCAACAAGAAAAATAAAACCACAGTTTGGATTCAGGAAAGGTTGCACCACCATCAGGTCTTGAAGGGTGAGTAGGAGTCCGCCAGATGCAGGAGTGGATGGAGACAGGTTCTAGACAGAGGAAGCAGAAGCCTGTGCAAGGGCTGAACCACTGTCTCCAGGCATAGATTACAC	NA	read-through
GLYCTK	DNAH1	3	52292568	+	3	52316454	+	E	M	ATCGCTACGGCCTCCGTGCAGCCCTGCCACGTTCTGTGAAGACTGTGCTGTCTCGGGCCGACTCTGACCCCCATGGGCCACACACCTGTGGCCATGTCCTGAATGTGATCATTGGCTCTAATGTGCTGGCGCTAGCTGAGGCCCAGCGGCAGGCCGAGGCACTGGGCTACCAGGCTGTGGTGCTGAGTGCAGCCATGCAA	GTGATCACTGAGTACCTGTGTGAATGCCAACAAGAAAAATAAAACCACAGTTTGGATTCAGGAAAGGTTGCACCACCATCAGGTCTTGAAGGGTGAGTAGGAGTCCGCCAGATGCAGGAGTGGATGGAGACAGGTTCTAGACAGAGGAAGCAGAAGCCTGTGCAAGGGCTGAACCACTGTCTCCAGGCATAGATTACACC	NA	read-through
GLYCTK	DNAH1	3	52292569	+	3	52316455	+	E	M	TCGCTACGGCCTCCGTGCAGCCCTGCCACGTTCTGTGAAGACTGTGCTGTCTCGGGCCGACTCTGACCCCCATGGGCCACACACCTGTGGCCATGTCCTGAATGTGATCATTGGCTCTAATGTGCTGGCGCTAGCTGAGGCCCAGCGGCAGGCCGAGGCACTGGGCTACCAGGCTGTGGTGCTGAGTGCAGCCATGCAAG	TGATCACTGAGTACCTGTGTGAATGCCAACAAGAAAAATAAAACCACAGTTTGGATTCAGGAAAGGTTGCACCACCATCAGGTCTTGAAGGGTGAGTAGGAGTCCGCCAGATGCAGGAGTGGATGGAGACAGGTTCTAGACAGAGGAAGCAGAAGCCTGTGCAAGGGCTGAACCACTGTCTCCAGGCATAGATTACACCC	NA	read-through
GLYCTK	DNAH1	3	52292569	+	3	52321648	+	E	E	TCGCTACGGCCTCCGTGCAGCCCTGCCACGTTCTGTGAAGACTGTGCTGTCTCGGGCCGACTCTGACCCCCATGGGCCACACACCTGTGGCCATGTCCTGAATGTGATCATTGGCTCTAATGTGCTGGCGCTAGCTGAGGCCCAGCGGCAGGCCGAGGCACTGGGCTACCAGGCTGTGGTGCTGAGTGCAGCCATGCAAG	GTGGTGGATGTGCATGCACCCTGGCGGCATCTGCTGCTCCCTTTGCATAAGACGGGAGGGTATACGTTTCCTGAGCTGATCTGACTCTGAGAGCCAGGGTGGGTGAATGCTATTTTGTTGCTGGTAGAGGGATCTGTGGGCCAATGGAGGGTCAGGATTGGGGTCCTGCTGGGGAGACCATTTAGTCCTCTGGCTCCAGG	NA	read-through
GMPR	CYTOR	6	16254735	+	2	87521207	+	E	E	TGTCTTCTTGGTTTATTTTGGTGCAGAATGTAGCCGTGAGTTCAGGCAGTGGGCAGAATGATCTGGAAAAGATGACCAGCATCCTGGAAGCTGTGCCACAGGTTAAGTTTATTTGCCTGGATGTGGCCAATGGGTATTCAGAACATTTTGTGGAATTCGTGAAACTTGTCCGTGCCAAATTTCCTGAACACACCATTATG	AATAACTGGGAGATGAAACAGGAAGCTCTATGACACACTTGATCGAATATGACAGACACCGAAAATCACGACTCAGCCCCCTCCAGCACCTCTACCTGTTGCCCGCCGATCACAGCCGGAATGCAGCTGAAAGATTCCCTGGGGCCTGGTTCCAACCGCCCACTGTGGACTCTGAGGCCTCTGCATTTGCGGGTGGTCTG	NA	inter-chromosomal
GMPR	EPB41	6	16254735	+	1	29109336	+	E	E	TGTCTTCTTGGTTTATTTTGGTGCAGAATGTAGCCGTGAGTTCAGGCAGTGGGCAGAATGATCTGGAAAAGATGACCAGCATCCTGGAAGCTGTGCCACAGGTTAAGTTTATTTGCCTGGATGTGGCCAATGGGTATTCAGAACATTTTGTGGAATTCGTGAAACTTGTCCGTGCCAAATTTCCTGAACACACCATTATG	ACTGACGACAACAGTGGAGACTTGGACCCAGGAGTCTTGCTGACAGCTCAAACTATCACATCTGAGACCCCAAGCAGCACCACCACAACTCAAATTACCAAGGTAACAGACCAGCTAGAACCTCTTTATGGAACCCAGGGGCAGGCTAAGCTTGCTGCCACCTCTCTGCAAGAAGGACCCTAGTCCATAAGCAAATATTT	in-frame	inter-chromosomal
GMPR	MIR4435-2HG	6	16254735	+	2	111429620	-	E	E	TGTCTTCTTGGTTTATTTTGGTGCAGAATGTAGCCGTGAGTTCAGGCAGTGGGCAGAATGATCTGGAAAAGATGACCAGCATCCTGGAAGCTGTGCCACAGGTTAAGTTTATTTGCCTGGATGTGGCCAATGGGTATTCAGAACATTTTGTGGAATTCGTGAAACTTGTCCGTGCCAAATTTCCTGAACACACCATTATG	AATAACTGGGAGATGAAACAGGAAGCTCTATGACACACTTGATCGAATATGACAGACACTGAAAATCACGACTCATCCCCCTCCAGCACCTCTACCTGTTGCCCGCCGATCACAGCCGGAATGCAGCTGAAAGATTCCCTGGGGCCTGGTTCCAACTGCCCACTGTGGACTCTGAGGCCTCTGCATTTGCGGGTGGTCTG	NA	inter-chromosomal
GMPR	NPIPB4	6	16285835	+	16	21839310	-	E	E	CAGACAACAACAGCCGTGGTAGGGGAACTTGGGCCCGTGGGCTTGCTGGGGGCTGTGGTGGGTCTGAACCCCCAGTCACTAGGTCATCTGGGGGGAGGGGACAGCCTGGCTGAGCTCCCGCTGATGATGTCCTGTCCTTGCTTTTTCCTCTGTGAAGGATGGAGGCTGTACGTGTCCAGGGGATGTCGCCAAAGCCTTTG	GAAAATGTTTCAACGTGCGCAAGAGTTGCGGCGGCGAGCAGAGGACTACCACAAATGCAAAGTAAGGAGCTTCCTCCCTGCAGTTGCAGGATAGTTCAGTGCTGATGCAGATGATGCCACGGCCCTTAGACTCTCTCAACATTCAATTTCTCATGTGTTGGCTTTTTCAGATCCCCCCTTCTGCAAGAAAGGCTCTTTGC	out-of-frame	inter-chromosomal
GMPR	NPIPB5	6	16285835	+	16	22532060	+	E	E	CAGACAACAACAGCCGTGGTAGGGGAACTTGGGCCCGTGGGCTTGCTGGGGGCTGTGGTGGGTCTGAACCCCCAGTCACTAGGTCATCTGGGGGGAGGGGACAGCCTGGCTGAGCTCCCGCTGATGATGTCCTGTCCTTGCTTTTTCCTCTGTGAAGGATGGAGGCTGTACGTGTCCAGGGGATGTCGCCAAAGCCTTTG	GAAAATGTTTCAACGTGCGCAAGAGTTGCGGCGGCGAGCAGAGGACTACCACAAATGCAAAGTAAGGAGCTTCCTCCCTGCAGTTGCAGGATAGTTCAGTGCTGATGCAGATGATGCCACGGCCCTTAGACTCTCTCAACATTCAATTTCTCATGTGTTGGCTTTTTCAGATCCCCCCTTCTGCAAGAAAGGCTCTTTGC	out-of-frame	inter-chromosomal
GMPR	UBB	6	16254735	+	17	16381902	+	E	E	TGTCTTCTTGGTTTATTTTGGTGCAGAATGTAGCCGTGAGTTCAGGCAGTGGGCAGAATGATCTGGAAAAGATGACCAGCATCCTGGAAGCTGTGCCACAGGTTAAGTTTATTTGCCTGGATGTGGCCAATGGGTATTCAGAACATTTTGTGGAATTCGTGAAACTTGTCCGTGCCAAATTTCCTGAACACACCATTATG	GTCAAAATGCAGATCTTCGTGAAAACCCTTACCGGCAAGACCATCACCCTTGAGGTGGAGCCCAGTGACACCATCGAAAATGTGAAGGCCAAGATCCAGGATAAGGAAGGCATTCCCCCCGACCAGCAGAGGCTCATCTTTGCAGGCAAGCAGCTGGAAGATGGCCGTACTCTTTCTGACTACAACATCCAGAAGGAGTC	NA	inter-chromosomal
GNA12	BLOC1S6	7	2794928	-	15	45603100	+	E	E	TTGATGCACGAGATAAGCTTGGCATTCCTTGGCAGTATTCTGAAAATGAGAAGCATGGGATGTTCCTGATGGCCTTCGAGAACAAGGCGGGGCTGCCTGTGGAGCCGGCCACCTTCCAGCTGTACGTCCCGGCCCTGAGCGCACTCTGGAGGGATTCTGGCATCAGGGAGGCTTTCAGCCGGAGAAGCGAGTTTCAGCTG	ACAGAACCAAGTTGTATTGTTAGACACACTGGAACAAGAGATTTCAAAATTTAAAGAATGTCATTCTATGTTGGATATTAATGCTTTGGTAAGTATGATTTAGTTGATGTAATTTAATGACATCTTGTCTTAGCAATAGCTAAGACTTAGCTAAGCAATAGCTAAGATTTTAAGCTTAGAATTTGTCTTTTTAACAAGAA	out-of-frame	inter-chromosomal
GPBP1L1	ANKLE2	1	45685576	-	12	132755133	-	E	E	CCGTGAAATTCGAAAGACAGTCTGAATCCAAAATGGCTGTAGCTTGGGGAAGTGCCCTGCCCTTCGATTACTTAAATACATTAACGTTTAAAGATTTTAGTCCTTTCCCCTGTGGGGACATTAACTGAATCTTTTGATATTTTGGTTTTTTGCAGTTGGTGTCTCACCTTTAACTCTCCTTATGCTGGGTGAAAACAAAG	GTGAAATGACAATGGATGCTCTGTTGGCTCGATTGAAACTTCTGAATCCAGATGACCTTAGAGAAGAAATCGTCAAAGCCGGATTGAAATGTGGACCCATTACATCAACTACAAGGTTCATTTTTGAGAAAAAATTGGCTCAGGCTTTACTGGAGCAAGGAGGAAGGCTGTCTTCTTTCTACCACCATGAGGCAGGTGTC	NA	inter-chromosomal
GPBP1L1	CCDC17	1	45629576	-	1	45623943	-	E	M	GCCCCTGGGCAGAAAACTTTTCTGTGAAAAGTGGTGGGCTGTTCACTTAGGCTTAGTGATGTTGTATTCTCTTTACCTGTCCTTCTGCGTCCACCAGGTTATTGAAAGCTATGGGTTGGCAGGAATATCCTGAAAATGATGAGAATTGCCTTCCCCTCACAGAGGATGAGCTCAAAGAGTTCCACATGAAGACAGAGCAG	GTCTTGGCTGGTTTCAGGAAACGGGTCCCATCCCATGGACTCCCACTCTGGGGAGCCTGCGCTCCTGCCCTGTGGGACCTGTGACATGGTTTTCCGCTCCTCAGCTCTGTTAGCCACCCATACTCAGCGCTTCTGCATTGGCCACCCGACCCAAGAGATGACATTTGGAGCACAGGCATCAGTTGCCACTGAACCCCAGC	NA	read-through
GPCPD1	MORC2	20	5604364	-	22	30958694	-	E	E	CTGCAAAGACATTAAATATTGCTTTTAAAAATATAAATAGCTCTTGGTTGAAGTTGTTTCTTGATGGTGGCTAGCTAAGGCATATATTTTTATACTATAAGTTACTTTTCTTTTTTTTCCTAGCACGACATCATAAAATAAATCCATCAGAATGACACCTTCTCAGGTTGCCTTTGAAATAAGAGGAACTCTTTTACCAG	AACCACTCACGAATTCTTGTTTGGTGCCCTTGCTGAACTGGTTGATAATGCAAGGTATGTAGTCTTCAGGCATACAATCTGTGCTTGAAGTGGAAACACTTTAGGTAGCTGTGACCTTTGCTCTCTGAAGACTTGAGAGGAAGACATTTCTGTAGAATGTAGACATTCTGTAACTCCTAGGATGCCTCTTACTAAAAATA	out-of-frame	inter-chromosomal
GPCPD1	NPIPB11	20	5604364	-	16	29394076	-	E	E	CTGCAAAGACATTAAATATTGCTTTTAAAAATATAAATAGCTCTTGGTTGAAGTTGTTTCTTGATGGTGGCTAGCTAAGGCATATATTTTTATACTATAAGTTACTTTTCTTTTTTTTCCTAGCACGACATCATAAAATAAATCCATCAGAATGACACCTTCTCAGGTTGCCTTTGAAATAAGAGGAACTCTTTTACCAG	GTTATCAATACTCTGGCTGACCATCATCATCGTGGGACTGACTTTGGTGGAAGTCCTTGGTTACATATTATTATTGCGTTTCCGACAAGTTATAAAGTTGTCATTACCCTCTGGATAGTTTACCTTTGGGTGAGTATACTAACTTTCTGTAGAGGTATACTTGTAATCACAAATAAGAATAAATTATATAAAACAATTCA	out-of-frame	inter-chromosomal
GPCPD1	NPIPB12	20	5604364	-	16	29495607	-	E	E	CTGCAAAGACATTAAATATTGCTTTTAAAAATATAAATAGCTCTTGGTTGAAGTTGTTTCTTGATGGTGGCTAGCTAAGGCATATATTTTTATACTATAAGTTACTTTTCTTTTTTTTCCTAGCACGACATCATAAAATAAATCCATCAGAATGACACCTTCTCAGGTTGCCTTTGAAATAAGAGGAACTCTTTTACCAG	GTTATCAATACTCTGGCTGACCATCATCATCGTGGGACTGACTTTGGTGGAAGTCCTTGGTTACATGTCATTATTGCGTTTCCGACAAGTTATAAAGTTGTCATTACCCTCTGGATAGTTTACCTTTGGGTGAGTATACTAACTTTCTGTAGAGGTATACTTGTAATCACAAATAAGAATAAATTATATAAAACAATTCA	out-of-frame	inter-chromosomal
GPCPD1	NPIPB13	20	5604364	-	16	30235579	-	E	E	CTGCAAAGACATTAAATATTGCTTTTAAAAATATAAATAGCTCTTGGTTGAAGTTGTTTCTTGATGGTGGCTAGCTAAGGCATATATTTTTATACTATAAGTTACTTTTCTTTTTTTTCCTAGCACGACATCATAAAATAAATCCATCAGAATGACACCTTCTCAGGTTGCCTTTGAAATAAGAGGAACTCTTTTACCAG	GTTATCAATACTCTGGCTGACCATCATCATCGTGGGACTGACTTTGGTGGAAGTCCTTGGTTACATGTCATTATTGCGTTTCCGACAAGTTATAAAGTTGTCATTACCCTCTGGATAGTTTACCTTTGGGTGAGTATACTAACTTTCTGTAGAGGTATACTTGTAATCACAAATAAGAATAAATTATATAAAACAATTCA	out-of-frame	inter-chromosomal
GPCPD1	NPIPB3	20	5604364	-	16	21415085	-	E	E	CTGCAAAGACATTAAATATTGCTTTTAAAAATATAAATAGCTCTTGGTTGAAGTTGTTTCTTGATGGTGGCTAGCTAAGGCATATATTTTTATACTATAAGTTACTTTTCTTTTTTTTCCTAGCACGACATCATAAAATAAATCCATCAGAATGACACCTTCTCAGGTTGCCTTTGAAATAAGAGGAACTCTTTTACCAG	GTTATCAATACTCTGGCTGACCATCATCATCGTGGGACTGACTTTGGTGGAAGTCCTTGGTTACATGTCATTATTGCGTTTCCGACAAGTTATAAAGTTGTCATTACCCTCTGGATAGTTTACCTTTGGGTGAGTATACTAACTTTCTGTAGAGGTATACTTGTAATCACAAATAAGAATAAATTATATAAAACAATTCA	out-of-frame	inter-chromosomal
GPCPD1	NPIPB4	20	5604364	-	16	21847541	-	E	E	CTGCAAAGACATTAAATATTGCTTTTAAAAATATAAATAGCTCTTGGTTGAAGTTGTTTCTTGATGGTGGCTAGCTAAGGCATATATTTTTATACTATAAGTTACTTTTCTTTTTTTTCCTAGCACGACATCATAAAATAAATCCATCAGAATGACACCTTCTCAGGTTGCCTTTGAAATAAGAGGAACTCTTTTACCAG	GTTATCAATACTCTGGCTGACCATCATCATCGTGGGACTGACTTTGGTGGAAGTCCTTGGTTACATGTCATTATTGCATTTCCGACAAGTTATAAAGTTGTCATTACCCTCTGGATAGTTTACCTTTGGGTGAGTATACTAACTTTCTGTAGAGGTATACTTGTAATCACAAATAAGAATAAATTATATAAAACAATTCA	out-of-frame	inter-chromosomal
GPCPD1	NPIPB5	20	5604364	-	16	22523820	+	E	E	CTGCAAAGACATTAAATATTGCTTTTAAAAATATAAATAGCTCTTGGTTGAAGTTGTTTCTTGATGGTGGCTAGCTAAGGCATATATTTTTATACTATAAGTTACTTTTCTTTTTTTTCCTAGCACGACATCATAAAATAAATCCATCAGAATGACACCTTCTCAGGTTGCCTTTGAAATAAGAGGAACTCTTTTACCAG	GTTATCAATACTCTGGCTGACCATCATCATCGTGGGACTGACTTTGGTGGAAGTCCTTGGTTACATGTCATTATTGCGTTTCCGACAAGTTATAAAGTTGTCATTACCCTCTGGATAGTTTACCTTTGGGTGAGTATACTAACTTTCTGTAGAGGTATACTTGTAATCACAAATAAGAATAAATTATATAAAACAATTCA	out-of-frame	inter-chromosomal
GPCPD1	PSMF1	20	5610842	-	20	1125498	+	E	E	GCGGGGTGGCCTGGCAGTTTGGTCTGGAGCAGCTGAAACCGGTTTGAGCGTGGCTGCTTCCTGCCGCTCGACGCCGCGGCAGGCCGCCTGGGGGGAGCGCTGGCGAGGCACGGACGGCGGGCGCCCGGTACCTCTGCCCGCGGTCCTCGCTCTCGGGCGGGGCGGCGGCGACGCGGACCTGCGGACTAGCGAACCCGGAG	CCGGGTCCCAATGATAAGAAGTCAGAACTGCTGCCAGCTGGGTGGAACAACAATAAAGACCTGTATGTCCTCCGGTATGAGTATAAGGATGGGTCCAGAAAGCTCCTTGTGAAAGCCATCACCGTGGAGAGCAGCATGATCCTCAATGTGCTGGTGAGTCTCTGGGACACGTGAGTCTGCTGATGAGATGGGGATAGGAA	NA	intra-chromosomal
GPCPD1	STRADB	20	5604364	-	2	201479489	+	E	E	CTGCAAAGACATTAAATATTGCTTTTAAAAATATAAATAGCTCTTGGTTGAAGTTGTTTCTTGATGGTGGCTAGCTAAGGCATATATTTTTATACTATAAGTTACTTTTCTTTTTTTTCCTAGCACGACATCATAAAATAAATCCATCAGAATGACACCTTCTCAGGTTGCCTTTGAAATAAGAGGAACTCTTTTACCAG	GCCATCAGCAAGCAGTTTATTGTCCCATGTTTTCTTCAAACAGGTGAGCTGATCTATCATCCGTTGTCTCGATGTTTTTAATTACTATTAAAAAGTCACTTTATTTTGTTGGCTTGATGAGATATTTTGGTTACCAAGGTTCTTACTAATAACTTTGTTACAAAATAAAGTTAAAAACAAGAAAACTTTTGGTAGTTCAA	out-of-frame	inter-chromosomal
GPR155	SP3	2	174486873	-	2	173956232	-	E	E	CGAGGGGCTGAGCTGACAGGGCCGCATCGGCTTACCCCACCTTACTTTATCGGAACGTGCCTAAGCTGCTGCAGCTGGCACCCGGTTGCGCTCGGCGAAGAGGGCTGGGGGCGGGAGATGACGGTGGTCTTCTCCCTGCTTGGCACCCTGCGAGCACCAGCTCCCTTCTCCTCGCCACTCCAAGGTTGCAGACGAAGCAG	ACAGGTGATTTGGCTTCTGCACAGTTAGGAGGAGCACCAAACCGATGGGAGGTTTTGTCAGCCACACCTACAACTATAAAAGATGAAGCTGGTAATCTAGTCCAGATTCCAAGTGCTGCTACTTCAAGTGGGCAGTATGTTCTTCCCCTTCAGAATTTGCAGAATCAACAAATATTTTCCGTTGCACCAGGATCAGATTC	NA	intra-chromosomal
GRK6	PRR7	5	177441990	+	5	177454829	+	M	E	CCCCCAGCCCGAGGCCCCCACCAGCAGTTGGCGGTAGCAGCTACTCCGAGCGCCGTTTACAGTTTTGCACAGTGATCTTCCCCATTGTCCACTCAAGTCGTGGCCTGGGGAACACAGACGGAGCTGTCCCCAGTGTCCTCCGTCCCTCAGCCCCTGGCCTGGCTGAGTTTGGCAGGGCCTGGGCCATCCCTGGGACAAAG	GTCCCGCGCGGCCCCGGGTGAGGCACGCCCGCGCGCCCGCCGGCGCCATGGGAAGGAGCGGGCGCCGCTGCTGTCCCCCGCCGGCGCGCGCACGACTTGAGACCTGCCACGGGCAGCCCCCGGCCGCGGGTCCCCGAGTGACGCTGGCGGCACCTGAGAGTGTGGCGCGGGCCCGGGGCCACGCAGCGGAGCCCAGTGTC	NA	read-through
GRK6	PRR7	5	177441990	+	5	177455724	+	M	E	CCCCCAGCCCGAGGCCCCCACCAGCAGTTGGCGGTAGCAGCTACTCCGAGCGCCGTTTACAGTTTTGCACAGTGATCTTCCCCATTGTCCACTCAAGTCGTGGCCTGGGGAACACAGACGGAGCTGTCCCCAGTGTCCTCCGTCCCTCAGCCCCTGGCCTGGCTGAGTTTGGCAGGGCCTGGGCCATCCCTGGGACAAAG	CGGAATCGGACATGTCCAAACCACCGTGTTACGAAGAGGCGGTGCTGATGGCAGAGCCGCCGCCGCCCTATAGCGAGGTGCTCACGGACACGCGCGGCCTCTACCGCAAGATCGTCACGCCCTTCCTGAGTCGCCGCGACAGCGCGGAGAAGCAGGAGCAGCCGCCTCCCAGCTACAAGCCGCTCTTCCTGGACCGGGGC	NA	read-through
GSPT1	SPECC1	16	11915369	-	17	20204333	+	E	E	GGCGGCGGCCGAGGCCCAGCGGGAGAACCTCAGCGCGGCCTTCAGCCGGCAACTCAACGTCAACGCCAAGCCCTTCGTGCCCAACGTCCACGCCGCCGAGTTCGTGCCGTCCTTCCTGCGGGGCCCGGCAGCGCCGCCACCCCCAGTTGGCGGCGCCGCCAATAACCACGGAGCCGGCAGCGGCGCGGGAGGCCGTGCGG	GGGCCTTTACAACAACTAAACGGACAGGCATTCCAGCCCCACGGGAATTTTCAGTAACTGTCTCAAGAGAGAGGTCTGTGCCACGTGGTCCCTCCAACCCCAGGAAATCAGTGTCCAGTCCAACTTCTTCCAACACTCCCACTCCTACGAAACACCTGAGGACCCCTTCCACAAAGCCCAAGCAAGAGAATGAAGGTGGA	in-frame	inter-chromosomal
GTDC1	TNFAIP8	2	144141882	-	5	119392816	+	E	E	TTTGCATTTGTCTTTTACCTTTACAGCCTGGTGGCTGATGTGGTTGTATTCAACTCAGTTTTTAATATGGAATCATTTCTCACTTCCATGGGAAAATTTATGAAGCTGATTCCTGATCACAGACCCAAGGATCTGGAAAGCATCATCAGACCCAAGTGCCAAGTTATTTACTTTCCCATCAGGTTTCCTGATGTGAGCAG	TGGCCACAGATGTCTTTAATTCCAAAAACCTGGCCGTTCAGGCACAAAAGAAGATCTTGGGTAAAATGGTGTCCAAATCCATCGCCACCACCTTAATAGACGACACAAGTAGTGAGGTGCTGGATGAGCTCTACAGAGTGACCAGGGAGTACACCCAAAACAAGAAGGAGGCAGAGAAGATCATCAAGAACCTCATCAAG	out-of-frame	inter-chromosomal
GUK1	GLUL	1	228140363	+	1	182388750	-	E	E	GTACTTCCCTAAGGGGCGGGGAAGAACGAGTGAGACATGGGCGGGGCAGTCGCCTCATGACGTCAGTCTCGCGCGCGGGCGGAGGTGGGCCGGTGCGGCGCTGTCACGTAGGTTCAGTGGGCGGAAGAGGTGGCCCCGGATGCTGCGGCGCCCGCTGGCCGGGCTGGCTGCGGCCGCCCTGGGCCGGGCCCCACCGGACG	AACACCTTCCACCATGACCACCTCAGCAAGTTCCCACTTAAATAAAGGCATCAAGCAGGTGTACATGTCCCTGCCTCAGGGTGAGAAAGTCCAGGCCATGTATATCTGGATCGATGGTACTGGAGAAGGACTGCGCTGCAAGACCCGGACCCTGGACAGTGAGCCCAAGTGTGTGGAAGGTGAGACAGCAATGTGGAGTG	NA	intra-chromosomal
GUK1	IBA57	1	228140363	+	1	228174692	+	E	E	GTACTTCCCTAAGGGGCGGGGAAGAACGAGTGAGACATGGGCGGGGCAGTCGCCTCATGACGTCAGTCTCGCGCGCGGGCGGAGGTGGGCCGGTGCGGCGCTGTCACGTAGGTTCAGTGGGCGGAAGAGGTGGCCCCGGATGCTGCGGCGCCCGCTGGCCGGGCTGGCTGCGGCCGCCCTGGGCCGGGCCCCACCGGACG	GCTCCAGGAACACTCGGAGGTGTCTGGCTTCCTTCTGGAGTGTGACAGCTCGGTGCAGGGCGCGCTGCAGAAGCACCTCGCGCTATACAGGATCCGGCGGAAGGTCACGGTGGAGCCGCACCCGGAGCTGCGAGTGTGGGCGGTGTTGCCCAGTTCCCCTGAGGCCTGCGGGGCTGCATCGCTGCAGGAGAGGGCAGGGG	out-of-frame	intra-chromosomal
GUK1	RN7SL2	1	228148456	+	14	49862764	-	E	M	CCCACAGCCGCAGTGAGGACAGCCGCAGGCCAGTGGGCTGCTCTGGGGGTCGTGTGGGACCTGGGGTGGGGCTGCATGGGCTCACTGTGCCCTGACCCCAGGCCCCACCCACAGGCAAGGAGCCCGGCCTGTTTGATGTGGTCATCATTAACGACAGCCTGGACCAGGCCTACGCAGAGCTGAAGGAGGCGCTCTCTGAG	GTAGTGCGCTATGCCGATCGGGTGTCCGCACTAAGTTCGGCATCAATATGGTGACCTCCCGGGAGCGGGGGACCACCAGGTTGCCTAAGGAGGGGTGAACCGGCCCAGGTCGGAAACGGAGCAGGTCAAAACTCCCGTGCTGATCAGTAGTGGGATCGCGCCTGTGAATAGCCACTGCACTCCAGCCTGAGCAACATAGC	NA	inter-chromosomal
GUK1	RN7SL2	1	228148456	+	14	49862797	-	E	M	CCCACAGCCGCAGTGAGGACAGCCGCAGGCCAGTGGGCTGCTCTGGGGGTCGTGTGGGACCTGGGGTGGGGCTGCATGGGCTCACTGTGCCCTGACCCCAGGCCCCACCCACAGGCAAGGAGCCCGGCCTGTTTGATGTGGTCATCATTAACGACAGCCTGGACCAGGCCTACGCAGAGCTGAAGGAGGCGCTCTCTGAG	GGGAGGATCGCTTGAGCCCAGGAGTTCTGGGCTGTAGTGCGCTATGCCGATCGGGTGTCCGCACTAAGTTCGGCATCAATATGGTGACCTCCCGGGAGCGGGGGACCACCAGGTTGCCTAAGGAGGGGTGAACCGGCCCAGGTCGGAAACGGAGCAGGTCAAAACTCCCGTGCTGATCAGTAGTGGGATCGCGCCTGTGA	NA	inter-chromosomal
GUK1	RN7SL2	1	228148457	+	14	49862763	-	E	M	CCACAGCCGCAGTGAGGACAGCCGCAGGCCAGTGGGCTGCTCTGGGGGTCGTGTGGGACCTGGGGTGGGGCTGCATGGGCTCACTGTGCCCTGACCCCAGGCCCCACCCACAGGCAAGGAGCCCGGCCTGTTTGATGTGGTCATCATTAACGACAGCCTGGACCAGGCCTACGCAGAGCTGAAGGAGGCGCTCTCTGAGG	TAGTGCGCTATGCCGATCGGGTGTCCGCACTAAGTTCGGCATCAATATGGTGACCTCCCGGGAGCGGGGGACCACCAGGTTGCCTAAGGAGGGGTGAACCGGCCCAGGTCGGAAACGGAGCAGGTCAAAACTCCCGTGCTGATCAGTAGTGGGATCGCGCCTGTGAATAGCCACTGCACTCCAGCCTGAGCAACATAGCG	NA	inter-chromosomal
GUK1	RN7SL2	1	228148457	+	14	49862796	-	E	M	CCACAGCCGCAGTGAGGACAGCCGCAGGCCAGTGGGCTGCTCTGGGGGTCGTGTGGGACCTGGGGTGGGGCTGCATGGGCTCACTGTGCCCTGACCCCAGGCCCCACCCACAGGCAAGGAGCCCGGCCTGTTTGATGTGGTCATCATTAACGACAGCCTGGACCAGGCCTACGCAGAGCTGAAGGAGGCGCTCTCTGAGG	GGAGGATCGCTTGAGCCCAGGAGTTCTGGGCTGTAGTGCGCTATGCCGATCGGGTGTCCGCACTAAGTTCGGCATCAATATGGTGACCTCCCGGGAGCGGGGGACCACCAGGTTGCCTAAGGAGGGGTGAACCGGCCCAGGTCGGAAACGGAGCAGGTCAAAACTCCCGTGCTGATCAGTAGTGGGATCGCGCCTGTGAA	NA	inter-chromosomal
GUSBP11	MIA2	22	23705429	-	14	39291019	+	E	E	TAGAGTTTCTCAGATTCTGCATGAGTGAGATGACTCAAGGTTTGTCTCTCCCCCCTTGCTCATTTAATTTACCATCATGTCCTCCAGGTGCAACCGTGTGGTTCCCCACGATATGATTTCATTGTGGTTTTCTGTCTGAAGAGTATCCCAGTATGTACCTGTGGAGCAGCTTCTTTATCCCTTCATCTGTGGATAAGCAG	TATGAAGGCTATGAAGTAGAGTCATCTTTAAAGGATGCCAGCTTTGAGAAGGAGGCAACAGAAGCACAAAGTTTGGAGGTAGAAAATCAAATGGTATAATTTTAAAAGCTGGGGAAAAAAATACTAAGTAACAAAAACTTTAAAAATGTATCTTCTGAAAACTATTTGAAAAAAATGTGAAAGAGCATCTCTGGATGTTA	NA	inter-chromosomal
H3F3A	GLUL	1	226062811	+	1	182388750	-	E	E	CTATGGGGGCGGGGCCGAGCCTTCCCTCCATTGTGTGTGATTGGCTGGCGCGCGGCGCGGGGGCGGGGCGGCGTGTGTTGGGGGATAGCCTCGGTGTCAGCCATCTTTCAATTGTGTTCGCAGCCGCCGCCGCGCCGCCGTCGCTCTCCAACGCCAGCGCCGCCTCTCGCTCGCCGAGCTCCAGCCGAAGGAGAAGGGGG	AACACCTTCCACCATGACCACCTCAGCAAGTTCCCACTTAAATAAAGGCATCAAGCAGGTGTACATGTCCCTGCCTCAGGGTGAGAAAGTCCAGGCCATGTATATCTGGATCGATGGTACTGGAGAAGGACTGCGCTGCAAGACCCGGACCCTGGACAGTGAGCCCAAGTGTGTGGAAGGTGAGACAGCAATGTGGAGTG	NA	intra-chromosomal
HACL1	COLQ	3	15563358	-	3	15489637	-	E	E	CCTTGTTTTTCAGGGTCCCTCCAATGTGTTTGCTGCCAAATTCACATTATGAGCAAGTCATGACTGCATTTGGAGGCAAAGGGTATTTTGTACAAACACCAGAAGAACTCCAAAAATCCCTGAGGCAGAGCCTAGCAGACACAACTAAACCTTCTCTTATCAACATCATGATTGAGCCACAAGCCACACGGAAGGCCCAG	CCCTTCCCAGCCTGGATCAGAAGAAGCGTGGTGGCCACAAAGCATGCTGCCTGCTGACGCCTCCTCCACCACCACTGTTCCCACCACCATTCTTCAGAGGTGGCCGAAGTCCGGTGAGTACTTTGGGATTTATGAGAGGAAAAAAAGTGCAGGCTACTCAGTGCACACCACGCAGCCCCACCTGCCTGCCCCACTCCACC	out-of-frame	intra-chromosomal
HAGH	NPIPB10P	16	1822300	-	16	29050502	+	E	E	TGGCAGGGTCAGGACGGGCCATGTCAGCGGCCCCTCATGGCGTGTCCTGGGTTCTGCTGGGCACCCTACCATATAGGCCAGCAAGCCAGGCCTAGGAGTGTGACAGGCCTTTGTCCTTCCCCGGGGCCACTGCAGGTCGTGGACGCGGCGAGAAAGCACGGGGTGAAACTGACCACAGTGCTCACCACCCACCACCACTG	GAAAATGTTTCAACGTGCGCAAGAGTTGCGGCGGCGGGCAGAGGACTACCACAAATGCAAAGTAAGGAGCTTCCTCCCCGCAGTTGCAGGATAGTTCAGTGCTGATGCAGATGATGCCACGGCTCTTAGACTCTCTCAACATTCAATTTCTCATGTGTTGGCTTTTTCAGATCCCCCCTTCTGCAAGAAAGGCTCTTTGC	NA	intra-chromosomal
HAGH	NPIPB12	16	1822300	-	16	29487399	-	E	E	TGGCAGGGTCAGGACGGGCCATGTCAGCGGCCCCTCATGGCGTGTCCTGGGTTCTGCTGGGCACCCTACCATATAGGCCAGCAAGCCAGGCCTAGGAGTGTGACAGGCCTTTGTCCTTCCCCGGGGCCACTGCAGGTCGTGGACGCGGCGAGAAAGCACGGGGTGAAACTGACCACAGTGCTCACCACCCACCACCACTG	GAAAATGTTTCAACGTGCGCAAGAGTTGCGGCGGCGGGCAGAGGACTACCACAAATGCAAAGTAAGGAGCTTCCTCCCTGCAGTTGCAGGATAGTTCAGTGCTGATGCAGATGATGCCACGGCCCTTAGACTCTCTCAACATTCAATTTCTCATGTGTTGGCTTTTTCAGATCCCCCCTTCTGCAAGAAAGGCTCTTTGC	in-frame	intra-chromosomal
HAGH	NPIPB13	16	1822300	-	16	30227369	-	E	E	TGGCAGGGTCAGGACGGGCCATGTCAGCGGCCCCTCATGGCGTGTCCTGGGTTCTGCTGGGCACCCTACCATATAGGCCAGCAAGCCAGGCCTAGGAGTGTGACAGGCCTTTGTCCTTCCCCGGGGCCACTGCAGGTCGTGGACGCGGCGAGAAAGCACGGGGTGAAACTGACCACAGTGCTCACCACCCACCACCACTG	GAAAATGTTTCAACGTGCGCAAGAGTTGCGGCGGCGGGCAGAGGACTACCACAAATGCAAAGTAAGGAGCTTCCTCCCTGCAGTTGCAGGATAGTTCAGTGCTGATGCAGATGATGCCACGGCCCTTAGACTCTCTCAACATTCAATTTCTCATGTGTTGGCTTTTTCAGATCCCCCCTTCTGCAAGAAAGGCTCTTTGC	in-frame	intra-chromosomal
HAUS1	LINC02809	18	46125791	+	1	228074909	-	E	M	GTTTAAAGTCAGTGGTAAATTTCAGTGTTATATGTACATTGGGTATCCCTCTGGGAGGATTTTTGCCTTTTGAAAAGGATTATGGCATTATTTTTCTCCTTGGGTCTGAATTGAGGCAATATAACCTTTCCTTGTTTTATTTTTTTTTAAAGAATCCGTCTCTTGCTCAAGTGAAAATTGAAGAAGCAAAGCGAGAACTA	ACAGGGTCTTGCTCTGTCACCCAGGCTGGAGTACAGTGGCGTGATTTTGGCTCATTACAGCCTCCGCCTCCTGGGCTCAAGCAATTCTCCCACCTCAGCCTCTTGAGTACCTGGGATGGTAGGCACGCACCACCATGCCAGCTAATTAATATATTTTTTCTTGTACTGACTGGGTCTCAGTATGTTGCCCAGGCTGATCT	NA	can't get ensembl id
HCK	VMP1	20	32054281	+	17	59731421	+	E	E	CCAGAATTAACAAATAATAGCATTTTGTTGTGTTTGTTTTGAGATTTTAAAAAATTAATTTACTAAAAGTAACAGAAAAAATTGAAGTCTCCCCACCTTGTATCACTCTCAGTCCTGTTTCTCTCCCTCCCCAGGGGCAACCGCTGTCATGAGTTACAGTCCTTCCAGGATGTGCCTCTGAAAATGGATTGCATATAAAT	CTCCTCAAGAGTTACTGATCTATGAAATGGCAGAGAATGGAAAAAATTGTGACCAGAGACGTGTAGCAATGAACAAGGAACATCATAATGGAAATTTCACAGGTAAATTTTGATGGTTTGCAGGGAGGAGTGCTATGGGTTTAAATGATATACTTTTCATTGGAATAAAATAGAGATATATTACTTCTTTTATTTTTAAT	NA	inter-chromosomal
HECTD4	UBC	12	112381952	-	12	124913774	-	E	E	GCGCCAAGCCTTCAGCCGGGGCCATGGGCTCGTCGGCGGCCGCGGCGGCGGCGGCGGCGGCGGCCGCTGACTCGGCGCAGTGGCTCTCGGTGAAGGAAGAGACCATCTTCCTGCACGACGGGCTGATCCGGGTCACCGACCTGGCCGAGCTGCCCAGCGAGATCCTCGGGGCCCCAGAGGCCGCGGACACCGACCTGGAG	ACAATGCAGATCTTCGTGAAGACTCTGACTGGTAAGACCATCACCCTCGAGGTTGAGCCCAGTGACACCATCGAGAATGTCAAGGCAAAGATCCAAGATAAGGAAGGCATCCCTCCTGACCAGCAGAGGCTGATCTTTGCTGGAAAACAGCTGGAAGATGGGCGCACCCTGTCTGACTACAACATCCAGAAAGAGTCCAC	NA	intra-chromosomal
HELB	NFKBIA	12	66341469	+	14	35402058	-	M	E	GCACAGGAAGAAAGAGAGGGAGCAGACTCAGCAAGCACGCTGCTTATCTCCATTCGTCCACCTGCTGTGTTCTAGCCTCACTGGCAGCCAACTCGATGGTGCCCACCCACACTGAGGGTGGGTCTTCCTCTCCCACTCCACTGACTCCAATGTCAGTCTCTGTCAGCAACACCCTCACAGACACACAGGGGAACAATGCT	GCCCTATGATGACTGTGTGTTTGGAGGCCAGCGTCTGACGTTATGAGCGCAAAGGGGCTGAAAGAACATGGACTTGTATATTTGTACAAAAAAAAAGTTTTATTTTTCTAAAAAAAGAAAAAAGAAGAAAAAATTTAAAGGGTGTACTTATATCCACACTGCACACTGCCTGGCCCAAAACGTCTTATTGTGGTAGGATC	NA	inter-chromosomal
HELLPAR	PARPBP	12	102197729	+	12	102148230	+	M	E	CTTTATTTTCCTCTTCGTTCATGAAACTGCTCTCATCATTTTTATATTGTTCCAGGGAAGGAGCAATAACTGATTTTTCTGCAGTGTCTTCCTTCTGAAAGCCTTTCCCCAACCTGAATGTATTAAATACCATGTCATCATCTAAATTTCTTATGGACTTGGATGCTGAAAGTAAAATACCTTGAGAAAACAAAGAAAAA	CACAGTGGAGAATTTACAGTCTCTCTCAGTGATGTTTTATTGACATGGAAATACTTGCTCCATGAGAAATTGAACTTACCAGTTGAAAACATGGACGTGACTGACCATTATGAGGACGTTAGGAAGATTTATGATGATTTCTTGAAGAACAGTAATATGTTAGATCTGATTGATGTTTATCAAAAATGTAGGGCTTTGAC	NA	intra-chromosomal
HELLPAR	PARPBP	12	102197729	+	12	102153869	+	M	E	CTTTATTTTCCTCTTCGTTCATGAAACTGCTCTCATCATTTTTATATTGTTCCAGGGAAGGAGCAATAACTGATTTTTCTGCAGTGTCTTCCTTCTGAAAGCCTTTCCCCAACCTGAATGTATTAAATACCATGTCATCATCTAAATTTCTTATGGACTTGGATGCTGAAAGTAAAATACCTTGAGAAAACAAAGAAAAA	AGTCAACTACTGGATTTTCTGTCTGGCAAACAGTATGCAGTAGGTGATGAAACTGATCTTTCTATACCAACATCACCAACAAGTAAATACAACCGTGATAATGAAAAGGTACTGATAAACTGTGAGTAAATTAAAGCAGACTATAATCCCTTTCAAATCACTGAATTTGGTGGTACCTTAAAGTTACTAATGCTTTGTAA	NA	intra-chromosomal
HELLPAR	PARPBP	12	102197729	+	12	102164438	+	M	E	CTTTATTTTCCTCTTCGTTCATGAAACTGCTCTCATCATTTTTATATTGTTCCAGGGAAGGAGCAATAACTGATTTTTCTGCAGTGTCTTCCTTCTGAAAGCCTTTCCCCAACCTGAATGTATTAAATACCATGTCATCATCTAAATTTCTTATGGACTTGGATGCTGAAAGTAAAATACCTTGAGAAAACAAAGAAAAA	GTGCAGCTGCTAGCAAGGAAAATTATCTTTTCATATTTAAATCTGCTAGTGAATTCAAAGAATGACCTGGCTGTGGCTTATATTCTCAATATTCCTGATAGAGGACTAGGAAGAGAAGCCTTCACTGATTTGAAACATGCTGCTCGAGAGAAACAAATGTCTATCTTTTTGGTATGGTTGTGTGACATGTTCAAAATTAA	NA	intra-chromosomal
HELLPAR	PARPBP	12	102197729	+	12	102195312	+	M	E	CTTTATTTTCCTCTTCGTTCATGAAACTGCTCTCATCATTTTTATATTGTTCCAGGGAAGGAGCAATAACTGATTTTTCTGCAGTGTCTTCCTTCTGAAAGCCTTTCCCCAACCTGAATGTATTAAATACCATGTCATCATCTAAATTTCTTATGGACTTGGATGCTGAAAGTAAAATACCTTGAGAAAACAAAGAAAAA	ATGAAGCAAACTTTAATTAGATCCCAATTTGCTTGTACTTATAAAGATGACTACATGATAAGCAAGGATAATTGGAATAATGTTAATTTAGCATCAAAGCCTTTGTGTGTTCTTTACATGGAAAATGACCTTTCTGGTAATTGACCTTATTTGTGCAATTAAATAACAATTTAATTCTAGTCTACTAATTAGTTTTAACT	NA	intra-chromosomal
HELLPAR	PARPBP	12	102197731	+	12	102164440	+	M	E	TTATTTTCCTCTTCGTTCATGAAACTGCTCTCATCATTTTTATATTGTTCCAGGGAAGGAGCAATAACTGATTTTTCTGCAGTGTCTTCCTTCTGAAAGCCTTTCCCCAACCTGAATGTATTAAATACCATGTCATCATCTAAATTTCTTATGGACTTGGATGCTGAAAGTAAAATACCTTGAGAAAACAAAGAAAAAGT	GCAGCTGCTAGCAAGGAAAATTATCTTTTCATATTTAAATCTGCTAGTGAATTCAAAGAATGACCTGGCTGTGGCTTATATTCTCAATATTCCTGATAGAGGACTAGGAAGAGAAGCCTTCACTGATTTGAAACATGCTGCTCGAGAGAAACAAATGTCTATCTTTTTGGTATGGTTGTGTGACATGTTCAAAATTAAGA	NA	intra-chromosomal
HELLPAR	PARPBP	12	102203581	+	12	102153869	+	M	E	AGAAGTGAAGCAGATGTCACGTACGGTTCACACATGATGTCGCTTATCTGCTGGCTCATGTCGTTGGCTCTGCAGCAGTCAGACCTGCGACTGCTCCACTTTCGCTGGATCCACTTTCAGTTTCTCTGACTCCTGGGACACATGTGTGCAGTTCTGTGACAAAGGAGACTAGCTGTCCTGAGGACATCCATACCATTGAG	AGTCAACTACTGGATTTTCTGTCTGGCAAACAGTATGCAGTAGGTGATGAAACTGATCTTTCTATACCAACATCACCAACAAGTAAATACAACCGTGATAATGAAAAGGTACTGATAAACTGTGAGTAAATTAAAGCAGACTATAATCCCTTTCAAATCACTGAATTTGGTGGTACCTTAAAGTTACTAATGCTTTGTAA	NA	intra-chromosomal
HELLPAR	PARPBP	12	102205152	+	12	102148230	+	M	E	CTCCAGTTTTTTTTTCTTTCTTTGAGAAGAGTCAACTTGAGTTTTTTTGTTTGTTTGTTTTTAATTTGAAGGCTCAGAAGAGAGATCCAAGGCTTCCAGCATGTGGGCTTGTAGAGAGTACTTAGAGACGCGAGATATGGGGGCCAGCTGAGAGTGGTGAAGATGGTTAAGCTCTTGTTTTGCTCCAAGAATTGGAGTGG	CACAGTGGAGAATTTACAGTCTCTCTCAGTGATGTTTTATTGACATGGAAATACTTGCTCCATGAGAAATTGAACTTACCAGTTGAAAACATGGACGTGACTGACCATTATGAGGACGTTAGGAAGATTTATGATGATTTCTTGAAGAACAGTAATATGTTAGATCTGATTGATGTTTATCAAAAATGTAGGGCTTTGAC	NA	intra-chromosomal
HELLPAR	PARPBP	12	102205152	+	12	102153869	+	M	E	CTCCAGTTTTTTTTTCTTTCTTTGAGAAGAGTCAACTTGAGTTTTTTTGTTTGTTTGTTTTTAATTTGAAGGCTCAGAAGAGAGATCCAAGGCTTCCAGCATGTGGGCTTGTAGAGAGTACTTAGAGACGCGAGATATGGGGGCCAGCTGAGAGTGGTGAAGATGGTTAAGCTCTTGTTTTGCTCCAAGAATTGGAGTGG	AGTCAACTACTGGATTTTCTGTCTGGCAAACAGTATGCAGTAGGTGATGAAACTGATCTTTCTATACCAACATCACCAACAAGTAAATACAACCGTGATAATGAAAAGGTACTGATAAACTGTGAGTAAATTAAAGCAGACTATAATCCCTTTCAAATCACTGAATTTGGTGGTACCTTAAAGTTACTAATGCTTTGTAA	NA	intra-chromosomal
HELLPAR	PARPBP	12	102205157	+	12	102153869	+	M	E	GTTTTTTTTTCTTTCTTTGAGAAGAGTCAACTTGAGTTTTTTTGTTTGTTTGTTTTTAATTTGAAGGCTCAGAAGAGAGATCCAAGGCTTCCAGCATGTGGGCTTGTAGAGAGTACTTAGAGACGCGAGATATGGGGGCCAGCTGAGAGTGGTGAAGATGGTTAAGCTCTTGTTTTGCTCCAAGAATTGGAGTGGGTAAG	AGTCAACTACTGGATTTTCTGTCTGGCAAACAGTATGCAGTAGGTGATGAAACTGATCTTTCTATACCAACATCACCAACAAGTAAATACAACCGTGATAATGAAAAGGTACTGATAAACTGTGAGTAAATTAAAGCAGACTATAATCCCTTTCAAATCACTGAATTTGGTGGTACCTTAAAGTTACTAATGCTTTGTAA	NA	intra-chromosomal
HERC2P2	LPIN2	15	22539247	+	18	2925368	-	E	E	TTTAATTAATTCTGTTTCCTCAGATTGATGATTAAATTTATTTTTCCAGCCTGACCAAGAAGGCGTCACCATACCAGATCTGGGGAGTCTCTCCTCACCTCTGATAGACACAGAGAGGAATCTGGGCCTGCTTCTCGGATTACACGCTTCCTATTTAGCAATGAGCACACCGCTGTCTCCTGTCGAGATTGAATGTGCCA	GCCGGCCGAGAATGACTCCTCGAGTGACGAGGGATCACAGGAGCTCGAAGAATCCATCACAGTGGACCCCATCCCCACAGAGCCCCTGAGCCACGGCAGCACAACTTCATATAAGAAGTCTCTCCGCCTCTCCTCAGACCAGATCGTGAGTCTTGCATGATCTGTGTTGTCCAGTAGGACTTATTTTAGTAATGGTTTAA	NA	inter-chromosomal
HERC2P2	NPIPB11	15	22516990	+	16	29394076	-	E	E	ACATAAGGGGGATTGAGATTTTTTCCCATATCATTCTTTAAAAATTGCAGTGTGAGTGTGAGCTTATCTCGTTTATCATTGCCAGCTTGCATTCACAAGAGATGGGCTCTGTGGTCTGTGGAATGAAATGGTTAAAGATGGAGAAATTGTATACACTGGAACAGAATCAACCCAGAACGGATAGCTCCCTCCTGGAAAAG	GTTATCAATACTCTGGCTGACCATCATCATCGTGGGACTGACTTTGGTGGAAGTCCTTGGTTACATATTATTATTGCGTTTCCGACAAGTTATAAAGTTGTCATTACCCTCTGGATAGTTTACCTTTGGGTGAGTATACTAACTTTCTGTAGAGGTATACTTGTAATCACAAATAAGAATAAATTATATAAAACAATTCA	NA	inter-chromosomal
HERC2P2	NPIPB12	15	22516990	+	16	29495607	-	E	E	ACATAAGGGGGATTGAGATTTTTTCCCATATCATTCTTTAAAAATTGCAGTGTGAGTGTGAGCTTATCTCGTTTATCATTGCCAGCTTGCATTCACAAGAGATGGGCTCTGTGGTCTGTGGAATGAAATGGTTAAAGATGGAGAAATTGTATACACTGGAACAGAATCAACCCAGAACGGATAGCTCCCTCCTGGAAAAG	GTTATCAATACTCTGGCTGACCATCATCATCGTGGGACTGACTTTGGTGGAAGTCCTTGGTTACATGTCATTATTGCGTTTCCGACAAGTTATAAAGTTGTCATTACCCTCTGGATAGTTTACCTTTGGGTGAGTATACTAACTTTCTGTAGAGGTATACTTGTAATCACAAATAAGAATAAATTATATAAAACAATTCA	NA	inter-chromosomal
HERC2P2	NPIPB13	15	22516990	+	16	30235579	-	E	E	ACATAAGGGGGATTGAGATTTTTTCCCATATCATTCTTTAAAAATTGCAGTGTGAGTGTGAGCTTATCTCGTTTATCATTGCCAGCTTGCATTCACAAGAGATGGGCTCTGTGGTCTGTGGAATGAAATGGTTAAAGATGGAGAAATTGTATACACTGGAACAGAATCAACCCAGAACGGATAGCTCCCTCCTGGAAAAG	GTTATCAATACTCTGGCTGACCATCATCATCGTGGGACTGACTTTGGTGGAAGTCCTTGGTTACATGTCATTATTGCGTTTCCGACAAGTTATAAAGTTGTCATTACCCTCTGGATAGTTTACCTTTGGGTGAGTATACTAACTTTCTGTAGAGGTATACTTGTAATCACAAATAAGAATAAATTATATAAAACAATTCA	NA	inter-chromosomal
HERC2P2	NPIPB3	15	22516990	+	16	21415085	-	E	E	ACATAAGGGGGATTGAGATTTTTTCCCATATCATTCTTTAAAAATTGCAGTGTGAGTGTGAGCTTATCTCGTTTATCATTGCCAGCTTGCATTCACAAGAGATGGGCTCTGTGGTCTGTGGAATGAAATGGTTAAAGATGGAGAAATTGTATACACTGGAACAGAATCAACCCAGAACGGATAGCTCCCTCCTGGAAAAG	GTTATCAATACTCTGGCTGACCATCATCATCGTGGGACTGACTTTGGTGGAAGTCCTTGGTTACATGTCATTATTGCGTTTCCGACAAGTTATAAAGTTGTCATTACCCTCTGGATAGTTTACCTTTGGGTGAGTATACTAACTTTCTGTAGAGGTATACTTGTAATCACAAATAAGAATAAATTATATAAAACAATTCA	NA	inter-chromosomal
HERC2P2	NPIPB4	15	22516990	+	16	21847541	-	E	E	ACATAAGGGGGATTGAGATTTTTTCCCATATCATTCTTTAAAAATTGCAGTGTGAGTGTGAGCTTATCTCGTTTATCATTGCCAGCTTGCATTCACAAGAGATGGGCTCTGTGGTCTGTGGAATGAAATGGTTAAAGATGGAGAAATTGTATACACTGGAACAGAATCAACCCAGAACGGATAGCTCCCTCCTGGAAAAG	GTTATCAATACTCTGGCTGACCATCATCATCGTGGGACTGACTTTGGTGGAAGTCCTTGGTTACATGTCATTATTGCATTTCCGACAAGTTATAAAGTTGTCATTACCCTCTGGATAGTTTACCTTTGGGTGAGTATACTAACTTTCTGTAGAGGTATACTTGTAATCACAAATAAGAATAAATTATATAAAACAATTCA	NA	inter-chromosomal
HERC2P2	NPIPB5	15	22516990	+	16	22523820	+	E	E	ACATAAGGGGGATTGAGATTTTTTCCCATATCATTCTTTAAAAATTGCAGTGTGAGTGTGAGCTTATCTCGTTTATCATTGCCAGCTTGCATTCACAAGAGATGGGCTCTGTGGTCTGTGGAATGAAATGGTTAAAGATGGAGAAATTGTATACACTGGAACAGAATCAACCCAGAACGGATAGCTCCCTCCTGGAAAAG	GTTATCAATACTCTGGCTGACCATCATCATCGTGGGACTGACTTTGGTGGAAGTCCTTGGTTACATGTCATTATTGCGTTTCCGACAAGTTATAAAGTTGTCATTACCCTCTGGATAGTTTACCTTTGGGTGAGTATACTAACTTTCTGTAGAGGTATACTTGTAATCACAAATAAGAATAAATTATATAAAACAATTCA	NA	inter-chromosomal
HERC2P2	UTY	15	22516990	+	Y	13326350	-	E	E	ACATAAGGGGGATTGAGATTTTTTCCCATATCATTCTTTAAAAATTGCAGTGTGAGTGTGAGCTTATCTCGTTTATCATTGCCAGCTTGCATTCACAAGAGATGGGCTCTGTGGTCTGTGGAATGAAATGGTTAAAGATGGAGAAATTGTATACACTGGAACAGAATCAACCCAGAACGGATAGCTCCCTCCTGGAAAAG	GAATCCAGGTAAAAATGGCTTGTCTAATAGCTGCATTTTGTTAGATAAATGTCCACCTCCAAGACCACCAACTTCACCATACCCACCCTTGCCAAAGGACAAGTTGAATCCACCCACACCTAGTATTTACGTGAGTCCGCATTGAGTAACTTATAAATAAATCGAGAGTCTGAACTAATGTGTCTTGTAGAAAATCGATG	NA	inter-chromosomal
HERC2P3	LPIN2	15	20461192	-	18	2925368	-	E	E	TTTAATTAATTCTGTTTCCTCAGATTGATGATTAAATTTATTTTTCCAGCCTGACCAAGAAGGCGTCACCATACCAGATCTGGGGAGTCTCTCCTCACCTCTGATAGACACAGAGAGGAATCTGGGCCTGCTTCTCGGATTACACGCTTCCTATTTAGCAATGAGCACACCGCTGTCTCCTGTCGAGATTGAATGTGCCA	GCCGGCCGAGAATGACTCCTCGAGTGACGAGGGATCACAGGAGCTCGAAGAATCCATCACAGTGGACCCCATCCCCACAGAGCCCCTGAGCCACGGCAGCACAACTTCATATAAGAAGTCTCTCCGCCTCTCCTCAGACCAGATCGTGAGTCTTGCATGATCTGTGTTGTCCAGTAGGACTTATTTTAGTAATGGTTTAA	NA	inter-chromosomal
HERC2P3	NPIPB11	15	20483403	-	16	29394076	-	E	E	ACATAAGGGGGATTGAGATTTTTTCCCATATCATTCTTTAAAAATTGCAGTGTGAGTGTGAGCTTATCTCGTTTATCATTGCCAGCTTGCATTCACAAGAGATGGGCTCTGTGGTCTGTGGAATGAAATGGTTAAAGATGGAGAAATTGTATACACTGGAACAGAATCAACCCAGAACGGATAGCTCCCTCCTGGAAAAG	GTTATCAATACTCTGGCTGACCATCATCATCGTGGGACTGACTTTGGTGGAAGTCCTTGGTTACATATTATTATTGCGTTTCCGACAAGTTATAAAGTTGTCATTACCCTCTGGATAGTTTACCTTTGGGTGAGTATACTAACTTTCTGTAGAGGTATACTTGTAATCACAAATAAGAATAAATTATATAAAACAATTCA	NA	inter-chromosomal
HERC2P3	NPIPB12	15	20483403	-	16	29495607	-	E	E	ACATAAGGGGGATTGAGATTTTTTCCCATATCATTCTTTAAAAATTGCAGTGTGAGTGTGAGCTTATCTCGTTTATCATTGCCAGCTTGCATTCACAAGAGATGGGCTCTGTGGTCTGTGGAATGAAATGGTTAAAGATGGAGAAATTGTATACACTGGAACAGAATCAACCCAGAACGGATAGCTCCCTCCTGGAAAAG	GTTATCAATACTCTGGCTGACCATCATCATCGTGGGACTGACTTTGGTGGAAGTCCTTGGTTACATGTCATTATTGCGTTTCCGACAAGTTATAAAGTTGTCATTACCCTCTGGATAGTTTACCTTTGGGTGAGTATACTAACTTTCTGTAGAGGTATACTTGTAATCACAAATAAGAATAAATTATATAAAACAATTCA	NA	inter-chromosomal
HERC2P3	NPIPB13	15	20483403	-	16	30235579	-	E	E	ACATAAGGGGGATTGAGATTTTTTCCCATATCATTCTTTAAAAATTGCAGTGTGAGTGTGAGCTTATCTCGTTTATCATTGCCAGCTTGCATTCACAAGAGATGGGCTCTGTGGTCTGTGGAATGAAATGGTTAAAGATGGAGAAATTGTATACACTGGAACAGAATCAACCCAGAACGGATAGCTCCCTCCTGGAAAAG	GTTATCAATACTCTGGCTGACCATCATCATCGTGGGACTGACTTTGGTGGAAGTCCTTGGTTACATGTCATTATTGCGTTTCCGACAAGTTATAAAGTTGTCATTACCCTCTGGATAGTTTACCTTTGGGTGAGTATACTAACTTTCTGTAGAGGTATACTTGTAATCACAAATAAGAATAAATTATATAAAACAATTCA	NA	inter-chromosomal
HERC2P3	NPIPB3	15	20483403	-	16	21415085	-	E	E	ACATAAGGGGGATTGAGATTTTTTCCCATATCATTCTTTAAAAATTGCAGTGTGAGTGTGAGCTTATCTCGTTTATCATTGCCAGCTTGCATTCACAAGAGATGGGCTCTGTGGTCTGTGGAATGAAATGGTTAAAGATGGAGAAATTGTATACACTGGAACAGAATCAACCCAGAACGGATAGCTCCCTCCTGGAAAAG	GTTATCAATACTCTGGCTGACCATCATCATCGTGGGACTGACTTTGGTGGAAGTCCTTGGTTACATGTCATTATTGCGTTTCCGACAAGTTATAAAGTTGTCATTACCCTCTGGATAGTTTACCTTTGGGTGAGTATACTAACTTTCTGTAGAGGTATACTTGTAATCACAAATAAGAATAAATTATATAAAACAATTCA	NA	inter-chromosomal
HERC2P3	NPIPB4	15	20483403	-	16	21847541	-	E	E	ACATAAGGGGGATTGAGATTTTTTCCCATATCATTCTTTAAAAATTGCAGTGTGAGTGTGAGCTTATCTCGTTTATCATTGCCAGCTTGCATTCACAAGAGATGGGCTCTGTGGTCTGTGGAATGAAATGGTTAAAGATGGAGAAATTGTATACACTGGAACAGAATCAACCCAGAACGGATAGCTCCCTCCTGGAAAAG	GTTATCAATACTCTGGCTGACCATCATCATCGTGGGACTGACTTTGGTGGAAGTCCTTGGTTACATGTCATTATTGCATTTCCGACAAGTTATAAAGTTGTCATTACCCTCTGGATAGTTTACCTTTGGGTGAGTATACTAACTTTCTGTAGAGGTATACTTGTAATCACAAATAAGAATAAATTATATAAAACAATTCA	NA	inter-chromosomal
HERC2P3	NPIPB5	15	20483403	-	16	22523820	+	E	E	ACATAAGGGGGATTGAGATTTTTTCCCATATCATTCTTTAAAAATTGCAGTGTGAGTGTGAGCTTATCTCGTTTATCATTGCCAGCTTGCATTCACAAGAGATGGGCTCTGTGGTCTGTGGAATGAAATGGTTAAAGATGGAGAAATTGTATACACTGGAACAGAATCAACCCAGAACGGATAGCTCCCTCCTGGAAAAG	GTTATCAATACTCTGGCTGACCATCATCATCGTGGGACTGACTTTGGTGGAAGTCCTTGGTTACATGTCATTATTGCGTTTCCGACAAGTTATAAAGTTGTCATTACCCTCTGGATAGTTTACCTTTGGGTGAGTATACTAACTTTCTGTAGAGGTATACTTGTAATCACAAATAAGAATAAATTATATAAAACAATTCA	NA	inter-chromosomal
HERC2P3	UTY	15	20483403	-	Y	13326350	-	E	E	ACATAAGGGGGATTGAGATTTTTTCCCATATCATTCTTTAAAAATTGCAGTGTGAGTGTGAGCTTATCTCGTTTATCATTGCCAGCTTGCATTCACAAGAGATGGGCTCTGTGGTCTGTGGAATGAAATGGTTAAAGATGGAGAAATTGTATACACTGGAACAGAATCAACCCAGAACGGATAGCTCCCTCCTGGAAAAG	GAATCCAGGTAAAAATGGCTTGTCTAATAGCTGCATTTTGTTAGATAAATGTCCACCTCCAAGACCACCAACTTCACCATACCCACCCTTGCCAAAGGACAAGTTGAATCCACCCACACCTAGTATTTACGTGAGTCCGCATTGAGTAACTTATAAATAAATCGAGAGTCTGAACTAATGTGTCTTGTAGAAAATCGATG	NA	inter-chromosomal
HERC2P9	LPIN2	15	28633740	+	18	2925368	-	E	E	TTTAATTAATTCTGTTTCCTCAGATTGATGATGAAATTTATTTTTCCAGCCTGACCAAGAAATCGTCACCATACCAGATCTGGGGAGTCTCTCTTCACCTCTGATAGACACAGAGAGGAATCTGGGCCTGCTTCTCGGATTACACGCTTCCTATTTGGCAATGAGCACACCGCTGTCTCCTGTCGAGATTGAATGTGCCA	GCCGGCCGAGAATGACTCCTCGAGTGACGAGGGATCACAGGAGCTCGAAGAATCCATCACAGTGGACCCCATCCCCACAGAGCCCCTGAGCCACGGCAGCACAACTTCATATAAGAAGTCTCTCCGCCTCTCCTCAGACCAGATCGTGAGTCTTGCATGATCTGTGTTGTCCAGTAGGACTTATTTTAGTAATGGTTTAA	NA	inter-chromosomal
HERC2P9	UTY	15	28612173	+	Y	13326350	-	E	E	ACATAAGGGCGATTGAGATTTTTTCCCATATCATTCTTTAAAAATTGCAGTGTGAGTGTGAGCTTATCTCATTTATCATTGCCAGCTTGCATTCACAAGAGATGGGCTCTGTGGTCTGTGGAATGAAATGGTTAAAGATGGAGAAATTGTATACACTGGAACAGAATCAACCCAGAACGGATAGCTCCCTCCTGGAAAAG	GAATCCAGGTAAAAATGGCTTGTCTAATAGCTGCATTTTGTTAGATAAATGTCCACCTCCAAGACCACCAACTTCACCATACCCACCCTTGCCAAAGGACAAGTTGAATCCACCCACACCTAGTATTTACGTGAGTCCGCATTGAGTAACTTATAAATAAATCGAGAGTCTGAACTAATGTGTCTTGTAGAAAATCGATG	NA	inter-chromosomal
HERPUD2	NDUFV2	7	35667434	-	18	9134186	+	E	E	GTAAAGAACTAAATCTCCTTTTAAAAATTACATTTTTATTTGTAGAGTTCAGATCATTCAGGATCAACAACTCCATCATCTGGTCAAGAAACCTTGTCTTTAGCTGTGGGTTCTTCCTCAGAAGGATTGAGGCAGCGTACCCTTCCACAAGCACAAACTGACCAAGCACAGAGTCACCAGTTTCCATATGTAATGCAAGG	GAGTGGACGCTTCTCTTGTGAGCCAGCTGGAGGTCTTACCTCTTTGACTGAACCACCCAAGGGACCTGGATTTGGTGTACAAGCAGGCCTTTAATTTATATTGAACTGTAAATATGTCACTAGAGAAATAAAATATGGACTTCCAATCTACGTAAACTTATTTGTTTATTCTGCTCTGTGTACATCCTCATGCTAACCGT	in-frame	inter-chromosomal
HERPUD2	SEPTIN7	7	35694184	-	7	35832798	+	E	E	TCTTTTGGGCTTAACTGCCGCTCCTCTGGACTCTGTCTGACTTTGGGGGCACCATGGACCAAAGTGGGATGGAGATTCCTGTGACCCTCATCATTAAAGCACCGAATCAGAAATACAGTGACCAGACTATTAGCTGCTTCTTGAACTGGACCGTGGGGAAACTAAAAACGCATCTATCTAACGTTTACCCTAGCAAACCA	CAACAGAAGAACCTTGAAGGCTATGTGGGATTTGCCAATCTCCCAAATCAAGTATACAGAAAATCGGTGAAGAGAGGTTTTGAATTCACGCTTATGGTAGTGGGTAAGATATGATTTCTTACTAAAATGGAACTTTGGTTTAAGTTTTAAACGTTAGTCAACTCTGAATAGATTTAAGAAAACACTGGCACAGATATCTA	NA	can't get ensembl id
HLA-B	TMEM19	6	31353872	-	12	71703018	+	E	M	GAGAGGTGGGGCTGGATGTCTCCATCTCTGTCTCAACTTTACGTGCACTGAGCTGCAACTTCTTACTTCCCTACTGAAAATAAGAATCTGAATATAAATTTGTTTTCTCAAATATTTGCTATGAGAGGTTGATGGATTAATTAAATAAGTCAATTCCTGGAATTTGAGAGAGCAAATAAAGACCTGAGAACCTTCCAGAA	AAAAATACAAAAAATTAGGTGTGGTGGTGCGTGCCTGTATTCCCAGCCACTCAGGAGGCTGAGGCAGGAGAATCGCTGGAACCTGGGATGTGGAGGTTGCAGTGAGCCAAGATTGCACCACTGTACTCCAGCCTGGGCAACAGAGGGAGACTCCATCTAGACTCCATCTCAAAAAAAAAAAAAAAAAAAAAAAAAAAAAA	NA	inter-chromosomal
HNRNPK	CGGBP1	9	83980503	-	3	88058223	-	E	E	CCTGTGCGCGTGAACTAGGCAGTTGTTAGATCTCGCGAGAGGTTCGCCCCCTAGCCGCCCCTCCCCCCAGCTAGTGAGTGCGCGAACGAGAAAGGAGGAGGGCGCTCCAGGCGACAGCACTGCAGACGCCATTATCCTCTGTTTCTCTGCTGCACCGACCTCGACGTCTTGCCTGTGTCCCACTTGTTCGCGGCCTATAG	TAAAGGCATGACTTCCTGGCACCACAGGGAAAATCGGGTGCAAGCCCAGAAACTATTTCCCCACCACCACTTGTTGAAAAACTGATTTGAAGGCATCTCCGGGGTTGAACAAACGGAAAGTGCCAGGATTTGATGCGTCTCTGGTTTCGCTCTGGAGACCATTCCCTGCTAAGTATCAAGACGAAAAAAACTGGAAACTA	NA	inter-chromosomal
HSF4	MDK	16	67169101	+	11	46382057	+	E	E	CTCAAGAAAGTGTGGAACCTGCAGGGCCTCTAGATGTGAGTACCCCTTCTGCTGAAACAGGGGCATGAGACCTGGTGGGGTCTAGCTCTCTGTGGAGCCTGGGGAGGGCACCACTGACCCAGAGCTCTCCTCAGGTGCTGGGCCCCAGTCTCCAAGGGCGAGAATGGACCCTGATGGACTTGGACATGGAGCTGTCCTTG	GATGCAGCACCGAGGCTTCCTCCTCCTCACCCTCCTCGCCCTGCTGGCGCTCACCTCCGCGGTCGCCAAAAAGAAAGGTGATGGGGGATGATCGAAGGAGGGCTGGGGACGGGCAGGCGAGGCCCCTCCACTTCTGGGCTGGGCCGCCTGGGTTCCTAGCCTGGAACCCCAGGAAGGCGGCTCCCGAGGGAGTCTCCCCG	NA	inter-chromosomal
HSPA1A	UBB	6	31817559	+	17	16381902	+	M	E	GGGTGTCAGCCAAGAACGCCCTGGAGTCCTACGCCTTCAACATGAAGAGCGCCGTGGAGGATGAGGGGCTCAAGGGCAAGATCAGCGAGGCGGACAAGAAGAAGGTGCTGGACAAGTGTCAAGAGGTCATCTCGTGGCTGGACGCCAACACCTTGGCCGAGAAGGACGAGTTTGAGCACAAGAGGAAGGAGCTGGAGCAG	GTCAAAATGCAGATCTTCGTGAAAACCCTTACCGGCAAGACCATCACCCTTGAGGTGGAGCCCAGTGACACCATCGAAAATGTGAAGGCCAAGATCCAGGATAAGGAAGGCATTCCCCCCGACCAGCAGAGGCTCATCTTTGCAGGCAAGCAGCTGGAAGATGGCCGTACTCTTTCTGACTACAACATCCAGAAGGAGTC	NA	inter-chromosomal
HSPA1B	UBB	6	31829755	+	17	16381904	+	M	E	GTGTCAGCCAAGAACGCCCTGGAGTCCTACGCCTTCAACATGAAGAGCGCCGTGGAGGATGAGGGGCTCAAGGGCAAGATCAGCGAGGCGGACAAGAAGAAGGTTCTGGACAAGTGTCAAGAGGTCATCTCGTGGCTGGACGCCAACACCTTGGCCGAGAAGGACGAGTTTGAGCACAAGAGGAAGGAGCTGGAGCAGGT	CAAAATGCAGATCTTCGTGAAAACCCTTACCGGCAAGACCATCACCCTTGAGGTGGAGCCCAGTGACACCATCGAAAATGTGAAGGCCAAGATCCAGGATAAGGAAGGCATTCCCCCCGACCAGCAGAGGCTCATCTTTGCAGGCAAGCAGCTGGAAGATGGCCGTACTCTTTCTGACTACAACATCCAGAAGGAGTCGA	NA	inter-chromosomal
IATPR	ITGB1	10	33116471	-	10	32935558	-	E	E	AAAGTGAAGCTAAGAGATCTAGCATTCTGCAGAAAAGTACTGGAGATGACTCAGGACTGAAAATGATCATGAAGCCCCTTTGCAAATATCAAAGTGGTGATGAAGCAGTCATGAACTTTGACCAGAAGCCGTGTTTTGTGGGATTGCCACTTTAATCGCTCCTGTTCATCATTAGGACTGCAGCCAGAGTGTGGAAGGAG	ATGAATTTACAACCAATTTTCTGGATTGGACTGATCAGTTCAGTTTGCTGTGTGTTTGCTCAAACAGGTAAAAACAAAAAATTTTCTTAGTTGTCTTTTCATTTCCGTATCTTGTATTGCGCTTTGACCAGTTAGGTTCATATGAGAACCTAAGTCATAATCATGCTGCTCCTTCTGGAAGCCCTGCAATTGTTCCTCTT	NA	can't get ensembl id
IER2	ZNF580	19	13150552	+	19	55642497	+	E	E	CCTCAGCCATCTTGGTTGTGGGCAGAGGCAGCTTCCGGTGCACATGCCCCCGCCCCTTAGCCCTCTCGTGCCGCACCGTAGGGGGCGGTGTCGGAGTTCTGTCTGGGCCTATTCGGGTCCGAGTTCGGAATTTCGGTTCAAGGCCCAGTTCCTCGGATTGTTCCTGCGCAACTTCAGTTTCCCTTCCAGGCACGGGCAAT	CTGCCGCTCCAGATGCTGCTGCTGCCGCCGCGGCCACCCCACCCTCGGTCCTCCTCTCCGGAGGCCATGGACCCACCGCCCCCCAAGGCTCCCCCTTTCCCCAAGGCGGAAGGCCCCTCCTCCACTCCTTCCTCGGCGGCGGGGCCCCGACCCCCGCGGCTGGGCCGCCACCTCCTCATCGACGCCAATGGGGTCCCCTA	NA	intra-chromosomal
IFRD1	LSMEM1	7	112472861	+	7	112483414	+	E	E	TCTGTGGGTTCCACATAACTTCTGTTAATCAGAGTCACTCTGTCTAGTGAAAAAGAGCTATAATGTTTAATACTGAGCCATACCACCTTTTTCTTTCACATAAGTCAAATGAATTCCTTCGAAATGTATTTGAACTTGGACCCCCAGTGATGCTTGATGCTGCAACGCTTAAAACGATGAAGATTTCTCGTTTCGAAAGG	GTGTTCCATCTTAACATAAGTCACCAACTTCTAAACCTGGCACTGGGCATTTGAAGAATAGGATTCGTCCCTACTCTAAGGAGTTTTCAGTCTATCGGGAAATCAAAGATGTAAGCAAATAGATGCAATAAAATACTACAGATGTTCTGATAGAAGAATGTAAAGAATCCAGCAAAGGCAAAAGGAAAGACAGGTTGGTT	NA	read-through
IFRD1	LSMEM1	7	112472861	+	7	112484812	+	E	E	TCTGTGGGTTCCACATAACTTCTGTTAATCAGAGTCACTCTGTCTAGTGAAAAAGAGCTATAATGTTTAATACTGAGCCATACCACCTTTTTCTTTCACATAAGTCAAATGAATTCCTTCGAAATGTATTTGAACTTGGACCCCCAGTGATGCTTGATGCTGCAACGCTTAAAACGATGAAGATTTCTCGTTTCGAAAGG	GGACAATGACTCATTCTTCCCAGGACACTGGTTCTTGTGGCATTCAGGAAGATGGAAAGCTTTATGTGGTGGATTCCATAAATGACTTAAACAAACTAAACCTCTGTCCAGCCGGATCGCAGCATCTGTTCCGTATGTGTGCTGGGGAAGGCACAGCAGCCCTTCCTAGCTTCTAGGCTACCTAAAAATAGCCACTGCTG	NA	read-through
IFRD1	LSMEM1	7	112475676	+	7	112483414	+	M	E	CAAATGTCGAGATAAGAGAGCAGATGTTGGAGAATTCTTCTAGATTTTCAGAACTTGAAGACTATTTTCTAATTTCTATTTTTTTTTCTATTTCAATGTATTTAAACTCTAGACACAGTTTTTATCCTGGATTAACTTAGATAACTTTTGTAGCAGTGGTTATATTGCTTATAATTTAATGTACAATACTATTGAAACTG	GTGTTCCATCTTAACATAAGTCACCAACTTCTAAACCTGGCACTGGGCATTTGAAGAATAGGATTCGTCCCTACTCTAAGGAGTTTTCAGTCTATCGGGAAATCAAAGATGTAAGCAAATAGATGCAATAAAATACTACAGATGTTCTGATAGAAGAATGTAAAGAATCCAGCAAAGGCAAAAGGAAAGACAGGTTGGTT	NA	read-through
IFRD1	LSMEM1	7	112475676	+	7	112484812	+	M	E	CAAATGTCGAGATAAGAGAGCAGATGTTGGAGAATTCTTCTAGATTTTCAGAACTTGAAGACTATTTTCTAATTTCTATTTTTTTTTCTATTTCAATGTATTTAAACTCTAGACACAGTTTTTATCCTGGATTAACTTAGATAACTTTTGTAGCAGTGGTTATATTGCTTATAATTTAATGTACAATACTATTGAAACTG	GGACAATGACTCATTCTTCCCAGGACACTGGTTCTTGTGGCATTCAGGAAGATGGAAAGCTTTATGTGGTGGATTCCATAAATGACTTAAACAAACTAAACCTCTGTCCAGCCGGATCGCAGCATCTGTTCCGTATGTGTGCTGGGGAAGGCACAGCAGCCCTTCCTAGCTTCTAGGCTACCTAAAAATAGCCACTGCTG	NA	read-through
IGHMBP2	SMCHD1	11	68930434	+	18	2666157	+	E	E	TGGCCCTCACTTCCACCGGGGGAAGATTGATTTCTTCAGATTTCGGTTGCCTTTTGAAACACTTCTCTGTTTCACTGTGGGTGTGTAGAAGCTATGAACTCGGAACTTTCGTTGTTTTCCGAGGACCGGAAGAAGATGTGCAAGAAATCCTGTCGAGTAGAATCTCATCACAGGGGCGTGGGCAGCCCAGGAGTTGGCGG	ACACTTGGCATTTCACCTGAAGAAAAATTTGTTATTACAACAACAAGTAGGAAAGAAATTACCTGTGATAATTTTGGTAGGTAAACAGTGTTACTAAGTTGATGCTTTTATATTTAATAAGGTTTAGTACATATATAGCAATAACTTTTATTAGATATGCATCTAAATCTGTTGATGACTTTTGTTAATTTGTTGGGATG	NA	inter-chromosomal
IL16	TMC3-AS1	15	81306545	+	15	81332345	+	E	E	CTCACTTGAAGCCCAGGGCATCTGTGGCCTGGGAGAGGAGAGGATCCCTAACAGAGACCTTGTGTTTTTCTCAGCAGCAGAGGCCACAGTCTGCACGGTGACACTGGAGAAGATGTCGGCAGGGCTGGGCTTCAGCCTGGAAGGAGGGAAGGGCTCCCTACACGGAGACAAGCCTCTCACCATTAACAGGATTTTCAAAG	AAAGGGAGATGCCATGTGCTGGCCCAGCACTCCAACAGGGGCCTGACCTCTAGGAACGGGACACTGGAGGAAGCCTAGACATCTGAACAAATCAAGTCATCCAGATCCACGGTCAGCTCCTGCCCCGACTTGGCCTTCCTCCTGCTGGGCTGGCCCACGGACCTCGGGAACCTGCCCTGGCTGTGGGTGACCTGCAGGTA	NA	intra-chromosomal
INO80D	STK39	2	206056198	-	2	168182090	-	E	E	ACGGCAGTTGTCTCACAAGAGGCCTCTGCCCCTCCTGCCATCCAGTAGGGCTCCCACTGTGGACCCACCCAGGACTGACCGGATCCTCATGAAAGCCACAGCCTTCTCTCCACACTTCTCATGTATAAGCCGACTGCAGAGACTGGTGAAACTGTGCACCCAGAAACATCAGTTGGACACTGATCTGTTTCCCCATTTAG	GCAGTGGAGCTACTGCTGTGGTTCAGGCAGCCCTATGCAAACCCAGGCAAGAACGTGTAGCAATAAAACGGATCAACTTGGAAAAATGCCAGACCAGTATGGATGAACTATTAGTAAGTAACAGTGCAGGGAATACCTGCTGGTTGCTTTTCTTAATCTATGGGTATATGGGGATGGTTGGGAGAAGAGCAAGGTGTTAT	in-frame	intra-chromosomal
INPP4A	HP1BP3	2	98546072	+	1	20773611	-	E	E	ATGCCACAGCATCCTCTGAATTCCATTTTCTACTTGCAACTCGTGAATGCAGCATGTATGCTGATGGCCTTTATCTTCTCCTATTCCATTTCTTAGGGCCCTCGTTTAAAGCAAGCAGTTTGAAAGCAGATAAAAAGTTAGAATTTGTTCCCACAAACTTGCACATACAAAGGATGAGAGTTCAAGACGATGGAGGATCA	GTGAGAAAGATCAGTCTAAAGAAAAGGAGAAGAAAGTGAAAAAAACAATTCCTTCCTGGGCTACCCTTTCTGCCAGCCAGCTAGCCAGGGCCCAGAAACAAACACCGATGGCTTCTTCCCCACGTCCCAAGATGGATGCAATCTTAACTGAGGCCATTAAGGCAAGTTTTTATTTCAAGCAATTCATCTTAGATTTATTA	NA	inter-chromosomal
INPP5A	SBNO2	10	132710456	+	19	1127765	-	E	E	CCGGGGACTCCTTGGGAGAACGAAGTGTGACCCGGAGGCTCCGGCCCTTGGTGACGTGTCCTTTTCTCTTTTGGTTGCAGTGCCTTTGACTTGGTGAATATCCATCTTTTCCATGATGCTTCCAATCTGGTCGCCTGGGAAACAAGCCCTTCCGTGTACTCGGGAATCCGGCACAAGGCACTGGGCTACGTGCTGGACAG	GACTCCTCCTATTTTGAGGACTTCTCCAACATCTCCATCTTCTCCTCGTCCGTGGACTCCCTGTCGGACATCGTGGACACGCCCGACTTCCTGCCGGCTGACAGCCTCAACCAGGTGTCCACCATCTGGGACGATAACCCTGCCCCCTCCACCCACGATAAGGTCAGTGCGCCCGGTGCCCCCAGCCAGCCCCGACCCAC	in-frame	inter-chromosomal
IP6K1	FECH	3	49786354	-	18	57580199	-	E	E	CCCCCTCGGCTAGCCGCCATCTTGTTGTTGATCCGTACCCAGTGGGCAGCGCCGGGAGCTGGACCAAGCGGCCGGTGAGAGGCCGCTGTAGCGGTGCTCAGCCACCTGTGCTGCCTGCCAGGGGGCGGGCCGAAACCTGGAGGCCCGGGGGGCCCAGCTCCCGTAGGGAGCCGTGGGCGCTCGGTGCCCGGGCCGGGCAG	TGGCATCCAGCAGCTGGAGGGTCTGTCAGCCATGGAGGTGGAAGTCAGGTGCAGCTGCAGCGGCCGTCACCACAGAAACAGCCCAGCATGCCCAGGGTGCAAAACCTCAAGTTCAACCGCAGAAGAGGTATGAGTCTAACATCAGGTACAAATAAGAATTTCTCTTTATCGATGCAGACACCAATAGACACAAGCTGCCT	NA	inter-chromosomal
IP6K1	TBC1D5	3	49786354	-	3	17384015	-	E	E	CCCCCTCGGCTAGCCGCCATCTTGTTGTTGATCCGTACCCAGTGGGCAGCGCCGGGAGCTGGACCAAGCGGCCGGTGAGAGGCCGCTGTAGCGGTGCTCAGCCACCTGTGCTGCCTGCCAGGGGGCGGGCCGAAACCTGGAGGCCCGGGGGGCCCAGCTCCCGTAGGGAGCCGTGGGCGCTCGGTGCCCGGGCCGGGCAG	GTTTCCTGAAATGCAGTTTTTCCAGCAAGAAAATGTGAGAAAAATTCTTACAGATGTTCTTTTCTGTTATGCCAGAGAAAACGAGCAGTTGCTTTATAAACAGGTAATGAAAATATCTTACAGGTGGCATCCATTGACTCAAAATTTTCTATACAGCTTGACAAATGATAGAGCAATAATGTAGCCTTTATTGTATCCAA	NA	intra-chromosomal
IRF1	PNRC1	5	132490545	-	6	89083753	+	E	E	ACGTGCGCCCGAGCCCCGCCGAACCGAGGCCACCCGGAGCCGTGCCCAGTCCACGCCGGCCGTGCCCGGCGGCCTTAAGAACCCGGCAACCTCTGCCTTCTTCCCTCTTCCACTCGGAGTCGCGCTCCGCGCGCCCTCACTGCAGCCCCTGCGTCGCCGGGACCCTCGCGCGCGACCGCCGAATCGCTCCTGCAGCAGAG	GTTTTAAAATCAAAGATGGGAAAATCGGAGAAAATTGCCCTTCCCCATGGCCAGCTTGTTCATGGTATACACTTGTATGAGCAACCAAAGATAAACAGACAGAAAAGCAAATATAACTTGCCACTAACCAAGATCACCTCTGCAAAAAGAAATGAAAACAACTTTTGGCAGGATTCTGTTTCATCTGACAGAATTCAGAA	NA	inter-chromosomal
IRF2	LINC02362	4	184387942	-	4	184379127	-	M	E	AATTTCTCTACAGATGTCCCATTTTCAGACTGCTTTAAAAAAAATCCTTCTAATCTGCTATGCTTGAATGCCACGCGGTACAAAGGAAAAAGTATCATGGAAATATTATGCAAATTCCCAGATTTGAAGACAAAAATACTCTAATTCTAACCAGAGCAAGCTTTTTTATTTTTTATACAGGGGAATATTTTATTCAAGGT	TGGGAAGCCCTGGGACATTGAAGTTACAACTGGACGATAAAAACAGAGTTTTTTCCTTGTGACGTGACCACTGTGATGTAAAGCTGTATCTCCTTCATTTCATCAAGAAATTCTTAAAATTCTCCCCCAACGTGCTTTCATCTTTCCCTTCATTGCCAACTCTGTAAGAAGTACCACGCCTTTTCTTTGAATCTGATTCT	NA	read-through
IRF2	LINC02362	4	184390703	-	4	184379129	-	E	E	ACTCTAGCTTCTCCCATGTAGAATGTTTCGCTTTACAAAGGGAGGGAGGTGATGCGTTTAGTTACTCAGTCTCCTTTTTATAAACACTGCCTGAGCCTGGGGACAGCTTGAGGGACAGGAATGATGGCCCTGTGTTTTTCTCTCTGTGAACAGAAAGCGAAACGACTGATAGTGTGCCCAGCGATGAAGAGAGTGCCGAG	GTTGGGAAGCCCTGGGACATTGAAGTTACAACTGGACGATAAAAACAGAGTTTTTTCCTTGTGACGTGACCACTGTGATGTAAAGCTGTATCTCCTTCATTTCATCAAGAAATTCTTAAAATTCTCCCCCAACGTGCTTTCATCTTTCCCTTCATTGCCAACTCTGTAAGAAGTACCACGCCTTTTCTTTGAATCTGATT	NA	read-through
IRF2	LINC02362	4	184398915	-	4	184379129	-	E	E	GCAGACTTTGCATGATGGCTGTCTTTTCTTTGAAGTTGTAGGACAGTCCCATCTGGACAGCAACATTGAGAATCAAGAGATTGTCACCAATCCGCCAGACATTTGCCAAGTTGTAGAGGTGACCACTGAGAGCGACGAGCAGCCGGTCAGCATGAGCGAGCTCTACCCTCTGCAGATCTCCCCCGTGTCTTCCTATGCAG	GTTGGGAAGCCCTGGGACATTGAAGTTACAACTGGACGATAAAAACAGAGTTTTTTCCTTGTGACGTGACCACTGTGATGTAAAGCTGTATCTCCTTCATTTCATCAAGAAATTCTTAAAATTCTCCCCCAACGTGCTTTCATCTTTCCCTTCATTGCCAACTCTGTAAGAAGTACCACGCCTTTTCTTTGAATCTGATT	NA	read-through
IRF2	LINC02362	4	184398915	-	4	184382305	-	E	E	GCAGACTTTGCATGATGGCTGTCTTTTCTTTGAAGTTGTAGGACAGTCCCATCTGGACAGCAACATTGAGAATCAAGAGATTGTCACCAATCCGCCAGACATTTGCCAAGTTGTAGAGGTGACCACTGAGAGCGACGAGCAGCCGGTCAGCATGAGCGAGCTCTACCCTCTGCAGATCTCCCCCGTGTCTTCCTATGCAG	TTAGAACCCCAGCTGCAAGTGAGACTGGAAAAATGGCTCTCAGAGTTCCCGCCTCTGCAGTAGAGGAAGACACTCCAGAAGGAGTTGAGAATGGGTGCTGAGTGCCTCTTCAGGATGTCTGTCACACCTCAGGAAACCTGCCAGGAATACCAAAGGGAGTGAAAAATCCAAGGTAAGAATATCCAGAGAATGAAATCTGC	NA	read-through
ISCA1	C9orf153	9	86272007	-	9	86221733	-	E	E	ATTTTGGTACGAGGAGGCTACTGTCACTTTATTAGTATAATTGTTTAATCTGTACTACTTTAAAACCAAGTTTATATTTTCACTTCTTTTTCAGGTAGGTGTAAAAGTTGGTGTCCGAACCAGGGGCTGTAATGGCCTTTCTTATACTCTAGAATATACAAAGACAAAAGGAGATTCTGATGAAGAAGTTATTCAAGATG	GAAAACAATTCATGAATCTAAGGGATCTGGAATGGAGATATTTTAAGGGGCTTGCGAAGTGGAGGCGCACTACTGCAATTTCATTCGGAGACATAAAATACAACACTGAGAAGAGATTTGTAGAGAGCCAGGACATGCCTGACGTTATTTTCCCCCCTATAGTTCGCAAGTCTTTGGTCATTTATCCTCAAATTGATTAT	out-of-frame	intra-chromosomal
ISCA1	C9orf153	9	86272007	-	9	86228030	-	E	E	ATTTTGGTACGAGGAGGCTACTGTCACTTTATTAGTATAATTGTTTAATCTGTACTACTTTAAAACCAAGTTTATATTTTCACTTCTTTTTCAGGTAGGTGTAAAAGTTGGTGTCCGAACCAGGGGCTGTAATGGCCTTTCTTATACTCTAGAATATACAAAGACAAAAGGAGATTCTGATGAAGAAGTTATTCAAGATG	CTTCCAGAATTATATGCATGTATTGAGAATTTTAATAAGGAGAGCAAGAAATCAAATCTTCTAAAAATGCATGGTATTTCACTTAACGAAGCACAGGAAGTACTTGCTAGAAACCTGAATGTCATGTCATTCACCAGGGGCGCTGATGTGAGAGGAGATCTCCAACCTGTTATCAGGTGCACAGTGGTTAAAAAAGAGAA	out-of-frame	intra-chromosomal
ISCA1	C9orf153	9	86272007	-	9	86229629	-	E	E	ATTTTGGTACGAGGAGGCTACTGTCACTTTATTAGTATAATTGTTTAATCTGTACTACTTTAAAACCAAGTTTATATTTTCACTTCTTTTTCAGGTAGGTGTAAAAGTTGGTGTCCGAACCAGGGGCTGTAATGGCCTTTCTTATACTCTAGAATATACAAAGACAAAAGGAGATTCTGATGAAGAAGTTATTCAAGATG	GAATTAGAGAATAAAATCCCAGCACGATGTTCCTCACTGGAGACACCAGTCCAGCTGAGGACAATAGAGAAGCCACCCTTCCTCAATGTTCAGTATGTACTTAACATTGTACAACGAGGTGTACACAGGGAGCTTTACATTCAAGAATCATAAACATTCAAACTATTGAACGCACAGTGACACACTTGGGAGCCATGGGA	NA	intra-chromosomal
ITPK1	DUSP1	14	92946331	-	5	172770306	-	E	E	TCGGCCCATGGCCTGACTTCCTTGTGTATGTTGGCAGCTGGACAAGATCGAGGGCGTGTTCGAGCGGCCGAGCGACGAGGTCATCCGGGAGCTCTCCCGGGCCCTGCGGCAGGCACTGGGCGTGTCACTCTTCGGCATCGACATCATCATCAACAACCAGACAGGGCAGCACGCCGTCATTGACATCAATGCCTTCCCAG	GAGGATACGAAGCGTTTTCGGCTTCCTGCCCGGAGCTGTGCAGCAAACAGTCGACCCCCATGGGGCTCAGCCTTCCCCTGAGTACTAGCGTCCCTGACAGCGCGGAATCTGGGTGCAGTTCCTGCAGTACCCCACTCTACGATCAGGTTAGTAGGTGTCCCTGCCACAGGGAAGAAGTAAGAACTGGCAAAGGCATGGAA	in-frame	inter-chromosomal
ITPK1	SLC24A4	14	93016676	-	14	92325868	+	E	E	GGTGGACAAGAGGATGGGGGCAGTGGACTCAGGTGCTGAAGTTGTTGCTTTTGTCTGTGTTCCCTGCCTCACAGCTGAACCTTAGCCGGCCGATCGAGGAGCAGGGCCCCCTGGACGTCATCATCCACAAGCTGACTGACGTCATCCTTGAAGCCGACCAGAATGATAGCCAGTCCCTGGAGCTGGTGCACAGGTTCCAG	GGCACAAAACAGCTTCTGCTAGCAAACGTGTCCTGCCAGACACGTGGAGAAATAGAAAGTTGATGGCCCCAGTGAATGGGACACAGACAGCCAAGAACTGCACAGATCCTGGTAAGAAATCAATTCTTCTCCACTCAGTCTACTAAGATGTTTGGCCTGGCCTGGAGATGGCGCTTATGTGGGTGGTTACAGCCAGAGCT	out-of-frame	intra-chromosomal
IVD	KNSTRN	15	40415482	+	15	40383228	+	E	E	ACTTTCTGAAGTTGCTTTTCTCCTCCCTGGGATTCTGGCCTTCCCACGCTAGCATTTTGCCACCACACCCGGTGGTGGGATGAGGAGGTGCCCACGGGGCCTTTCTCCTTTCTGACAGGCTCATGCAAGCGGTCCTGGACCACACCATTCCCTACCTGCACGTGAGGGAAGCCTTTGGCCAGAAGATCGGCCACTTCCAG	GGTTCAGCCGTGCCGCCTCGTTACGATGACCAGTGTGGTTAAGACAGTGTATAGCCTGCAGCCCCCCTCTGCGCTGAGCGGCGGCCAGCCGGCAGGTGAGGGTCCAAGCCACGCCCGGGGCACTGCGGCCTGGCCGGGGATGGTCTCGGGAGTGTGGAGATCGAATGGGTGGCGCGGGCACGGGGAAGGGCGTCCCGTCG	in-frame	intra-chromosomal
IVD	KNSTRN	15	40416362	+	15	40389506	+	E	E	AGGGCCATTGCACTGCTAAGGTGAGGGCCAGCCTCAGTCGGGGAGAGGCGGGGGCAGTGGACCAGCTGCTGAGACTTGCTGTCTGCGTGCCTCGCAGGGCCCTGCTGACCCCAGCTTCCTCCCGTAGGACTGTGCAGGTGTGATTCTTTACTCAGCTGAGTGTGCCACACAGGTAGCCCTGGACGGCATTCAGTGTTTTG	CTACAAACCACTGAGTAAGCAAAAATCAGAGGAAGAGCTCAAGGACAAGAACCAGCTGTTAGAAGCCGTCAACAAGCAGTTGCACCAGAAGTTGACTGAAACTCAGGTAAGAGACCCACCAGAGCTCTGTTACCAGCTGCCACTGGGCGATCCACATGGAATCCTGATGGGTGGCCCCTTGGATGAGCAAGCTTGTTAAT	in-frame	intra-chromosomal
JAZF1	HERPUD2	7	28180463	-	7	35638472	-	E	E	CTCCTCACCCCACCCGGCCTCCCTCCCTCCCTCGCCCGCCCGGCGCTCGCAGAGCCGACACCAGGGGGGCTCTCGATGTAGCACCATGACAGGCATCGCCGCCGCCTCCTTCTTCTCCAATACCTGCCGATTCGGGGGCTGCGGACTCCACTTCCCCACCCTGGCCGACCTCATCGAGCACATCGAGGACAACCACATCG	AAATGTAGACAACCAATTTCCTGGGCAAGCTGCTCCACCTGGATTCCCAGTGTATCCCGCGTTTAGCCCACTGCAGATGCTATGGTGGCAACAGATGTATGCTCATCAGTATTATATGCAGTAGTAAGTTAATCTGAGTTCATTTTTTAAGTTACTCAGTGTGTTATTTGCTTTATTTTCTTTTTATCCTAAGTAAGTTG	out-of-frame	intra-chromosomal
JAZF1	TAX1BP1	7	27840698	-	7	27827738	+	E	E	GACAGTCCTTGCACTTCTCTTGTCCTGCAGGCAGCGAGTATGACGAGGAGGAGGTGGACTATGAGGAGTCGGACAGCGATGAGTCCTGGACCACAGAGAGTGCCATCAGCTCCGAAGCCATCCTCAGCTCCATGTGCATGAATGGAGGGGAAGAGAAGCCTTTTGCCTGCCCAGTTCCTGGATGTAAAAAGAGATACAAG	GAAGATGAGAATGTGCCTACTGCTCCTGATCCTCCAAGTCAACATTTACGTGGGCATGGGACAGGCTTTTGCTTTGATTCCAGGTAGTTTTCTTCTTTACTTTGTAGAATTTGGGTTATATCGGCCAGTGGTTCTCAAAGGTGGTCCTTGGGAACTCATTAGAAATGCACATGTGTAGGGCCTGGCCTAGCTGAACCAGA	in-frame	intra-chromosomal
JAZF1	TAX1BP1	7	27895219	-	7	27827739	+	E	E	AGATTCATGACAGATGCTGCCCGCCGAGAGCAGGAGTCCCTAAAGAAGAAGATTCAGCCGAAGCTCTCGCTGACTCTGTCCAGCTCAGTGTCTCGAGGGAATGTGTCCACTCCCCCACGCCACAGCAGTGGAAGCCTTACTCCCCCCGTGACCCCACCCATCACCCCCTCCTCTTCATTCCGCAGCAGCACTCCGACAGG	AAGATGAGAATGTGCCTACTGCTCCTGATCCTCCAAGTCAACATTTACGTGGGCATGGGACAGGCTTTTGCTTTGATTCCAGGTAGTTTTCTTCTTTACTTTGTAGAATTTGGGTTATATCGGCCAGTGGTTCTCAAAGGTGGTCCTTGGGAACTCATTAGAAATGCACATGTGTAGGGCCTGGCCTAGCTGAACCAGAA	NA	intra-chromosomal
JAZF1	TAX1BP1	7	27895220	-	7	27748518	+	E	E	CAGATTCATGACAGATGCTGCCCGCCGAGAGCAGGAGTCCCTAAAGAAGAAGATTCAGCCGAAGCTCTCGCTGACTCTGTCCAGCTCAGTGTCTCGAGGGAATGTGTCCACTCCCCCACGCCACAGCAGTGGAAGCCTTACTCCCCCCGTGACCCCACCCATCACCCCCTCCTCTTCATTCCGCAGCAGCACTCCGACAG	ATTCACAATGACATCCTTTCAAGAAGTCCCATTGCAGACTTCCAACTTTGCCCATGTCATCTTTCAAAATGTGGCCAAGAGTTACCTTCCTAATGCACACCTGGAATGTCATTACACCTTAACTCCATATATTCATCCACATCCAAAAGATTGGGTTGGTATATTCAAGGTAAGAAAGCTTTCTGAATATGTTCTCCATG	NA	intra-chromosomal
JAZF1	TAX1BP1	7	27895220	-	7	27827738	+	E	E	CAGATTCATGACAGATGCTGCCCGCCGAGAGCAGGAGTCCCTAAAGAAGAAGATTCAGCCGAAGCTCTCGCTGACTCTGTCCAGCTCAGTGTCTCGAGGGAATGTGTCCACTCCCCCACGCCACAGCAGTGGAAGCCTTACTCCCCCCGTGACCCCACCCATCACCCCCTCCTCTTCATTCCGCAGCAGCACTCCGACAG	GAAGATGAGAATGTGCCTACTGCTCCTGATCCTCCAAGTCAACATTTACGTGGGCATGGGACAGGCTTTTGCTTTGATTCCAGGTAGTTTTCTTCTTTACTTTGTAGAATTTGGGTTATATCGGCCAGTGGTTCTCAAAGGTGGTCCTTGGGAACTCATTAGAAATGCACATGTGTAGGGCCTGGCCTAGCTGAACCAGA	in-frame	intra-chromosomal
JAZF1	TAX1BP1	7	27991909	-	7	27748518	+	E	E	TTTTCTTTAAAAAGTGGTGTACTAAATTAATCTTTTTCTCTGCTTAGCCTCTGTTACTTTGTGTTAGGTAGCCTCATATATTCTGATGCAAAATCTAAAAAAAATCGTAATTGTGTTTTTATTACAGATACAGATCCACGGGTTTTAGAAAAACAAGAATTACAGCAGCCAACCTATGTTGCCCTGAGTTACATAAATAG	ATTCACAATGACATCCTTTCAAGAAGTCCCATTGCAGACTTCCAACTTTGCCCATGTCATCTTTCAAAATGTGGCCAAGAGTTACCTTCCTAATGCACACCTGGAATGTCATTACACCTTAACTCCATATATTCATCCACATCCAAAAGATTGGGTTGGTATATTCAAGGTAAGAAAGCTTTCTGAATATGTTCTCCATG	NA	intra-chromosomal
JAZF1	TAX1BP1	7	27991909	-	7	27827738	+	E	E	TTTTCTTTAAAAAGTGGTGTACTAAATTAATCTTTTTCTCTGCTTAGCCTCTGTTACTTTGTGTTAGGTAGCCTCATATATTCTGATGCAAAATCTAAAAAAAATCGTAATTGTGTTTTTATTACAGATACAGATCCACGGGTTTTAGAAAAACAAGAATTACAGCAGCCAACCTATGTTGCCCTGAGTTACATAAATAG	GAAGATGAGAATGTGCCTACTGCTCCTGATCCTCCAAGTCAACATTTACGTGGGCATGGGACAGGCTTTTGCTTTGATTCCAGGTAGTTTTCTTCTTTACTTTGTAGAATTTGGGTTATATCGGCCAGTGGTTCTCAAAGGTGGTCCTTGGGAACTCATTAGAAATGCACATGTGTAGGGCCTGGCCTAGCTGAACCAGA	out-of-frame	intra-chromosomal
JAZF1	TAX1BP1	7	28101619	-	7	27748518	+	M	E	TGTTTTCTTTACAGATTCTCAAGTACACCAAGCGCACACTTAAAATGGGCTTACATTTTATTTTATTTTGTTTTTGAAACTGAGTTTTGCTCTATCACCCAGACTGGAGTGCAGCGGCAGGATCACAGCTCACTGCAGCCTCAACCTCCTGGGCTCAAGCAATCCTCCCTCCACAGCCTCCCAAGTAGCTGGGACTACAG	ATTCACAATGACATCCTTTCAAGAAGTCCCATTGCAGACTTCCAACTTTGCCCATGTCATCTTTCAAAATGTGGCCAAGAGTTACCTTCCTAATGCACACCTGGAATGTCATTACACCTTAACTCCATATATTCATCCACATCCAAAAGATTGGGTTGGTATATTCAAGGTAAGAAAGCTTTCTGAATATGTTCTCCATG	NA	intra-chromosomal
JAZF1	TAX1BP1	7	28180463	-	7	27748518	+	E	E	CTCCTCACCCCACCCGGCCTCCCTCCCTCCCTCGCCCGCCCGGCGCTCGCAGAGCCGACACCAGGGGGGCTCTCGATGTAGCACCATGACAGGCATCGCCGCCGCCTCCTTCTTCTCCAATACCTGCCGATTCGGGGGCTGCGGACTCCACTTCCCCACCCTGGCCGACCTCATCGAGCACATCGAGGACAACCACATCG	ATTCACAATGACATCCTTTCAAGAAGTCCCATTGCAGACTTCCAACTTTGCCCATGTCATCTTTCAAAATGTGGCCAAGAGTTACCTTCCTAATGCACACCTGGAATGTCATTACACCTTAACTCCATATATTCATCCACATCCAAAAGATTGGGTTGGTATATTCAAGGTAAGAAAGCTTTCTGAATATGTTCTCCATG	NA	intra-chromosomal
JAZF1	TAX1BP1	7	28180463	-	7	27785163	+	E	E	CTCCTCACCCCACCCGGCCTCCCTCCCTCCCTCGCCCGCCCGGCGCTCGCAGAGCCGACACCAGGGGGGCTCTCGATGTAGCACCATGACAGGCATCGCCGCCGCCTCCTTCTTCTCCAATACCTGCCGATTCGGGGGCTGCGGACTCCACTTCCCCACCCTGGCCGACCTCATCGAGCACATCGAGGACAACCACATCG	GGTCTTACTGAAGTAACACAAAGCTTAAAAATGGAAAATGAAGAGTTTAAGAAGAGGTTCAGTGATGCTACATCCAAAGCCCATCAGCTTGAGGAAGATATTGTGTCAGTAACACATAAAGCAATTGAAAAAGAAACCGAATTAGACAGGTATTTCTCATGCTTTTAAAAAATAAATTCAATAAAAATTTTAAAACTTTA	out-of-frame	intra-chromosomal
JAZF1	TAX1BP1	7	28180463	-	7	27827738	+	E	E	CTCCTCACCCCACCCGGCCTCCCTCCCTCCCTCGCCCGCCCGGCGCTCGCAGAGCCGACACCAGGGGGGCTCTCGATGTAGCACCATGACAGGCATCGCCGCCGCCTCCTTCTTCTCCAATACCTGCCGATTCGGGGGCTGCGGACTCCACTTCCCCACCCTGGCCGACCTCATCGAGCACATCGAGGACAACCACATCG	GAAGATGAGAATGTGCCTACTGCTCCTGATCCTCCAAGTCAACATTTACGTGGGCATGGGACAGGCTTTTGCTTTGATTCCAGGTAGTTTTCTTCTTTACTTTGTAGAATTTGGGTTATATCGGCCAGTGGTTCTCAAAGGTGGTCCTTGGGAACTCATTAGAAATGCACATGTGTAGGGCCTGGCCTAGCTGAACCAGA	out-of-frame	intra-chromosomal
JUND	IQCN	19	18280456	-	19	18269587	-	E	E	GCAACCGCATCGCCGCCTCCAAGTGCCGCAAGCGCAAGCTGGAGCGCATCTCGCGCCTGGAAGAGAAAGTGAAGACCCTCAAGAGTCAGAACACGGAGCTGGCGTCCACGGCGAGCCTGCTGCGCGAGCAGGTGGCGCAGCTCAAGCAGAAAGTCCTCAGCCACGTCAACAGCGGCTGCCAGCTGCTGCCCCAGCACCAG	CCCAGGGCAGTGTTGCTGCATATTGCATGGATGAAAGGCTGAAGGCTGCCTCCTCTTGCAGGCTGGCTTCTGAGATTGCACCTTCTTCTCCTGCTACTCCTCCAAATCTATGACCCTTCAAGGTAAGAAGATGGTCTATGGGCAAGGGGTCTGGCTAGTCCAACCTGAAGAGAGGGGCTTCTGCCAAACAAGTGTGCTGT	NA	can't get ensembl id
KAT2B	SGO1-AS1	3	20148476	+	3	20174735	+	M	E	ACGCTCAAGAGCATCCTCCAGCAGGTGAAGGTGGGTGTCCTCTTTATTCACCTCATGCAAATATTTTGAAATGATTTCCCACATGGAATTTCCATATTAGATACCTTACTTTTTTCTTTACCCAAGAGCCATCAAAGCGCTTGGCCCTTCATGGAACCTGTGAAGAGAACAGAAGCTCCAGGATATTATGAAGTTATAAG	TAAACGTTCCTGGCTGAATCAGCTTTGGTGATAAGTTAACTTGGTCCTTGCTCCATTGACAAGCATTGTGTTGTACATTTTCAGGTATGTGCATGTTTACTAGTGGGTCTAAAAATCCAACTCTTTCGAATTCAAAAGACTTCCCTGCCAAATGACTGGTTTCAAAATCATCCAAGCTATCAAACTGACATATACTGTTA	NA	intra-chromosomal
KAT2B	SGO1-AS1	3	20148486	+	3	20174306	+	E	M	GCATCCTCCAGCAGGTGAAGGTGGGTGTCCTCTTTATTCACCTCATGCAAATATTTTGAAATGATTTCCCACATGGAATTTCCATATTAGATACCTTACTTTTTTCTTTACCCAAGAGCCATCAAAGCGCTTGGCCCTTCATGGAACCTGTGAAGAGAACAGAAGCTCCAGGATATTATGAAGTTATAAGGTTCCCCATG	GTGCTCTTTTAGCTAGAGGCCTGGTGACTGGTCTATCTGAATTGCTCGTGGGATTCTGAATGTACTTGCAAGTGGGCAAATAGAGGTCATCGGAATCATCTCCTGAACCACTTGATTCACAGAGGCTCACTTCAGACTCGTTGTTTTCTTCTCTATTAGAGTCATTGCTCACTTTTTGTCGGAAAGGAGTAAGATGAACA	NA	intra-chromosomal
KAT2B	SGO1-AS1	3	20148486	+	3	20174464	+	E	M	GCATCCTCCAGCAGGTGAAGGTGGGTGTCCTCTTTATTCACCTCATGCAAATATTTTGAAATGATTTCCCACATGGAATTTCCATATTAGATACCTTACTTTTTTCTTTACCCAAGAGCCATCAAAGCGCTTGGCCCTTCATGGAACCTGTGAAGAGAACAGAAGCTCCAGGATATTATGAAGTTATAAGGTTCCCCATG	GAGTCATTGCTCACTTTTTGTCGGAAAGGAGTAAGATGAACACCCTCTTCCAAATTAAAATTGTAAGCATCATTGGAACTGACAGATTTGTGCATTTTTTTTTGGGGAACAGTTTTTTTATTTTCGCTTTTATTCTCTTTATATTTTGACATACGTTTTGATTTTCTCCTGTTAGCTTTTCTTTTCTCTTCTCTTTTTCT	NA	intra-chromosomal
KAT2B	SGO1-AS1	3	20148487	+	3	20174307	+	E	M	CATCCTCCAGCAGGTGAAGGTGGGTGTCCTCTTTATTCACCTCATGCAAATATTTTGAAATGATTTCCCACATGGAATTTCCATATTAGATACCTTACTTTTTTCTTTACCCAAGAGCCATCAAAGCGCTTGGCCCTTCATGGAACCTGTGAAGAGAACAGAAGCTCCAGGATATTATGAAGTTATAAGGTTCCCCATGG	TGCTCTTTTAGCTAGAGGCCTGGTGACTGGTCTATCTGAATTGCTCGTGGGATTCTGAATGTACTTGCAAGTGGGCAAATAGAGGTCATCGGAATCATCTCCTGAACCACTTGATTCACAGAGGCTCACTTCAGACTCGTTGTTTTCTTCTCTATTAGAGTCATTGCTCACTTTTTGTCGGAAAGGAGTAAGATGAACAC	NA	intra-chromosomal
KAT2B	SGO1-AS1	3	20148487	+	3	20174465	+	E	M	CATCCTCCAGCAGGTGAAGGTGGGTGTCCTCTTTATTCACCTCATGCAAATATTTTGAAATGATTTCCCACATGGAATTTCCATATTAGATACCTTACTTTTTTCTTTACCCAAGAGCCATCAAAGCGCTTGGCCCTTCATGGAACCTGTGAAGAGAACAGAAGCTCCAGGATATTATGAAGTTATAAGGTTCCCCATGG	AGTCATTGCTCACTTTTTGTCGGAAAGGAGTAAGATGAACACCCTCTTCCAAATTAAAATTGTAAGCATCATTGGAACTGACAGATTTGTGCATTTTTTTTTGGGGAACAGTTTTTTTATTTTCGCTTTTATTCTCTTTATATTTTGACATACGTTTTGATTTTCTCCTGTTAGCTTTTCTTTTCTCTTCTCTTTTTCTT	NA	intra-chromosomal
KAT2B	SGO1-AS1	3	20148487	+	3	20174735	+	E	E	CATCCTCCAGCAGGTGAAGGTGGGTGTCCTCTTTATTCACCTCATGCAAATATTTTGAAATGATTTCCCACATGGAATTTCCATATTAGATACCTTACTTTTTTCTTTACCCAAGAGCCATCAAAGCGCTTGGCCCTTCATGGAACCTGTGAAGAGAACAGAAGCTCCAGGATATTATGAAGTTATAAGGTTCCCCATGG	TAAACGTTCCTGGCTGAATCAGCTTTGGTGATAAGTTAACTTGGTCCTTGCTCCATTGACAAGCATTGTGTTGTACATTTTCAGGTATGTGCATGTTTACTAGTGGGTCTAAAAATCCAACTCTTTCGAATTCAAAAGACTTCCCTGCCAAATGACTGGTTTCAAAATCATCCAAGCTATCAAACTGACATATACTGTTA	NA	intra-chromosomal
KAT2B	SGO1-AS1	3	20148487	+	3	20185975	+	E	E	CATCCTCCAGCAGGTGAAGGTGGGTGTCCTCTTTATTCACCTCATGCAAATATTTTGAAATGATTTCCCACATGGAATTTCCATATTAGATACCTTACTTTTTTCTTTACCCAAGAGCCATCAAAGCGCTTGGCCCTTCATGGAACCTGTGAAGAGAACAGAAGCTCCAGGATATTATGAAGTTATAAGGTTCCCCATGG	GGACTCCAGGAAGGCCGGGGGGAGGTGGGGCTGGCGGAAGTGGACGCGGCGACCCTCCTGCCGCAGGCGCGTCCAGAACGATACCTTGGCCACTACTTCTGCAACAGCTATCTTCCTCCTCCTCACATTTCAAGGCTCTTCGAAGCTCTCCAGCCACGGCTAGCCCCGCGCACTGGGCCCTCCAGGACCGTACCACCGTC	NA	intra-chromosomal
KAT2B	SGO1-AS1	3	20148487	+	3	20222735	+	E	E	CATCCTCCAGCAGGTGAAGGTGGGTGTCCTCTTTATTCACCTCATGCAAATATTTTGAAATGATTTCCCACATGGAATTTCCATATTAGATACCTTACTTTTTTCTTTACCCAAGAGCCATCAAAGCGCTTGGCCCTTCATGGAACCTGTGAAGAGAACAGAAGCTCCAGGATATTATGAAGTTATAAGGTTCCCCATGG	GATGAAGAAACATCCTGAGAAGGTTGACATGCTGAATGCCTTAAAGAACTTCAATTGGGATGCCAGATGAAAGTGTAACTAGAATTTCTATGGCTTAAATAACGAGAGTAAGAGACCTCTATTGTTATTATTCTGCCAGTTTTTTTCTCTTTCTCTTTTCTATGTTGTGTATTTGTCATCTTTTTTTGAAATACTGTATT	NA	intra-chromosomal
KAT2B	VPS13B	3	20072459	+	8	99776775	+	E	E	TGTTCTCATGTAAAACCATCAGTCCACGGCTGCCTGTTAAATAATTTTGTCTCTTTCTTTATTCCATTTTTAGGCCGAGGAGTCTTGTAAATGTAATGGCTGGAAAAACCCTAACCCCTCACCCACTCCCCCCAGAGCCGACCTGCAGCAAATAATTGTCAGTCTAACAGAATCCTGTCGGAGTTGTAGCCATGCCCTAG	CTCTGCAAGTGAGTCTGGTTCTCAAAGCACTTGTGATCCACTTGTGACTCCAACAGCCCTGGCTGCCTGTACCAGAGTTGACTCCTGCTTTACCCCATGGTTTGTCCCATCCCTTTGCGTTTCTTTCCAGTTTGCTCACCTGGAATTCCATCTTTGTCATCACCTTGACCAACTAGGCACAGGTACTCTTTTTTTTAGCA	out-of-frame	inter-chromosomal
KCTD20	C6orf89	6	36443111	+	6	36899426	+	E	E	CTTCCCGGCGTGCCACGCGCGGAGGGGACTCTTAACGTGAAGCGCTGGGTGACTCAGCCGCGTGGCCGCGCGGTCCGGGGCGGGGGGCGCGCGCCGCTGCGGCACAGCCGGTCCCGGCTGCGGCTTCTGGCTGCGCGGCCTGCGCGCGCCTCCCGGGCGGATTCCAGCCCCGAGCGGGACAGCGCGGCGGGGAGCGACGA	GGATTTTATATTGGAAGACATGGATCTTGCTGCCAACGAGATCAGCATTTATGACAAACTTTCAGAGACTGTTGATTTGGTGAGACAGACCGGCCATCAGTGTGGCATGTCAGAGAAGGCAATTGAAAAATTTATCAGACAGCTGCTGGAAAAGAATGAACCTCAGAGACCCCCCCCGCAGTATCCTCTCCTTATAGTTG	NA	intra-chromosomal
KDM3B	FAM53C	5	138381590	+	5	138344825	+	E	E	CTCATGGAGCTTTCATTCTAGTAGGTGAGTTGAATCAATAAAGAGATAATTACATTGATTAGGAAATTATATAATTATGTCTTTATGGACAAGGCATTAAATATCTTTTTCCCCTCCTACTGTAGAGTGGTGAGATCAAGTCGGTAGATCCCAGACTAATCCATGTGATGCTGATGGATAATTCAGCGCCTCAAAGCGAG	AAGGTGCTTCCTGGAGGGGCCTGCCCCACTGTTCCTGTGCTGAGTTCCAGGACAGCCTCAACTTCAGCTACCATCCCTCAGGCCTGAGCCTGCACCTCAGACCACCCAGTCGGGGAAACTCCCCCAAGGAGCAGCCCTTCTCCCAAGTCCTAAGACCTGAGCCCCCAGATCCAGAGAAGCTTCCTGTGCCCCCTGCCCCT	out-of-frame	intra-chromosomal
KDM4B	NAXD	19	5041251	+	13	110622216	+	E	E	GTGCCCTGGGTTCCAGGTGGCTGAGGGTGGGCTGCGTAGCACCCAGGCCTCACCCTGAGCTGGTTTTGGGGTGTTTGTTCACCAGGTACTGTACCCCGCGGCACCAGGACTTTGATGACCTTGAACGCAAATACTGGAAGAACCTCACCTTTGTCTCCCCGATCTACGGGGCTGACATCAGCGGCTCTTTGTATGATGAC	TTTTAGAAAGAGCGTTTTCGCTACGTAAAGCACATTCGATAAAGGATATGGAAAATACTTTGCAGCTGGTGAGAAATATCATACCTCCTCTGTCTTCCACAAAGCACAAAGGGCAAGATGGAAGAATAGGCGTAGTTGGAGGCTGTCAGGAGTAAGTAGCTGATGTGCAGTGTTGGTGTTTAAAAAGTCAGTTGCTGGCT	out-of-frame	inter-chromosomal
KDM4B	PNRC1	19	5041251	+	6	89083753	+	E	E	GTGCCCTGGGTTCCAGGTGGCTGAGGGTGGGCTGCGTAGCACCCAGGCCTCACCCTGAGCTGGTTTTGGGGTGTTTGTTCACCAGGTACTGTACCCCGCGGCACCAGGACTTTGATGACCTTGAACGCAAATACTGGAAGAACCTCACCTTTGTCTCCCCGATCTACGGGGCTGACATCAGCGGCTCTTTGTATGATGAC	GTTTTAAAATCAAAGATGGGAAAATCGGAGAAAATTGCCCTTCCCCATGGCCAGCTTGTTCATGGTATACACTTGTATGAGCAACCAAAGATAAACAGACAGAAAAGCAAATATAACTTGCCACTAACCAAGATCACCTCTGCAAAAAGAAATGAAAACAACTTTTGGCAGGATTCTGTTTCATCTGACAGAATTCAGAA	in-frame	inter-chromosomal
KDM7A	HIPK2	7	140176744	-	7	139717015	-	E	E	TTAAAGATGGCCGGAGCGGCGGCGGCGGTGGCCGCGGGAGCAGCAGCTGGAGCCGCCGCGGCAGCCGTGTCGGTGGCGGCTCCCGGCCGGGCCTCGGCGCCTCCGCCGCCCCCGCCCGTGTACTGTGTGTGCCGGCAGCCGTACGACGTGAACCGCTTCATGATCGAGTGCGATATCTGCAAGGACTGGTTCCACGGCAG	GTATGGCCTCACATGTGCAAGTTTTCTCCCCTCACACCCTTCAATCAAGTGCCTTCTGTAGTGTGAAGAAACTGAAAATAGAGCCGAGTTCCAACTGGGACATGACTGGGTACGGCTCCCACAGCAAAGTGTATAGCCAGAGCAAGAACATCCCCCTGTCGCAGCCAGCCACCACAACCGTCAGCACCTCCTTGCCGGTC	out-of-frame	intra-chromosomal
KIAA0232	TBC1D14	4	6782841	+	4	6923373	+	E	E	GGCCAGTTGCCGGGTAACGGAGCGGAGCGGCTCCCGGCGCGCCGCCTCCCGCCCTCCGCGGAGTGGCGCTGGGGCCGCCGCCGCCGCTTTACGTAAGGCGCAGGCCAGGGCCGCCCGGCGCTCGGCAGCCGCCCGCAGCCCCTCGGAGCCAGAGGAGAGGCGCCCCCGCCGGCCGCCGCGCCGCCCGGCAGCCTCGGCAG	TTTCTCCTTGGACCAAGATGACTGATGGAAAACTCTCCACCTCTACAAATGGCGTAGCCTTCATGGGTATTCTGGATGGTCGACCAGGAAACCCCCTTCAGAACCTGCAACACGTCAATCTCAAGGCGCCCCGACTCCTCTCCGCGCCTGAGTACGGGCCCAAGCTGAAACTCAGGGCTTTAGAAGACCGGCACAGCCTC	NA	read-through
KIAA0513	COTL1	16	85027858	+	16	84590262	-	E	E	GCGCTGGCCGCCTCCCGCCCCCCGCGAGGGGAGGGCCGTCTCGCGCCTGCGCAGAAGGGGCTGGAGGCGGGCGCGTCCGGTTGACTGACAGCTCGCGCCGCGGCGCCGGGAAAGGACCCGGCTGCTCGCGGGCGGCGCAGTCGCCGCAGCAGCCGAGTCTGACGGCGCCGGTTCGCTGCCCGGTCCGCCCGCGGTGAGAG	ATGACGTCCGGTTGTTTGCCTTCGTGCGCTTCACCACCGGGGATGCCATGAGCAAGAGGTCCAAGTTTGCCCTCATCACGTGGATCGGTGAGAACGTCAGCGGGCTGCAGCGCGCCAAAACCGGGACGGACAAGACCCTGGTGAAGGAGGTCGTACAGGTACTGAGTTCCTCCAGAGTCTGGAGGTCAAAGCTCGCCAAG	NA	intra-chromosomal
KLF1	DNASE2	19	12887054	-	19	12881152	-	E	E	AGCCAATCAGCTAAGGACAGAGAGGAGCCCTCGAAGGGGCTATCACAGCCTCAGAGTTCACGAGGCAGCCGAGGAAGAGGAGGCTTGAGGCCCAGGGTGGGCACCAGCCAGCCATGGCCACAGCCGAGACCGCCTTGCCCTCCATCAGCACACTGACCGCCCTGGGCCCCTTCCCGGACACACAGGATGACTTCCTCAAG	GTTCGTGGTCTACAAGCTGCCAGCTCTTAGAGGGTCCGGGGAGGCGGCGCAGAGAGGGCTGCAGTACAAGTATCTGGACGAGAGCTCCGGAGGCTGGCGGGACGGCAGGGCACTCATCAACAGCCCGGAGGGGGCCGTGGGCCGAAGCCTGCAGCCGCTGTACCGGAGCAACACCAGCCAGGTGAAGGGGGCCCCGGGCC	out-of-frame	read-through
KLF1	DNASE2	19	12887054	-	19	12881388	-	E	M	AGCCAATCAGCTAAGGACAGAGAGGAGCCCTCGAAGGGGCTATCACAGCCTCAGAGTTCACGAGGCAGCCGAGGAAGAGGAGGCTTGAGGCCCAGGGTGGGCACCAGCCAGCCATGGCCACAGCCGAGACCGCCTTGCCCTCCATCAGCACACTGACCGCCCTGGGCCCCTTCCCGGACACACAGGATGACTTCCTCAAG	CCCCATAGCAGCTATGATCCCGCTGCTGCTGGCAGCGCTGCTGTGCGTCCCCGCCGGGGCCCTGACCTGCTACGGGGACTCCGGGCAGCCTGTAGACTGGTGAGTGCGCAGCGGGGGGCCTACCATCGCCCCGGGGTCCGGCTGCGGTCACTCAACCGGGATGGCTACCTCCTCGGGGAACCCTGGGGTGCCTTCTCTTC	NA	read-through
KLF1	DNASE2	19	12887054	-	19	12881414	-	E	M	AGCCAATCAGCTAAGGACAGAGAGGAGCCCTCGAAGGGGCTATCACAGCCTCAGAGTTCACGAGGCAGCCGAGGAAGAGGAGGCTTGAGGCCCAGGGTGGGCACCAGCCAGCCATGGCCACAGCCGAGACCGCCTTGCCCTCCATCAGCACACTGACCGCCCTGGGCCCCTTCCCGGACACACAGGATGACTTCCTCAAG	TCCCGACACAGATTCCTGGATCTCAGCCCCATAGCAGCTATGATCCCGCTGCTGCTGGCAGCGCTGCTGTGCGTCCCCGCCGGGGCCCTGACCTGCTACGGGGACTCCGGGCAGCCTGTAGACTGGTGAGTGCGCAGCGGGGGGCCTACCATCGCCCCGGGGTCCGGCTGCGGTCACTCAACCGGGATGGCTACCTCCTC	NA	read-through
KLF1	DNASE2	19	12887054	-	19	12881424	-	E	M	AGCCAATCAGCTAAGGACAGAGAGGAGCCCTCGAAGGGGCTATCACAGCCTCAGAGTTCACGAGGCAGCCGAGGAAGAGGAGGCTTGAGGCCCAGGGTGGGCACCAGCCAGCCATGGCCACAGCCGAGACCGCCTTGCCCTCCATCAGCACACTGACCGCCCTGGGCCCCTTCCCGGACACACAGGATGACTTCCTCAAG	CGCCCCGCAGTCCCGACACAGATTCCTGGATCTCAGCCCCATAGCAGCTATGATCCCGCTGCTGCTGGCAGCGCTGCTGTGCGTCCCCGCCGGGGCCCTGACCTGCTACGGGGACTCCGGGCAGCCTGTAGACTGGTGAGTGCGCAGCGGGGGGCCTACCATCGCCCCGGGGTCCGGCTGCGGTCACTCAACCGGGATGG	NA	read-through
KLF10	MARCKS	8	102655566	-	6	113859683	+	E	E	GGCGCGGGGCAGGCTGAGCGGCTACCTGAATGGGGAGGGGGCAGACGGCGCTGAGCGCGGCGGCGGCGGGAGCGGCGTCGAGTGTCTCCGTGCGCCCGTCTGTGGCCAAGCAGCCAGCAGCCTAGCAGCCAGTCAGCTTGCCGCCGGCGGCCAAGCAGCCAACCATGCTCAACTTCGGTGCCTCTCTCCAGCAGACTGCG	GAGAATGGCCACGTGAAGGTAAACGGCGACGCTTCGCCCGCGGCCGCCGAGTCGGGCGCCAAGGAGGAGCTGCAGGCCAACGGCAGCGCCCCGGCCGCCGACAAGGAGGAGCCCGCGGCCGCCGGGAGCGGGGCGGCGTCGCCCTCCGCGGCCGAGAAAGGTGAGCCGGCCGCCGCCGCTGCCCCCGAGGCCGGGGCCAG	in-frame	inter-chromosomal
KLF3	NPIPB4	4	38664461	+	16	21847541	-	E	E	AGGAGCGGAGCCGCGCGGAGCCGGGGCCCGAGCCGGAGCGCAGCGAGAGCGCCCGCCGCACGCGCGCCCGTCCCCGTCCCCTGCGGCCGCCAACGCCGCCCGGACTGGAGCCCTGACATTGCTGCGCTCGGGGGGCTCCAGGCAGCCCGTATCGGGGCCTTTATTTCTCGTCGGCGGCGCCCTGCACCGCGCCTCGCAAA	GTTATCAATACTCTGGCTGACCATCATCATCGTGGGACTGACTTTGGTGGAAGTCCTTGGTTACATGTCATTATTGCATTTCCGACAAGTTATAAAGTTGTCATTACCCTCTGGATAGTTTACCTTTGGGTGAGTATACTAACTTTCTGTAGAGGTATACTTGTAATCACAAATAAGAATAAATTATATAAAACAATTCA	NA	inter-chromosomal
KLF4	LINC01509	9	107488930	-	9	107454973	-	E	M	AGGACCGGTGGGACGCGCCGGAACGACGGCCGAAAGCCGCCCCTGACTCTCCTGTCTCCGCTCCCTGCCTTGCTCGCAGGCAGCCACCTGGCGAGTCTGACATGGCTGTCAGCGACGCGCTGCTCCCATCTTTCTCCACGTTCGCGTCTGGCCCGGCGGGAAGGGAGAAGACACTGCGTCAAGCAGGTGCCCCGAATAAC	GTTTCCTGCAACCTCACTGGGCATTTTCAGAATGATCTGTACAAGCGTTGACTGAATGATTGATTCCAAGTTCCCCCTTCCTAGGATTTCAGACCTCCTCTTGACAAGTGATGAATGGGCCATCTTAATCTTGTTTGGATCAGAAAGGACCATACAATTGAGGTAAGAGGGGAGCTGGTTTCTTCAGTGTGACAGAGACA	NA	intra-chromosomal
KPNA2P3	BPTFP1	17	64751807	-	17	64762710	-	E	E	AAACATTCAGAGTATACGCCAGTAAACTTGGATTTTTTTTTTTTTTTTAGGCTGCTGAGAAACTAGGTGAAACTGAGAAACTTAGTATAATGATTGAAGAATGTGGAGGCGTAGACAAAATTGAAGCTCTACAAAACCATGAAAATGAGTCTGTATATAAGGCTTCATTAAGCTTAACTGAGAAGTATTTCTCTGTAGAG	GTACTGGTAGTTAACTCTCAAGGAGAAATTTCACGGTTGAGCACCGAAAAGAAAGTGGTCATGAAAGGAAGTATCAACAATTATCTTAAATTGGGTCAAGAAGGGAAGTATCGCGTCTACCACAATCAATACTCCACTAATTCATTTGCTTTGAATAAGCACCAGCACAGAGAAGACCATGATAAGAGAAGGCATCTTGC	NA	intra-chromosomal
KPNA2P3	BPTFP1	17	64754005	-	17	64762710	-	E	E	TGTTCTGAAATAAAACCATTTCCTTATGTTTAATTGGCAGATTTTGAGACACAAAAGGAAGCTGTATGGGCCGTGGAACAGTTGAACAGATTGTGTACCTTGTTCACTGTGGCATAATAGAACCGTTGATGAACCTCTTACCTGCAAAAGATACCAAGATTATTCTGGTTATCCTGGATGCCATTTCAAATATCTTTCAG	GTACTGGTAGTTAACTCTCAAGGAGAAATTTCACGGTTGAGCACCGAAAAGAAAGTGGTCATGAAAGGAAGTATCAACAATTATCTTAAATTGGGTCAAGAAGGGAAGTATCGCGTCTACCACAATCAATACTCCACTAATTCATTTGCTTTGAATAAGCACCAGCACAGAGAAGACCATGATAAGAGAAGGCATCTTGC	NA	intra-chromosomal
KPNA2P3	BPTFP1	17	64758242	-	17	64762710	-	E	E	TGTCCTCACTTAGCAACAAAAACTGATGTGGTAGGTGAAACAGCATGTTATCTTTTCTCAAGGAAACGAGGCGTCACAGAATAGAGGTCAATGTGGAGCTGAGGAAAGCTAAGAAGGATGACCAGATGCTGAAGAGGAGAAATGTAAGCTCATTTCCTGATGATGCTACTTCTCCGCTGCAGGAAAACTGCAACAACCAG	GTACTGGTAGTTAACTCTCAAGGAGAAATTTCACGGTTGAGCACCGAAAAGAAAGTGGTCATGAAAGGAAGTATCAACAATTATCTTAAATTGGGTCAAGAAGGGAAGTATCGCGTCTACCACAATCAATACTCCACTAATTCATTTGCTTTGAATAAGCACCAGCACAGAGAAGACCATGATAAGAGAAGGCATCTTGC	NA	intra-chromosomal
KRI1	MEGF6	19	10559359	-	1	3524246	-	E	E	GCCCTCCCCCTCTCTGCCTGGGCCTGCAGGAGAAAGCAAAGAAGCAGGAAGAGCTCAAGCAGCTGAAGAACCTGAAGAGGAAGGAGATTCTGGCCAAGCTGGAGAAGCTGCGGAAAGTAACAGGCAACGAGATGCTGGGCCTCGAGGAGGGGGACCTTGAAGACGACTTCGACCCTGCCCAGCACGACCAGCTCATGCAG	ATGTGGACGAATGCCGAACCCACAACGGTGGCTGCCAGCACCGGTGCGTGAACACCCCAGGCTCCTACCTCTGTGAGTGCAAGCCCGGCTTCCGGCTCCACACTGACAGCAGGACCTGCCTGGGTGAGTGTCGCCTGGAGACCCTGCCTGGGCTCCTGGCTTCAGCCATCCCTACCCTCTGGGGTGTGCCCAGGCCTGGC	out-of-frame	inter-chromosomal
KRT128P	KRT73	12	52630379	-	12	52616380	-	M	E	GAAAGAGGGTGGAGAAGAGACAAGCATAGGTGGGTGCAGGAAGGTACCTGGTCTCTCGTGATCCACTCACTGCCTACTGTTGGCCCTCGGCACAGTGCTGCCCTGCAAGACACCATCCTGGAGGCAGAGCAGAAGGGCAAGGTAGCCATCGGAGATGCCCAGGACAAGCTGGCTGAGGTGGAGGCTGGACCAGCTGCTCT	GTGCGGTTCCTGGAGCAGCAGAACCAGGTGCTGGAGACCAAGTGGGAGCTGCTACAGCAGCTGGACCTGAACAACTGCAAGAATAACCTGGAGCCCATCCTTGAGGGCTACATCAGCAACCTGCGGAAGCAGCTGGAGACGCTGTCTGGGGACAGGGTGAGGCTGGACTCGGAGCTGAGGAGCGTGCGCGAAGTGGTGGA	NA	read-through
LAMTOR5-AS1	RBM15	1	110347887	+	1	110346308	+	E	E	CAGACGAAGACCACCTTGAAATGCAGGCTTGTTGGGCTTGTTTTGAATTTTAACCTCGGATGGAAGAGCCCTAGTGCTGTCTGTCTCCATGCGGGATGATGATTGCTAGGCAACAGGTGATTATCAACAAAGGATGCCACGGTTATACTCTGCAAGGTGGTGTTCCAGTGGCAAACAGCTGTATAAACTCTTGTAAACAG	CAAAACTGGTTGAACAGCGGATGAAGATATGGAATTCAAAGCTCTAATGGACCTTTTTGAAGAGAAGTTGTGGCTTATGTGGAGTTTACATGGGCCTCTGATGGAAGAAAGCTAATCTGTTTAGTATTTGTGCATTTTACTAAAATGGCAGCTTAAAGTTGTGTATCTGCTATTGTGATGCCAATGCCGGTGTTTTAAGT	NA	intra-chromosomal
LAMTOR5-AS1	RBM15	1	110356031	+	1	110345539	+	E	E	AGTAATTGGTTAAACATCTTTTTTCCCCCTGGGTTTCTTTTTAGGAACTACTGACAAAAACCTATAGTCGACTTTGGGATCTGACTTTATTATTCAGCAACTCAAAGATGAGTTCTAATTGGCAGACTTCTGGCACTGGCACTTGTCCTCCTGTTTCTATAGAAACTGGGTTGGAAGTCAGAGCTGCACAAAGGGAAAGG	GGTTTGGTTTTCAGATAGGAGTTAGGTATGAGAACAAGAAGAGAGAAAACTTGGCGCTGACCCTGTTATAGTGGTTATAGTGGTGTCCCTAAAGGGAGGAAATGATTTCAGGTAACCACAGTGAAATGTTAAGCTGAATGAAGAGTTTTATATGTATGGTTTAAACAGAGTTGAAAAGTGAGATTCCTGAAGTGTTCTTT	NA	intra-chromosomal
LAMTOR5-AS1	RBM15	1	110356031	+	1	110346308	+	E	E	AGTAATTGGTTAAACATCTTTTTTCCCCCTGGGTTTCTTTTTAGGAACTACTGACAAAAACCTATAGTCGACTTTGGGATCTGACTTTATTATTCAGCAACTCAAAGATGAGTTCTAATTGGCAGACTTCTGGCACTGGCACTTGTCCTCCTGTTTCTATAGAAACTGGGTTGGAAGTCAGAGCTGCACAAAGGGAAAGG	CAAAACTGGTTGAACAGCGGATGAAGATATGGAATTCAAAGCTCTAATGGACCTTTTTGAAGAGAAGTTGTGGCTTATGTGGAGTTTACATGGGCCTCTGATGGAAGAAAGCTAATCTGTTTAGTATTTGTGCATTTTACTAAAATGGCAGCTTAAAGTTGTGTATCTGCTATTGTGATGCCAATGCCGGTGTTTTAAGT	NA	intra-chromosomal
LANCL3	XK	X	37667489	+	X	37694286	+	E	E	TATCTGTTTGCCAAAGCTTATCTGGTTTCCAAGAAACCGCAGTACCTGGACACATGTATTCGGTGTGGGGAACTCACATGGCAGAAAGGCCTGCTAAAGAAGGGGCCTGGGATTTGCCATGGAGTAGCCGGCAGTGCCTATGTCTTCCTGCTGCTGTACCGGCTCACGGGAAACTCTAAATACATCTACCGAGCTCAAAG	GTGTTTTGAAGTCTTCTGCATCTACTTTCAGTCAGGCAACAATGAAGAGCCTTATGTCAGTATCACCAAGAAGAGGCAAATGCCAAAAAATGGCCTCTCAGAGGAGATTGAGAAGGAGGTGGGCCAGGCAGAAGGCAAACTAATCACCCACCGATCAGCGTTCAGCCGGGCGTCGGTGATCCAGGCTTTCTTGGGCTCAG	in-frame	read-through
LCOR	EIF3A	10	96952196	+	10	119073937	-	E	E	GCTTAGTTGAATAAGCCTGCTTAACTGCTTTTTCATTTTTAGCCTATTTAGTTTACATTTGCTCCTAGCTTTTAATATCCTCAGGTGTTTCTTTGTGTCTCTGCAGACGGTGTACTTGATCTGTCCACTAAGAAAAGTCCATGTGCTGGCAGCACTTCCCTGAGCCACTCTCCAGGCTGCTCCAGTACTCAAGGGAACGG	AATTTCTTGAGGTTGGCAAAAAGCAGCCTGCTCTGGATGTTCTTTATGATGTTATGAAAAGTAAAAAACATAGAACATGGCAAAAGATACACGAACCAATTATGTTGAAATACTTGGAACTTTGCGTGGATCTTCGCAAGAGCCACTTGGCAAAGGAGGGGTTATACCAGTATAAGAACATTTGTCAACAGGTACAAACG	out-of-frame	intra-chromosomal
LEXM	DIS3L2	1	54817122	+	2	232087487	+	E	E	GAGGAAGCCGAGACACAGTCTCCAAGCCAGGCTTGCTAATGTCCTGCCATCCTCTCCCTGTTGCAGAACCCAGTAGGTGTGGGCCGCTACCTCAACACCTGGCTGATGGAGACAAAGGACAGGCGGCAGCGATATCGATCCCTATTCCTGAGTGGATCCAAACGCTACCTCTCAGACCTGGCCCGGGACATGCTCATGCA	GTAGTTAAACCAGAGAGCAATGACAAAGAAACAGAAGCTGCGTATGAATCAGATATCCCCGAGGAGCTCTGTGGACACCATCTCCCGCAACAGTCCCTGAAAAGCTATAATGACAGTCCTGATGTCATTGTAGAGGCTCAGTTTGATGGCAGCGACTCAGAAGATGGACATGGCATCACACAAAATGTGCTGGTTGATGG	out-of-frame	inter-chromosomal
LINC-PINT	IRF2BP2	7	131107720	-	1	234607852	-	E	E	CGCGGAGGACAACTTTTAGCCGGCAGCCCAGACCAGCGCGGCACCTGTCTCCGGAGTCTCCACCGCTCCTCCCGATTCATCCCAGGGAAATTCTCAAGAATACGCTCTACAAATCTACGTGCGCATCATTTTCACCTCGCGTCGCGCCCGGGAGGAAGGAACGAGGCAAGGAGCTAAAGCAGCGTGCGTTCAGCCCTGGG	TTGCAAGAACAGCAAGGAAAAGGAAGCCCTCTCCAGAACCAGAAGGTGAAGTCGGGCCCCCTAAGATCAACGGAGAGGCCCAGCCGTGGCTGTCCACATCCACAGAGGGGCTCAAGATCCCCATGACTCCTACATCCTCTTTTGTGTCTCCGCCACCACCCACTGCCTCACCTCATTCCAACCGGACCACACCGCCTGAA	NA	inter-chromosomal
LINC00266-1	PCMTD2	20	64311371	+	20	64287679	+	E	E	GGTTTCTAATAATAACCATATTGGCTAGCATTATTTCAATCGTGTTTAATGTTTTCCAATGTCATTTCATGTCAGATATCTCTCTTGATTCTTAGTAACAATTTGGACAAGACAGCAAATGCTATTGTCCAAGTTTTCTAAAGAAGAATCTGAAGTGAAATGACATCAAGAGACCTATCAAGACCTGTATCCAGGAAAAG	GGTCTCCCTCTTTTGTCCAAGGCTGGAGTGTGGTAGTGCTATCACAGCTGACTGCAGCCTCAACCTTCCAGGCTGAAGCGATCCTCCCATCTCAATCTCCTACGTGGCTGACACTACAGGTGCTTGCCACTATGCCCAACTAACATTTGGAATTTTCGTATACGTGGATTCTAGAGGGGTGACAGCGAAACGTGAGTAAG	NA	intra-chromosomal
LINC00299	FNDC3B	2	8287338	-	3	172307363	+	E	E	GCATTTTCGAGTTGCACATCATGATCAGGCACAGAGTCCAGATACACTTGGAGTAGCAAGCATCCATCCTTGTGGAGACGCACATGAACCAGGACTCTCTGCACCCACCCCTCTCAAGTTTTATTTTCCGACGGCTGTAATGTTCCAGGACACCTGCCATCATGGAGGGTTATCCAGCACCTGGAGGATACCTGCTACCT	GGTGTATGCCATGTACAATTCCGTAAAGGGATCCTGCTCCGAGCCTGTTAGCTTCACCACCCACAGCTGTGCACCCGAGTGTCCTTTCCCCCCTAAGCTGGCACATAGGAGCAAAAGTTCACTAACCCTGCAGTGGAAGGTGGGTAGCTCAAAGCATCAAGAATCGTCTCAATTTAAAAATTAGCCAGGTGTGGTGGCAA	NA	inter-chromosomal
LINC00426	KATNAL1	13	30372285	-	13	30283791	-	E	E	TTCTCCAAACACAAATAACATCTACTATGCTTTAAAAGTAATGGCCCACACAGCTACTTATTTGTGTGACTGTTTATCTGTTTATACCTTTGCCTGTTTTTATCTTCAAGCAAATGGGGGATCTCAGAAGTCTTAATGAAGTAACTATCCCTGAACACTGGGATCAATACTCAGCATCCAGCTGTCAAATCAACACCAAG	GTCTCTGAAAGAAGATGAATTTGGCTGAGATTTGTGATAATGCAAAGAAAGGAAGAGAATATGCCCTTCTTGGAAATTACGACTCATCAATGGTATATTACCAGGGGGTGATGCAGCAGATTCAGAGACATTGCCAGTCAGTCAGAGATCCAGCTATCAAAGGCAAATGGCAACAGGTAAGATGGTATTAAAGTATTAGA	NA	intra-chromosomal
LINC00534	PKD1L3	8	90246270	+	16	71937419	-	E	E	AATAAAGTGGGTCATGAAGATTTTCAGGATATACAGAAAGTATTTATATTTGTGACATATAGACAATATGGATGTGATGGCTCATTTGTAAAAATTCTCTTATTTGCAGAGTGCAGAAGCATCTTCAGTTGGAGAGCCATTGCCTCTTGCTGTGAAATATTTGGGAATCTTCAGAAACCATGAAGAATAACCTGCTAAAG	GTGCTTTCTTCACCTCTTTGAGACTGGAAAGCTTCACTTCCCTTCAGATGTCAAAGAAGGGCTGTGTCTGGTCTATCATCTCACAAGTCATCTATTATCTACTGGTCTGTTACTATGCCTTCATACAGGTGAGTCAATAATGTTAGATGTCAGCCTGGGCAACATGGCAAAACCTCATCTTTACCAGACTACAAAAATTA	NA	inter-chromosomal
LINC00618	VRK1	14	96945382	+	14	96833467	+	M	E	TCCATGTTACCAGCATGTTATCAGCATGGCTCCGAATCCTATATCCACCCTCCAGCCACACCCCGGGACACTCTGGATCGAAGCCACCCAGCGTCAGAGCTTGGACGATCAAGGTGGACCTACCCGCTCAGAAAGACAGTGGCGCTTCTGTCAAGGGAGACCTCAACGACCTTCCTCTGAAAAGAAAAATGTCCTTGCAA	TGAAAATGCCTCGTGTAAAAGCAGCTCAAGCTGGAAGACAGAGCTCTGCAAAGAGACATCTTGCAGAACAATTTGCAGTTGGAGAGATAATAACTGACATGGCAAAAAAGGAATGGAAAGTAGGATTACCCATTGGCCAAGGAGGCTTTGGCTGTATATATCTTGGTAAGTGTGTGACTGCTTCTAATGATCAATCCAAA	NA	intra-chromosomal
LINC00618	VRK1	14	96945386	+	14	96833467	+	M	E	TGTTACCAGCATGTTATCAGCATGGCTCCGAATCCTATATCCACCCTCCAGCCACACCCCGGGACACTCTGGATCGAAGCCACCCAGCGTCAGAGCTTGGACGATCAAGGTGGACCTACCCGCTCAGAAAGACAGTGGCGCTTCTGTCAAGGGAGACCTCAACGACCTTCCTCTGAAAAGAAAAATGTCCTTGCAAGTAG	TGAAAATGCCTCGTGTAAAAGCAGCTCAAGCTGGAAGACAGAGCTCTGCAAAGAGACATCTTGCAGAACAATTTGCAGTTGGAGAGATAATAACTGACATGGCAAAAAAGGAATGGAAAGTAGGATTACCCATTGGCCAAGGAGGCTTTGGCTGTATATATCTTGGTAAGTGTGTGACTGCTTCTAATGATCAATCCAAA	NA	intra-chromosomal
LINC00861	C21orf58	8	125921060	-	21	46302576	-	M	E	GACTCAATGATTATTGTCATTTTCACTTTACAGTTGAAAATACAGAGCCTCAGGGTGAAGCCCTAACTTCCCACAGCAGATGGGGTCTATGAGGAGGAAGAAGTAGACGCATGGACCAGTCCTGTTATGAAGACAAGTTTCATGGTGCTACTCTGTCTCCATGAGCTCCTATGGCCCAGAAGCTGGCATCCTGTGAGTGG	ACATGGTGGAGCTGCTGCTGCTGCAGAACGCACAGGTGCACCAGTTGGTCCTGCAGAACTGGATGCTCAAGGCCCTGCCCCCAGCCCTGCAGGTAGGCTTAGCCCCCAGCAGAACCCTAGGCCAAGGAAACAGGGCCTGGGTGGTTTTTCTTCTGGAAATTTCTGCATCTGTGTAGCTCTGAAAGGGCATTCCTGGCTCA	NA	inter-chromosomal
LINC00893	IDS	X	149529367	-	X	149511620	-	E	E	TTGACATCTCTTGATTGTATCCTGTCATTCCATTTGAGATCTTCCTGGTTCTGGGTATGATGTGTAACTTTTGATTGAAATCTAGAGATTTTCATATTATGTTAGTAGGTTGAAGGTGTTATTTAAACTTTGTTTTAGCTGGCATCCTCTGACATCACTCCAGCAGAAGAAAGGGAAGGAACACGCTGCATTACTGCGTG	GGGGGACATCTGCTGCTTCCCAAATGCCACATTTCTTCAAATAAAAAGCAGAAGACAGCATGCAGTACATAAGGAACTCATGTCTTGGTAAAGACAAAATTGAAATTCTTTTAATAATTAGTCTCATGTCATAGAAAAGAGGACTGATTTTCCTCACCCACCCAGCAAGGTTGCTCTTCTTGCTATACTTGTTTGGCATA	NA	intra-chromosomal
LINC00926	SCAP	15	57300924	+	3	47421029	-	E	E	TCCCAGGATCCAGGCAGAGAGCTGATTCCAGCATCCACGTTGTATCCCCCTCCCGCTGTGGCCGGGGTCTCCAAGAGCCGGGCACCCACTGCAGAGCTTCCAAGCCCAGGCCCATTTGAACACAGGAGGACTTTTGAGGTTCATTTAACCCCAAAATCAGTGATTCTACATCTCAAGCTCATATTTTGAAGTGTTTACGG	GAGTTCTGTCTCTTTGCTGTCGTGGGGCTGGTGTCTGACTTCTTCCTTCAGATGCTGTTTTTCACCACTGTCCTGTCCATTGACATTCGCCGGATGGAGGTAGGAGTGGGCTGAGCCCTGCCCTGCCCGCCTCCTCAGCCCTGGCTGTACTGAGGGAGTCCTGGGTGAGAAGGGTGTAGACCTCGGGCAGGACAGCGGTC	NA	inter-chromosomal
LINC00989	ANKRD17	4	79513902	+	4	73094228	-	E	E	AGCTCAGACTAACTACAAAATAGAAATACATTTCTTAGCAGCTGTTACCATAATTCTAAAAATATACTTTTCTTTCTTACAGGATTTCAAACCTTCTGGGTTTCTTCCCAGCGCTAAATCCTGTCGACTGGATTCACTAGGATGAATAGAGAAAGAAGTGTTACATTTTAAGATAATTTCTTTTCTAAACACACAGAAAG	GTCAAAGAAAGTATCTGTTCCATCAACTGTGATATCCAGAGTGATTGGAAGAGGAGGCTGTAATATCAATGCTATTCGGGAGTTTACTGGTGCACACATAGATATTGATAAACAGAAAGACAAGACTGGAGACCGGATAATCACTATAAGGCAAAACTTTGTCTCTTACATTTTCTTCCTTTATTTTATTGCACTATAGC	NA	intra-chromosomal
LINC00989	ANTXR2	4	79606956	+	4	79907467	-	M	E	GACTCTGGTCAGATATACCAAATACAAATCATGCAGGTATACATCTCAGTTTTCTTCCCATCTTCTCTGCAGTGCTACTTGAAGGGGCACCAAAAAATCATGAGCCCAGGACAGGACAGAGGTGGAACTTATTCTCCAGGTGCTCTACTTTGAAGTCAAGGACATCTTACCATCATCCTGGAGAGCTGGATCCTCCCAGA	GGCCGGTGCATAAACTTCTCCCGAGTTCCATCTCAGTAAAAGGGAAGCAGGAAGACCAAGAAGGTACGAAGATGGCACATTTTCACATAGCTGATTTTCAACCAAATGAAAAAAATCAAGTGCATTTCAGAAGCTTTTGGAAGAGCAGCTTAATTCCTCTCAGTCGGGAAATGTTTTCTCTGCCTTCTGCTTTGCTTGCA	NA	intra-chromosomal
LINC00989	LINC02469	4	79606956	+	4	79696413	+	M	E	GACTCTGGTCAGATATACCAAATACAAATCATGCAGGTATACATCTCAGTTTTCTTCCCATCTTCTCTGCAGTGCTACTTGAAGGGGCACCAAAAAATCATGAGCCCAGGACAGGACAGAGGTGGAACTTATTCTCCAGGTGCTCTACTTTGAAGTCAAGGACATCTTACCATCATCCTGGAGAGCTGGATCCTCCCAGA	GTTCCCCAGTGAGGATTGTCAGGCCTCTGAGCCCAAGCTAAGCCATCATATCCCCTGTGACCTGCACGTATACATCCAGATGGCCTGAAGCAACTGAAGATCCACAGAAGAAGTGAAAATAGCCAGTTCCTGCCTTAACTGATGACATTCCACCATTGTAATTTGTTCCTGCCCCACCCTAACTGATCAATTGACTTTGT	NA	intra-chromosomal
LINC01002	RBM33	19	208327	-	7	155706860	+	E	E	CCCAGTAACTTCCTAAGTGCTCCCCACAAGTCTTTGAATTCTGTTTAATTTTCACATAACATTTAAGACATTTAAGAACTTATGTCTGTCTGTGTCATCCCTTTATGTCAAAAGATGTCTTTTTGTCACTTCCAGCTGGATCTACCATGAAAGACTTGTGAATCCAGGAAGAGAGACTGACTGGGCAACATGTTATTCAG	AGCTTTCAGCAGAGGCCAAGGCAGCATTGCTTGAATTTGAAGAAAGGGAGCGACAGCATAAACAAGGACGCTACAGCTCCAGGCGGGGAGGACGGCGAGGAGGTCCGCTGATGTGTCGTGGTGTGGGGGACCAGAGGAGAGAGAGCACCGAGAGGGGCAGGATGAAGGACCACAGACCTGCGCTGCTTCCTACACAGCCT	NA	inter-chromosomal
LINC01127	IL1R2	2	101983821	+	2	102008515	+	E	E	GCCCTAAGGTACTTTGTTAGACGCAGCCTGTGCTGACTCACACGCTGCCTTATTTGATTTTCATTCACAGCTTTGAGAAGCAGATAGGCTTGAATGAGCATGGAATGTATCTATTTAAAAAGCAGCTGGAAGTCTGTCAAGTGCATTCTGGAAATGGATTCAGGCTAACAGAGTGTTCTGAATAGAGACGCCTAAAACAA	GCCACGTGCTGCTGGGTCTCAGTCCTCCACTTCCCGTGTCCTCTGGAAGTTGTCAGGAGCAATGTTGCGCTTGTACGTGTTGGTAATGGGAGTTTCTGCCTTCACCCTTCAGCCTGCGGCACACACAGGTTAGAAGTAAACCTTTCAGATGCAAAAAGGCTTGCCTGTAGCTTCGCTGGGGAAAGATGTTATCTAGAGAA	NA	can't get ensembl id
LINC01127	IL1R2	2	101983821	+	2	102015871	+	E	E	GCCCTAAGGTACTTTGTTAGACGCAGCCTGTGCTGACTCACACGCTGCCTTATTTGATTTTCATTCACAGCTTTGAGAAGCAGATAGGCTTGAATGAGCATGGAATGTATCTATTTAAAAAGCAGCTGGAAGTCTGTCAAGTGCATTCTGGAAATGGATTCAGGCTAACAGAGTGTTCTGAATAGAGACGCCTAAAACAA	AAATGCTTCTTACTGTGACAAAATGTCCATTGAGCTCAGAGTTTTTGAGAATACAGATGCTTTCCTGCCGTTCATCTCATACCCGCAAATTTTAACCTTGTCAACCTCTGGGGTATTAGTATGCCCTGACCTGAGTGAATTCACCCGTGACAAAACTGACGTGAAGATTCAATGGTACAAGGTACGGCTTTAAAAAATGC	NA	can't get ensembl id
LINC01127	IL1R2	2	101983822	+	2	102008516	+	E	E	CCCTAAGGTACTTTGTTAGACGCAGCCTGTGCTGACTCACACGCTGCCTTATTTGATTTTCATTCACAGCTTTGAGAAGCAGATAGGCTTGAATGAGCATGGAATGTATCTATTTAAAAAGCAGCTGGAAGTCTGTCAAGTGCATTCTGGAAATGGATTCAGGCTAACAGAGTGTTCTGAATAGAGACGCCTAAAACAAG	CCACGTGCTGCTGGGTCTCAGTCCTCCACTTCCCGTGTCCTCTGGAAGTTGTCAGGAGCAATGTTGCGCTTGTACGTGTTGGTAATGGGAGTTTCTGCCTTCACCCTTCAGCCTGCGGCACACACAGGTTAGAAGTAAACCTTTCAGATGCAAAAAGGCTTGCCTGTAGCTTCGCTGGGGAAAGATGTTATCTAGAGAAG	NA	can't get ensembl id
LINC01151	SMILR	8	122670360	-	8	122417022	-	M	E	TCCTGCAGAGTTTTCTATAAGTTGCTTTTTTTTCCCCCATAATATTTTGGCCTTTACAGTTGGCCCTTGAATAACATGAATTTGAACTGCCTGAGTCTGCTAATATGTGGATTATCTTCTGCTTCTGCACCCTGAGACAGCAAGACCAACCCTTCCTCTTGCTTCTTTTCCTTAGCCTATTCAACGTGAAGATGACTAAG	TTCACAGAGTTTGAGAGAAACTGTATTCAAGTTGCTGAAACCAAGAAGCTACACTCACGAGTCTCACCTAAACTCGAATCTGATTTAGATGACATCATCCTGGACTTTGAGTTGATGAAACCTTGGAGGTCTTGGGAGTAAAGCAAGTGTGATTTGCATATGATGGATATGAATTGTAATGGCCAGAGCATGGCTGTGGT	NA	read-through
LINC01176	ZNRF2	7	30391035	+	7	30323642	+	E	E	TCTATAACCAGGGAGGGAAATGGAATACTGGAACAAAAAGCTGCCTGTGCTGAGACAGCAGTTGCTGATACCACAAACACTTGTCTGCTGTTTCTGTGGCCTGGCTGAGCCAAGAAAACATGTTAAAGCACAGAGCCCACGCAAGACAGTGTGCTTGCAGGAGACCCTACCAACAGGAATCGGATAACAAGGAGCTAAAG	GATTTAAGTGCCCTGTATGCTCAAAATTTGTATCCTCAGATGAAATGGATTTGCATCTTGTAATGTGTTTAACAAAGCCACGAATAACCTATAATGGTAAGTCCAATGGTTTAAAATAATATTTTAAGTTAGAATTAACTTACATTTTATGAATTTCATGTTTCAAGTATAATTTAAAAGGAGGGAAGGACATTGTTTTC	NA	intra-chromosomal
LINC01278	LINC02765	X	63432364	-	1	225465365	-	E	M	CAAGGGACACTGGAAGTCAGATTGCACTCAACAAGACTCTTCACCCCGCTTGACCACCTCTAACTCAAACAGGTCCTGCAACCCTGGTTCCAGTCTGGCAAGCATTGTAGACCTGGCTGCTGAAGACTGACGGGGCCCAGGGTCCGCTGCCCCCACCGCCATCACCACCTCGGAACCCAGGGTAACGCTGTCAGTCTTTG	ATCCCACTTCCTGTCCCACCCAGCCCCAAATGTCCGTGGAACCGGCCCCACTAACCTGCATCCAGCTGCCTCTTCCACCTGGGCCCTGCTCTCAGATGGAAGTGTCACCAAACACCCAGATCGCCGTGCTCCTGCTTCTCTGGGTAAGCACTTACAGAGGCTACACAGGTGCTTGCCAGGTTACGTTAGGCTGTGCCTTC	NA	can't get ensembl id
LINC01340	LINC02234	5	97670684	+	5	97881430	+	M	E	TGGTCATATATAAGACTTTTTTGTTTTCTTTCTCATAATTTTTAACTGAGCAATTAAATTAAAGCAGCCCACTGACAATAGCTTCTCTGTTACCATTATGGTATTGCAGCTTCCCATTGGGGATGACAGAGCTGGTGCTCAGGTCATCAACATCCTGCTGAACCTATGAGAAAGCATTTGGGACAACTTGACAATGCATG	GATTTTAAAACAATCTATCACCTATCTTTGACCATATGGACTAAAATTGATATCCACCAATAGACACTGATGCCTGCAAGTCAACAGCATAAAGAGTGGTAAAGTCAGTGCTGCAAAAGATGAAATGTTTTTAATGTGGTAAGTAGACAAAACTGTTACTGCTTTGTGGGTAATACATATAAAATATAACACTGAGTATT	NA	intra-chromosomal
LINC01506	TMEM252	9	68545501	-	9	68537493	-	E	E	CTCCTGAAATGACTCTTCAAGGCAACTTCTTAGTGTTTGACTGCCTCTTTCTTACATTCTTTTTATTTTGCCCCAGCCCTGAGAATGTGGCCTGATTTTCTCTTCTGTTATTACAACTGCTCTTCTGCTTGAGTTTCTTCTACACCTTCAAGATGGCTGAAGAACAAGACGCTTTCTCTCCATGTCTATGCTGTTTCACT	GCCAGACTTTTACCCTCCAGCTTATGAAGAGAGCCTTGAGGTGGAAAAGCAGAGCTGTCCTGCAGAGAGAGAGGCCTCTGGCATTCCTCCACCTCTATATACAGAGACGGGCCTGGAATTCCAGGATGGAAATGACTCCCACCCAGAGGCCCCACCATCTTATAGAGAGTCCATAGCCGGCCTGGTGGTGACAGCAATCT	NA	read-through
LINC01578	CHD2	15	92892072	+	15	92901167	+	E	E	CATACATACATCTTTTGGTCTATTGGCAAATGACCCTTGCAAGATGTTGACATTTTGGGTATAAATCATGGTGCTTAATAATCTGTTTTCATTTTTTATGTATAAAATTAAATTCTTTTTGTCCTCTGCAGAAATATGAACCTCAAACTGAATCCTCTAAAGGCCCCATACAATGAAGTAGACATTGGTGGAAACATTTA	TAAATACCTGGGCACAGGACTTCAAAGCAAACACAGATTCCCCCTCCCCCTTAATATTTAAGAATTAAAAGATGATGAGAAATAAGGACAAAAGCCAAGAGGAGGACAGTTCGCTACACAGCAATGCATCGAGGTATGAGCTATCAACTTTCTTCCTTTTTGTCTTTTTTTTTGGGGGAGAAACCTCAGCTTACAATTGT	NA	intra-chromosomal
LINC01934	ITGA4	2	181354343	+	2	181457530	+	E	M	GGAACATACTTTGAGAATTCTGACCTATAGGATAAACACTAGAGTTCTTATTATGTCTTACAAGGCCCATCATGATCTGAAGGCAGCGGTGGTTGCTGGTGGAGGATGTGAGCTTTGGAACTGGAGCTCTTTGATTCAAAGCTCTGCCGCTTACTCACTGGATAAGACCATGATCAAGTTATTTCATCTGAAAAATTGAG	CCCGCTGGCGCCGGACACGCTGCGCCTCATCTCTTGGGGCGTTCTTCCCCGTTGGCCAACCGTCGCATCCCGTGCAACTTTGGGGTAGTGGCCGTTTAGTGTTGAATGTTCCCCACCGAGAGCGCATGGCTTGGGAAGCGAGGCGCGAACCCGGCCCCCGAAGGGCCGCCGTCCGGGAGACGGTGATGCTGTTGCTGTGC	NA	read-through
LINC01934	ITGA4	2	181362917	+	2	181457529	+	E	M	GAAACTGCAGATAAGAGGGACCACTGTAAATAAGTGACATGAATGATACTGCAAAGGACCATAGCCTAACCAGCCAAGCAAACTGGAAGTACCTTTAGACTCACGCTTTGCCAAGCTCAGTTCCAGAATCACATGATGAAAAGAATGATGGAAAGAAAATGTTTGTGATATTAAAATTAAGGAAATTACTCCAACTCAGA	GCCCGCTGGCGCCGGACACGCTGCGCCTCATCTCTTGGGGCGTTCTTCCCCGTTGGCCAACCGTCGCATCCCGTGCAACTTTGGGGTAGTGGCCGTTTAGTGTTGAATGTTCCCCACCGAGAGCGCATGGCTTGGGAAGCGAGGCGCGAACCCGGCCCCCGAAGGGCCGCCGTCCGGGAGACGGTGATGCTGTTGCTGTG	NA	read-through
LINC02257	LINC01655	1	221913762	-	1	221819996	-	E	M	TGTACCTCACCTCTGTGTAGTACCTCTTTGCTGAATGGTTTGCTATGTTTTGGGGATGCCTGCCAAAAAAGAACAGTTCCTGATGGCTCAATTTTCATTGCAGTCCCTGAATCACACAGGTATGCTGACTACGTCTTTTCCTGGTACAAACCATCATGGGGGAAACACACAGCAAGAAGCATCTTCAGGTCACAAGATAG	AAAGGTTGTACCTGCCTACAAGATTATCAACACCATGTGAGAACATCCACTTTGCTGAACTCTTTCTCACATATCACCTTTAGAGATGTTACATGGTATGCTTTTAATTATCATTTAATCCTTTGCTAGTTAGATTAAACATGGCAAGTTTCACTAACCGTTAGTACTTCCTTTTTATGTGAAATGTCTGTTCATGTTCT	NA	intra-chromosomal
LINC02257	LINC01655	1	221913762	-	1	221840453	-	E	E	TGTACCTCACCTCTGTGTAGTACCTCTTTGCTGAATGGTTTGCTATGTTTTGGGGATGCCTGCCAAAAAAGAACAGTTCCTGATGGCTCAATTTTCATTGCAGTCCCTGAATCACACAGGTATGCTGACTACGTCTTTTCCTGGTACAAACCATCATGGGGGAAACACACAGCAAGAAGCATCTTCAGGTCACAAGATAG	ACTTTGGGAATCACCCAACTGATGGAAAGAACCAGGAAAGGGGTCAGGATCTGCACCTTGGCAAACTTTGAAGAACACCCAATTTGATGAATGAAAACTCCTCACTTGTGCTCTGGTGGTGTTTTAGGACAATGGGCCCCTCCTGGGTAATAGTTATTGATGCAGTCTCTATCAGTAACCACCCCAAGTTTGAGATCCTT	NA	intra-chromosomal
LINC02362	LINC02363	4	184365826	-	4	184342053	-	E	E	AGTGGGAATATGATGCACCCAATTTTACAGTGACTGTGTCCTGAAACTCCCTGTCCTTTGTTCTTTCAACAAATATAGATTGAGCAGCCATTATATATCAGGCACTATAGGAGTTCCTGGAGGATACTGGTCTGAAGTTAGCATGATCTTGACTCAAGAAACTTATAGTCCTGATAAGAACTTCCACCAGAATTCCAGAT	GCCCTGAAAGCAGCAGATCTCACCTGCATTGGAGGATGAGACGCCACATGAAGAAGAAAGAAGACGCCACAGACAGCAGCGCAGTACCACCTTCCAGAGATGTGAGTGTGACCGTCTTTGACCTTCTAGCCCAGCTGCTTTCCCTGAATGCAATGCATGAGCAGGCCAGGCAAAACTAGAGAGGGAAGCTGCCCAGCTAA	NA	read-through
LINC02362	LINC02363	4	184365826	-	4	184350278	-	E	E	AGTGGGAATATGATGCACCCAATTTTACAGTGACTGTGTCCTGAAACTCCCTGTCCTTTGTTCTTTCAACAAATATAGATTGAGCAGCCATTATATATCAGGCACTATAGGAGTTCCTGGAGGATACTGGTCTGAAGTTAGCATGATCTTGACTCAAGAAACTTATAGTCCTGATAAGAACTTCCACCAGAATTCCAGAT	GACATTGAGAGGGAAAAGGCCTCATCGACATACCAACTACAGGCCAGGTGGACCTTCGGTGCACACACACCCCAGCGCCCACAGAGATCCAGGCCTCCTGTGTATGAATGTGTGCCATGAATTTAGACCTATTTCTCGCCTTCCGGGCTCTCTATTCCTCATCCTCCATCCAAGTGGCCATCTTGTGCAGGTAATTCTTT	NA	read-through
LINC02362	LINC02363	4	184371669	-	4	184342053	-	E	E	AGAGTAGCTGGGATTACAGATGCACGCTACCATGCCCGGTTAATTTTTGTATTTTTTGTAGATACGGGGTTTCACCGTGTTGACCAGACTGATTTTGAACTTCTGGGCTCAATCAGTCCACCTGCCTCGGCCTCCCAAAGTGCTGAGATTATAGGTGTGAGCCCCTGCGCCTGGCCAGGGATGCCGTTCTTCACTCTCCA	GCCCTGAAAGCAGCAGATCTCACCTGCATTGGAGGATGAGACGCCACATGAAGAAGAAAGAAGACGCCACAGACAGCAGCGCAGTACCACCTTCCAGAGATGTGAGTGTGACCGTCTTTGACCTTCTAGCCCAGCTGCTTTCCCTGAATGCAATGCATGAGCAGGCCAGGCAAAACTAGAGAGGGAAGCTGCCCAGCTAA	NA	read-through
LINC02362	LINC02363	4	184371669	-	4	184350278	-	E	E	AGAGTAGCTGGGATTACAGATGCACGCTACCATGCCCGGTTAATTTTTGTATTTTTTGTAGATACGGGGTTTCACCGTGTTGACCAGACTGATTTTGAACTTCTGGGCTCAATCAGTCCACCTGCCTCGGCCTCCCAAAGTGCTGAGATTATAGGTGTGAGCCCCTGCGCCTGGCCAGGGATGCCGTTCTTCACTCTCCA	GACATTGAGAGGGAAAAGGCCTCATCGACATACCAACTACAGGCCAGGTGGACCTTCGGTGCACACACACCCCAGCGCCCACAGAGATCCAGGCCTCCTGTGTATGAATGTGTGCCATGAATTTAGACCTATTTCTCGCCTTCCGGGCTCTCTATTCCTCATCCTCCATCCAAGTGGCCATCTTGTGCAGGTAATTCTTT	NA	read-through
LINC02384	MDM1	12	68433284	-	12	68327021	-	E	E	AGTGAATGGTAGGACGCCATTATAATCCAACAAATTATTATTAATTGCAATCCTAATGTCAGAGAGGTGGGGTGGAGCAAAGGATAACCACGTGCTACCTTTTCTTTGGTAGGCTTTCATTTGGTCTCTTTTCGAATCAGAAGACCCAGAAAACTTGGATCCACTTCTGGCTCTCATCCCTCTGGGCAGTGTGATTTGGA	GCATCACGAAAGAGCCAAGTTTTATTTCAAAAAGAAGAGTCCCTTACCATGACCCACAGATTTCAAAATCTCTGGAGTGGAATGGAGCTATCTCAGAGAGCAATGTGGTTGCATCACCAGAACCAGAAGCCCCGGAAACACCAAAATCACAAGAAGCAGAACAAAAGGATGTTACTCAAGAAAGAGTTCACTCACTAGAA	NA	read-through
LINC02384	MDM1	12	68442064	-	12	68331221	-	E	E	GACCCAGGGGGAGGTAATTGAATCATGGGGGCCAGTCTTTCCCATGCTATTCCGTGATATTGAATAAGTCTCACAAGATCTGGTGGGTTTATCAGGGGTTTCTGCTTTTGCTTCTTCCTCAGTTTCTCTTGCTGCCGCCGTGTAAGAAGGACCTTTTGCCTCCCACCATGATTCTAAGTCCTCCCCAGCCACGTGGAACT	GGGCTGAGTGAATACCAGAGGAACTTCCTGTGGAAAAAGTCTTATTTGTCCGAGTCTTGTAATTCCTCCGTGGGGCGAAAGTACCCATGGGCTGGACTTAGATCAGATCAATTAGGTAAGTTGAGCAGGCTAATAGCCATTCTAACCTGGGCTAAGTTTATAACTTGGGCCAAGCCGTTATAACTTGGGCTAAGTAAACC	NA	read-through
LINC02384	MDM1	12	68451367	-	12	68327021	-	E	E	TGCTCTGCCTGCAGGTCAAGAAGGAGCCAGTATCTCCAGGAGGAGTGAGAGAGTGCTCTGCCAGTGTGAAGTGTGAATCCTTGAGAGGCTGTGGCAAGGGTCCATGCCTGAATGTGTAGAACAAGAACAGCTGGAGGCTGTGGCTTTCTCCAGGAAGAGGTTTCTAAATCTGCCTCTTAGAAGATATCAGAAAGTTAAAG	GCATCACGAAAGAGCCAAGTTTTATTTCAAAAAGAAGAGTCCCTTACCATGACCCACAGATTTCAAAATCTCTGGAGTGGAATGGAGCTATCTCAGAGAGCAATGTGGTTGCATCACCAGAACCAGAAGCCCCGGAAACACCAAAATCACAAGAAGCAGAACAAAAGGATGTTACTCAAGAAAGAGTTCACTCACTAGAA	NA	read-through
LINC02648	PRKCQ-AS1	10	6621862	+	10	6585558	+	E	E	CAGAGAGTGAATTCCCAAGAGTTATGAGTCATCCATTCCCCTTTCAGAGCATGCAGTGACTGAGAGGAAGAGAGATACTAACACTTGAAGTAATCCAGTCTATCAATAGGAGATGGACTGCTTTGATTTAAAGCGATTTACAAAAGGATTTGGATACCTCATCTCTCCTGTTTCGCCAAGGTCTTGACTCATCGCTGCAG	ATACAAGTTAACAGGATATGCTTCTGGCCTGTTTCTGGATTCTAAGGGTAGAACCAGCATAAAACTAGTCAGTCCAAGTATTTCTAAAGATCCACAGACACAGTTCTCCTGGATTTGGGAAGCCTAGAGATATTAGCACAATAATTAAGGCCCAAGTGAGTATAAAATTTTATCTGAAATTGAAGAGATATTGATTAGAT	NA	can't get ensembl id
LINC02821	USP12	12	70201950	+	13	27105944	-	M	E	TGAGATGTGGGGAGCACCTCTGCCCCGCCGCCCTGTCTGGGATGTGAGGAGCGCCTCTGCTGGGCCGCAGCCCTGTCTGGGAGGTGGGGAGCGTCTCTGCCCGGCCGCTCCGTCTGAGAAGTGAGGAAACCCTCTGCCTGGCAACCGCCCCGTCTGAGAAGTGAGGAGCCCCTCCGTCCGGCAACCACCCCGTCTGGGAA	TTTGGGAATACCTGCTACTGCAATTCAGTTCTTCAAGCACTTTATTTTTGTCGTCCATTTCGGGAAAAAGTTCTTGCGTATAAGAGTCAACCTAGGAAAAAGGAGAGCCTTCTTACATGCTTAGCAGATCTCTTCCATAGCATAGCCACTCAGAAGAAAAAGGTTGGAGTAATACCCCCTAAGAAGTTCATCACAAGATT	NA	can't get ensembl id
LLPH	TMBIM4	12	66128896	-	12	66153448	-	E	E	CTTACGGAGTAAGTGGAAAAGAAAGATGCGTGCTGAAAAGAGAAAAAAGAATGCCCCAAAGGAGGCCAGCAGGCTTAAAAGTATTCTCAAACTAGACGGTGATGTTTTAATGAAAGATGTTCAAGAGATAGCAACTGTGGTGGTACCCAAACCCAAACATTGCCAAGAGAAAATGCAATGTGAGGTAAAAGATGAAAAAG	CCTTTCTGAGAAAAGTCTACAGCATTCTTTCTCTGCAGGTTCTCTTAACTACAGTGACTTCAACAGTTTTTTTATACTTTGAGTCTGTACGGACATTTGTACATGAGAGGTAAGGTAATGAGATGGTAATGAATAATTTTCAGACATTGCATATGATCAAAAAGGCATATTATAAACAAAATCCACTTTTTTCTATTAAC	in-frame	intra-chromosomal
LMAN2	MXD3	5	177334284	-	5	177311484	-	E	E	CTTTCCTTGTGGGAGGGTCTTGGGCCACGTGCCCTGCGGCTGGCCTGTAGGCTGTCACAGGTTTATTCTTGGTCCTGCAGACAATCATGACATCATCTCCATGAAGCTGTTCCAGCTGATGGTGGAGCACACGCCCGACGAGGAGAGCATCGACTGGACCAAGATCGAGCCCAGCGTCAACTTCCTCAAGTCGCCCAAAG	AGGCCGAGCATGGTTATGCGTCCCTGTGCCCGCATCGCAGTCCAGGCCCCATCCACAGGAGGAAGAAGCGACCCCCCCAGGCTCCTGGCGCGCAGGACAGCGGGCGGTGAGGAGGCCGGGGGCGGCGGGAGTGGGGGTGGGGGTGGGCGCCGCCCCTGGTCGGGCCCTCCTCTGCCCACTTGTTGCTTGCATCTTTTGGG	in-frame	read-through
LMAN2	MXD3	5	177334286	-	5	177311486	-	E	E	AGCTTTCCTTGTGGGAGGGTCTTGGGCCACGTGCCCTGCGGCTGGCCTGTAGGCTGTCACAGGTTTATTCTTGGTCCTGCAGACAATCATGACATCATCTCCATGAAGCTGTTCCAGCTGATGGTGGAGCACACGCCCGACGAGGAGAGCATCGACTGGACCAAGATCGAGCCCAGCGTCAACTTCCTCAAGTCGCCCAA	AGAGGCCGAGCATGGTTATGCGTCCCTGTGCCCGCATCGCAGTCCAGGCCCCATCCACAGGAGGAAGAAGCGACCCCCCCAGGCTCCTGGCGCGCAGGACAGCGGGCGGTGAGGAGGCCGGGGGCGGCGGGAGTGGGGGTGGGGGTGGGCGCCGCCCCTGGTCGGGCCCTCCTCTGCCCACTTGTTGCTTGCATCTTTTG	NA	read-through
LMBRD1	LARP1	6	69824489	-	5	154790325	+	M	E	ACCCACGTGCCATGGGAGGGGCCAGGTGGGAGATAATTGAATCATGGTGTGGTTACATTCATGCTGTTCTTCTGATAGTGAGCGAGTTCTCACGAGATCTAATGGTTTTATGAGGGGCTTTTCTCCCTTTCCTCAGCGCTTCTCTCTCCTGCCACCTTGTGAAGGAGAATGTGTTTGCTTCCCCTTCCGGAGACTGAACT	AACACTCTGCTCCAGCCAAGGTGGTGAGGGCAGCTGTTCCTAAACAGCGCAAAGGCAGCAAGGTAAAGAATAACAGTGGGCAACCCAAGGGGACTTTCTGGAGTTGGTGGCCTCTTTCCTGTTTTAGTGAATGCTCCTGGACTGCCAACTAGTTCTGGATTGTCTGTGAATTGCAGGGGAGCCCCTTCTAGGTATCCAGT	NA	inter-chromosomal
LMF1	RNF166	16	954357	-	16	88699732	-	E	E	ACGAGCTGGGAAGTCTTCAGCTACATGCCCACCATCCTCTGGCTGATGGACTGGTCAGACATGAACTCCAACCTGGACTTGCTGGCTCTTCTCGGACTGGGCATCTCGTCTTTCGTACTGATCACGGGCTGCGCCAACATGCTTCTCATGGCTGCCCTGTGGGGCCTCTACATGTCCCTGGTTAATGTGGGCCATGTCTG	GTGACCCTGGCAAAGATGAGAGTGCACATTTCGTCCTGCCTGAAGGTCCAGGAGCAGATGGCCAACTGCCCCAAGTTCGTCCCCGTGGTGCCCACATCACAGCCTATCCCCAGGTAGGCACGCTGCCGGGCAAGGGAGAGGAACTGTCCTCGGCGGTTTCCTCGTTCTGGGAGCAAGCGCAGTGCCCCATCCCAGAGAGG	in-frame	intra-chromosomal
LNPK	ARL6IP6	2	175939552	-	2	152732531	+	E	E	ATTTCTAACAAGTATAGGTAGTTCTTGGTAATGGAATTAAATTTTATGTGTATTTCATGTATATAAATTTTGTATGTATTTATTTATTTAATAGGTCTTCATCCTCCAGGTCCACCTTTAGCAAGACCTATTCTCCCCCGAGAACGAGGTGCTTTGGATAGAATTGTTGAATATTTGGTTGGTGATGGTCCACAAAACAG	GAATTATCTGTATTAGCAGGAAATTTTCCCTTATGCTGTAAGTTGCAAAGGTATGTTTTATTTAAAAATTTTTTGTCATTCAATTTGACATTTTATTTTGCTATGCATATATAGTAATATGTGTGTTTACCTATATACAGTTGTCCCTCAGTATCCATGAGGAATTGGTTCCAGGACCCCCTCTGGATACCAAAATCTGG	out-of-frame	intra-chromosomal
LNPK	ASAP1	2	175939552	-	8	130358143	-	E	E	ATTTCTAACAAGTATAGGTAGTTCTTGGTAATGGAATTAAATTTTATGTGTATTTCATGTATATAAATTTTGTATGTATTTATTTATTTAATAGGTCTTCATCCTCCAGGTCCACCTTTAGCAAGACCTATTCTCCCCCGAGAACGAGGTGCTTTGGATAGAATTGTTGAATATTTGGTTGGTGATGGTCCACAAAACAG	GATGCCGGACCAGATCTCTGTCTCGGAGTTCATCGCCGAGACCACCGAGGACTACAACTCGCCCACCACGTCCAGCTTCACCACGCGGCTGCACAACTGCAGGAACACCGTCACGCTGCTGGAGGAGGTAGGTCGGGCCGGGACCCCCGCCGTCCACGCTCGCCGCTGCCGCCGCGCAGCTGGAGGATCTCCTCTCCGAG	in-frame	inter-chromosomal
LNPK	ASAP1	2	175964372	-	8	130358143	-	E	E	AAAGAAACTTACAAGACGGCTAAATTAATTCTTGAAAGGTTTGATCCGGACTCAAAGAAAGCAAAGGTAAGACTGTGATATCACTACTATTTTATTATAAATTACACATTGTAATAGGTCACTGTAATAACATTATTATAATTGACAGGAGTGTGAGCCGCCATCTGCTGGAGCAGCTGTAACTGCAAGACCTGGACAAG	GATGCCGGACCAGATCTCTGTCTCGGAGTTCATCGCCGAGACCACCGAGGACTACAACTCGCCCACCACGTCCAGCTTCACCACGCGGCTGCACAACTGCAGGAACACCGTCACGCTGCTGGAGGAGGTAGGTCGGGCCGGGACCCCCGCCGTCCACGCTCGCCGCTGCCGCCGCGCAGCTGGAGGATCTCCTCTCCGAG	out-of-frame	inter-chromosomal
LNPK	ATRX	2	175939552	-	X	77717243	-	E	E	ATTTCTAACAAGTATAGGTAGTTCTTGGTAATGGAATTAAATTTTATGTGTATTTCATGTATATAAATTTTGTATGTATTTATTTATTTAATAGGTCTTCATCCTCCAGGTCCACCTTTAGCAAGACCTATTCTCCCCCGAGAACGAGGTGCTTTGGATAGAATTGTTGAATATTTGGTTGGTGATGGTCCACAAAACAG	TGAAAGCAAGTTGAATACATTGGTGCAGAAGCTTCATGACTTCCTTGCACACTCATCAGAAGAATCTGAAGAAACAAGTTCTCCTCCACGACTTGCAATGAATCAAAACACAGGTAAATTGAAAAAGAATGTGCTATACCTTCTAGTCTTTTTTCTATTTTTTTTTTACACTTATGGAGGTAACCATTTATTTTATTCAG	in-frame	inter-chromosomal
LNPK	CCNB1	2	175939552	-	5	69167908	+	E	E	ATTTCTAACAAGTATAGGTAGTTCTTGGTAATGGAATTAAATTTTATGTGTATTTCATGTATATAAATTTTGTATGTATTTATTTATTTAATAGGTCTTCATCCTCCAGGTCCACCTTTAGCAAGACCTATTCTCCCCCGAGAACGAGGTGCTTTGGATAGAATTGTTGAATATTTGGTTGGTGATGGTCCACAAAACAG	AACTCGAAAATTAATGCTGAAAATAAGGCGAAGATCAACATGGCAGGCGCAAAGCGCGTTCCTACGGCCCCTGCTGCAACCTCCAAGCCCGGACTGAGGCCAAGAACAGCTCTTGGGGACATTGGTAACAAAGTCAGTGAACAACTGCAGGCCAAAATGCCTATGAAGAAGGTAACTCTCTTCCTGACCTAACTTCTGTA	out-of-frame	inter-chromosomal
LRCH4	LPAR2	7	100575705	-	19	19627346	-	E	E	CGTGCCCTTCATCCATGTGCCCTCCCCTGCTGTGGTCAGTTGGGGCTGGGGAAGAGGTGGGGGATGGGCCGGGGCGCCTGTGGCCTCTCCCTTACCACATTTTCTTCTTTCACCCACCCCAGCCAAAACTCAGTGCCCTCAAGGCTCGGAAGAATGTGGAGAGTTTTCTAGAAGCCTGTCGAAAAATGGGGGTGCCTGAG	CTGCCGCCCCTCCCTGTGTCCTTCCAAGAAGTGCCACATGCACTGATCTCTTGTGTCCCCAGATGGTCATCATGGGCCAGTGCTACTACAACGAGACCATCGGCTTCTTCTATAACAACAGTGGCAAAGAGCTCAGCTCCCACTGGCGGCCCAAGGATGTGGTCGTGGTGGCACTGGGGCTGACCGTCAGCGTGCTGGTG	NA	inter-chromosomal
LRCH4	SBNO2	7	100575705	-	19	1127765	-	E	E	CGTGCCCTTCATCCATGTGCCCTCCCCTGCTGTGGTCAGTTGGGGCTGGGGAAGAGGTGGGGGATGGGCCGGGGCGCCTGTGGCCTCTCCCTTACCACATTTTCTTCTTTCACCCACCCCAGCCAAAACTCAGTGCCCTCAAGGCTCGGAAGAATGTGGAGAGTTTTCTAGAAGCCTGTCGAAAAATGGGGGTGCCTGAG	GACTCCTCCTATTTTGAGGACTTCTCCAACATCTCCATCTTCTCCTCGTCCGTGGACTCCCTGTCGGACATCGTGGACACGCCCGACTTCCTGCCGGCTGACAGCCTCAACCAGGTGTCCACCATCTGGGACGATAACCCTGCCCCCTCCACCCACGATAAGGTCAGTGCGCCCGGTGCCCCCAGCCAGCCCCGACCCAC	in-frame	inter-chromosomal
LRCH4	SET	7	100575705	-	9	128691170	+	E	E	CGTGCCCTTCATCCATGTGCCCTCCCCTGCTGTGGTCAGTTGGGGCTGGGGAAGAGGTGGGGGATGGGCCGGGGCGCCTGTGGCCTCTCCCTTACCACATTTTCTTCTTTCACCCACCCCAGCCAAAACTCAGTGCCCTCAAGGCTCGGAAGAATGTGGAGAGTTTTCTAGAAGCCTGTCGAAAAATGGGGGTGCCTGAG	AAAAAGAACAGCAAGAAGCGATTGAACACATTGATGAAGTACAAAATGAAATAGACAGGTAACATTTTTCTTAATATACTTCGGAGAAATTTTCTGAGATGTGTCTAATAGCCCGGTAATTATCGAAGCTATGGTCAAATCTATCCACTGTCAAAGGGGAAATGATTCTAACTTGGTTGGAAATACTTATGTAGATTCAG	out-of-frame	inter-chromosomal
LRG1	PLIN5	19	4537944	-	19	4534095	-	M	E	GCATCCCTAGGGCAGCCAAACTGGGACATGCGGGATGGCTTCGACATCTCCGGCAACCCCTGGATCTGTGACCAGAACCTGAGCGACCTCTATCGTTGGCTTCAGGCCCAAAAAGACAAGATGTTTTCCCAGAATGACACGCGCTGTGCTGGGCCTGAAGCCGTGAAGGGCCAGACGCTCCTGGCAGTGGCCAAGTCCCA	GGTGACCCTGTTTGCAGCACGATGTCTGAAGAAGAGGCGGCTCAGATCCCCAGATCCAGTGTGTGGGAGCAGGACCAGCAGGTGAGGGCTGCCCCTCCCATGGAGCAGGGACAGAAGGTATTGTGTGGGACAGTCCCTTCTAGGAGCGTTTCAGGCCAGGTATCCCGCCCCACTCCTCTCCTTGCTGGGAAAACCTGAGT	NA	intra-chromosomal
LRRC23	CPEB3	12	6883919	+	10	92240361	-	E	E	AATTAAATCATTCAGAGTTCCAGCACTGTCGGGGGTCATCGGGCTCTGTCCACCGCCATAGGCCTAGCATTGTCACCAACGGAGCCATAGAGGGACCTCGGCCCAAGCTGGGGCCTCTTCATTGTCGAAGAAGGCCTCTTGCCAGACCAGGATCTGTGGGCGCGGCCAGGCTGGAGGACTAGGGCGGTGGCAGTGGCCAG	CTGCGCAAACCATGCAGGATGATTTACTGATGGACAAAAGCAAAACCCAGCCCCAGCCCCAGCAGCAGCAGCGGCAGCAGCAGCAGCCCCAACCTGAGTCCAGCGTATCCGAAGCCCCGTCCACGCCCCTCTCCTCAGAGACCCCCAAGCCGGAGGAAAACAGCGCAGTGCCGGCCCTCAGCCCAGCCGCTGCCCCCCCG	NA	inter-chromosomal
LRRCC1	OXR1	8	85115584	+	8	106684246	+	E	E	GAATGCCAGTGATAACAGCACCTATCGATGAGTTAGTTCCCTTGGAACAGTTTGCAAGTACACCAAGTGATGCTGTGTTGACGTCTTTTATGTCTGTGTGTCAATCTTCTGAGCCAGAGAAAAATAATCATGAAAACGATTTGCAGAATGAGATAAAACTTCAGAAATTAGATGACCAAATTCTACAACTTCTAAATGAA	GTTCTGTATGTTCCTGATCCTGAATATGTCTCCAGTGTTGAGAGCTCTCCATCTCTAAGCCCCGTAAGTCCTCTGTCACCAACATCATCTGAGGCTGAATTTGATAAGACCACTGTAAGTATCTCTGCTTTGCAAAGATGGCGATGAAGAAATCTCACTTTGTCTACATTGACTGTCTTGTTTTTTACATTCCATTTTGA	in-frame	intra-chromosomal
LRRFIP1	RBM44	2	237760205	+	2	237813592	+	E	E	CAGAGTTTAACCTAATATCACTGAGTAAATATTACGATGAGCCTATTTTTGTTCCCAGAAACATGGAATAATCCTAAATTCAGAAATAGCTACCAATGGAGAGACTTCCGACACCCTCAATAATGTTGGATACCAAGGTCCTACCAAGATGACAAAAGAAGAGTTAAATGCCCTCAAGTCGACAGGGGATGGGACCCTAG	ATTATATATCTTTGAATGATGCAGGCCACTGCAGTGGTGGAGACAGCATCTGGTAAAGGCTACCACAGTAATGGAGGCAACCTCCAAAAAGGTAAGGGTCTAGTCCACTTACCCTTATTCTTGGTGGGGAAGGGTGTTAAATGTATTGTGCCAGACAGTTTGCCCTTCAGGTTGCTGCTTTTTAACTCTTCCTCCCTCTA	NA	read-through
LRRK2	WAC	12	40243681	+	10	28611774	+	E	E	TCTTTGTATGCATATTTGAAAGGAGAACATGGTTACCTTATTGATAATTATGATCTCTTTAAATTCAGGCAATAATGTGGAAGTCCTCATGAGTGGCAATGTCAGGTGTTATAATATTGTGGTGGAAGCTATGAAAGCATTCCCTATGAGTGAAAGAATTCAAGAAGTGAGTTGCTGTTTGCTCCATAGGCTTACATTAG	CCCAGCCATCTAATCAGTCTCCGATGTCTTTAACATCTGATGCGTCATCCCCAAGATCATATGTTTCTCCAAGAATAAGCACACCTCAAACTAACACAGTCCCTATCAAACCTTTGATCAGTACTCCTCCTGTTTCATCACAGCCAAAGGTATGTCACCTTTGAGGGACATTCGGAAAAGAAACTACTTACTTTTGGAAA	in-frame	inter-chromosomal
LSM10	STK40	1	36391415	-	1	36368084	-	M	E	TTGCCTTCAGGGAGAACGGAGGGTCCTAGCAGAGAAAACTTCTGAATTTTCCGGCCCCTCTGACAACTGGAGTTAAGAGGACTGACTGACACCACAAAGTGACTGCTGGAAAGAGAAACCAGAGGGCAGGTGCAGAGGGAAGGCCTTCGCTGTGGGAACGTCACCATACCCTCGCAAGTGGGGAGAGAGATGAGGAACTG	TGCACACACCCAGAAGCTATGTCCTTCGGCAGTAAAAGTTTTACAGCACAATATATGTGCTCTGCTCTCCTCCCGCAATCCTGCTCCAAGAGATCTTAAGCTGGAGGCACCAGGTCTGAATTCCAGACTCCTCCCCACCACCCACACTTCACCTCCAACTGGAGCATGACCACAGACCCATTCAGGGAGGCTGGCGGACT	NA	read-through
LSM10	STK40	1	36392358	-	1	36368084	-	E	E	CACACCTGCCATGTGCCAAGGCCTTCTGCTAAGCACACATCATCTTTTTGTTTTGTTTTGTTTTCAACAGAGACAAGGTCTCACTATGTTGCCCATGCTGTCTTGAATTCCTGGTCTCAAGCCATCCTCCTGCCTCAGCCTCCCTGAGTGGTAGGATTACAGGCATGAGCCACCGGGTCTGGCCAAGCACACATTATCAG	TGCACACACCCAGAAGCTATGTCCTTCGGCAGTAAAAGTTTTACAGCACAATATATGTGCTCTGCTCTCCTCCCGCAATCCTGCTCCAAGAGATCTTAAGCTGGAGGCACCAGGTCTGAATTCCAGACTCCTCCCCACCACCCACACTTCACCTCCAACTGGAGCATGACCACAGACCCATTCAGGGAGGCTGGCGGACT	NA	read-through
LSM10	STK40	1	36393548	-	1	36368084	-	M	E	AAGCCCTGGCCCCAACTCGGAGTCCTCCAGTGATCTCCGGAGCTAGTTCCCTGCCCTCACACCCTGTCTGGTACCCGAGAAGAAAGCAGGGCCAGGCCAGAAGCTGGTGTCCAACAGACACCACCTGTCAAAGCTGCCTTTCACAGGGTTCCACCTCCCAGACTCACTCTGGGACCCAGAATCCTATATGTGGCCTTGGG	TGCACACACCCAGAAGCTATGTCCTTCGGCAGTAAAAGTTTTACAGCACAATATATGTGCTCTGCTCTCCTCCCGCAATCCTGCTCCAAGAGATCTTAAGCTGGAGGCACCAGGTCTGAATTCCAGACTCCTCCCCACCACCCACACTTCACCTCCAACTGGAGCATGACCACAGACCCATTCAGGGAGGCTGGCGGACT	NA	read-through
LSP1	CSNK1D	11	1853197	+	17	82252604	-	E	E	CAAACCTCAACCTGCAGCCGGAAGGGGGAAGTGAAACTCGGCTGGGGGTGGGGGCTCAGAAGCCGCCCCAGAAAGCACTGAAAGCCACAGCACGTACACCCACTCCAGGGATCTGCCAGCACCCTGTGGGGCCCAGACTACAGGCTGATGGCGGAGGCTTCGAGTGACCCGGGTGCCGAGGAGCGGGAAGAGTTGCTGGG	AACAATCCCGAAGAGATGACTTGGAGTCTCTGGGCTACGTGCTAATGTACTTCAACCTGGGCTCTCTCCCCTGGCAGGGGCTGAAGGCTGCCACCAAGAGACAGAAATACGAAAGGATTAGCGAGAAGAAAATGTCCACCCCCATCGAAGTGTTGTGTAAAGGCTACCCTTGTAAGTCTCTGGAGGCCTCTTCTCAGCGG	out-of-frame	inter-chromosomal
LSS	SPATC1L	21	46228434	-	21	46168658	-	E	E	GGGGCCTGGGTCGCTGATGGCCGGTGGTCCTCAGGTGTCTGCGGCGCCGAGGGGGCCCCTACAAGACCGAGCCCGCCACCGACCTCGGCCGCTGGCGACTCAACTGCGAGAGGGGCCGGCAGACGTGGACCTACCTGCAGGACGAGCGCGCCGGCCGCGAGCAGACCGGCCTGGAAGCCTACGCCCTGGGGCTGGACACC	TTCCAGATTTCGGAAGGTTCACGAGTGTTGCCGACACGCCCTCCCAACTGCAGACATCCTCCCTGGAGGACCTGCTGTGCTCACATGCCCCCCTGTCCAGCGAGGACGACACCTCCCCGGGCTGTGCAGCCCCCTCCCAGGCACCCTTCAAGGCCTTCCTCAGTCCCCCAGAGCCACATAGCCACCGAGGCACCGACAGG	out-of-frame	read-through
LTA4H	HAL	12	96002960	-	12	95995991	-	E	E	TTCATATCACTACAGAAGTAATATTAAGATATACCTGTCATATCCTGCCCCTTCCTCATTTTCTACTCCATGCTCCCCCCAAATCCTCCTTTTAGATGGCTGCGGCTCTGCATTCAATCCAAGTGGGAGGACGCAATTCCTTTGGCGCTAAAGATGGCAACTGAACAAGGAAGAATGAAGTTTACCCGGCCCTTATTCAA	CTGACCACACCCCGGTAGCCACTCCTGCATAAAGCTCTCCCCTCCTGTGACCAGCTGAGGACCTCAGGCTGCAGCGGAGCCATGCCCAGATACACGGTGCACGTACGTGGGGAATGGCTGGCAGTGCCCTGCCAGGACGCGCAGCTCACTGTGGGCTGGCTGGGCCGGGAGGCCGTGAGGCGCTATATCAAGAATAAGCC	NA	read-through
LUC7L2	ASAP1	7	139376156	+	8	130358143	-	E	E	AATGTGTGTATATAGCCACACATAAAAAGCTAGTAATAGTAGGGCTCTCAGAAAATACTTTCCAGTTGTCTAACCTTGAATGTTATTAACTCTTCTATATTACAGGAGATACAACTCGTCAACGAATCAAATTCAGTGATGACAGAGTATGCAAGAGTCACCTTCTCAACTGTTGTCCTCATGATGTCCTTTCTGGAACT	GATGCCGGACCAGATCTCTGTCTCGGAGTTCATCGCCGAGACCACCGAGGACTACAACTCGCCCACCACGTCCAGCTTCACCACGCGGCTGCACAACTGCAGGAACACCGTCACGCTGCTGGAGGAGGTAGGTCGGGCCGGGACCCCCGCCGTCCACGCTCGCCGCTGCCGCCGCGCAGCTGGAGGATCTCCTCTCCGAG	in-frame	inter-chromosomal
LYN	TCEA1P2	8	55969793	+	3	37275819	+	E	M	CAGAATTGCAAAGCCAATCATTTTGTGGGGAGTTCCCCTGTAATAGTAATGATGATGTGAATTTTGTTTGGATTTTTTCTTGTGTGTTTGGAATGCACTAACTTGTTCTTTCTTTCTCCATAGGCAGTTTGCTGGATTTCCTGAAGAGCGATGAAGGTGGCAAAGTGCTGCTTCCAAAGCTCATTGACTTTTCTGCTCAG	TCCACAAGAATCGGAATGTCAGTTAATGCTATTCGCAAGCAGAGTACAGATGAGGAAGTTACATCTTTGGCAAAGTCTCTCATCAAATCCTGGAAAAAATTATTAGATGGGCCATCAACTGAGAAAGACCTTGACGAAAAGAAGAAAGAACCTGCAATTACATCGCAGAACAGCCCTGAGGCAAGAGAAGAAAGTACTTC	NA	inter-chromosomal
MACO1	DNAJB6	1	25454382	+	7	157381833	+	E	M	ATTAGTCTCCCAAACAATCCATCTGTTAGTTACTATATCGTTTATTAATGCTTGCCTCTCTGCTGCTTTCTCACAGAAAGGGGAGTGTGTTTGCCTACAGTGTCTCTCTGGATCCTCTTTGTTTATATTGAAGCAGCCATTAGATTTAAAGATCTCAAAAACTTTCATGTAGACCTTTGTCGTCCATTTGCTGCTCACTG	AAGGCAACTCAGACTCCAAGGAATACAACAGCTGCCGTGTGAAGCTTTTCTCACTTTTCCAGTGGTCGTAGCAGGAACAGCGTCTTGACCTCACATCAGTGACGTGAAAAGAGCTGAGTTTGAAGTGCATATTGGTCCTCCATAAAGAATGTGTGTATGTGCTGTTTTTTTAATTAAGTCTGGTAATTTATTTGATACAA	NA	can't get ensembl id
MAEA	CTBP1	4	1315600	+	4	1225566	-	E	E	TGGAATCCATCCAGGCCGAGGACGAGAGCGCCAAGCTGTGCAAGCGCCGGATCGAGCACCTCAAAGAGCATAGCAGCGACCAGCCCGCGGCGGCCAGCGTGTGGAAGAGGAAGCGCATGGATCGCATGATGGTGGAGCACCTGCTGCGTTGCGGCTACTACAACACGGCTGTCAAGCTGGCGCGCCAGAGCGGCATCGAG	GCATTGCCGTCTGCAACGTGCCCGCGGCGTCTGTGGAGGAGACGGCCGACTCGACGCTGTGCCACATCCTGAACCTGTACCGGCGGGCCACCTGGCTGCACCAGGCGCTGCGGGAGGGCACACGAGTCCAGAGCGTCGAGCAGATCCGCGAGGTGGCGTCCGGCGCTGCCAGGATCCGCGGGGAGACCTTGGGCATCATC	out-of-frame	intra-chromosomal
MAN2A1	GIN1	5	109789527	+	5	103108714	-	E	E	ACCCCTTGATATTTAACTTTTTATAAGTCCTTAATCTGTTCCTCCTAAACTTGAATTTGAATGGTCTTCTGGTTTCAGGATGAGTCCATGGAGTGTTAAGTAAAATTAAAAAATTACTGTTCATTTTTATAGGATTTGAAACAAAAATCACAAGATTCTCTGCCACAAAAAAATATAATAAGGCTGAGTGCGGAGCCAAG	GTTCACAATGGTCCGTAGTGGAAAAAATGGTGACCTTCATCTTAAACAGATTGCATATTACAAACGAACTGGTGAATATCATTCAACTACACTGCCAAGTGAGAGAAGTGGCATAAGAAGAGCAGCAAAAAAATTTGTCTTCAAAGGTAAAATTAATGTTCAAATTTTGATTATTGAGTTGTAGATTCTTCCCCACATTC	NA	intra-chromosomal
MAP1S	FCHO1	19	17728172	+	19	17754317	+	E	E	GAAGCCCCTGGCCCGCCCCAACTCACGCGCTGCCGCCCCCAAAGCCACTCCAGTGGCTGCTGCCAAAACCAAGGGGCTTGCTGGTGGGGACCGTGCCAGCCGACCACTCAGTGCCCGGAGTGAGCCCAGTGAGAAGGGAGGCCGGGCACCCCTGTCCAGAAAGTCCTCAACCCCCAAGACTGCCACTCGAGGCCCGTCGG	ATGGGGAAACTGAGGCACGGAGCTGGACAGTGACTCAGACACCAGGTGAACACTGGCTTTTGAGGGCAGGGTTGGGACTCGTGGGGGCAGCAATGCCAGCTGGGTCATCACAGTGAGGAGTGAGCTCTGACTCCCAGGAGGGTACATAAGGTGAGGACTGTCCTAGAGGAATCAGAAGATCCCAGGGGACCCTCAGGGAT	NA	read-through
MAP2K3	ACLY	17	21284969	+	17	41913896	-	E	E	CTCGCCGCAGTCGCCGCCGCCGCCGCCGCCGCCGCCGCTGCTCCTCCGCCTGGCCTGGGCCGTCTGCCCGCAGCCATGAGCGTGCTCGGCCCCGGTGGAGCCCGCAGTCCTCTAGATTAGTCTCCACCGCCGTCCAGGACCCACTTGCAGCATGGAGTCGCCCGCCTCGAGCCAGCCCGCCAGCATGCCCCAGTCCAAAG	GTAGAGCAGGTCTCTCTGCAGCCATGTCGGCCAAGGCAATTTCAGAGCAGACGGGCAAAGAACTCCTTTACAAGTTCATCTGTACCACCTCAGCCATCCAGAATCGGTTCAAGTATGCTCGGGTCACTCCTGACACAGACTGGGCCCGCTTGCTGCAGGACCACCCCTGGCTGCTCAGCCAGGTGAGCCCTGCCTCCACT	NA	intra-chromosomal
MAP2K3	SPECC1	17	21284969	+	17	20296961	+	E	E	CTCGCCGCAGTCGCCGCCGCCGCCGCCGCCGCCGCCGCTGCTCCTCCGCCTGGCCTGGGCCGTCTGCCCGCAGCCATGAGCGTGCTCGGCCCCGGTGGAGCCCGCAGTCCTCTAGATTAGTCTCCACCGCCGTCCAGGACCCACTTGCAGCATGGAGTCGCCCGCCTCGAGCCAGCCCGCCAGCATGCCCCAGTCCAAAG	AACATTGACATCACCAATTTCAGCAGCAGCTGGAGCGATGGCCTGGCCTTCTGTGCTCTGCTCCACACCTACCTGCCTGCCCACATCCCCTACCAGGAGCTGAATAGTCAGGAGAAAGTAAGTCATGGCCCTGTCACCTTGGTTATCCTCTAAGAAATGCAGGAGTCCTAATTGATAAACCCCACTGTGGGAGGGGGCTT	out-of-frame	intra-chromosomal
MAP7D2	BCLAF3	X	20012349	-	X	19966649	-	E	E	TGTTCTCGATCAGAAATCAATGGATTGAACACCTGCCAGGAAGTTAATGGTGTGGATCACGCTGCCCCAGAAACTTATCCCCAAGACATTTTCTCTAATGGGCTTAAGCCAGCTGGGGGACTCATTCATCTGGATGCCCTTGATGGGAAATCAAATAGCCTGGATGATTCAACTGAAGAAGTTCAGTCTATGGATGTGAG	GTCTTTATCACCAGTACCTAGAAATGCTGAACACTACAAGCAAAGACATTCACACGGGCATTATGGCTGTGAATATAGGAAGGATCCAAAAAGACCCGTCGCGTGGAGAATGGACAGTGAGAAACATGGACAGAGTAAACCAAGGATTCCCTCTCGTGGAAATATATATTACCAGTCTTATGAACATAGATCACCTTCCC	NA	can't get ensembl id
MAP7D2	BCLAF3	X	20012349	-	X	19970298	-	E	E	TGTTCTCGATCAGAAATCAATGGATTGAACACCTGCCAGGAAGTTAATGGTGTGGATCACGCTGCCCCAGAAACTTATCCCCAAGACATTTTCTCTAATGGGCTTAAGCCAGCTGGGGGACTCATTCATCTGGATGCCCTTGATGGGAAATCAAATAGCCTGGATGATTCAACTGAAGAAGTTCAGTCTATGGATGTGAG	TGTAAAAAGTGGATAGTGGCTCACGTGTCAAAGGATGGCACGGTCACGATCTAGATCCCCCAGGTGGAAACACAGGTGAGCAGTTCTTAGCAGAGTAAGCTTGGATTTGGGATGTGCTGTGACTTTCAATTTCACCAGTACTAGTAAACACTTAAGCTCATGGGACCTGGTTATTCACAGTAGGTACTTTATCATAGTGG	NA	can't get ensembl id
MAPKAPK3	LINC02019	3	50642332	+	3	50670692	+	E	E	AGTGCTGTCACTGTCTTCTTGTCTTGTGCTGGCCTGTTAGACTGTGTCCAGGAGGGATGATAGGGTGGGGGCTTGACCTTTGACTGGCATCACTGACCCCCTCCTCCTCTGTTTCTGCAGAAGCTGCAGAGATAATGCGGGATATTGGCACTGCCATCCAGTTTCTGCACAGCCATAACATTGCCCACCGAGATGTCAAG	ACACATTCTCACTTTGTCACCAGGCTGGAGTGCAGTGGAGCAATCTTGGTTCGCTGCAATCTCTGCTTCCTGGGTTCAAGTGATTCTCCTGTCTCAGCCTCCTAAGTAGCTGGGACTCCAGGCGCATACCACCATGACTGGCTAATTTTTGTATTTTTAGTAGAGACGGGGTTTCACCATGTTGGCCAGGCTGGTCTTGA	NA	read-through
MAPKAPK3	LINC02019	3	50647203	+	3	50670692	+	E	E	TCCCCACCCTGAGCCTTGGTTTTTCCATCTGAGTCTGGGAGAAGAGGATGGAGTAGGGGGAACCAGTGCTGTCCCAGGTGCCTCCAGTTTCTAATCCACGGGCGTGGGGCTCCTTCCAGCAATCGATGGTAGTGCCACAGACCCCACTCCACACGGCCCGAGTGCTGCAGGAGGACAAAGACCACTGGGACGAAGTCAAG	ACACATTCTCACTTTGTCACCAGGCTGGAGTGCAGTGGAGCAATCTTGGTTCGCTGCAATCTCTGCTTCCTGGGTTCAAGTGATTCTCCTGTCTCAGCCTCCTAAGTAGCTGGGACTCCAGGCGCATACCACCATGACTGGCTAATTTTTGTATTTTTAGTAGAGACGGGGTTTCACCATGTTGGCCAGGCTGGTCTTGA	NA	read-through
MARCH6	FAM53C	5	10394785	+	5	138346702	+	E	E	ACAGAATTTTTTTTATTTTCTGAAAATGATAGGAAGTATTGGAAAGTATAGGAAGTGGGTGAGGACTGTGTTTAAAGATATTGAAAGGAAAATGAGGCTTTTCATAAATTAGAATAGAAAGTTCTGTTGCATCTTAAATTAATGCTTATCGTTTTTGTTTATTTTAGATGCTAGGACTTGATGGATCACTAGTTTTTCTG	AAACCATACTCAGGAGGTCTTTGTCTCCAAGAAACAGCCCGGGAAGGCAGCAGCATCTCTCCACCATGGTTCATGGCCTGTAGCCCCCCACCCCTCTCTGCTTCCTGCAGCCCCACTGGGGGTTCCTCCCAGGTGCTGAGTGAAAGCGAAGAGGAGGAGGAGGGGGCTGTGCGGTGGGGTCGGCAGGCGCTGAGCAAGCG	in-frame	intra-chromosomal
MARCH6	MARK3	5	10353917	+	14	103491777	+	E	E	GTCGCTCGCTTTCTGTCAGCCTCTCTCCCTCTCCCTCTCCCCTCTCCTTCCTCTCGCTTCCTCTCTCGCACCTGAGCGTACGCACCTGCCCGGGCCCGGCTCCCTCCTCCTCTCCCCTCCCTCTTTCCCCGCCCGGCCGCGGGAGCCTCGTGGCTGCGTCACCGCCGCCCCCCCAGACAAGATGGACACCGCGGAGGAAG	CACTATTCCTGATCAGAGAACTCCAGTTGCTTCAACACACAGTATCAGTAGTGCAGCCACCCCAGATCGAATCCGCTTCCCAAGAGGCACTGCCAGTCGTAGCACTTTCCACGGCCAGCCCCGGGAACGGCGAACCGCAACATATAATGGCCCTCCTGCCTCTCCCAGCCTGTCCCATGAAGCCACACCATTGTCCCAGA	in-frame	inter-chromosomal
MARCH8	ALAS2	10	45464239	-	X	55020504	-	E	E	AGCGGGAAGCAGCAGACATTTCTAGGGTTTCTCCCTGTCACCATTCAGGAGACAGTGCACACAATCCCCTTGGCTCTTACCTGAACACTGACCACAGGTCTGTCATTGCAGGCTGGGAGTCCTCCGTCAGCATCAGCTCCGGCTCCGGTGTCCTCCTTCTCTCGCACTTCTATCACGCCATCCAGCCAGGACATCTGCAG	GGAGACCCTGCAGCGTCATGGTGCTGGAGCTGGTGGCACCCGCAACATCTCAGGCACCAGTAAGTTTCATGTGGAGCTTGAGCAGGAGCTGGCTGAGCTGCACCAGAAGGACTCAGCCCTGCTCTTCTCCTCCTGCTTTGTTGCCAATGACTCTACTCTCTTCACCTTGGCCAAGATCCTGCCAGGTAAGCCTGAGGCCT	in-frame	inter-chromosomal
MARCH8	CRTC1	10	45489369	-	19	18780499	+	E	M	CTGGCTACATACATCTAGTATATAGTAGGTTGTGCTTTGCAAATTCTAGTTCAGGGAATGATTTGTCAGTAGGGTTGTTGTGATCAATTACTTGTTCTTTGCATATTTTAATCAAAGATTGATAATTAAAACCTGTTTGATTTTCTTGCAGAATGAGAAGACTTTGGGACATTTCATGAGTCATTCAAGCAACATTTCTA	AGTGTGTTTGGCCTGATTTCTTCAGGGGGCCAAGCTCCCGGGAGGACCCCTAGCCAGGAGGGCCCCCCATGTCCATCCATCCCTCCTGCTGGGGCTTGGATGTCAGGCTTGGGGGCTGTGAGCTGGGACCTCGCCTGAGCCCGGTCAGGTGGGACAGGAGCCTGCCAGAAGCCCATGGGGGGCCAGGCCGGGTGGCTTCT	NA	inter-chromosomal
MARCH8	MARK3	10	45489367	-	14	103491777	+	E	E	GGCTACATACATCTAGTATATAGTAGGTTGTGCTTTGCAAATTCTAGTTCAGGGAATGATTTGTCAGTAGGGTTGTTGTGATCAATTACTTGTTCTTTGCATATTTTAATCAAAGATTGATAATTAAAACCTGTTTGATTTTCTTGCAGAATGAGAAGACTTTGGGACATTTCATGAGTCATTCAAGCAACATTTCTAAG	CACTATTCCTGATCAGAGAACTCCAGTTGCTTCAACACACAGTATCAGTAGTGCAGCCACCCCAGATCGAATCCGCTTCCCAAGAGGCACTGCCAGTCGTAGCACTTTCCACGGCCAGCCCCGGGAACGGCGAACCGCAACATATAATGGCCCTCCTGCCTCTCCCAGCCTGTCCCATGAAGCCACACCATTGTCCCAGA	out-of-frame	inter-chromosomal
MARCH8	MARK3	10	45489369	-	14	103480435	+	E	M	CTGGCTACATACATCTAGTATATAGTAGGTTGTGCTTTGCAAATTCTAGTTCAGGGAATGATTTGTCAGTAGGGTTGTTGTGATCAATTACTTGTTCTTTGCATATTTTAATCAAAGATTGATAATTAAAACCTGTTTGATTTTCTTGCAGAATGAGAAGACTTTGGGACATTTCATGAGTCATTCAAGCAACATTTCTA	AGTGAGAGAACTACAGCTGATAGACACTCAGTGATTCAGAATGGCAAAGAAAACAGGTAGGAGATTCTACCTGTTTGTAAGAAAAGTTGTTTTTCCCAAGAGAAATGGAAGCATGTTATTTACTGCTTTGTTCTTATAATCATTTTCAAATTAAAACTGTAAGTATTCTCTGAAGGTAAGTTAAATTTGTATACTAATTT	out-of-frame	inter-chromosomal
MARCH8	MARK3	10	45489369	-	14	103480464	+	E	M	CTGGCTACATACATCTAGTATATAGTAGGTTGTGCTTTGCAAATTCTAGTTCAGGGAATGATTTGTCAGTAGGGTTGTTGTGATCAATTACTTGTTCTTTGCATATTTTAATCAAAGATTGATAATTAAAACCTGTTTGATTTTCTTGCAGAATGAGAAGACTTTGGGACATTTCATGAGTCATTCAAGCAACATTTCTA	AGTGATTCAGAATGGCAAAGAAAACAGGTAGGAGATTCTACCTGTTTGTAAGAAAAGTTGTTTTTCCCAAGAGAAATGGAAGCATGTTATTTACTGCTTTGTTCTTATAATCATTTTCAAATTAAAACTGTAAGTATTCTCTGAAGGTAAGTTAAATTTGTATACTAATTTTTAGCAAGATACTAGAATTCTAAATTCTT	in-frame	inter-chromosomal
MARCH8	NCOA4	10	45533110	-	10	46016694	-	E	E	CTCTCTTCATTTTCTCTCAGCTTGAAATCCATGGCCCAAAATGACTCTACCAGTGGAGACTCTCTTCTGTGAAGAAGACGACCAGATAAGAGGTTGGGATGAGCATGCCACTGCATCAGATCTCTGCCATTCCATCCCAGGATGCCATCTCTGCTAGAGTCTACAGAAGTAAGACCAAAGAAAAGGAGAGGGAAGAACAG	GAGCAGTGAGGAGAATGAATACCTTCCAAGACCAGAGTGGCAGCTCCAGTAATAGAGAACCCCTTTTGAGGTGTAGTGATGCACGGAGGGACTTGGAGCTTGCTATTGGTGGAGTTCTCCGGGCTGAACAGCAAATTAAAGATAACTTGCGAGAGGTGTGACATGTGCTTTTCTCTTCTGTTGTCTGGACTCTTGACACA	out-of-frame	intra-chromosomal
MARCH8	NCOA4	10	45553112	-	10	46016694	-	E	E	GTTTTCTAGTTTCACTCTGTTTAAAGTAGATTGAGACTTTAGGAACATCTGAAGCAGTCAGAGCATAGAATTCTATCTTTTTTTTTAAATGTAAATTTTTTTTGTAGAGATGGGGTCTTGCTGTGTTGCCCAGACTGGTCTCAAACTCCTGGCCTCAAGTGATCCTTCTGCCTCAGCTTCCCAAAGTACTGGGATTACAG	GAGCAGTGAGGAGAATGAATACCTTCCAAGACCAGAGTGGCAGCTCCAGTAATAGAGAACCCCTTTTGAGGTGTAGTGATGCACGGAGGGACTTGGAGCTTGCTATTGGTGGAGTTCTCCGGGCTGAACAGCAAATTAAAGATAACTTGCGAGAGGTGTGACATGTGCTTTTCTCTTCTGTTGTCTGGACTCTTGACACA	NA	intra-chromosomal
MARCH8	NCOA4	10	45594235	-	10	46016694	-	E	E	TAGGCCGGCCGCCCCGGGTGCCAGGTGAATTCCTTTCCCTGACCGGCTGTGAGACGTTGGCCCGTCAGCCGTCGTCTTTGGCCTGAGTGTGCACATCTGTAAAATGGAAGCTCGGACTAGTGATCCGTGAGGACCTTCCACGTCTGACGTGTGATCTCGAGAGACCTGCGTACATTCGGGGTGCCAGAAGGAAAGCATAG	GAGCAGTGAGGAGAATGAATACCTTCCAAGACCAGAGTGGCAGCTCCAGTAATAGAGAACCCCTTTTGAGGTGTAGTGATGCACGGAGGGACTTGGAGCTTGCTATTGGTGGAGTTCTCCGGGCTGAACAGCAAATTAAAGATAACTTGCGAGAGGTGTGACATGTGCTTTTCTCTTCTGTTGTCTGGACTCTTGACACA	NA	intra-chromosomal
MARCH8	NPIPB11	10	45489367	-	16	29394076	-	E	E	GGCTACATACATCTAGTATATAGTAGGTTGTGCTTTGCAAATTCTAGTTCAGGGAATGATTTGTCAGTAGGGTTGTTGTGATCAATTACTTGTTCTTTGCATATTTTAATCAAAGATTGATAATTAAAACCTGTTTGATTTTCTTGCAGAATGAGAAGACTTTGGGACATTTCATGAGTCATTCAAGCAACATTTCTAAG	GTTATCAATACTCTGGCTGACCATCATCATCGTGGGACTGACTTTGGTGGAAGTCCTTGGTTACATATTATTATTGCGTTTCCGACAAGTTATAAAGTTGTCATTACCCTCTGGATAGTTTACCTTTGGGTGAGTATACTAACTTTCTGTAGAGGTATACTTGTAATCACAAATAAGAATAAATTATATAAAACAATTCA	in-frame	inter-chromosomal
MARCH8	NPIPB12	10	45489367	-	16	29495607	-	E	E	GGCTACATACATCTAGTATATAGTAGGTTGTGCTTTGCAAATTCTAGTTCAGGGAATGATTTGTCAGTAGGGTTGTTGTGATCAATTACTTGTTCTTTGCATATTTTAATCAAAGATTGATAATTAAAACCTGTTTGATTTTCTTGCAGAATGAGAAGACTTTGGGACATTTCATGAGTCATTCAAGCAACATTTCTAAG	GTTATCAATACTCTGGCTGACCATCATCATCGTGGGACTGACTTTGGTGGAAGTCCTTGGTTACATGTCATTATTGCGTTTCCGACAAGTTATAAAGTTGTCATTACCCTCTGGATAGTTTACCTTTGGGTGAGTATACTAACTTTCTGTAGAGGTATACTTGTAATCACAAATAAGAATAAATTATATAAAACAATTCA	in-frame	inter-chromosomal
MARCH8	NPIPB13	10	45489367	-	16	30235579	-	E	E	GGCTACATACATCTAGTATATAGTAGGTTGTGCTTTGCAAATTCTAGTTCAGGGAATGATTTGTCAGTAGGGTTGTTGTGATCAATTACTTGTTCTTTGCATATTTTAATCAAAGATTGATAATTAAAACCTGTTTGATTTTCTTGCAGAATGAGAAGACTTTGGGACATTTCATGAGTCATTCAAGCAACATTTCTAAG	GTTATCAATACTCTGGCTGACCATCATCATCGTGGGACTGACTTTGGTGGAAGTCCTTGGTTACATGTCATTATTGCGTTTCCGACAAGTTATAAAGTTGTCATTACCCTCTGGATAGTTTACCTTTGGGTGAGTATACTAACTTTCTGTAGAGGTATACTTGTAATCACAAATAAGAATAAATTATATAAAACAATTCA	in-frame	inter-chromosomal
MARCH8	NPIPB3	10	45489367	-	16	21415085	-	E	E	GGCTACATACATCTAGTATATAGTAGGTTGTGCTTTGCAAATTCTAGTTCAGGGAATGATTTGTCAGTAGGGTTGTTGTGATCAATTACTTGTTCTTTGCATATTTTAATCAAAGATTGATAATTAAAACCTGTTTGATTTTCTTGCAGAATGAGAAGACTTTGGGACATTTCATGAGTCATTCAAGCAACATTTCTAAG	GTTATCAATACTCTGGCTGACCATCATCATCGTGGGACTGACTTTGGTGGAAGTCCTTGGTTACATGTCATTATTGCGTTTCCGACAAGTTATAAAGTTGTCATTACCCTCTGGATAGTTTACCTTTGGGTGAGTATACTAACTTTCTGTAGAGGTATACTTGTAATCACAAATAAGAATAAATTATATAAAACAATTCA	in-frame	inter-chromosomal
MARCH8	NPIPB4	10	45489367	-	16	21847541	-	E	E	GGCTACATACATCTAGTATATAGTAGGTTGTGCTTTGCAAATTCTAGTTCAGGGAATGATTTGTCAGTAGGGTTGTTGTGATCAATTACTTGTTCTTTGCATATTTTAATCAAAGATTGATAATTAAAACCTGTTTGATTTTCTTGCAGAATGAGAAGACTTTGGGACATTTCATGAGTCATTCAAGCAACATTTCTAAG	GTTATCAATACTCTGGCTGACCATCATCATCGTGGGACTGACTTTGGTGGAAGTCCTTGGTTACATGTCATTATTGCATTTCCGACAAGTTATAAAGTTGTCATTACCCTCTGGATAGTTTACCTTTGGGTGAGTATACTAACTTTCTGTAGAGGTATACTTGTAATCACAAATAAGAATAAATTATATAAAACAATTCA	in-frame	inter-chromosomal
MARCH8	NPIPB5	10	45489367	-	16	22523820	+	E	E	GGCTACATACATCTAGTATATAGTAGGTTGTGCTTTGCAAATTCTAGTTCAGGGAATGATTTGTCAGTAGGGTTGTTGTGATCAATTACTTGTTCTTTGCATATTTTAATCAAAGATTGATAATTAAAACCTGTTTGATTTTCTTGCAGAATGAGAAGACTTTGGGACATTTCATGAGTCATTCAAGCAACATTTCTAAG	GTTATCAATACTCTGGCTGACCATCATCATCGTGGGACTGACTTTGGTGGAAGTCCTTGGTTACATGTCATTATTGCGTTTCCGACAAGTTATAAAGTTGTCATTACCCTCTGGATAGTTTACCTTTGGGTGAGTATACTAACTTTCTGTAGAGGTATACTTGTAATCACAAATAAGAATAAATTATATAAAACAATTCA	in-frame	inter-chromosomal
MARCH8	PIP4K2A	10	45533110	-	10	22540074	-	E	E	CTCTCTTCATTTTCTCTCAGCTTGAAATCCATGGCCCAAAATGACTCTACCAGTGGAGACTCTCTTCTGTGAAGAAGACGACCAGATAAGAGGTTGGGATGAGCATGCCACTGCATCAGATCTCTGCCATTCCATCCCAGGATGCCATCTCTGCTAGAGTCTACAGAAGTAAGACCAAAGAAAAGGAGAGGGAAGAACAG	ACTCGCCTAGGAAGGAGGTGTACTTCATGGCAATTATTGACATCCTTACTCATTATGATGCAAAAAAGAAAGCTGCCCATGCTGCAAAAACTGTTAAACATGGCGTGAGTATCTCCATTTTGTTTCCTTCTCTCTTTCTCTCCCTCTCTCTCTCTCTCTCTCCCTCTCTCTCTCTCTCTCTCTCTCTCCTGGCTCCTCTG	out-of-frame	intra-chromosomal
MARCH8	PIP4K2A	10	45533110	-	10	22609717	-	E	E	CTCTCTTCATTTTCTCTCAGCTTGAAATCCATGGCCCAAAATGACTCTACCAGTGGAGACTCTCTTCTGTGAAGAAGACGACCAGATAAGAGGTTGGGATGAGCATGCCACTGCATCAGATCTCTGCCATTCCATCCCAGGATGCCATCTCTGCTAGAGTCTACAGAAGTAAGACCAAAGAAAAGGAGAGGGAAGAACAG	ATCAATGAACTGAGCCATGTTCAAATCCCTGTTATGTTGATGCCAGATGACTTCAAAGCCTATTCAAAAATAAAGGTGGACAATCACCTTTTTAACAAGTAAGTACAAGTATGACCTTTCATAAGACTAGCGTGGCTGCTAGGAGTACAAGTTTTGTGAATTTTTGTAATCACATAATTTGTCAATGGGTGGGAGTAAAG	in-frame	intra-chromosomal
MARCH8	PIP4K2A	10	45594235	-	10	22609717	-	E	E	TAGGCCGGCCGCCCCGGGTGCCAGGTGAATTCCTTTCCCTGACCGGCTGTGAGACGTTGGCCCGTCAGCCGTCGTCTTTGGCCTGAGTGTGCACATCTGTAAAATGGAAGCTCGGACTAGTGATCCGTGAGGACCTTCCACGTCTGACGTGTGATCTCGAGAGACCTGCGTACATTCGGGGTGCCAGAAGGAAAGCATAG	ATCAATGAACTGAGCCATGTTCAAATCCCTGTTATGTTGATGCCAGATGACTTCAAAGCCTATTCAAAAATAAAGGTGGACAATCACCTTTTTAACAAGTAAGTACAAGTATGACCTTTCATAAGACTAGCGTGGCTGCTAGGAGTACAAGTTTTGTGAATTTTTGTAATCACATAATTTGTCAATGGGTGGGAGTAAAG	NA	intra-chromosomal
MARCH8	UBB	10	45594235	-	17	16381902	+	E	E	TAGGCCGGCCGCCCCGGGTGCCAGGTGAATTCCTTTCCCTGACCGGCTGTGAGACGTTGGCCCGTCAGCCGTCGTCTTTGGCCTGAGTGTGCACATCTGTAAAATGGAAGCTCGGACTAGTGATCCGTGAGGACCTTCCACGTCTGACGTGTGATCTCGAGAGACCTGCGTACATTCGGGGTGCCAGAAGGAAAGCATAG	GTCAAAATGCAGATCTTCGTGAAAACCCTTACCGGCAAGACCATCACCCTTGAGGTGGAGCCCAGTGACACCATCGAAAATGTGAAGGCCAAGATCCAGGATAAGGAAGGCATTCCCCCCGACCAGCAGAGGCTCATCTTTGCAGGCAAGCAGCTGGAAGATGGCCGTACTCTTTCTGACTACAACATCCAGAAGGAGTC	NA	inter-chromosomal
MARK3	ADIPOR1	14	103405267	+	1	202951164	-	E	E	TATTGCAGCACACGTCACATGGAGATGGGCGTCAAGAAGTTACCTCTCGTACCAGCCGCTCAGGAGCTCGGTGTAGAAACTCTATAGCCTCCTGTGCAGATGAACAACCTCACATCGGAAACTACAGACTGTTGAAAACAATCGGCAAGGGGAATTTTGCAAAAGTAAAATTGGCAAGACATATCCTTACAGGCAGAGAG	TGTCTACCATCAGAGGGAGATCTCTGCCCCCTGGGGCTGAGAGACCCCAACCTTTCCCCAAGCTGAAGCTGCAGGGTATTGAGGTACCAGCCAGATGTCTTCCCACAAAGGATCTGTGGTGGCACAGGGGAATGGGGCTCCTGCCAGTAACAGGGAAGCTGACACGGTGGAACTGGCTGAACTGGGACCCCTGCTAGAAG	NA	inter-chromosomal
MATR3	PAIP2	5	139293805	+	5	139363759	+	E	E	GTAGGGGGAGGGGCCTGGCGCGCGCCGAACCAGATCGAGGGGGTGGGGGCGAGCTCTCTCGCGAGAGTGGGTTTGTTCTTGGGCTGCAGCCGCTGCCGCCGCTTCTCGCCAGCGCCGTTGCTGCGGGGGATTGTGGGAGTCTCCGCGTCCCGCTCGCTGGGAGAGAGGTACCTCTCCTTTTCCCTCTCCCTTTCCCTAAG	GTTAAAAACGACAACCAACATCAGCCATGAAAGATCCAAGTCGCAGCAGTACTAGCCCAAGCATCATCAATGAAGATGTGATTATTAACGGTCATTCTCATGAAGATGACAATCCATTTGCAGAGTACATGTGGATGGAAAATGAAGAAGAATTCAACAGACAAGTTAGTTTTTTGTACAAACATGTTTTTATAGTCCAT	NA	intra-chromosomal
MBNL3	SEC62	X	132488851	-	3	169975608	+	E	E	TTCAGGAACCTCGCTTTAAAATGGCGGCATTCAGTATGCACCCCTGCTAAAGGCTCTCCCGGCACCGGGGCCACCTCGCGCAGCGCTGCTTTTGCTTCTGCCGCTAACAGATGGCATGTGCCGCTGTCGCTGCCGCTGCCCCTGCTGCTGCCGCTGAGAGCAGGGCCCCTTAGCCTCTGGGTTTGCGCTAGCAGCGTAAG	GAAGTTGGTGAACCATCTAAAGAAGAGAAGGCTGTGGCCAAGTATCTTCGATTCAACTGTCCAACAAAGTCCACCAATATGATGGGTCACCGGGTTGATTATTTTATTGGTAGGATTATATCAGTAAAATCGTATTAGTGTACATATGTTATGAAGTTAACCTACATTTGGGATATGTAGAAGTTTTAAAAGTGCTTTCC	NA	inter-chromosomal
MBOAT2	TMSB10	2	8943189	-	2	84906066	+	E	M	TTCATTCCTTATTTTTTTTTCTGGGAATACTGTGTTATGCATAAGTATTTTTTAGCTTAATTCACTTCAGCTTGATGTTTGTGACTTGGCATCCCTCTTCTAATAGTGCTCTTACTTTTTATAGGTATGCCTTACACTTTCTTGTACAAAGTGGAATTTCCTACTGTATCATGATCATCATAGGAGTGGAGAACATGCAC	AAGCTGAAGAAAACGGAGACGCAGGAGAAGAACACCCTGCCGACCAAAGAGAGTGAGTGTGCCTCGGTCTCCCGCGCCCCAGCCCAGCCCCTCACCCTGCTCTTCCTTGCAAACCCACTCCTCCACCCCCCACCCCGCCGTTGTCCCCGGTGTGGGCGGCCCCGGCCACTCTTTCAGTTTCACAAAGCGCCTTGTTTCTC	in-frame	intra-chromosomal
MBP	PNRC1	18	77132580	-	6	89083753	+	E	E	ACCGCCGCCGCGCGCCAGAGAGAAGCAGCCTCCGGCCCCGGCGGCCCCTGTCTCCCGACCCCGGAAGGCGAAGCAGGCTGCCCGGGGACCCCGCGCGTGGGCGCTTGAAGCCGAGACCAGCCTGCCCGGGCCTGGGCAGGCGGAGCAGGGCCTTGGACCCCGCGGCGCCCCTCGGCCTCGGAGCAACGAGCGCAGCGCCG	GTTTTAAAATCAAAGATGGGAAAATCGGAGAAAATTGCCCTTCCCCATGGCCAGCTTGTTCATGGTATACACTTGTATGAGCAACCAAAGATAAACAGACAGAAAAGCAAATATAACTTGCCACTAACCAAGATCACCTCTGCAAAAAGAAATGAAAACAACTTTTGGCAGGATTCTGTTTCATCTGACAGAATTCAGAA	NA	inter-chromosomal
MCCC1	ATP11B	3	183070999	-	3	182820260	+	E	E	CATGCTTGTGTTTGCCAATTCAGGCTTGTCTTCTTTGTTTTATTTATGTTGTAGTCATAATCATCTTTTCTCTCTTAGGGAATGAGGATTGTTAGATCAGAACAAGAATTTCAAGAACAGTTAGAGTCAGCACGGAGAGAAGCTAAGAAGTCTTTCAATGATGATGCTATGCTGATCGAGAAGTTTGTAGACACACCGAG	GGTTTTGACCCACCACATCAGAGTGACACAAGAACCATCTACGTAGCCAACAGGTTTCCTCAGAATGGCCTTTACACACCTCAGAAATTTATAGATAACAGGATCATTTCATCTAAGGTAAGAATTAAAATTTTTATTGTTAGGCCAGGTGCAGTGGCTCATACCCATCATCCCAGCACTTTGGGAGGCCAAGGCGAGAG	out-of-frame	intra-chromosomal
MCL1	ADAMTSL4-AS1	1	150577366	-	1	150563215	-	M	E	TCTCTCTGGATAGTAGTGTTGTAAGAGAGCAGAAACCCATACTTGAAAATGTGCTTTTCTTTTTTGTTTTCTAGGATGGGTTTGTGGAGTTCTTCCATGTAGAGGACCTAGAAGGTGGCATCAGGAATGTGCTGCTGGCTTTTGCAGGTGTTGCTGGAGTAGGAGCTGGTTTGGCATATCTAATAAGATAGCCTTACTGT	TTCCTGGGAGAAGGTGGCTTAAGGCTGAGACACTTATGCCCTGGGCCAGCCACTGGATTCCTGTGCTCTGCTTCACTCCTAGTTACCAGAAAGGTGGAATCTGGATGAGTGGAGGTGAGGAGAAGGTTCAAACTCTCCACCAGACCCATGCTGCAGCTGTGAGCACCTGCTTACAGGGAGGCCTGGGGGTTGGGGAAGTC	NA	intra-chromosomal
MCL1	ADAMTSL4-AS1	1	150577367	-	1	150563216	-	M	E	TTCTCTCTGGATAGTAGTGTTGTAAGAGAGCAGAAACCCATACTTGAAAATGTGCTTTTCTTTTTTGTTTTCTAGGATGGGTTTGTGGAGTTCTTCCATGTAGAGGACCTAGAAGGTGGCATCAGGAATGTGCTGCTGGCTTTTGCAGGTGTTGCTGGAGTAGGAGCTGGTTTGGCATATCTAATAAGATAGCCTTACTG	TTTCCTGGGAGAAGGTGGCTTAAGGCTGAGACACTTATGCCCTGGGCCAGCCACTGGATTCCTGTGCTCTGCTTCACTCCTAGTTACCAGAAAGGTGGAATCTGGATGAGTGGAGGTGAGGAGAAGGTTCAAACTCTCCACCAGACCCATGCTGCAGCTGTGAGCACCTGCTTACAGGGAGGCCTGGGGGTTGGGGAAGT	NA	intra-chromosomal
MCL1	ADAMTSL4-AS1	1	150577368	-	1	150563217	-	M	E	CTTCTCTCTGGATAGTAGTGTTGTAAGAGAGCAGAAACCCATACTTGAAAATGTGCTTTTCTTTTTTGTTTTCTAGGATGGGTTTGTGGAGTTCTTCCATGTAGAGGACCTAGAAGGTGGCATCAGGAATGTGCTGCTGGCTTTTGCAGGTGTTGCTGGAGTAGGAGCTGGTTTGGCATATCTAATAAGATAGCCTTACT	GTTTCCTGGGAGAAGGTGGCTTAAGGCTGAGACACTTATGCCCTGGGCCAGCCACTGGATTCCTGTGCTCTGCTTCACTCCTAGTTACCAGAAAGGTGGAATCTGGATGAGTGGAGGTGAGGAGAAGGTTCAAACTCTCCACCAGACCCATGCTGCAGCTGTGAGCACCTGCTTACAGGGAGGCCTGGGGGTTGGGGAAG	NA	intra-chromosomal
MCL1	ADAMTSL4-AS1	1	150578244	-	1	150573779	-	E	M	TGTCTCGAGTGATGATCCATGTTTTCAGCGACGGCGTAACAAACTGGGGCAGGATTGTGACTCTCATTTCTTTTGGTGCCTTTGTGGCTAAACACTTGAAGACCATAAACCAAGAAAGCTGCATCGAACCATTAGCAGAAAGTATCACAGACGTTCTCGTAAGGACAAAACGGGACTGGCTAGTTAAACAAAGAGGCTGG	AGACGGGGTTTTGCCGTGTTGGTCAGGCTGGTCTTGAAGTCCTGACCTCAGTGATCCACTCGCCTCAGCCGAAGTGCTGCGATTACAGACCTGAGCCACTGCGCCCAGCCTTGATCTTGAGGTAAGAGGGTACTGTACAGCAGTTACTCTATCATAACACCTAAATAATACCTAAAGTTAAAGAGTTTTGATGAAGTTCT	NA	intra-chromosomal
MCL1	ADAMTSL4-AS1	1	150578843	-	1	150563217	-	E	E	GCCGCCGCCAGCAGAGGAGGAGGAGGACGAGTTGTACCGGCAGTCGCTGGAGATTATCTCTCGGTACCTTCGGGAGCAGGCCACCGGCGCCAAGGACACAAAGCCAATGGGCAGGTCTGGGGCCACCAGCAGGAAGGCGCTGGAGACCTTACGACGGGTTGGGGATGGCGTGCAGCGCAACCACGAGACGGCCTTCCAAG	GTTTCCTGGGAGAAGGTGGCTTAAGGCTGAGACACTTATGCCCTGGGCCAGCCACTGGATTCCTGTGCTCTGCTTCACTCCTAGTTACCAGAAAGGTGGAATCTGGATGAGTGGAGGTGAGGAGAAGGTTCAAACTCTCCACCAGACCCATGCTGCAGCTGTGAGCACCTGCTTACAGGGAGGCCTGGGGGTTGGGGAAG	NA	intra-chromosomal
MCL1	ADAMTSL4-AS1	1	150578844	-	1	150573780	-	E	M	CGCCGCCGCCAGCAGAGGAGGAGGAGGACGAGTTGTACCGGCAGTCGCTGGAGATTATCTCTCGGTACCTTCGGGAGCAGGCCACCGGCGCCAAGGACACAAAGCCAATGGGCAGGTCTGGGGCCACCAGCAGGAAGGCGCTGGAGACCTTACGACGGGTTGGGGATGGCGTGCAGCGCAACCACGAGACGGCCTTCCAA	GAGACGGGGTTTTGCCGTGTTGGTCAGGCTGGTCTTGAAGTCCTGACCTCAGTGATCCACTCGCCTCAGCCGAAGTGCTGCGATTACAGACCTGAGCCACTGCGCCCAGCCTTGATCTTGAGGTAAGAGGGTACTGTACAGCAGTTACTCTATCATAACACCTAAATAATACCTAAAGTTAAAGAGTTTTGATGAAGTTC	NA	intra-chromosomal
MCUB	LEF1	4	109560436	+	4	108089257	-	E	E	GGAGCGCCCACAGCTCGGAGCCACCAGGCGCTGACGAGGAGCCCGGCTGAGGGAGGATGCGCCGCTGACGCCTGCGGGAGCCGCGCGCCTGGGGCGGGAGGATGCTCCAGAGGGGCCTCTGGCCGTGGCGCACGCGGCTGCTGCCGACCCCTGGCACCTGGCGCCCAGCGCGCCCGTGGCCGCTGCCGCCTCCGCCCCAG	TCAAATAAAGTGCCCGTGGTGCAGCCATCCCATGCGGTCCATCCTCTCACCCCCCTCATCACTTACAGTGACGAGCACTTTTCTCCAGGATCACACCCGTCACACATCCCATCAGATGTCAACTCCAAACAAGGTGAGAGTCCCTGTCTTTCCAGGCCCTTTTTTTTTGCCAAATGAAGAGCCAAATCTCATCAGCCTGA	in-frame	intra-chromosomal
MCUB	SEC24B	4	109664394	+	4	109462901	+	E	E	TGTAAAGACCTGGGTTAGTAATTTTCTATGTGTTGGAAAATGGTTCTTACTGTTCTAAAACAAAGACATGCTCATGCATGATGTTTTTCTTTCAGATGGCAACATGATTTCAGCTTCTACCTTGATGGATATTTTGCTAATGAATGATTTTAAACTTGTCATTAATAAAATAGCATATGATGTGCAGTGTCCAAAGAGAG	GTCCAGCCCAGAATCAAATGCAGGTTCCATCTGGATATGGATTGCATCATCAAAACTATATTGCTCCCTCAGGACATTACTCTCAAGGACCTGGGAAAATGACCTCATTGCCATTGGATACCCAGTGTGGTGATTACTACTCTGCTCTCTATACAGTACCAACACAAAATGTGACTCCTAACACAGTGAACCAGCAACCA	in-frame	intra-chromosomal
MDFIC	LINC01393	7	114979781	+	7	115031787	+	E	M	CGGCCACACAGGTCTGAGCAATGGAAATGGAATTCACCACGGGGCCAAACACGGATCCGCAGATAATCGCAAACTTTCAGCACCTGTTTCTCAAAAAATGCATAGAAAAATTCAGTCCAGCTTGTCTGTAAACAGCGATATCAGTAAGAAGAGCAAAGTAAATGCTGTCTTTTCCCAAAAGACAGGCTCTTCACCTGAAG	GTGATACGAAGCCTTCTGAAGATTTGAATCAAGGAAATGGTGAGATCAAATTTATATTTTGATCACATTTTTATGGGGGCAGCAGTATGGATGATGAACTCGAGGAGATGAAGAATGAACTTGGATAGGCAGTTGAAAGGTTTTCCATTCATTTACAAACACAAAAGATGGTGAGGACCTGATTTAACACATTGGCTGTA	NA	read-through
MED13L	UBC	12	116237470	-	12	124914450	-	E	M	TTTGGAGGGCATGGGGACTGTGGACCCATAATTTCAGCCCCAGCCCAAGATGATCCAATTCTGTTAAGTTTCATCCGCTGTCTGCAAGCTAACCTGCTTTGTGTATGGCGTCGTGATGTCAAACCAGATTGCAAAGAGTTATGGATATTCTGGTGGGGAGATGAACCCAACCTAGTGGGTGTAATACATCATGAACTGCA	GGAGCGCAGCAAAATGGCGGCTGTTCCCGAGTCTTGAATGGAAGACGCTTGTGAGGCGGGCTGTGAGGTCGTTGAAACAAGGTGGGGGGCATGGTGGGCGGCAAGAACCCAAGGTCTTGAGGCCTTCGCTAATGCGGGAAAGCTCTTATTCGGGTGAGATGGGCTGGGGCACCATCTGGGGACCCTGACGTGAAGTTTGT	NA	intra-chromosomal
MED13L	UBC	12	116277060	-	12	124913774	-	E	E	CTCCCCCGGCGGCGGCGGCGGCCCGGCCGCCCCGCGCTCCCCGGCGAGGCGCCGCCGCCCGGCCCGGCCTCGCCTCGGACGCCTCGCTCCGACATGCCCCGCTCTGGCGGCCGGGCTCGCGGAGGATCATGACTGCGGCAGCGAACTGGGTGGCGAACGGGGCGAGCCTGGAGGATTGTCACTCCAACCTCTTTTCGCTG	ACAATGCAGATCTTCGTGAAGACTCTGACTGGTAAGACCATCACCCTCGAGGTTGAGCCCAGTGACACCATCGAGAATGTCAAGGCAAAGATCCAAGATAAGGAAGGCATCCCTCCTGACCAGCAGAGGCTGATCTTTGCTGGAAAACAGCTGGAAGATGGGCGCACCCTGTCTGACTACAACATCCAGAAAGAGTCCAC	NA	intra-chromosomal
MED13L	UBC	12	116277061	-	12	124913902	-	E	M	CCTCCCCCGGCGGCGGCGGCGGCCCGGCCGCCCCGCGCTCCCCGGCGAGGCGCCGCCGCCCGGCCCGGCCTCGCCTCGGACGCCTCGCTCCGACATGCCCCGCTCTGGCGGCCGGGCTCGCGGAGGATCATGACTGCGGCAGCGAACTGGGTGGCGAACGGGGCGAGCCTGGAGGATTGTCACTCCAACCTCTTTTCGCT	GGCGAGTGTGTTTTGTGAAGTTTTTTAGGCACCTTTTGAAATGTAATCATTTGGGTCAATATGTAATTTTCAGTGTTAGACTAGTAAATTGTCCGCTAAATTCTGGCCGTTTTTGGCTTTTTTGTTAGACAATGCAGATCTTCGTGAAGACTCTGACTGGTAAGACCATCACCCTCGAGGTTGAGCCCAGTGACACCATC	NA	intra-chromosomal
MED22	SURF6	9	133339356	-	9	133334601	-	M	E	TCAGATTTCTTCAGTTGTTCCCCAAATAGTTTTTTTAATGCCTATTTTTTTTCTTTCTAGTCCAGAGGTCTTTTATTTTTTTAACACCCACGATGCCATGAATTCATAGGGAAGAGGTTCCAGCAGCTCAGGCTCCTTCCCATTGGTTCTCACAGTGTGCTGCTCTGGGTGGAGCAGGCTGGCGCTTCAGTTGAATCCAG	CTGGCAAAACTCAAGGCTCAGAAACTGCAGGGCCCCCAAAAAAGAAAAGGAAGAAAACACAAAAGAAATTCCGGAAGCGAGAAGAGAAGGCTGCTGAGCACAAGGCCAAGTCCTTGGGGGAGAAATCTCCAGCAGCCTCTGGGGCCAGGAGGCCTGAGGCAGCCAAAGAGGAAGCAGCTTGGGCTTCCAGCTCAGCAGGG	NA	intra-chromosomal
MED22	SURF6	9	133344125	-	9	133334601	-	E	E	GGCGAGTCCCTGATGAAGCTGGTGTCCGACCTCAAGCAGTTCCTGATCCTCAATGACTTCCCCTCCGTGAACGAGGCCATTGACCAGCGCAACCAGCAGCTGCGCACACTGCAGGAGGAGTGCGACCGGAAGCTCATCACGCTGCGAGACGAGATCTCCATTGACCTCTACGAGCTGGAGGAGGAGTATTACTCGTCCAG	CTGGCAAAACTCAAGGCTCAGAAACTGCAGGGCCCCCAAAAAAGAAAAGGAAGAAAACACAAAAGAAATTCCGGAAGCGAGAAGAGAAGGCTGCTGAGCACAAGGCCAAGTCCTTGGGGGAGAAATCTCCAGCAGCCTCTGGGGCCAGGAGGCCTGAGGCAGCCAAAGAGGAAGCAGCTTGGGCTTCCAGCTCAGCAGGG	out-of-frame	intra-chromosomal
MED31	AIG1	17	6649982	-	6	143165082	+	E	E	GGTGGTGGGGGTGTTATGTAAATAGATCCTTTATATTAGGGGTAACAAATCACAGTTTAAGGATTGGTTTGACCTACAGATTTTTTTTTTTAATGCTTTTCAGTTCTTGCCCAAAGAGGTTACTTCAAAGACAAAGCTTTTGTTAATTATCTTAAATACTTGCTTTACTGGAAAGACCCAGAATATGCCAAGTATCTAAA	TTTGTTGTAGCAGTGTTCTGGATCATTTATGCCTATGACAGAGAGATGATATACCCGAAGCTGCTGGATAATTTTATCCCAGGGTGGCTGAATCACGGAATGGTGAGTGGATTAAAACAAACGGCTTTCTTTTATTTTAAAAAATCTATTAAATAGCTATGATCTGCTATTTAGACCTTCCATAGAATTTGCCTAAAAAG	out-of-frame	inter-chromosomal
MED31	KIAA0753	17	6650356	-	17	6628741	-	E	E	TCCTAGTTTAGGAAGACCATCTCAACATTAGTCAGGTTTCTTTATTGCTCTTTCCTTACTACAAATCAGTATTATATACAGTGACCTTTGTTTTCCATGATTTTTGCTGTCTTGTCTCCTAGATGATGCTGGAAATCGACTTCGGTTTCAGTTGGAGTTGGAATTTGTGCAATGTTTAGCCAACCCAAATTACCTTAATT	AACCAGCTGCAGTTTAATAGGAATGTTCCTACACATTCAAGCAACTTGGCGATCCGATATTCTTGCCCACATGCCATTAGAATTGAAAAACTGAAGCACTCATACAATGAATCATACCATTGTAAAGATGCAGATTGTAGAGTTGGTCCTGACCTGGGCAGTTCTGTTTCATTTTCCGTCATATCCCAAGAGAGACTTAG	out-of-frame	intra-chromosomal
MEGF9	UBQLN1	9	120659374	-	9	83686155	-	E	E	TATGTATGTAACTGCTCTGTGGTTGGAAGCCTGAATGTGAATCGCTGCAACCAGACCACAGGGCAGTGTGAGTGTCGGCCAGGTTATCAGGGGCTTCACTGTGAAACCTGCAAAGAGGGCTTTTACCTAAATTACACTTCTGGGCTCTGTCAGCCATGTGACTGTAGTCCACATGGAGCTCTCAGCATACCGTGCAACAG	TTTAAGGAAGAAATCTCTAAACGTTTTAAATCACATACTGACCAACTTGTGTTGATATTTGCTGGAAAAATTTTGAAAGATCAAGATACCTTGAGTCAGCATGGAATTCATGATGGACTTACTGTTCACCTTGTCATTAAAACACAAAACAGGTATGGTTTTGGAAGATGTACAGCTTTAAAATTGTGGATAAATGTTCG	out-of-frame	intra-chromosomal
METRNL	CTDSP1	17	83085323	+	2	218401564	+	E	E	TTATTTGGAAAAAACTGGAGAACTGAGACTGCTGGTACCAGACGGGGACGGCAGGCCCGGCCGGGTGCAGTGTTTTGGCCTGGAGCAGGGCGGCCTGTTCGTGGAGGCCACGCCGCAGCAGGATATCGGCCGGAGGACCACAGGCTTCCAGTACGAGCTGGTTAGGAGGCACAGGGCGTCGGACCTGCACGAGCTGTCTG	GTGACCAGAAGTCAGCAGCTTCCCAGAAGCCCCGAAGCCGGGGCATCCTCCACTCACTCTTCTGCTGTGTCTGCCGGGATGATGGGGAGGCCCTGCCTGCTCACAGCGGGGCGCCCCTGCTTGTGGAGGAGAATGGCGCCATCCCTAAGGTGCGTGGGGGCCAGGTGGGGCCACGGGGGCACCTGGACTCAGTCTTCAGG	in-frame	inter-chromosomal
METRNL	RNF166	17	83085323	+	16	88699732	-	E	E	TTATTTGGAAAAAACTGGAGAACTGAGACTGCTGGTACCAGACGGGGACGGCAGGCCCGGCCGGGTGCAGTGTTTTGGCCTGGAGCAGGGCGGCCTGTTCGTGGAGGCCACGCCGCAGCAGGATATCGGCCGGAGGACCACAGGCTTCCAGTACGAGCTGGTTAGGAGGCACAGGGCGTCGGACCTGCACGAGCTGTCTG	GTGACCCTGGCAAAGATGAGAGTGCACATTTCGTCCTGCCTGAAGGTCCAGGAGCAGATGGCCAACTGCCCCAAGTTCGTCCCCGTGGTGCCCACATCACAGCCTATCCCCAGGTAGGCACGCTGCCGGGCAAGGGAGAGGAACTGTCCTCGGCGGTTTCCTCGTTCTGGGAGCAAGCGCAGTGCCCCATCCCAGAGAGG	out-of-frame	inter-chromosomal
MFSD14C	ZNF782	9	96918643	-	9	96861603	-	E	E	CTTTGTCTCAATACAGAAGTTTTCATGGGCTGAGCTGCTGAGTTCAGCCTGGGAACTGAGGCCAACAAGGGAGTCTCCTCGGCACACAAGTTTGAAAGAAGTCCTGGTGACTTCAAGCTCAGAACCATGGACGGCAGGGCTCCCTCTGGATGTGGAATTCTCCGTCCCTTTCCAGGGAGGGAACAAAGCCCACAGCACCG	GATCTCACTTTGTCACTCAGGTTGGAGTGCAGTGGCACAATCACAGTTCATTGCAGCCTCAACCTCCTGGGCTCAGGTAATTTTTGCCCTTAATTCTCCCAAACAGCTGAAACTACAGGCACATGCCCCCATGCCTTGCTAATGTGTCTTCTTTTGAGAAATGTGTATTCAGATATTTTGCCCATTTTAAAAATCAGATG	NA	read-through
MFSD2B	FAM228B	2	24033257	+	2	24080876	+	E	E	TAATCAACTGGACTTCAGTTTTAAGGAGCTCTTTGCTGCATTATTTAACACAACTAAAAAATCCGAACAAAACAGCCTTATTTTTCCTTTTGTTCTACTCTTTCCTCAGGGTTCTTCATCACTAGGAACTGGCTCTCCTAGAATACAACTAATAACACTAAAAGGATGATGGACAGCAGCCTGAGAGACACAATCTGACG	CAGCTGCTCCAAGCTTTTCTGCCATTTGAAGCTTCTTCTGGGAGCCAGCTGTGACCAGAGGAATAGCTCCAGCCATCCGGGTGAGTTGGATAGCAGCTGTGCCCACACCACTCAGTCCTGCATGGATTAGCACATAGTCTCCAGCCTGAACATTTCCTGTGACAGAAAGTACAGGGTTCTCTTTACTTTGCAACTGCTAC	NA	intra-chromosomal
MFSD2B	FAM228B	2	24033257	+	2	24080879	+	E	E	TAATCAACTGGACTTCAGTTTTAAGGAGCTCTTTGCTGCATTATTTAACACAACTAAAAAATCCGAACAAAACAGCCTTATTTTTCCTTTTGTTCTACTCTTTCCTCAGGGTTCTTCATCACTAGGAACTGGCTCTCCTAGAATACAACTAATAACACTAAAAGGATGATGGACAGCAGCCTGAGAGACACAATCTGACG	CTGCTCCAAGCTTTTCTGCCATTTGAAGCTTCTTCTGGGAGCCAGCTGTGACCAGAGGAATAGCTCCAGCCATCCGGGTGAGTTGGATAGCAGCTGTGCCCACACCACTCAGTCCTGCATGGATTAGCACATAGTCTCCAGCCTGAACATTTCCTGTGACAGAAAGTACAGGGTTCTCTTTACTTTGCAACTGCTACACA	NA	intra-chromosomal
MFSD2B	FAM228B	2	24033257	+	2	24095141	+	E	E	TAATCAACTGGACTTCAGTTTTAAGGAGCTCTTTGCTGCATTATTTAACACAACTAAAAAATCCGAACAAAACAGCCTTATTTTTCCTTTTGTTCTACTCTTTCCTCAGGGTTCTTCATCACTAGGAACTGGCTCTCCTAGAATACAACTAATAACACTAAAAGGATGATGGACAGCAGCCTGAGAGACACAATCTGACG	TTAAAAGTTTAACAACCGGAACAGCTCCAGTCTGCAGCTCCCAGCGTGATCGACGCAGAAGACAGGTGATTTCTGCATTTCCGACTGAGGTAACTGATTCATCTCACTGGGACTGGTTTGACAGTGGGTGCAGCCCACGGATGGGGAGCTGAAGCAGGGCAGGGCGTCACCTCACCCTGGAAGTGCAAGGGGTCAGGGGA	NA	intra-chromosomal
MFSD2B	FAM228B	2	24060926	+	2	24076613	+	E	M	AAGGCATTCCATTTTAGACATGTGGAATCTGAATTGGGAGTTTACTCATGACCACAGCTCTATTGCACCCGATTCTTGCTTTGACAGGAATGCTCCAAAATGGGAAGAAGTTTGATTCATCCAGAGACAGAAACAAACCTTTCAAGTTCAGAATTGGCAAACAGGAAGTCATCAAAGGTTTTGAAGAGGGTGCAGCCCAG	CAGGTGAGTAACTGGGGAGCGGAGGAGGCGGGGCTTGAGCAGGGTTATGACAGGTAGGGCGGGACCCAGGTGAGTAGCGGGAGGGGGCGGGGCCTGAGGAGGGTGCGGAGAGCTGGGGTGGGGCCCAAGTGAGTATCCGGGAGGGAGCCGGGCCTGAGCAAGGCGGTGAGCTGGGGCGGGACCCAAGTGAGTAATGGAAG	NA	intra-chromosomal
MFSD2B	FAM228B	2	24060926	+	2	24080876	+	E	E	AAGGCATTCCATTTTAGACATGTGGAATCTGAATTGGGAGTTTACTCATGACCACAGCTCTATTGCACCCGATTCTTGCTTTGACAGGAATGCTCCAAAATGGGAAGAAGTTTGATTCATCCAGAGACAGAAACAAACCTTTCAAGTTCAGAATTGGCAAACAGGAAGTCATCAAAGGTTTTGAAGAGGGTGCAGCCCAG	CAGCTGCTCCAAGCTTTTCTGCCATTTGAAGCTTCTTCTGGGAGCCAGCTGTGACCAGAGGAATAGCTCCAGCCATCCGGGTGAGTTGGATAGCAGCTGTGCCCACACCACTCAGTCCTGCATGGATTAGCACATAGTCTCCAGCCTGAACATTTCCTGTGACAGAAAGTACAGGGTTCTCTTTACTTTGCAACTGCTAC	NA	intra-chromosomal
MFSD2B	FAM228B	2	24060926	+	2	24080879	+	E	E	AAGGCATTCCATTTTAGACATGTGGAATCTGAATTGGGAGTTTACTCATGACCACAGCTCTATTGCACCCGATTCTTGCTTTGACAGGAATGCTCCAAAATGGGAAGAAGTTTGATTCATCCAGAGACAGAAACAAACCTTTCAAGTTCAGAATTGGCAAACAGGAAGTCATCAAAGGTTTTGAAGAGGGTGCAGCCCAG	CTGCTCCAAGCTTTTCTGCCATTTGAAGCTTCTTCTGGGAGCCAGCTGTGACCAGAGGAATAGCTCCAGCCATCCGGGTGAGTTGGATAGCAGCTGTGCCCACACCACTCAGTCCTGCATGGATTAGCACATAGTCTCCAGCCTGAACATTTCCTGTGACAGAAAGTACAGGGTTCTCTTTACTTTGCAACTGCTACACA	NA	intra-chromosomal
MFSD2B	FAM228B	2	24060926	+	2	24095141	+	E	E	AAGGCATTCCATTTTAGACATGTGGAATCTGAATTGGGAGTTTACTCATGACCACAGCTCTATTGCACCCGATTCTTGCTTTGACAGGAATGCTCCAAAATGGGAAGAAGTTTGATTCATCCAGAGACAGAAACAAACCTTTCAAGTTCAGAATTGGCAAACAGGAAGTCATCAAAGGTTTTGAAGAGGGTGCAGCCCAG	TTAAAAGTTTAACAACCGGAACAGCTCCAGTCTGCAGCTCCCAGCGTGATCGACGCAGAAGACAGGTGATTTCTGCATTTCCGACTGAGGTAACTGATTCATCTCACTGGGACTGGTTTGACAGTGGGTGCAGCCCACGGATGGGGAGCTGAAGCAGGGCAGGGCGTCACCTCACCCTGGAAGTGCAAGGGGTCAGGGGA	NA	intra-chromosomal
MFSD6	GLS	2	190437561	+	2	190900564	+	E	E	GTGCAGTATGGCTCAGTGCTGTTTGTGGCTTGGTTCATGGGTTTTGGATATGGCTTCGTGTTCACCTTTCTCTACTGGCATTTGGAAGACCTCAATGGAACTACAACCCTCTTTGGGGTCTGTTCAGTCCTGAGTCATGTGTCTGAGCTGACAGCATATTTTTTTAGTCACAAGCTTATTGAATTGATCGGCCACATCAG	ATGTGTTCAGAGCAACATTGTTTTGTTGACACAAGCATTTAGAAGAAAGTTTGTGATTCCTGACTTTATGTCTTTTACCTCACACATTGATGAGTTATATGAAAGTGCTAAAAAGCAGTCTGGAGGAAAGGTAATGCTTTTGATGTACATATTTTCATAACCGAATCACTTAATAAATTCAGCTTAATTTGAGGTCTAGA	in-frame	intra-chromosomal
MIATNB	LINC01422	22	26778585	+	22	26861982	+	E	E	ATGACTTCTGAGGTTATGCCGTGAAAGACTTGCAGCTTTTATCTCATCCTCTTGGATCCCTTTTCCTCAGGGAAGCCATGTGAGGAGGACATCTGAGCAGCCCTGTGGAGAGGCCCCCAGCCAACAGCCAGCATGAACTTGCTGGGCATGTGAGTGCACCACCTTGAAAGTAGAGCCTCAACCCCTGGTCAAGCCATCAG	GGTCCAGCTATGTACAAACTGAATCAAGATTCTATGTACATCAGAATCAAGAGAGAGTGAGTTCTTGACATCACGGAGCGGTCTACATTCTAGTTCATGCGGTGGACCTGCTGGGTGGCCTCAGGTAAGAGACTCATTTCCCTTATCTATAAATTGAGAATCCTAACTCTTTCCCCTAATCAAACCCAGCTGGTAAATTC	NA	intra-chromosomal
MICAL2	UBB	11	12110726	+	17	16381902	+	E	E	TGGCCGCGCCGCTGTCGGGGGCGTTCCCCAGCCCGGTCCACCGCGCGGCGCAGAACCGCAGGCGCTCGGCTGGCTAAGCCTGCGCCGGGCCGCCTCGCTCGCTCCCAGCTCTGTCAGTGGCCCGCGGGGCCCGATCGCTGCGCCCGCGGCCAGGGCCGAGGCAGGCCTGACCCGGGGCCGGGCAGCCCGCGCGACTTTCG	GTCAAAATGCAGATCTTCGTGAAAACCCTTACCGGCAAGACCATCACCCTTGAGGTGGAGCCCAGTGACACCATCGAAAATGTGAAGGCCAAGATCCAGGATAAGGAAGGCATTCCCCCCGACCAGCAGAGGCTCATCTTTGCAGGCAAGCAGCTGGAAGATGGCCGTACTCTTTCTGACTACAACATCCAGAAGGAGTC	NA	inter-chromosomal
MIDN	SBNO2	19	1250529	+	19	1127765	-	E	E	CGGCGCGGGGCCCCCGGCGGCGCCTGCGAGCTGGGCCCGGCGGCCGAGGCGGCGCCCATGAGCCTCGCCATCCACAGCACCACGGGCACCCGCTACGACCTGGCCGTGCCGCCCGACGAGACGGTGGAGGGGCTGCGCAAGCGGTTGTCCCAGCGCCTCAAAGTGCCCAAGGAGCGCCTGGCTCTTCTCCACAAAGACAC	GACTCCTCCTATTTTGAGGACTTCTCCAACATCTCCATCTTCTCCTCGTCCGTGGACTCCCTGTCGGACATCGTGGACACGCCCGACTTCCTGCCGGCTGACAGCCTCAACCAGGTGTCCACCATCTGGGACGATAACCCTGCCCCCTCCACCCACGATAAGGTCAGTGCGCCCGGTGCCCCCAGCCAGCCCCGACCCAC	out-of-frame	intra-chromosomal
MINPP1	NUTM2B-AS1	10	87521169	+	10	79724012	-	E	E	TATTAAATCAGGGAATCTTGTTATATTTTTGAAAATATATTAGAAATTATTTTTGAATTTTTTTAGGTATTAGAATATTTAAATGATCTGAAACAATATTGGAAAAGAGGATATGGGTATACTATTAACAGTCGATCCAGCTGCACCTTGTTTCAGGATATCTTTCAGCACTTGGACAAAGCAGTTGAACAGAAACAAAG	GCTGTTGTACAGTGGCCTGATTATAGCTCACTGTAGCCTCGAAATTCTGGGCTGAAATGATCCTCCTGCCTCAGCCTCCAAAGTAGCTGAGACTAGAGGTATGTGTCACCACACCCATCTAAATTTTATATATTTTTTCTAGAGACAAGGGTATGTAGCCCAGGTATTTGACCCTCCAAATCTGATGTTGAAATTGGATA	NA	intra-chromosomal
MINPP1	NUTM2B-AS1	10	87521169	+	10	79766324	-	E	E	TATTAAATCAGGGAATCTTGTTATATTTTTGAAAATATATTAGAAATTATTTTTGAATTTTTTTAGGTATTAGAATATTTAAATGATCTGAAACAATATTGGAAAAGAGGATATGGGTATACTATTAACAGTCGATCCAGCTGCACCTTGTTTCAGGATATCTTTCAGCACTTGGACAAAGCAGTTGAACAGAAACAAAG	GCAACGTGTTGGACCTTCCGGAGCTTCTCAGAAGACAGAGGGTTTTCTTTTGAGGTAAATTTGATAGTACATTTTGATAGTACGGGAGGCGATACGGCATGGTGACAGAAAAGCGCCGGCTTGGTTAGCAGGACCACCTGGCAGGGCTGCAGGCTGTGCCACTTACCAGGCAGGGGACCTTGGGCCAGCTGCTTGGCCTC	NA	intra-chromosomal
MINPP1	NUTM2B-AS1	10	87521169	+	10	79806108	-	E	M	TATTAAATCAGGGAATCTTGTTATATTTTTGAAAATATATTAGAAATTATTTTTGAATTTTTTTAGGTATTAGAATATTTAAATGATCTGAAACAATATTGGAAAAGAGGATATGGGTATACTATTAACAGTCGATCCAGCTGCACCTTGTTTCAGGATATCTTTCAGCACTTGGACAAAGCAGTTGAACAGAAACAAAG	GTGAAAAATTCCCTCTCGTACTTTAGTTCTGTGGATCCAAAATTTATAGCATTCTTCTACCACCACAGGGGTGAGTATATAATAAAAAATGTCAGTTATTCGAGTATGTAAGAAACTTGAAAGTCATCACTCCCATCCTTACAACAAGAAAAATGCTGAACAAACAGACTATCAACAACTCATTTTAGATCCATTAGAGG	NA	intra-chromosomal
MKNK2	AKAP8L	19	2040134	-	19	15397855	-	E	E	GGGCGCTTGGCTCCCGGGGCACCCAGGTGCACTCCTGGTCTCCGGTGGGGTCCTGGTGATGGGATGGGCATGGCATCCCTTGGCCAGACACCCCACCCAGCGCCCCAGGCGGCCCCAGCTGCTCTCCAGCCCTGCCCCCGCCCACTCTCGTTGCAGTGCGCCCCGGAGAACACCTTGCCCACTCCCATGGTCCTGCAGAG	GATCCAGTTTGTGTGTTCTCTGTGCAAATACCGGACCTTCTATGAGGACGAGATGGCCAGCCATCTTGACAGCAAGTTCCACAAGGAACACTTTAAGTACGTAGGCACCAAGCTCCCTAAGCAGACGGCTGACTTTCTGCAGGTGAGCCTTGGAGTAACACAGCCGCTCTTAGTTTCTTGGACCCCTGAGAACATAAGGC	in-frame	intra-chromosomal
MKRN1	UBB	7	140454603	-	17	16381902	+	M	E	TTTGCCTTATAAACAACAGGATAGAAGATACTGCTCGACAGTGCCATCCCTATCATGGCCTTGTTTTTTACAGGCCCAACGAAGGAACCACTTCTGGGAACTCATTGAGGAAAGAGAGAACAGCAACCCCTTTGACAACGATGAAGAAGAGGTTGTCACCTTTGAGCTGGGCGAGATGTTGCTTATGCTTTTGGCTGCAG	GTCAAAATGCAGATCTTCGTGAAAACCCTTACCGGCAAGACCATCACCCTTGAGGTGGAGCCCAGTGACACCATCGAAAATGTGAAGGCCAAGATCCAGGATAAGGAAGGCATTCCCCCCGACCAGCAGAGGCTCATCTTTGCAGGCAAGCAGCTGGAAGATGGCCGTACTCTTTCTGACTACAACATCCAGAAGGAGTC	NA	inter-chromosomal
MKRN1	UBB	7	140454678	-	17	16381902	+	M	E	CAGAGGGGAGGAAGTGGTAAATGGAAACCCTAACTAAGAAGTCTGGTTCGTCATGCCCTCTGGTGTGCTGGACGTTTTGCCTTATAAACAACAGGATAGAAGATACTGCTCGACAGTGCCATCCCTATCATGGCCTTGTTTTTTACAGGCCCAACGAAGGAACCACTTCTGGGAACTCATTGAGGAAAGAGAGAACAGCA	GTCAAAATGCAGATCTTCGTGAAAACCCTTACCGGCAAGACCATCACCCTTGAGGTGGAGCCCAGTGACACCATCGAAAATGTGAAGGCCAAGATCCAGGATAAGGAAGGCATTCCCCCCGACCAGCAGAGGCTCATCTTTGCAGGCAAGCAGCTGGAAGATGGCCGTACTCTTTCTGACTACAACATCCAGAAGGAGTC	NA	inter-chromosomal
MLYCD	OSGIN1	16	83912367	+	16	83957640	+	E	E	GGCTGCAGAGCGGCCAGGCCACCCTTAGAACCATCGTTGGTGTTTTCCAGGCAATCGTGAAGGAACATCCTCCATCAGAAACAGAAGAGAAGAACAAAATCACTGCTGCGATCTTTTATTCCATCAGCTTGACCCAGCAGGGACTCCAAGGGGTGGAGCTGGGAACATTCCTCATAAAGCGAGTCGTCAAGGAGTTGCAG	GTCCGCTGCCAGCCCCAAGCCCCCCACCAGCCATGAGCTCCTCCAGAAAGGACCACCTCGGCGCCAGCAGCTCAGAGCCCCTCCCGGTCATCATTGTGGGTGAGTGTCAGGCCCCAGCCAGGGAGGGGCTCCGCTGAGCCTTCCGGGTACCCCCCAGGTCTGAGGGCAGGAGCTGGGCAAGTCCAGGCCTGGTGTCTTTT	out-of-frame	read-through
MMP24OS	EDEM2	20	35216748	-	20	35142478	-	E	E	AGAGTTCTTTTTTATTTTTACTTGTATTTTTATTTTTTTCCAATCATATTCTTTCTAATTATTTTTATTTTTTTAGAGACAGGATCTCACTCTGTCACCCAGGCTGGAGTGCACTGGCATGATCATAGCTCACTGCAACCTCAAACTCCTGGGCTCGAGCGATCCTCCCACCTCAGTCTCCTGAGTAGCTATGACTACGG	ATTTTGGGGAATGTCTCAGAATTCCAAAGAGTGGTTGAAGTGCTCCAGGACAGCGTGGACTTTGATATTGATGTGAACGCCTCTGTGTTTGAAACAAACATTCGAGGTAAGGGCTGCTCTCTAGGACCTTTAAAAGAAAAAAGAGTGTGAAGTTGCCTCTGTAAACCAAGAAGTGGTAAATAGGATTTTAAGGACTGACC	NA	can't get ensembl id
MMP24OS	EDEM2	20	35272005	-	20	35142478	-	E	E	GCCCTCGAGCCCTGTGAAAAAGTGGCTTTGAAACATGCATGCCCATCATTGCTTTTCAGATTGGGTAACTCAAGGCGTCCCTGGAGTACACTGAGGATAAGTGTTTGAGAAATGCTGTCTGAAGGAATGAAGTCAGTCTATGACAACGTCTCTCTGCCGTGAATCATTCCTGCAGATGAAAAAGTGTGACTTGGCAGCTG	ATTTTGGGGAATGTCTCAGAATTCCAAAGAGTGGTTGAAGTGCTCCAGGACAGCGTGGACTTTGATATTGATGTGAACGCCTCTGTGTTTGAAACAAACATTCGAGGTAAGGGCTGCTCTCTAGGACCTTTAAAAGAAAAAAGAGTGTGAAGTTGCCTCTGTAAACCAAGAAGTGGTAAATAGGATTTTAAGGACTGACC	NA	can't get ensembl id
MNDA	SFSWAP	1	158844122	+	12	131714822	+	E	E	CTCCATTAACAGGAAAATTAAACTACTTTCAGAAAAGAAAAACTCCAAACAAAGAAAAGACTGAAGCCAAAAGGAATAAGGTGTCCCAAGAGCAGAGTAAGCCCCCAGGTCCCTCAGGAGCCAGCACATCTGCAGCTGTGGATCATCCCCCACTACCCCAGACCTCATCATCAACTCCATCCAACACTTCGTTTACTCCG	AGGAAGAATACAAGCGATTGAGTGAAGCACTAGCAGAGGATGGGAGCTACAATGCCGTGGGGTTCACTTACGGTAGCGACTATTACGACCCGTCAGAGCCGACGGAGGAGGAGGAGCCTTCCAAACAGAGAGGTGAGTGGGGAGCTGCCTGGACTGCTGGTGTAGGGCTACACGTGTACGCACAGGCTGCATGCACCGTG	out-of-frame	inter-chromosomal
MNT	LINC01578	17	2400640	-	15	92885515	+	E	E	CTGCGCCGCCCAGCCCTGTCGCCCCCCGGAGGTGATCCCTCCCTCCTGCCTGCCCGCCAGCCTGACCTGTGCCCGGCTCGCGGGCCGCAGCCTCGGCCCCGGCGCGCCCCCGGCAGCTCTCGGCGCGATGAGCATAGAGACGCTACTGGAGGCGGCCCGCTTCCTGGAATGGCAAGCGCAGCAACAACAGAGAGCACGTG	GTGACTTAAGAGATTAAAATTAATTTGGTTGCTGTTGGTTCTGAACAAATAATGAGTTCTTTTATTTGAGGTAAGAGTGGGTTAATTTTTATTGTTTTGACAAAAATTAGCTTATTAGGCTTTTGTTTTATCTTTAATAATTTACATTTCAATTAATGAATGGGTATCATTTTTAAAAGTTGTGATTATGAATATGAGTA	NA	inter-chromosomal
MOB3A	SBNO2	19	2085175	-	19	1149442	-	E	E	AGTGTTGCAGCAGGGGAATTTGTCATTTCACCTTTCATTTCTCTAGAAGTTTCCAAGGGTCACTTGTGTCTCGTCCGTGGGAAGACCGGGGGAGCCCAGAAGGCCTTGGTGTGGAATTCTGAGAGCTGATTCCTGCCTTGTCTTCTCCACTGTTCCTGGAGGAATCCGAGAAGAGCAGAGCGGAGGGAGCCCCAGACACG	AGCGCCATGCTGCACTGCCCCTACTGGAACACCTTCTCGCTGCCGCCATACCCTGCCTTCTCCAGCGACAGCCGGTGAGTACCGGGACCCTCCCCGCCTGGCCCCCAGGCTTGCTCATTCTGAAGTCACAGTTACAAACGGAGTTCTGGGTGCAGGGCGCGAGGGCCCAAAGTCTTGTTGAGGGGTTTGGAGGGTGGTGT	NA	intra-chromosomal
MPP1	GUK1	X	154778684	-	1	228148666	+	E	E	AATGGACCCCATCCCTCTAAAGCCTGCCCTCCTTTGCCTTCAACTGTATATGCTGGGTATTTCATTTGTCTTTTTATTTTGGAGAAAGCGTTTTTAACTGCAACTTTCTATAATGCCAAAATGACACATCTGTGCAATAGAATGATGTCTGCTCTAGGGAAACCTTCAAAAGCAATAAAAATGCTGTGTTGAAATGCCAA	AAATCAAGAAAGCTCAAAGGACCGGCGCCTGAGGCTTGCTGTCTGTTCTCGGCACCCCGGGCCCATACAGGACCAGGGCAGCAGCATTGAGCCACCCCCTTGGCAGGCGATACGGCAGCTCTGTGCCCTTGGCCAGCATGTGGAGTGGAGGAGATGCTGCCCCTGTGGTTGGAACATCCTGGGGTGACCCCCGACCCAGC	NA	inter-chromosomal
MRE11	PCNX1	11	94485924	-	14	71036065	+	E	E	TAAAACATACTAATTTTAACACCTTTTTCTGTTGATCAGGTGGATTTTATTTTGTTAGGTGGTGATCTTTTTCATGAAAATAAGCCCTCAAGGAAAACATTACATACCTGCCTCGAGTTATTAAGAAAATATTGTATGGGTGATCGGCCTGTCCAGTTTGAAATTCTCAGTGATCAGTCAGTCAACTTTGGTTTTAGTAA	AGTGAGCGATTACAGTCTGACCTGGTAGTATGCATTGTAATTGGTGTGCTGTATTTTGCTATTCATGTAAGCACAGTCTTCACAGTATTGCAGGTAAGGAATCATTTTCTCCTTTTATTTGTTTGTTTGTTTGAGACAGGGTCTCACTCTGTCACCCAGGCTGGAGTGCAGTGTTGCGATCACAGTTCATTCTAACCTTG	out-of-frame	inter-chromosomal
MRPL45	TP53I13	17	38306631	+	17	29568278	+	E	E	AGTTATTGAGTAAGTGGATGGACATGAATGGAGGTCAGTGTAGGCTGTGAATTATGGAATTGTAAGACCTTTAGAAGTAATACTCAGGCTTAATTTTACAGAATCCGGAGGATAAAAGACTATGATGCCAACTTTAAAATAAAGGACTTCCCTGAAAAAGCTAAGGATATCTTTATTGAAGCTCACCTTTGTCTAAATAA	GTCACACCGACAAATCTGAAGCGGGTTTGCCAGGGGAGTGTACCCGTCTCCCCAGCCTGGGCCACCCGGTCCACAGGGATTCCATTTCCGGCCTTACACTCCGCTCCACGATCTCATCCAGGCGCTGCAGCTGTGCAGCTGCTCTACAGACTGCAGGGACCTGCTGAGACGAATCCCCGGACGAGGAAAGGGGCCCCCCG	NA	intra-chromosomal
MTDH	CLK1	8	97713769	+	2	200861862	-	E	E	TACCTAATGAATGAAATTATTTCATAATAATTTTCTAAATAATGGACACATAACCATTTGGTTCTCTTTAATATTTTTGCTTTTAACCTAAGGTCTCAGATGATGATAAAGAAAAGGGAGAGGGAGCTCTTCCAACTGGGAAATCCAAAAAGAAAAAAAAGAAAAAGAAGAAGCAAGGTGAAGATAACTCTACTGCACAG	ATGAGACACTCAAAGAGAACTTACTGTCCTGATTGGGATGACAAGGATTGGGATTATGGAAAATGGAGGAGCAGCAGCAGTCATAAAAGAAGGAAGAGATCACATAGCAGTGCCCAGGAGAACAAGCGCTGCAAATACAATCACTCTAAAATGTGTGATAGGTAAGGAGGATACTTAAAATGTCTGAATATAACAATACA	in-frame	inter-chromosomal
MTG1	SCART1	10	133402773	+	10	133456237	+	E	E	CTGGCCTCTTCCTCACGGCACGGTGTCTTTGGGCTAGGACTGGAAGGGATGTGTTTGAACTTGGCAGGAACATAGATGTGGCTGTTTCCAGTGCTCACCTCGGCTGCTGCTTCCACAGGAACGGTGCTGGACCACCTGGTCGGGGAGGAGACCATGGCTGACTACCTGCTGTACACCCTCAACAAACACCAGCGCTTTGG	GTGGACCAGGTGCTCTGAGGCTGGCGTACAGACACAGCACGTGCGACGGAGTGGTGTTGGTCCGACACCACGGGGCATGGGGATACGTGTGCAACCAGGAGTGGACGCTGGCAGAGGCCTCTGTCGTGTGCAGGCAGCTGGGCTGCGGCCCTGCCGTGGGCGCCCCCAAGTATGTCCCGCTGCCTGGAGAGATGGCCCAG	NA	read-through
MTG1	SCART1	10	133402775	+	10	133467200	+	E	E	GGCCTCTTCCTCACGGCACGGTGTCTTTGGGCTAGGACTGGAAGGGATGTGTTTGAACTTGGCAGGAACATAGATGTGGCTGTTTCCAGTGCTCACCTCGGCTGCTGCTTCCACAGGAACGGTGCTGGACCACCTGGTCGGGGAGGAGACCATGGCTGACTACCTGCTGTACACCCTCAACAAACACCAGCGCTTTGGGT	CTGGGAAGATCCGAGGTATCTCCTGGAGAAGCCATCTATGATGTCATTGGGGAAATGCCGCCAGCAGGACTGTACGAGGAAATCATGGAGGCCGAGGCTGTGCTCCAAGATGAGGAGGACGGAAGTGTGGTGAAGGTGGACACAGAAGCCGCAGGTGGGTTTGTGCTCCAGCTCAGGGGTGAGCTCTGGGGTGGGCTACG	NA	read-through
MTG2	SYNE2	20	62202764	+	14	64128452	+	M	E	ACACAGTGAAACCCCGTCTCTACTAAAAATACAAAAAAATTAGCCAGGCGTGGTGGCGGTCACCTGTAGTCCCAGCTACTCGGGAGGCTGAAGCAGGAGAATGGCGTGAACCTGGGAGGCGGAGCTTGCAGTGAGCCGAGATCACACCACTGCACTCCAGCCTGAGCGACAGAGCAAGACTCCATCTCAAAAAAAAAAAA	AATGAAATAAAGAGATTATATCATCAGCTCATTAAGAGTAAGACATCTTTACAACAGTCTTTGAATGAAATCAGTGGGCAGAGTGTTGCTGAACAGCTTCAGGTAATCAAGTCAAAATAATTCAGACTGACTTAACTTTGAACCACAGAGCTTTGCATATAAGCCGTGCTTCTGAACTACTTTCCTTTGTGAGCAGCAGC	NA	inter-chromosomal
MTHFD2	GOLGA3	2	74198742	+	12	132791293	-	E	E	AATGGGTGGCGGAGGGAGGCGGGGCCTGCCACGAGGCCGCAGTATAACCGCGTGGCCCGCGCGCGCGCTTCCCTCCCGGCGCAGTCACCGGCGCGGTCTATGGCTGCGACTTCTCTAATGTCTGCTTTGGCTGCCCGGCTGCTGCAGCCCGCGCACAGCTGCTCCCTTCGCCTTCGCCCTTTCCACCTCGCGGCAGTTCG	GTGGAACACCTGCAGCAGGAGACTGCTGCTCTGAAAAAGCAAATGCAAAAAATAAAGGAACAGTTTCTCCAACAAAAGGTAAAAATCTGTTGTTGATTTCTTCACTTGAAACAAGCATATGAACAGAGTTTTCTGTGGTTTAATTGCTTAGCAATTCCAATGTCATTGAAGTTGAGAAGAAGGTAACATCTTGAGTTCTC	out-of-frame	inter-chromosomal
MTMR4	HSF5	17	58491631	-	17	58480267	-	M	E	AATGTATTTTGTGCTGGATGCTGCCACCTGAAGCTGCCCATTCCTGATCAGCAACTCTATGACCCAGTTCTCGTCTGTAACTCATGTTACGAACACATTCAAGTCTCTCGTGCCAGGGAACTCATGAGCCAACAGCTGAAGAAACCCATTGCTACAGCTTCCAGTTGAATGCCGGGGAGAAACCTGTCCAATTTTAGCAG	GACCAGTGGCTGTAGGACAATTTCACCGGTCATTTCGTCGAGATAGTTTGTCTCCTTACTCCTGTGTATCAACTCCATCCCACGACCACAGTACTTACCCTCTGAAAGGTTTAGATCGGACCCCAGTTCCTCATAGAATATGGCAGAACTCCCTTGGAATGCATCCTGGACAAGTGGAGACATCTCCCACATTTTCAGAT	NA	intra-chromosomal
MTURN	ZNRF2	7	30135298	+	7	30323642	+	E	E	GAGGGCGGGCGGCGGCGGGAGGCGGGCGCGGGGCCGCGATGGATTTCCAGCAGCTGGCCGACGTTGCGGAGAAATGGTGCTCCAACACGCCCTTCGAGCTCATCGCCACCGAGGAGACCGAACGCAGGATGGATTTCTACGCCGACCCCGGCGTCTCCTTCTATGTGCTGTGTCCGGACAACGGCTGCGGCGACAATTTT	GATTTAAGTGCCCTGTATGCTCAAAATTTGTATCCTCAGATGAAATGGATTTGCATCTTGTAATGTGTTTAACAAAGCCACGAATAACCTATAATGGTAAGTCCAATGGTTTAAAATAATATTTTAAGTTAGAATTAACTTACATTTTATGAATTTCATGTTTCAAGTATAATTTAAAAGGAGGGAAGGACATTGTTTTC	out-of-frame	intra-chromosomal
MTURN	ZNRF2	7	30146299	+	7	30323642	+	E	E	TGGCTTTTCTGAACTTCACACTGAGTGTAGTGACTGTGTGTCTTTGTTTTCTCCTTCCGTCGCCCGTGGGCACGCAGCACGTGTGGAGTGAGAGCGAGGACTGCCTGCCTTTCTTGCAGCTAGCACAGGATTACATCTCCTCCTGCGGCAAGAAGACGCTCCACGAAGTCCTGGAAAAAGTCTTCAAGTCTTTCAGACCT	GATTTAAGTGCCCTGTATGCTCAAAATTTGTATCCTCAGATGAAATGGATTTGCATCTTGTAATGTGTTTAACAAAGCCACGAATAACCTATAATGGTAAGTCCAATGGTTTAAAATAATATTTTAAGTTAGAATTAACTTACATTTTATGAATTTCATGTTTCAAGTATAATTTAAAAGGAGGGAAGGACATTGTTTTC	out-of-frame	intra-chromosomal
MUC20-OT1	WASHC4	3	195689438	+	12	105118446	+	E	E	GGGAACTCCGTACCAGAAGGAGGAATGAGGAACGCCTATTGATAAGGGGCAGAGTACATATAATATAATGCAAATATATATTTGCTTTTTCTTAAAACAGTACAAAGATAAAAATCTAAAGTGGTTGCTGTGGAGGACAGGGGTCAGTGGTGGAAGTGAGACCGAAATAGACTCTGAAGTAATATCTGGACTTTGAAATT	GAACTGTCTTGCTTTGTTACGAGGTGCTATGAAGTGGTGATGAACGTAGTCCACCAGTTGGCTGCCCTCTATATCAGTAACAAGTAATGGATTTTAGAAATATTTTTGCTTTTATAATAGAGATGCAGAAAATGTTCTTTCTAAAATTAATAACTTGTAATAGTTTTTCTTTCATTCAGCATTCTTTGAACACTTATGAT	NA	can't get ensembl id
MYRFL	RAB3IP	12	69825563	+	12	69755384	+	E	E	CAATTTGATGGCTGAAGATATGCTTCACTCCAATAAAAAGAAAATGAAGATTTTTCAAGAGCATTCGTAGGCTTCGAATCAAAAGGACAGTACTTATTTCCTGAGGTCTGATAACCGTTGTTTTATGAGGAAATAGTACTAGGATCACAGTACCATGGATGTGGTAGGCGAAAATGAGGCCCTGCAGCAGTTCTTTGAAG	GTTATCTTATGATGAGGCTTTTGCTATGGCTAATGATCCCTTGGAAGGCTTCCATGAAGTAAACCTTGCTTCACCTACTTCTCCGGACCTTCTTGGTGTGTATGAATCAGGAACTCAAGAGCAGACTACCTCACCAAGTGTCATCTACCGGCCACACCCTTCAGCTTTATCCTCTGTACCTATCCAGGCAAATGCATTAG	out-of-frame	intra-chromosomal
NAB1	XRCC5	2	190673152	+	2	216137088	+	E	E	ATTTTAATGATCATTATGAATATGTCATTTCTGGTGTTGGAGTTTCAGGGTATATGTTTTGGTGGAAGGTTATAGGCTGAGATGCCTTTGGAATAAAATCAGTTACTTTCTCAAGTTTTTTTTTTTTTTTCTCTCCCCTTTCCCTTAGGTCAAAATGTGGAGAAAGAGATGAATTATCCCCAAAGAGAATTAAAGTGGAG	GCAGCTGCAGTTGCACTTTCCTCCCTGATTCATGCTTTGGATGACTTAGACATGGTGGCCATAGTTCGATATGCTTATGACAAAAGAGCTAATCCTCAAGTCGGCGTGGCTTTTCCTCATATCAAGCATAACTATGAGGTAAAACCCAAAGTCTTAATGTTATTTTTTTTCTTCAGTTCCTTTATTCTAAGCAGTGTTTC	in-frame	intra-chromosomal
NADK	CCNG2	1	1779905	-	4	77158533	+	E	E	GCAAAATAACCCCGGGAGAAGTTACAGAGCTTAAGAAATCCCCCAAGTTCTCATGATCCTTGCTTCCCTTTCCAGTCACCCTTGGTGCCCTGTACTTCACTGTGGTCCTGAACTGAAGAGCTGTGTTTTTCAGGAAGACTTGGCCAGGCCGTGTTCCGTGTCTCTGGATTCAAGTCCCAGGAGTCCTGACCAGAGAGCAG	ATGAAGGATTTGGGGGCAGAGCACTTGGCAGGTCATGAAGGGGTCCAACTTCTCGGGTTGTTGAACGTCTACCTGGAACAAGAAGAGAGATTCCAACCTCGAGAAAAAGGGCTGAGTTTGATTGAGGCTACCCCGGAGGTAAGTTGGCAGAAAAGATAACTTGCTCAAGCAGCTGATGGGGCTTGGAGGAGGTAACCCCC	NA	inter-chromosomal
NADK	GLUL	1	1761952	-	1	182388750	-	E	E	TTGGCATCTTTCAAATTGCATGTATGCCTTACCGTGTAACCTCCTCTGTATCTGTGTCTGTCACTGCATGTCTGGTTTCAGGCCCTGGTGGCTCTGACACTGCCCTCTCCCCACAGGAGGACACGCTCTCTTCATGGGCCATGCCCGGTGACCACTTTTGGACCAAAGGCCTGTGTGCTGCAGAACCCCCAGACCATCAT	AACACCTTCCACCATGACCACCTCAGCAAGTTCCCACTTAAATAAAGGCATCAAGCAGGTGTACATGTCCCTGCCTCAGGGTGAGAAAGTCCAGGCCATGTATATCTGGATCGATGGTACTGGAGAAGGACTGCGCTGCAAGACCCGGACCCTGGACAGTGAGCCCAAGTGTGTGGAAGGTGAGACAGCAATGTGGAGTG	NA	intra-chromosomal
NADK	SSU72	1	1761952	-	1	1564916	-	E	E	TTGGCATCTTTCAAATTGCATGTATGCCTTACCGTGTAACCTCCTCTGTATCTGTGTCTGTCACTGCATGTCTGGTTTCAGGCCCTGGTGGCTCTGACACTGCCCTCTCCCCACAGGAGGACACGCTCTCTTCATGGGCCATGCCCGGTGACCACTTTTGGACCAAAGGCCTGTGTGCTGCAGAACCCCCAGACCATCAT	CAAACGGGGATTCAGCGTCCGATCCTTTGGAACAGGGACTCACGTGAAGCTTCCAGGACCAGCTCCCGACAAGCCCAATGTTTATGATTTCAAAACCACATATGACCAGATGTACAATGATCTTCTTAGGAAAGACAAAGAACTGTATCCCAGCGGGTTGCCCTTTAAAAACCCCCCGTGTGGTCCTCCCTGGAAGGTGT	in-frame	intra-chromosomal
NADK	SSU72	1	1779905	-	1	1564916	-	E	E	GCAAAATAACCCCGGGAGAAGTTACAGAGCTTAAGAAATCCCCCAAGTTCTCATGATCCTTGCTTCCCTTTCCAGTCACCCTTGGTGCCCTGTACTTCACTGTGGTCCTGAACTGAAGAGCTGTGTTTTTCAGGAAGACTTGGCCAGGCCGTGTTCCGTGTCTCTGGATTCAAGTCCCAGGAGTCCTGACCAGAGAGCAG	CAAACGGGGATTCAGCGTCCGATCCTTTGGAACAGGGACTCACGTGAAGCTTCCAGGACCAGCTCCCGACAAGCCCAATGTTTATGATTTCAAAACCACATATGACCAGATGTACAATGATCTTCTTAGGAAAGACAAAGAACTGTATCCCAGCGGGTTGCCCTTTAAAAACCCCCCGTGTGGTCCTCCCTGGAAGGTGT	NA	intra-chromosomal
NAMPT	B2M	7	106284828	-	15	44715423	+	E	E	CCCTCTCTCCGTTTCCCCCTCTCCCCCTCCTCCGCCGACCGAGCAGTGACTTAAGCAACGGAGCGCGGTGAAGCTCATTTTTCTCCTTCCTCGCAGCCGCGCCAGGGAGCTCGCGGCGCGCGGCCCCTGTCCTCCGGCCCGAGATGAATCCTGCGGCAGAAGCCGAGTTCAACATCCTCCTGGCCACCGACTCCTACAAG	GTACTCCAAAGATTCAGGTTTACTCACGTCATCCAGCAGAGAATGGAAAGTCAAATTTCCTGAATTGCTATGTGTCTGGGTTTCATCCATCCGACATTGAAGTTGACTTACTGAAGAATGGAGAGAGAATTGAAAAAGTGGAGCATTCAGACTTGTCTTTCAGCAAGGACTGGTCTTTCTATCTCTTGTACTACACTGAA	out-of-frame	inter-chromosomal
NAMPT	C16orf72	7	106284828	-	16	9102984	+	E	E	CCCTCTCTCCGTTTCCCCCTCTCCCCCTCCTCCGCCGACCGAGCAGTGACTTAAGCAACGGAGCGCGGTGAAGCTCATTTTTCTCCTTCCTCGCAGCCGCGCCAGGGAGCTCGCGGCGCGCGGCCCCTGTCCTCCGGCCCGAGATGAATCCTGCGGCAGAAGCCGAGTTCAACATCCTCCTGGCCACCGACTCCTACAAG	AAAGCGTGGATACCCATCAACGAAGTTTTGATATTGGAATTCAGATTGGCTATCAGCGACGCAATAAGGATGTGTTGGCTTGGGTTAAAAAACGCAGAAGAACTATTCGTCGAGAAGATTTGATCAGCTTCCTGTGTGGAAAAGTTCCTCCACCACGAAACTCTAGAGCTCCCCCAAGACTGACTGTAGTGTCCCCTAAC	out-of-frame	inter-chromosomal
NAMPT	KLF2	7	106284828	-	19	16326856	+	E	E	CCCTCTCTCCGTTTCCCCCTCTCCCCCTCCTCCGCCGACCGAGCAGTGACTTAAGCAACGGAGCGCGGTGAAGCTCATTTTTCTCCTTCCTCGCAGCCGCGCCAGGGAGCTCGCGGCGCGCGGCCCCTGTCCTCCGGCCCGAGATGAATCCTGCGGCAGAAGCCGAGTTCAACATCCTCCTGGCCACCGACTCCTACAAG	GTGAGAAGCCCTACCACTGCAACTGGGACGGCTGCGGCTGGAAGTTTGCGCGCTCAGACGAGCTCACGCGCCACTACCGAAAGCACACGGGCCACCGGCCATTCCAGTGCCATCTGTGCGATCGTGCCTTCTCGCGCTCCGATCACCTGGCGCTGCACATGAAACGGCACATGTAGCCGGGACGCCCCCGCCCACCTGCG	in-frame	inter-chromosomal
NAMPT	MIDN	7	106284828	-	19	1249890	+	E	E	CCCTCTCTCCGTTTCCCCCTCTCCCCCTCCTCCGCCGACCGAGCAGTGACTTAAGCAACGGAGCGCGGTGAAGCTCATTTTTCTCCTTCCTCGCAGCCGCGCCAGGGAGCTCGCGGCGCGCGGCCCCTGTCCTCCGGCCCGAGATGAATCCTGCGGCAGAAGCCGAGTTCAACATCCTCCTGGCCACCGACTCCTACAAG	ATCCTCCGAGCGGCGGCGACGGCTGTTGCTAAGGGAGGGGACGCGCGAGGAAGCGCGACCCGGGCGGCAGACGGCACCCAGCGCCACCAGCCGAGCGGCGCCCCCTCCCCAGGACCCTTAACCGCGCCGCGTCCCGGTCGCGCCCGCCGCCCTTTGAAGGAGAAGCAAGTGCCGTCCCCACCCCCGGAAGGCGCCCCCAG	NA	inter-chromosomal
NAMPT	PNRC1	7	106284828	-	6	89083753	+	E	E	CCCTCTCTCCGTTTCCCCCTCTCCCCCTCCTCCGCCGACCGAGCAGTGACTTAAGCAACGGAGCGCGGTGAAGCTCATTTTTCTCCTTCCTCGCAGCCGCGCCAGGGAGCTCGCGGCGCGCGGCCCCTGTCCTCCGGCCCGAGATGAATCCTGCGGCAGAAGCCGAGTTCAACATCCTCCTGGCCACCGACTCCTACAAG	GTTTTAAAATCAAAGATGGGAAAATCGGAGAAAATTGCCCTTCCCCATGGCCAGCTTGTTCATGGTATACACTTGTATGAGCAACCAAAGATAAACAGACAGAAAAGCAAATATAACTTGCCACTAACCAAGATCACCTCTGCAAAAAGAAATGAAAACAACTTTTGGCAGGATTCTGTTTCATCTGACAGAATTCAGAA	in-frame	inter-chromosomal
NAMPT	UBB	7	106284828	-	17	16381902	+	E	E	CCCTCTCTCCGTTTCCCCCTCTCCCCCTCCTCCGCCGACCGAGCAGTGACTTAAGCAACGGAGCGCGGTGAAGCTCATTTTTCTCCTTCCTCGCAGCCGCGCCAGGGAGCTCGCGGCGCGCGGCCCCTGTCCTCCGGCCCGAGATGAATCCTGCGGCAGAAGCCGAGTTCAACATCCTCCTGGCCACCGACTCCTACAAG	GTCAAAATGCAGATCTTCGTGAAAACCCTTACCGGCAAGACCATCACCCTTGAGGTGGAGCCCAGTGACACCATCGAAAATGTGAAGGCCAAGATCCAGGATAAGGAAGGCATTCCCCCCGACCAGCAGAGGCTCATCTTTGCAGGCAAGCAGCTGGAAGATGGCCGTACTCTTTCTGACTACAACATCCAGAAGGAGTC	NA	inter-chromosomal
NATD1	TMEM11	17	21253159	-	17	21198840	-	E	E	GCCGCCTGCGCCCGCGCTCCAGCCCCGCCGCGCGCCTGACCTTTCCCCGCGCGCCCCGGCCCCCGCCGGCGCCGCGCCGCAGCCCCGCGCGCAGATGGCGCACTCGGCTGCCGCCGTGCCGCTGGGCGCGCTGGAGCAGGGCTGCCCCATCCGCGTGGAGCACGACCGCCGGCGCCGCCAGTTCACTGTCCGGCTCAACG	GGTGAGCTTGTCGGCCACAGACTGCTACATTGTGCATGAGATCTACAATGGGGAGAATGCCCAAGACCAGTTTGAGTACGAGCTGGAGCAGGCCCTGGAAGCCCAGTACAAGTACATTGTGATTGAGCCCACTCGCATTGGCGACGAGACAGCCCGCTGGATCACCGTGGGCAACTGCCTGCACAAGACGGCCGTGCTGG	out-of-frame	intra-chromosomal
NBR1	TMEM106A	17	43210136	+	17	43212227	+	M	E	GCCCATCTCTTTGAAATGGGATTCTGTGACAGGCAGCTGAACCTACGGCTGCTGAAGAAACACAATTACAATATCCTGCAGGTTGTGACAGAACTTCTTCAGTTAAACAACAACGACTGGTACAGCCAACGCTATTGAGGAGTGACCTTGTATTAAATAACTGCCTGCTGCTCAGAGATGATCTTTATTCTGTCATTGGG	GACTCCGGCCGGTTGCCGGCCCCAGGCGGTGCTTCTCCCCACCACCGCCCAGCTCAGCTCAGCCCAGCCCAGCCCACTCTGCCCTTAGAGGCCCTTCTCCCCAAAGACGCACTCCAGAAGTCTCGCCCTCGTGCGGCTGAGGAGCCTGGGATCCCAGACCTGAACAAGGTGAGCATCCCTATATTTTAGCCCAGAAAGAT	NA	read-through
NBR2	RNASET2	17	43125770	+	6	166952548	-	E	E	GAAAGAGACGGAAGAGGAAGAATTCTACCTGAGTTTGCCATAAAGTGCCTGCCCTCTAGCCTCTACTCTTCCAGTTGCGGCTTATTGCATCACAGTAATTGCTGTACGAAGGTCAGAATCGCTACCTATTGTCCAAAGCAGTCGTAAGAAGAGGTCCCAATCCCCCACTCTTTCCGCCCTAATGGAGGTCTCCAGTTTCG	TGACAACCATGAGTGGAAAAAACTAATTATGGTTCAGCACTGGCCTGAGACAGTATGCGAGGTGAGTGTTTCTGCCTTGACGGGCCCTGGGGCCTGGGGAGCCCTGTGAAGAGGGGTTTGTGTGCACGTGCCCGTCCAGGGCACCCACGCTGCTGGTGCGGGAGGTAGGCATCGCTCTGGCGGGTGGGCGGTGTCTCCTG	NA	inter-chromosomal
NCOA4	FBXO7	10	46009411	-	22	32498144	+	E	E	AAGTTGGTCTCATGCCTCCTTGTTTTCATGAAGCAACCTACTCTTTTCTTTTATTGCAGGAAGTATTACTTAATTCACCTCTACAGGAGGAACATAACTTCCCCCCAGACCATTATGGCCTCCCTGCAGTTTGTGATCTCTTTGCCTGTATGCAGCTTAAAGTTGATAAAGAGAAGTGGTTATATCGAACTCCTCTACAG	CTGTACAGGAAGAGGCACATACAAAGAAAAGAATCCCCGAAAGGGCGGTTTGTGATGCTCCTGCCATCGTCAACTCACACCATTCCATTCTATCCCAACCCCTTGCACCCTAGGCCATTTCCTAGCTCCCGCCTTCCTCCAGGAATTATCGGGGGTGAATATGACCAAAGACCAACACTTCCCTATGTTGGAGACCCAAT	in-frame	inter-chromosomal
NCOA4	NUP153	10	46016540	-	6	17675770	-	E	E	GGTTGTAATTATGGTGCTATTTATATATATTTTTTTCTTTTAAAGGAGCAGTGAGGAGAATGAATACCTTCCAAGACCAGAGTGGCAGCTCCAGTAATAGAGAACCCCTTTTGAGGTGTAGTGATGCACGGAGGGACTTGGAGCTTGCTATTGGTGGAGTTCTCCGGGCTGAACAGCAAATTAAAGATAACTTGCGAGAG	AACCTTCAACAACTAGTACTGCTTCAAATTATCCAGATGTGTTAACAAGGCCTTCTCTTCATCGGAGCCATCTGAATTTTTCCATGTTGGAATCCCCTGCATTACACTGTCAGCCATCTACATCCTCGGCATTCCCAATTGGCAGTTCGGGATTTTCCCTTGTAAAGGAAATTAAAGATTCTACCTCTCAGCATGATGAT	out-of-frame	inter-chromosomal
NCOR2	UBC	12	124398119	-	12	124913774	-	E	E	CCCACGGGGTTCAGAGCCGTGCGGTGACACCGTCAAGGCCTGGTCTACTCCCTCCCTGGCTCAAAGGAGAGAAAAGGGCAGAAGGCAAAGTGCCTCCTCTCCCGGCTCCTGCCAATAACCTGGCATCTTCTTTTCAGCCTCCATGGAGCTGAATGAGAGTTCTCGCTGGACAGAAGAAGAAATGGAAACAGCCAAGAAAG	ACAATGCAGATCTTCGTGAAGACTCTGACTGGTAAGACCATCACCCTCGAGGTTGAGCCCAGTGACACCATCGAGAATGTCAAGGCAAAGATCCAAGATAAGGAAGGCATCCCTCCTGACCAGCAGAGGCTGATCTTTGCTGGAAAACAGCTGGAAGATGGGCGCACCCTGTCTGACTACAACATCCAGAAAGAGTCCAC	NA	intra-chromosomal
NCOR2	UBC	12	124400501	-	12	124913774	-	E	E	ATCCTATCTCCCCTCTCTGGCCTGTAGGGAGAAGACAGACGACACCTCAGGGGAGGACAACGACGAGAAGGAGGCTGTGGCCTCCAAAGGCCGCAAAACTGCCAACAGCCAGGGAAGACGCAAAGGCCGCATCACCCGCTCAATGGCTAATGAGGCCAACAGCGAGGAGGCCATCACCCCCCAGCAGAGCGCCGAGCTGG	ACAATGCAGATCTTCGTGAAGACTCTGACTGGTAAGACCATCACCCTCGAGGTTGAGCCCAGTGACACCATCGAGAATGTCAAGGCAAAGATCCAAGATAAGGAAGGCATCCCTCCTGACCAGCAGAGGCTGATCTTTGCTGGAAAACAGCTGGAAGATGGGCGCACCCTGTCTGACTACAACATCCAGAAAGAGTCCAC	NA	intra-chromosomal
NCOR2	UBC	12	124535565	-	12	124913774	-	E	E	CCTCACAGGGTTCTCATGGAGAAATACTTGGCCCAGTGCTTACGACACATGGGCCCTGACGGCAGACATGGTCTTTTTTCCTGCATGTCGGTGTCGTCATGCCAAACTGCATACATGCGATGTCAACTAACAAAACCCGTGTTTTGTCCGCAGGTCTCCCTGAGTCTTTGAGGACACAGCCTCGCTGGAGGCAGTTTCTG	ACAATGCAGATCTTCGTGAAGACTCTGACTGGTAAGACCATCACCCTCGAGGTTGAGCCCAGTGACACCATCGAGAATGTCAAGGCAAAGATCCAAGATAAGGAAGGCATCCCTCCTGACCAGCAGAGGCTGATCTTTGCTGGAAAACAGCTGGAAGATGGGCGCACCCTGTCTGACTACAACATCCAGAAAGAGTCCAC	NA	intra-chromosomal
NCOR2	UBC	12	124567309	-	12	124913775	-	E	E	CTGCGCTCCGCGATGCGCGCCAACTTGCGGGCCGGGGACCCAGGGCCGGCGCCCTAGGAGGCGGCGGCGGGAGGATCGCGTCCCGACCCGAGGCCGGGCCTGCTGCGCGCCCCCAGCCCGATCGGCACCGCCACTTGCCTGAGCGCCCCGGCGGCCCGAGCGCGCCCCAAGCCCGGGCGCCACCGCTGCCACCTCCGCGA	GACAATGCAGATCTTCGTGAAGACTCTGACTGGTAAGACCATCACCCTCGAGGTTGAGCCCAGTGACACCATCGAGAATGTCAAGGCAAAGATCCAAGATAAGGAAGGCATCCCTCCTGACCAGCAGAGGCTGATCTTTGCTGGAAAACAGCTGGAAGATGGGCGCACCCTGTCTGACTACAACATCCAGAAAGAGTCCA	NA	intra-chromosomal
NDEL1	MARK3	17	8436045	+	14	103491777	+	E	E	GCCCCCGTGCGTCACAGAATGGCCTCGGACACCCAGGCAGTCCCTGACGTGTCGGGGAGGAGCCGGGCGCGGAGGTACGCTGAGTGGAGCTCGGGGCTGCGTAGGGGAGCTGAGCCGAGCGGCTGGGCGGGCCTGGCCGGGCCGGCGGAGGGGAGACGTCGGTTGAGCGGCGGCGAACATGCGCTTTTGACACATTGGAG	CACTATTCCTGATCAGAGAACTCCAGTTGCTTCAACACACAGTATCAGTAGTGCAGCCACCCCAGATCGAATCCGCTTCCCAAGAGGCACTGCCAGTCGTAGCACTTTCCACGGCCAGCCCCGGGAACGGCGAACCGCAACATATAATGGCCCTCCTGCCTCTCCCAGCCTGTCCCATGAAGCCACACCATTGTCCCAGA	NA	inter-chromosomal
NDEL1	PIP4K2A	17	8436045	+	10	22609717	-	E	E	GCCCCCGTGCGTCACAGAATGGCCTCGGACACCCAGGCAGTCCCTGACGTGTCGGGGAGGAGCCGGGCGCGGAGGTACGCTGAGTGGAGCTCGGGGCTGCGTAGGGGAGCTGAGCCGAGCGGCTGGGCGGGCCTGGCCGGGCCGGCGGAGGGGAGACGTCGGTTGAGCGGCGGCGAACATGCGCTTTTGACACATTGGAG	ATCAATGAACTGAGCCATGTTCAAATCCCTGTTATGTTGATGCCAGATGACTTCAAAGCCTATTCAAAAATAAAGGTGGACAATCACCTTTTTAACAAGTAAGTACAAGTATGACCTTTCATAAGACTAGCGTGGCTGCTAGGAGTACAAGTTTTGTGAATTTTTGTAATCACATAATTTGTCAATGGGTGGGAGTAAAG	NA	inter-chromosomal
NDFIP1	UIMC1	5	142137858	+	5	176958154	-	E	E	GAGGCAGGTGTAAGGCACTCTTGTTCTTGGGTAACAGGACATGTCTAACATCTTTCCCCTCCTCTGCTTTTGCAGTGGCATTCCTCTTTAACTGGATTGGGTTTTTCCTGTCTTTTTGCCTGACCACTTCAGCTGCAGGAAGGTATGGGGCCATTTCAGGATTTGGTCTCTCTCTAATTAAATGGATCCTGATTGTCAGG	TCTTCCCAAGGGATTGTTGAAGAAACTTCTGAAGAGGGAAACTCTGTACCTGCTTCACAAAGGTGAGAGATTATATGTTGCTATGCATTCTCCTCTGATGGTTGCCAGCATAAGGGAGATGAACCACATGAGTGAGACTGTACGTGGACAGCTTGCCAGAGAACTTTTAGCTCTTTTATAAGTGAAGACTAGGAGAAATT	in-frame	intra-chromosomal
NEK11	PIK3R4	3	131029878	+	3	130730442	-	E	E	GAATGAACCAGTTCTCTCTTGTTTGGAGCAATGCTGAAATTCCAAGAGGCAGCTAAGTGTGTGAGTGGATCAACAGCCATTTCCACTTATCCAAAGACCTTGATTGCAAGAAGATACGTGCTTCAACAAAAACTTGGCAGTGGAAGTTTTGGAACTGTCTATCTGGTTTCAGACAAGAAAGCCAAACGAGGAGAGGAATT	AAAACATAGCTCTGCTGGCAGAAACAGCTCTGAGATTCCTGGAATTAGTACAGTTAAAAAATCTTAATATGGAAAATGACCCCAATAATGAAGAAATAGATGAGGTTACACATCCAAATGGAAATTATGACACAGGTTGTATAATTTTCTCTTCCAGATTTCCTGTTATTTAGAATGAATTGCTGATGCTAACTTGTAAA	out-of-frame	intra-chromosomal
NF1P10	NF1P8	14	18709488	-	2	131193283	-	M	E	GTATTTTATTGTTTATCCAATTATAGACTATTTTACATACTCAGTAGACAACATAAAGCCTCAGAGGTACTCTGTTCTTTTTCTTTTAGGCATCAGGTACCTGAAAAAGAAGAGATCAAGGCTTTGAAAACGTTAAGTATTTTCTACCAAGCTGGGGCTTCCAAAGCTGGGAATCCTATTTTTTATTATGCTGCACGGGG	CTTGGGAAGATACACATGCAAAATGGGAACAAGCAACAAAACTAATCCTTAGCTATCCAAAAGCCCAAGTGGAAGATGGCCAGGTAAGTTTGTAAAGTTGCCTTTTGTCTATTAACTGATCTAAATATATGTACTTCACTTTGGTAATCTTTCACGAGTCACTCAGTAAAATAAGCATATAGTTGTCTGAAGACTGTTAT	NA	inter-chromosomal
NFU1	GFPT1	2	69400364	-	2	69374113	-	E	E	TCATAAATATTCTTTGACCTCACAGGCCAACTGTGCAGGAAGATGGAGGGGATGTAATCTACAAAGGCTTTGAAGATGGCATTGTACAGCTGAAACTCCAGGGTTCTTGTACCAGCTGCCCTAGTTCAATCATTACTCTGAAAAATGGAATTCAGAACATGCTGCAGTTTTATATTCCGGAGGTAGAAGGCGTAGAACAG	GTATATTTGCTTACTTAAACTACCATGTTCCTCGAACGAGACGAGAAATCCTGGAGACCCTAATCAAAGGCCTTCAGAGACTGGAGTACAGAGGATATGATTCTGCTGGTACTTTAAAAAAAATACTATGGATTTTGCATGATTCTTTAAATAGATACTATTTTTATTGTTATTAGGAGACTAGACTATTAAAGTCTGTT	out-of-frame	read-through
NFYA	ADCY10P1	6	41099178	+	6	41105110	+	M	E	AAAATTGGTTCTTCTTTGACTTCAGCTTAACTGTATTAAGACAGAAATTAAGCCCTCTAAAAACACCACAAAGAGAGATGATTGTAATGATAGAAATAGAGGTACAGAGCTATGCAAAGGAAACAGGAAGTGAAATATTCCTAGTCCCAGGGATCTGGTAATCGCTCCTGGCTTCCAGATGTCAAAGGACTGATCCTTTG	ATGTTCTCTGTTTTGGAGGGGATATCCTAAATATCACAGGTATTTTTTTAGTTTTTCTGAATACTTAAAAGACTGAGTGAGGAGGACTATATTTAGGTGGAATTCAGCATATTGGTTTATTCAGCATTGTTTGATTAATAGGTACTGGACCCTGGGGATACAAAGATGAGGAAGACATAGTCTGTGCCTCAAAGGATCCC	NA	read-through
NFYA	ADCY10P1	6	41099178	+	6	41108305	+	M	E	AAAATTGGTTCTTCTTTGACTTCAGCTTAACTGTATTAAGACAGAAATTAAGCCCTCTAAAAACACCACAAAGAGAGATGATTGTAATGATAGAAATAGAGGTACAGAGCTATGCAAAGGAAACAGGAAGTGAAATATTCCTAGTCCCAGGGATCTGGTAATCGCTCCTGGCTTCCAGATGTCAAAGGACTGATCCTTTG	GTCTACCTGCAAGTCGGATTTCCCAGGTTATTGTTGGAGATGAGCGGCAGCAATACCTCTTGGTGATTGGGCAGGTTGTAGTGATGTCCAGTTAGCTCAGCGTTTGGCTCAGGCGAATGAAATTGTCCTATCCTGGAACTGCTGGATGCTTTGCAAGCAGTATATGTTTGAAGTGGCAATCATGAGGGAGGATGAAGCTG	NA	read-through
NFYA	ADCY10P1	6	41099178	+	6	41109713	+	M	E	AAAATTGGTTCTTCTTTGACTTCAGCTTAACTGTATTAAGACAGAAATTAAGCCCTCTAAAAACACCACAAAGAGAGATGATTGTAATGATAGAAATAGAGGTACAGAGCTATGCAAAGGAAACAGGAAGTGAAATATTCCTAGTCCCAGGGATCTGGTAATCGCTCCTGGCTTCCAGATGTCAAAGGACTGATCCTTTG	ATTGATGAAGGCCAGCCTATAGAGTATGTATCTGAATTCCGTACGATGACTCTGGTTTTGGTCAGCCTAGAGTTCCACAGGACAGCGTGGATGTTGCATTTGTGTCATCTTATCCAGGAGGCTGCCTTATACATCTCCACAGTCATTGAGAAAGGGGGCGGCCAGCTGAGTCGGATCTTTATGTTTGAGAAAGTAAGTAC	NA	read-through
NFYA	ADCY10P1	6	41099180	+	6	41108307	+	M	E	AATTGGTTCTTCTTTGACTTCAGCTTAACTGTATTAAGACAGAAATTAAGCCCTCTAAAAACACCACAAAGAGAGATGATTGTAATGATAGAAATAGAGGTACAGAGCTATGCAAAGGAAACAGGAAGTGAAATATTCCTAGTCCCAGGGATCTGGTAATCGCTCCTGGCTTCCAGATGTCAAAGGACTGATCCTTTGGT	CTACCTGCAAGTCGGATTTCCCAGGTTATTGTTGGAGATGAGCGGCAGCAATACCTCTTGGTGATTGGGCAGGTTGTAGTGATGTCCAGTTAGCTCAGCGTTTGGCTCAGGCGAATGAAATTGTCCTATCCTGGAACTGCTGGATGCTTTGCAAGCAGTATATGTTTGAAGTGGCAATCATGAGGGAGGATGAAGCTGTG	NA	read-through
NIBAN1	SORL1	1	184793431	-	11	121513003	+	M	E	CTAAAATCTCCAGTCCCAAGTATTACATCGTGGTTTCCCTCCCCGACTTTTTATTTTATTTTATTCTATTTTTTTGAGATGGAGTCTCACTCTGTCGCCAAGGCTGGAGTGCAGTGGTGTGATCTCGGCTCACTGCAACCTCCGCCTCCTGGGTTCAGGAGATTCTCCTCTGTCAGCGTCCCAAGTAGCTGGAATTACAG	CATCTCTTGGGCAGTGAACAGCAGTCTTCTGTCCAGCTCTGGGTCTCCTTTGGCCGGAAGCCCATGAGAGCAGCCCAGTTTGTCACAAGACATCCTATTAATGTGAGTGGGGTCTGCTTGAGGATGGGAAGAAGTATCATTGTCTTTATGCAGAGGTCAGAGGAAGGTTGTTGCAGGGATGGCCTGCTGGAGTGGATATT	NA	can't get ensembl id
NIBAN3	COLGALT1	19	17546797	+	19	17559311	+	E	E	AGGCCCAGGGCTAGGGCAGAAGCCTGTGTTGTAGGCCTCTAGAGGGGCCCTCCTCTCCATCCGAGCCCCTAACCCGCCATGGTTCCAGGAGCTGCCTGAGTTCGAGGGGGATGTCCTTGCCGTGGGCAGCCAGGCTCTGACCACTGAGGGCATCTATGAGGACGTCATCCGGGGGTGCTTGCTGCAGAGGATTGACCAAG	GGTGGCTACGGACCACAACATGGATAACACGTCAACTGTGCTGCGGGAGTGGCTGGTGGCCGTGAAGAGTTTGTACCATTCCGTGGAGTGGCGGCCAGCAGAGGAGCCCAGGTGAGCATCTTTCCCCTGCTCCTAGTCTGATTGGGCTTTGCCTCTGCTCACACACCCTCTATGGCTCCCCATTGCCCCAGAACAATTAC	NA	can't get ensembl id
NINJ1	SEMA4D	9	93134143	-	9	89379629	-	E	E	GTCTGGGGCAGCAGCTCGCCGCCGGGCGGGCCGGGGGCGGGCCGGGGGCGGGCGCGCAGCTGGAGCCTGCGGCTGAGGCTCGGGCGCGCTCAGGCCCGGATCCTGGCGGCCTGGGCGGCCGCACCATGGACTCGGGAACCGAGGAGTACGAGCTCAACGGCGGCCTGCCTCCGGGCACACCCGGCTCCCCGGACGCCTCG	ATAAAAGTAAAGGAAGTTACCGGCAGCATTTTTTCAAGCACGGTGGCACAGCGGAACTGAAATGCTCCCAAAAATCCAACCTGGCCCGGGTCTTTTGGAAGTTCCAGAATGGCGTGTTGAAGGCCGAGAGCCCCAAGTACGGTCTTATGGGCAGAAAAAACTTGCTCATCTTCAACTTGTCAGAAGGAGACAGTGGGGTG	out-of-frame	intra-chromosomal
NINJ1	SEMA4D	9	93134143	-	9	89381098	-	E	E	GTCTGGGGCAGCAGCTCGCCGCCGGGCGGGCCGGGGGCGGGCCGGGGGCGGGCGCGCAGCTGGAGCCTGCGGCTGAGGCTCGGGCGCGCTCAGGCCCGGATCCTGGCGGCCTGGGCGGCCGCACCATGGACTCGGGAACCGAGGAGTACGAGCTCAACGGCGGCCTGCCTCCGGGCACACCCGGCTCCCCGGACGCCTCG	GGGTTTGATTCAGGAGATGAGCGGCGATGCTTCTGTGTGCCCGGGTGAGTGACTCCTCGACGTCCCATTTCCTTTGGGAGTGGCGAGGTCTTGTAGCCATTTCACGGTGCTTCAGTTCTGTGGCATTTGTGTGTGTTTTGTTTTTCTTTCTCCACTCGGAACAGAGGTCAAGTGTTCTGTAGCAGACTCGTGGTCTTCTC	out-of-frame	intra-chromosomal
NKG7	ETFB	19	51372379	-	19	51354308	-	E	E	GCCTCTTCCTCCTCCAGGACCCAGAAGCCCTGAGCTTATCCCCATGGAGCTCTGCCGGTCCCTGGCCCTGCTGGGGGGCTCCCTGGGCCTGATGTTCTGCCTGATTGCTTTGAGCACCGATTTCTGGTTTGAGGCTGTGGGTCCCACCCACTCAGCTCACTCGGGCCTCTGGCCAACAGGGCATGGGGACATCATATCAG	ATCCGAGTGAAGCCTGACAGGACCGGTGTGGTCACGGATGGTGTGAAGCACTCCATGAACCCCTTCTGTGAGATCGCGGTGGAGGAGGCTGTGCGGCTCAAGGAGAAGAAGCTGGTGAAGGAGGTCATCGCCGTCAGCTGTGGGCCTGCACAGTGCCAGGTGATGAAGGTCTTGGGGAGGGGGCTGGACTCCTGGGTCTG	out-of-frame	intra-chromosomal
NOX4	ABCC13	11	89325126	-	21	14279596	+	M	E	TTGGTGAAACCCCATCGCTACTAAAAATACAAATATTAGGCGGGTGTGGTGGCGGGTGCCTATAATCCCAACTACTCGGGAGACTGAGGCAAAGAATCGCTTGAACCCGGTGGGCGGAGGTTGCAGTGAGCCAAGATTGCACCACTGCACTCCAGCCTGGGTGACAGAGCAAGATTCCATCTCAAAAAAAAAAAAAAAAA	AAATGCAGTCCAGAGAAAAGTGCCTCATTTTTCAGTAAAGTGACATATTCCTGGTTTAGCAGGTAGGAATTTTACTAATATATTTGTAGTGTACCACACTGAAAAAGATCCCAAGGGAAATGACACCTGAATTTCCTTTAATCTCAAAGTGAATAGTTGTACAAAGTTGTCTCATATTACTTATTACACAGAAATCACAG	NA	inter-chromosomal
NPIPB13	SMG1P1	16	30245454	-	16	22478691	+	E	E	TTTCCACTCATTCAACACTTTTTTTTTTAAATTATCTAATAGGTTGGCACTCATCATGAGCCCCTGTTCTCATTCTGCAAATGGTGAAGCTCTCTATTGTCCTGACCCCACAGTTCCTGTCCCATGACCAGGGCCAGCTCACCAAGGAGCTGCAGCAGCATGTAAAGTCAGTGACATGCCCATGCGAGTACCTGAGGAAG	ATGTGGGCGCTATCTCCAACTGTCTTTGCACTTCTGAGTAAGAATCTGATGATTGTGCACAGTGACCTGGCTGTTCACTTCCCTGCCATTCAGTATGCTGTGCTCTACACATTGTATCCTCATTGTACCAGGTACTGTATTCACAAATTTTTCTTAAGAAAAGAACCCCACAAAACATTTTATTTTTTTAATGGATAGAT	NA	intra-chromosomal
NPIPB13	SMG1P3	16	30245454	-	16	21460220	-	E	E	TTTCCACTCATTCAACACTTTTTTTTTTAAATTATCTAATAGGTTGGCACTCATCATGAGCCCCTGTTCTCATTCTGCAAATGGTGAAGCTCTCTATTGTCCTGACCCCACAGTTCCTGTCCCATGACCAGGGCCAGCTCACCAAGGAGCTGCAGCAGCATGTAAAGTCAGTGACATGCCCATGCGAGTACCTGAGGAAG	ATGTGGGCGCTATCTCCAACTGTCTTTGCACTTCTGAGTAAGAATCTGATGATTGTGCACAGTGACCTGGCTGTTCACTTCCCTGCCATTCAGTATGCTGTGCTCTACACATTGTATCCTCATTGTACCAGGTACTGTATTCACAAATTTTTCTTAAGAAAAGAACCCCACAAAACATTTTATTTTTTTAATGGATAGAT	NA	intra-chromosomal
NPIPB13	SMG1P4	16	30245454	-	16	21892032	-	E	E	TTTCCACTCATTCAACACTTTTTTTTTTAAATTATCTAATAGGTTGGCACTCATCATGAGCCCCTGTTCTCATTCTGCAAATGGTGAAGCTCTCTATTGTCCTGACCCCACAGTTCCTGTCCCATGACCAGGGCCAGCTCACCAAGGAGCTGCAGCAGCATGTAAAGTCAGTGACATGCCCATGCGAGTACCTGAGGAAG	ATGTGGGCGCTATCTCCAACTGTCTTTGCACTTCTGAGTAAGAATCTGATGATTGTGCACAGTGACCTGGCTGTTCACTTCCCTGCCATTCAGTATGCTGTGCTCTACACATTGTATCCTCATTGTACCAGGTACTGTATTCACAAATTTTTCTTAAGAAAAGAACCCCACAAAACATTTTATTTTTTTAATGGATAGAT	NA	intra-chromosomal
NPIPB3	SMG1P1	16	21424979	-	16	22478691	+	E	E	TTTCCACTCATTCAACACTTTTTTTTTTAAATTATCTAATAGGTTGGCACTCATCATGAGCCCCTGTTCTCATTCTGCAAATGGTGAAGCTCTCTATTGTCCTGACCCCACAGTTCCTGTCCCATGACCAGGGCCAGCTCACCAAGGAGCTGCAGCAGCATGTAAAGTCAGTGACATGCCCATGCGAGTACCTGAGGAAG	ATGTGGGCGCTATCTCCAACTGTCTTTGCACTTCTGAGTAAGAATCTGATGATTGTGCACAGTGACCTGGCTGTTCACTTCCCTGCCATTCAGTATGCTGTGCTCTACACATTGTATCCTCATTGTACCAGGTACTGTATTCACAAATTTTTCTTAAGAAAAGAACCCCACAAAACATTTTATTTTTTTAATGGATAGAT	NA	intra-chromosomal
NPIPB3	SMG1P3	16	21424979	-	16	21460220	-	E	E	TTTCCACTCATTCAACACTTTTTTTTTTAAATTATCTAATAGGTTGGCACTCATCATGAGCCCCTGTTCTCATTCTGCAAATGGTGAAGCTCTCTATTGTCCTGACCCCACAGTTCCTGTCCCATGACCAGGGCCAGCTCACCAAGGAGCTGCAGCAGCATGTAAAGTCAGTGACATGCCCATGCGAGTACCTGAGGAAG	ATGTGGGCGCTATCTCCAACTGTCTTTGCACTTCTGAGTAAGAATCTGATGATTGTGCACAGTGACCTGGCTGTTCACTTCCCTGCCATTCAGTATGCTGTGCTCTACACATTGTATCCTCATTGTACCAGGTACTGTATTCACAAATTTTTCTTAAGAAAAGAACCCCACAAAACATTTTATTTTTTTAATGGATAGAT	NA	intra-chromosomal
NPIPB3	SMG1P4	16	21424979	-	16	21892032	-	E	E	TTTCCACTCATTCAACACTTTTTTTTTTAAATTATCTAATAGGTTGGCACTCATCATGAGCCCCTGTTCTCATTCTGCAAATGGTGAAGCTCTCTATTGTCCTGACCCCACAGTTCCTGTCCCATGACCAGGGCCAGCTCACCAAGGAGCTGCAGCAGCATGTAAAGTCAGTGACATGCCCATGCGAGTACCTGAGGAAG	ATGTGGGCGCTATCTCCAACTGTCTTTGCACTTCTGAGTAAGAATCTGATGATTGTGCACAGTGACCTGGCTGTTCACTTCCCTGCCATTCAGTATGCTGTGCTCTACACATTGTATCCTCATTGTACCAGGTACTGTATTCACAAATTTTTCTTAAGAAAAGAACCCCACAAAACATTTTATTTTTTTAATGGATAGAT	NA	intra-chromosomal
NPIPB4	SMG1P1	16	21857259	-	16	22478691	+	E	E	TTTCCACTCATTCAACACTTTTTTTTTTAAATTATCTAATAGGTTGGCACTCATCATGAGCCCCTGTTCTCATTCTGCAAATGGTGAAGCTCTCTATTGTCCTGACCCCACAGTTCCTGTCCCATGACCAGGGCCAGCTCACCAAGGAGCTGCAGCAGCATGTAAAGTCAGTGACATGCCCATGCGAGTACCTGAGGAAG	ATGTGGGCGCTATCTCCAACTGTCTTTGCACTTCTGAGTAAGAATCTGATGATTGTGCACAGTGACCTGGCTGTTCACTTCCCTGCCATTCAGTATGCTGTGCTCTACACATTGTATCCTCATTGTACCAGGTACTGTATTCACAAATTTTTCTTAAGAAAAGAACCCCACAAAACATTTTATTTTTTTAATGGATAGAT	NA	intra-chromosomal
NPIPB4	SMG1P3	16	21857259	-	16	21457872	-	E	E	TTTCCACTCATTCAACACTTTTTTTTTTAAATTATCTAATAGGTTGGCACTCATCATGAGCCCCTGTTCTCATTCTGCAAATGGTGAAGCTCTCTATTGTCCTGACCCCACAGTTCCTGTCCCATGACCAGGGCCAGCTCACCAAGGAGCTGCAGCAGCATGTAAAGTCAGTGACATGCCCATGCGAGTACCTGAGGAAG	ATGTGTTGATGTTTGCCGTGTCCAACTAGTGCACCGTGGAACTTGTATTCGACAAGCATTTGGAAAACTGTTGAAATCAATTCCTTTAGGTGTTTTCCTAAGGTATAACAGTTGTTTTGAAGCAAAGACGTTCTGTGATATTTACAGCCTCTACTGGTTGTCTACTTTAGGAGAAGACAGATCACCTATTAGAGCATTAA	NA	intra-chromosomal
NPIPB4	SMG1P3	16	21857259	-	16	21460220	-	E	E	TTTCCACTCATTCAACACTTTTTTTTTTAAATTATCTAATAGGTTGGCACTCATCATGAGCCCCTGTTCTCATTCTGCAAATGGTGAAGCTCTCTATTGTCCTGACCCCACAGTTCCTGTCCCATGACCAGGGCCAGCTCACCAAGGAGCTGCAGCAGCATGTAAAGTCAGTGACATGCCCATGCGAGTACCTGAGGAAG	ATGTGGGCGCTATCTCCAACTGTCTTTGCACTTCTGAGTAAGAATCTGATGATTGTGCACAGTGACCTGGCTGTTCACTTCCCTGCCATTCAGTATGCTGTGCTCTACACATTGTATCCTCATTGTACCAGGTACTGTATTCACAAATTTTTCTTAAGAAAAGAACCCCACAAAACATTTTATTTTTTTAATGGATAGAT	NA	intra-chromosomal
NPIPB4	SMG1P4	16	21857259	-	16	21892032	-	E	E	TTTCCACTCATTCAACACTTTTTTTTTTAAATTATCTAATAGGTTGGCACTCATCATGAGCCCCTGTTCTCATTCTGCAAATGGTGAAGCTCTCTATTGTCCTGACCCCACAGTTCCTGTCCCATGACCAGGGCCAGCTCACCAAGGAGCTGCAGCAGCATGTAAAGTCAGTGACATGCCCATGCGAGTACCTGAGGAAG	ATGTGGGCGCTATCTCCAACTGTCTTTGCACTTCTGAGTAAGAATCTGATGATTGTGCACAGTGACCTGGCTGTTCACTTCCCTGCCATTCAGTATGCTGTGCTCTACACATTGTATCCTCATTGTACCAGGTACTGTATTCACAAATTTTTCTTAAGAAAAGAACCCCACAAAACATTTTATTTTTTTAATGGATAGAT	NA	intra-chromosomal
NPIPB5	BOLA2	16	22490823	+	16	29446922	-	M	E	ATGAAATAAAATGTAAAAATCCCCAAAAGCAAATGTCTTGACTTGCTGATACCATTTTATTATAGAGCAGGCTGCTCCTCTTACTGCCCCCTAACTTTGGATGTCAATTTGATAGCATCTTATCAATTGCTTTATTCTTTGAGTGGTTATGAATTGTAATTTTTATTAATTGACAGTAAATATTTTGTTTCAGAAATGTG	CTTGGATCCTAGCATGACTATACATTGTGACATGGTCATTACATATGGATTAGACCAACTGGAGAATTGCCAGACTTGTGGTACCGATTATATCATCTCAGTCTTGAATTTACTCACGCTGGTATGTGAATTATTCTTTTCCTTTTTAATGTGTTGGTTTATTCAGGCCCTTAAATCGATATGTAAGAAATTAAGGACTT	NA	intra-chromosomal
NPIPB5	BOLA2-SMG1P6	16	22490823	+	16	29446922	-	M	E	ATGAAATAAAATGTAAAAATCCCCAAAAGCAAATGTCTTGACTTGCTGATACCATTTTATTATAGAGCAGGCTGCTCCTCTTACTGCCCCCTAACTTTGGATGTCAATTTGATAGCATCTTATCAATTGCTTTATTCTTTGAGTGGTTATGAATTGTAATTTTTATTAATTGACAGTAAATATTTTGTTTCAGAAATGTG	CTTGGATCCTAGCATGACTATACATTGTGACATGGTCATTACATATGGATTAGACCAACTGGAGAATTGCCAGACTTGTGGTACCGATTATATCATCTCAGTCTTGAATTTACTCACGCTGGTATGTGAATTATTCTTTTCCTTTTTAATGTGTTGGTTTATTCAGGCCCTTAAATCGATATGTAAGAAATTAAGGACTT	NA	can't get ensembl id
NPIPB5	C5AR2	16	22491786	+	19	47345389	+	E	M	ACTGCAATCAATCTGAAGTAGCCAAACTATATTGCAGTCTTGGACTTAAGACTTGCTATATATCTGCAAACATATCAACAGCCTGTTTTACGTTGAGTAATTTTGGTTTTTCTCTGGCAGGACTGTCTTATTCCACTCTTCGGCGAAGCTTTACGTTCATGTAAACAGCATGACGTGAGGCCGTGGATGCAGGCATTAAG	AGTTTCACTCTTGTTGCCCAGGCTGGAGTGCAATGGCACGATCTCAGCTCACCACAGCCTCCGCCTCCCAGGTTCAAGCGATTCTCCTGCCTCAGCCTCCCCAGTAGCTGGGACTACAGGCGTGTGCCACCAAACCCAGCTAATGTTTTTTTTTTTTTATTTTTAGTAGAGACGGGGTTTCTCCATGTTGGCCAGGCTGG	NA	inter-chromosomal
NPIPB5	SMG1	16	22519269	+	16	18872624	-	E	E	GGTTAATTTTTGTAAATGTACCAGGCATGCTTAAAATGAATGTATCTACATTTGTTCCTGAGATACAGGTTGATGGACGGATGGCTACATGGATGTGATGGAGATGGTTTACTATCGGGACCTTCCGCACCCTGCTGATGTTTTGTTGCTTAGGATATGAATGGCTGAGCGGAGGCTGTAAAACCTGGCACTCTGCTTGG	ATGTGGGCGCTATCTCCAACTGTCTTTGCACTTCTGAGTAAGAATCTGATGATTGTGCACAGTGACCTGGCTGTTCACTTCCCTGCCATTCAGTATGCTGTGCTCTACACATTGTATTCTCATTGTACCAGGTACTGTATTTACAAATTTTTCTTAAGAACCCCACAAAACATTTTTTTTTTTAATGGATAGATTTTAAA	NA	intra-chromosomal
NPIPB5	SMG1	16	22523948	+	16	18872624	-	E	E	GATGATTCTTTCTGAGTGAAATATTGTCAGTGTCATTGACCTTTTCATTATTTCAACTATTATTATTCCAGGTTATCAATACTCTGGCTGACCATCATCATCGTGGGACTGACTTTGGTGGAAGTCCTTGGTTACATGTCATTATTGCGTTTCCGACAAGTTATAAAGTTGTCATTACCCTCTGGATAGTTTACCTTTGG	ATGTGGGCGCTATCTCCAACTGTCTTTGCACTTCTGAGTAAGAATCTGATGATTGTGCACAGTGACCTGGCTGTTCACTTCCCTGCCATTCAGTATGCTGTGCTCTACACATTGTATTCTCATTGTACCAGGTACTGTATTTACAAATTTTTCTTAAGAACCCCACAAAACATTTTTTTTTTTAATGGATAGATTTTAAA	in-frame	intra-chromosomal
NPIPB5	SMG1P1	16	22513921	+	16	22478691	+	E	E	TTTCCACTCATTCAACACTTTTTTTTTTAAATTATCTAATAGGTTGGCACTCATCATGAGCCCCTGTTCTCATTCTGCAAATGGTGAAGCTCTCTATTGTCCTGACCCCACAGTTCCTGTCCCATGACCAGGGCCAGCTCACCAAGGAGCTGCAGCAGCATGTAAAGTCAGTGACATGCCCATGCGAGTACCTGAGGAAG	ATGTGGGCGCTATCTCCAACTGTCTTTGCACTTCTGAGTAAGAATCTGATGATTGTGCACAGTGACCTGGCTGTTCACTTCCCTGCCATTCAGTATGCTGTGCTCTACACATTGTATCCTCATTGTACCAGGTACTGTATTCACAAATTTTTCTTAAGAAAAGAACCCCACAAAACATTTTATTTTTTTAATGGATAGAT	NA	intra-chromosomal
NPIPB5	SMG1P1	16	22513921	+	16	22478976	+	E	E	TTTCCACTCATTCAACACTTTTTTTTTTAAATTATCTAATAGGTTGGCACTCATCATGAGCCCCTGTTCTCATTCTGCAAATGGTGAAGCTCTCTATTGTCCTGACCCCACAGTTCCTGTCCCATGACCAGGGCCAGCTCACCAAGGAGCTGCAGCAGCATGTAAAGTCAGTGACATGCCCATGCGAGTACCTGAGGAAG	GCATGATCACTTTATCTTTAGTAGCCTCAGTTCTTCCTCTCCTTCTTTGTTTGATGGAGCTGTGATTGGCACTGTAACTATGGCCACAAAGAAACATTTCTCAATTATATTAAATCTTCTGGGAATGTTACTTAAGAAAGATAACCAGGACACGAGGTAACAGATATTATATAGTATTAACCATTCCTAACTTTGTTAAT	NA	intra-chromosomal
NPIPB5	SMG1P1	16	22519269	+	16	22478691	+	E	E	GGTTAATTTTTGTAAATGTACCAGGCATGCTTAAAATGAATGTATCTACATTTGTTCCTGAGATACAGGTTGATGGACGGATGGCTACATGGATGTGATGGAGATGGTTTACTATCGGGACCTTCCGCACCCTGCTGATGTTTTGTTGCTTAGGATATGAATGGCTGAGCGGAGGCTGTAAAACCTGGCACTCTGCTTGG	ATGTGGGCGCTATCTCCAACTGTCTTTGCACTTCTGAGTAAGAATCTGATGATTGTGCACAGTGACCTGGCTGTTCACTTCCCTGCCATTCAGTATGCTGTGCTCTACACATTGTATCCTCATTGTACCAGGTACTGTATTCACAAATTTTTCTTAAGAAAAGAACCCCACAAAACATTTTATTTTTTTAATGGATAGAT	NA	intra-chromosomal
NPIPB5	SMG1P1	16	22523948	+	16	22478691	+	E	E	GATGATTCTTTCTGAGTGAAATATTGTCAGTGTCATTGACCTTTTCATTATTTCAACTATTATTATTCCAGGTTATCAATACTCTGGCTGACCATCATCATCGTGGGACTGACTTTGGTGGAAGTCCTTGGTTACATGTCATTATTGCGTTTCCGACAAGTTATAAAGTTGTCATTACCCTCTGGATAGTTTACCTTTGG	ATGTGGGCGCTATCTCCAACTGTCTTTGCACTTCTGAGTAAGAATCTGATGATTGTGCACAGTGACCTGGCTGTTCACTTCCCTGCCATTCAGTATGCTGTGCTCTACACATTGTATCCTCATTGTACCAGGTACTGTATTCACAAATTTTTCTTAAGAAAAGAACCCCACAAAACATTTTATTTTTTTAATGGATAGAT	NA	intra-chromosomal
NPIPB5	SMG1P1	16	22527973	+	16	22478691	+	E	E	CAAGGGCTGAGGTCCATTTGTATGCACACAAAGAAAAGAGTTTCTTCCTTTCGAGGAAATAAAATTGGCCTGAAAGACGTCATTACTCTACGGAGACATGTGGAAACAAAAGTTAGAGCTAAAATCCGTAAGAGGAAGGTGACAACGAAAATCAACCATCATGACAAAATCAATGGAAAGAGGAAGACCGCCAGAAAACA	ATGTGGGCGCTATCTCCAACTGTCTTTGCACTTCTGAGTAAGAATCTGATGATTGTGCACAGTGACCTGGCTGTTCACTTCCCTGCCATTCAGTATGCTGTGCTCTACACATTGTATCCTCATTGTACCAGGTACTGTATTCACAAATTTTTCTTAAGAAAAGAACCCCACAAAACATTTTATTTTTTTAATGGATAGAT	NA	intra-chromosomal
NPIPB5	SMG1P2	16	22513921	+	16	29541710	-	E	E	TTTCCACTCATTCAACACTTTTTTTTTTAAATTATCTAATAGGTTGGCACTCATCATGAGCCCCTGTTCTCATTCTGCAAATGGTGAAGCTCTCTATTGTCCTGACCCCACAGTTCCTGTCCCATGACCAGGGCCAGCTCACCAAGGAGCTGCAGCAGCATGTAAAGTCAGTGACATGCCCATGCGAGTACCTGAGGAAG	ATGTGGGCGCTATCTCCAACTGTCTTTGCACTTCTGAGTAAGAATCTGATGATTGTGCACAGTGACCTGGCTGTTCACTTCCCTGCCATTCAGTATGCTGTGCTCTACACATTGTATTCTCATTGTACCAGGTACTGTATTCACAAATTTTTCTTAAGAACCCCACAAAACATTTTATTTTTTTAATGGATAGATTTTAA	NA	intra-chromosomal
NPIPB5	SMG1P2	16	22523948	+	16	29541710	-	E	E	GATGATTCTTTCTGAGTGAAATATTGTCAGTGTCATTGACCTTTTCATTATTTCAACTATTATTATTCCAGGTTATCAATACTCTGGCTGACCATCATCATCGTGGGACTGACTTTGGTGGAAGTCCTTGGTTACATGTCATTATTGCGTTTCCGACAAGTTATAAAGTTGTCATTACCCTCTGGATAGTTTACCTTTGG	ATGTGGGCGCTATCTCCAACTGTCTTTGCACTTCTGAGTAAGAATCTGATGATTGTGCACAGTGACCTGGCTGTTCACTTCCCTGCCATTCAGTATGCTGTGCTCTACACATTGTATTCTCATTGTACCAGGTACTGTATTCACAAATTTTTCTTAAGAACCCCACAAAACATTTTATTTTTTTAATGGATAGATTTTAA	NA	intra-chromosomal
NPIPB5	SMG1P3	16	22513921	+	16	21459935	-	E	E	TTTCCACTCATTCAACACTTTTTTTTTTAAATTATCTAATAGGTTGGCACTCATCATGAGCCCCTGTTCTCATTCTGCAAATGGTGAAGCTCTCTATTGTCCTGACCCCACAGTTCCTGTCCCATGACCAGGGCCAGCTCACCAAGGAGCTGCAGCAGCATGTAAAGTCAGTGACATGCCCATGCGAGTACCTGAGGAAG	GCATGATCACTTTATCTTTAGTAGCCTCAGTTCTTCCTCTCCTTCTTTGTTTGATGGAGCTGTGATTGGCACTGTAACTATGGCCACAAAGAAACATTTCTCAATTATATTAAATCTTCTGGGAATGTTACTTAAGAAAGATAACCAGGACACGAGGTAACAGATATTATATAGTATTAACCATTCCTAACTTTGTTAAT	NA	intra-chromosomal
NPIPB5	SMG1P3	16	22513921	+	16	21460220	-	E	E	TTTCCACTCATTCAACACTTTTTTTTTTAAATTATCTAATAGGTTGGCACTCATCATGAGCCCCTGTTCTCATTCTGCAAATGGTGAAGCTCTCTATTGTCCTGACCCCACAGTTCCTGTCCCATGACCAGGGCCAGCTCACCAAGGAGCTGCAGCAGCATGTAAAGTCAGTGACATGCCCATGCGAGTACCTGAGGAAG	ATGTGGGCGCTATCTCCAACTGTCTTTGCACTTCTGAGTAAGAATCTGATGATTGTGCACAGTGACCTGGCTGTTCACTTCCCTGCCATTCAGTATGCTGTGCTCTACACATTGTATCCTCATTGTACCAGGTACTGTATTCACAAATTTTTCTTAAGAAAAGAACCCCACAAAACATTTTATTTTTTTAATGGATAGAT	NA	intra-chromosomal
NPIPB5	SMG1P3	16	22519269	+	16	21460220	-	E	E	GGTTAATTTTTGTAAATGTACCAGGCATGCTTAAAATGAATGTATCTACATTTGTTCCTGAGATACAGGTTGATGGACGGATGGCTACATGGATGTGATGGAGATGGTTTACTATCGGGACCTTCCGCACCCTGCTGATGTTTTGTTGCTTAGGATATGAATGGCTGAGCGGAGGCTGTAAAACCTGGCACTCTGCTTGG	ATGTGGGCGCTATCTCCAACTGTCTTTGCACTTCTGAGTAAGAATCTGATGATTGTGCACAGTGACCTGGCTGTTCACTTCCCTGCCATTCAGTATGCTGTGCTCTACACATTGTATCCTCATTGTACCAGGTACTGTATTCACAAATTTTTCTTAAGAAAAGAACCCCACAAAACATTTTATTTTTTTAATGGATAGAT	NA	intra-chromosomal
NPIPB5	SMG1P3	16	22523948	+	16	21460220	-	E	E	GATGATTCTTTCTGAGTGAAATATTGTCAGTGTCATTGACCTTTTCATTATTTCAACTATTATTATTCCAGGTTATCAATACTCTGGCTGACCATCATCATCGTGGGACTGACTTTGGTGGAAGTCCTTGGTTACATGTCATTATTGCGTTTCCGACAAGTTATAAAGTTGTCATTACCCTCTGGATAGTTTACCTTTGG	ATGTGGGCGCTATCTCCAACTGTCTTTGCACTTCTGAGTAAGAATCTGATGATTGTGCACAGTGACCTGGCTGTTCACTTCCCTGCCATTCAGTATGCTGTGCTCTACACATTGTATCCTCATTGTACCAGGTACTGTATTCACAAATTTTTCTTAAGAAAAGAACCCCACAAAACATTTTATTTTTTTAATGGATAGAT	NA	intra-chromosomal
NPIPB5	SMG1P3	16	22527973	+	16	21460220	-	E	E	CAAGGGCTGAGGTCCATTTGTATGCACACAAAGAAAAGAGTTTCTTCCTTTCGAGGAAATAAAATTGGCCTGAAAGACGTCATTACTCTACGGAGACATGTGGAAACAAAAGTTAGAGCTAAAATCCGTAAGAGGAAGGTGACAACGAAAATCAACCATCATGACAAAATCAATGGAAAGAGGAAGACCGCCAGAAAACA	ATGTGGGCGCTATCTCCAACTGTCTTTGCACTTCTGAGTAAGAATCTGATGATTGTGCACAGTGACCTGGCTGTTCACTTCCCTGCCATTCAGTATGCTGTGCTCTACACATTGTATCCTCATTGTACCAGGTACTGTATTCACAAATTTTTCTTAAGAAAAGAACCCCACAAAACATTTTATTTTTTTAATGGATAGAT	NA	intra-chromosomal
NPIPB5	SMG1P4	16	22513921	+	16	21892032	-	E	E	TTTCCACTCATTCAACACTTTTTTTTTTAAATTATCTAATAGGTTGGCACTCATCATGAGCCCCTGTTCTCATTCTGCAAATGGTGAAGCTCTCTATTGTCCTGACCCCACAGTTCCTGTCCCATGACCAGGGCCAGCTCACCAAGGAGCTGCAGCAGCATGTAAAGTCAGTGACATGCCCATGCGAGTACCTGAGGAAG	ATGTGGGCGCTATCTCCAACTGTCTTTGCACTTCTGAGTAAGAATCTGATGATTGTGCACAGTGACCTGGCTGTTCACTTCCCTGCCATTCAGTATGCTGTGCTCTACACATTGTATCCTCATTGTACCAGGTACTGTATTCACAAATTTTTCTTAAGAAAAGAACCCCACAAAACATTTTATTTTTTTAATGGATAGAT	NA	intra-chromosomal
NPIPB5	SMG1P4	16	22519269	+	16	21891747	-	E	E	GGTTAATTTTTGTAAATGTACCAGGCATGCTTAAAATGAATGTATCTACATTTGTTCCTGAGATACAGGTTGATGGACGGATGGCTACATGGATGTGATGGAGATGGTTTACTATCGGGACCTTCCGCACCCTGCTGATGTTTTGTTGCTTAGGATATGAATGGCTGAGCGGAGGCTGTAAAACCTGGCACTCTGCTTGG	GCATGATCACTTTATCTTTAGTAGCCTCAGTTCTTCCTCTCCTTCTTTGTTTGATGGAGCTGTGATTGGCACTGTAACTACGGCCACAAAGAAACATTTCTCAATTATATTAAATCTTCTGGGAATGTTACTTAAGAAAGATAACCAGGACACGAGGTAACAGATATTATATAGTATTAACCATTCCTAACTTTGTTAAT	NA	intra-chromosomal
NPIPB5	SMG1P4	16	22519269	+	16	21892032	-	E	E	GGTTAATTTTTGTAAATGTACCAGGCATGCTTAAAATGAATGTATCTACATTTGTTCCTGAGATACAGGTTGATGGACGGATGGCTACATGGATGTGATGGAGATGGTTTACTATCGGGACCTTCCGCACCCTGCTGATGTTTTGTTGCTTAGGATATGAATGGCTGAGCGGAGGCTGTAAAACCTGGCACTCTGCTTGG	ATGTGGGCGCTATCTCCAACTGTCTTTGCACTTCTGAGTAAGAATCTGATGATTGTGCACAGTGACCTGGCTGTTCACTTCCCTGCCATTCAGTATGCTGTGCTCTACACATTGTATCCTCATTGTACCAGGTACTGTATTCACAAATTTTTCTTAAGAAAAGAACCCCACAAAACATTTTATTTTTTTAATGGATAGAT	NA	intra-chromosomal
NPIPB5	SMG1P4	16	22523948	+	16	21892032	-	E	E	GATGATTCTTTCTGAGTGAAATATTGTCAGTGTCATTGACCTTTTCATTATTTCAACTATTATTATTCCAGGTTATCAATACTCTGGCTGACCATCATCATCGTGGGACTGACTTTGGTGGAAGTCCTTGGTTACATGTCATTATTGCGTTTCCGACAAGTTATAAAGTTGTCATTACCCTCTGGATAGTTTACCTTTGG	ATGTGGGCGCTATCTCCAACTGTCTTTGCACTTCTGAGTAAGAATCTGATGATTGTGCACAGTGACCTGGCTGTTCACTTCCCTGCCATTCAGTATGCTGTGCTCTACACATTGTATCCTCATTGTACCAGGTACTGTATTCACAAATTTTTCTTAAGAAAAGAACCCCACAAAACATTTTATTTTTTTAATGGATAGAT	NA	intra-chromosomal
NPIPB5	SMG1P4	16	22527973	+	16	21892032	-	E	E	CAAGGGCTGAGGTCCATTTGTATGCACACAAAGAAAAGAGTTTCTTCCTTTCGAGGAAATAAAATTGGCCTGAAAGACGTCATTACTCTACGGAGACATGTGGAAACAAAAGTTAGAGCTAAAATCCGTAAGAGGAAGGTGACAACGAAAATCAACCATCATGACAAAATCAATGGAAAGAGGAAGACCGCCAGAAAACA	ATGTGGGCGCTATCTCCAACTGTCTTTGCACTTCTGAGTAAGAATCTGATGATTGTGCACAGTGACCTGGCTGTTCACTTCCCTGCCATTCAGTATGCTGTGCTCTACACATTGTATCCTCATTGTACCAGGTACTGTATTCACAAATTTTTCTTAAGAAAAGAACCCCACAAAACATTTTATTTTTTTAATGGATAGAT	NA	intra-chromosomal
NPIPB5	SMG1P5	16	22513921	+	16	30281705	-	E	E	TTTCCACTCATTCAACACTTTTTTTTTTAAATTATCTAATAGGTTGGCACTCATCATGAGCCCCTGTTCTCATTCTGCAAATGGTGAAGCTCTCTATTGTCCTGACCCCACAGTTCCTGTCCCATGACCAGGGCCAGCTCACCAAGGAGCTGCAGCAGCATGTAAAGTCAGTGACATGCCCATGCGAGTACCTGAGGAAG	ATGTGGGCGCTATCTCCAACTGTCTTTGCACTTCTGAGTAAGAATCTGATGATTGTGCACAGTGACCTGGCTGTTCACTTCCCTGCCATTCAGTATGCTGTGCTCTACACATTGTATTCTCATTGTACCAGGTACTGTATTCACAAATTTTTCTTAAGAACCCCACAAAACATTTTATTTTTTTAATGGATAGATTTTAA	NA	intra-chromosomal
NPIPB5	SMG1P5	16	22519269	+	16	30281705	-	E	E	GGTTAATTTTTGTAAATGTACCAGGCATGCTTAAAATGAATGTATCTACATTTGTTCCTGAGATACAGGTTGATGGACGGATGGCTACATGGATGTGATGGAGATGGTTTACTATCGGGACCTTCCGCACCCTGCTGATGTTTTGTTGCTTAGGATATGAATGGCTGAGCGGAGGCTGTAAAACCTGGCACTCTGCTTGG	ATGTGGGCGCTATCTCCAACTGTCTTTGCACTTCTGAGTAAGAATCTGATGATTGTGCACAGTGACCTGGCTGTTCACTTCCCTGCCATTCAGTATGCTGTGCTCTACACATTGTATTCTCATTGTACCAGGTACTGTATTCACAAATTTTTCTTAAGAACCCCACAAAACATTTTATTTTTTTAATGGATAGATTTTAA	NA	intra-chromosomal
NPIPB5	SMG1P5	16	22523948	+	16	30281425	-	E	E	GATGATTCTTTCTGAGTGAAATATTGTCAGTGTCATTGACCTTTTCATTATTTCAACTATTATTATTCCAGGTTATCAATACTCTGGCTGACCATCATCATCGTGGGACTGACTTTGGTGGAAGTCCTTGGTTACATGTCATTATTGCGTTTCCGACAAGTTATAAAGTTGTCATTACCCTCTGGATAGTTTACCTTTGG	GCATGATCACTTTATCTCTAGTAGCCTCAGTTCTTCCTCTCCTTTGTTTGATGGAGCTGTGATTAGCACTGTAACTACGGCCACAAAGAAACATTTCTCAATTATATTAAATCTTCTGTGAATATTACTTAAGAAAGATAACCTTAACCAGGACACGAGGTAACAGATTTTATATAGTATTAACTATTCCTAACTTTGTT	NA	intra-chromosomal
NPIPB5	SMG1P5	16	22523948	+	16	30281705	-	E	E	GATGATTCTTTCTGAGTGAAATATTGTCAGTGTCATTGACCTTTTCATTATTTCAACTATTATTATTCCAGGTTATCAATACTCTGGCTGACCATCATCATCGTGGGACTGACTTTGGTGGAAGTCCTTGGTTACATGTCATTATTGCGTTTCCGACAAGTTATAAAGTTGTCATTACCCTCTGGATAGTTTACCTTTGG	ATGTGGGCGCTATCTCCAACTGTCTTTGCACTTCTGAGTAAGAATCTGATGATTGTGCACAGTGACCTGGCTGTTCACTTCCCTGCCATTCAGTATGCTGTGCTCTACACATTGTATTCTCATTGTACCAGGTACTGTATTCACAAATTTTTCTTAAGAACCCCACAAAACATTTTATTTTTTTAATGGATAGATTTTAA	NA	intra-chromosomal
NPIPB5	SMG1P5	16	22527973	+	16	30281705	-	E	E	CAAGGGCTGAGGTCCATTTGTATGCACACAAAGAAAAGAGTTTCTTCCTTTCGAGGAAATAAAATTGGCCTGAAAGACGTCATTACTCTACGGAGACATGTGGAAACAAAAGTTAGAGCTAAAATCCGTAAGAGGAAGGTGACAACGAAAATCAACCATCATGACAAAATCAATGGAAAGAGGAAGACCGCCAGAAAACA	ATGTGGGCGCTATCTCCAACTGTCTTTGCACTTCTGAGTAAGAATCTGATGATTGTGCACAGTGACCTGGCTGTTCACTTCCCTGCCATTCAGTATGCTGTGCTCTACACATTGTATTCTCATTGTACCAGGTACTGTATTCACAAATTTTTCTTAAGAACCCCACAAAACATTTTATTTTTTTAATGGATAGATTTTAA	NA	intra-chromosomal
NPIPB5	SMG1P7	16	22523948	+	16	70235443	-	E	M	GATGATTCTTTCTGAGTGAAATATTGTCAGTGTCATTGACCTTTTCATTATTTCAACTATTATTATTCCAGGTTATCAATACTCTGGCTGACCATCATCATCGTGGGACTGACTTTGGTGGAAGTCCTTGGTTACATGTCATTATTGCGTTTCCGACAAGTTATAAAGTTGTCATTACCCTCTGGATAGTTTACCTTTGG	ATGTGGGCGCTATCTCCAACTGTCTTTGCACTTCTGAGTAAGAATCTGATGATTGTGCACAGTGACCTGGCTGTTCACTTCCCTACCATTCAGTATGCTGTGCTCTACACTTTGTATTCTCATTGTACCAGGTACTGTATTCACAAATTTTTCTTAACAAAAGAACCCCACAAAACATTTTATTTTTTTAATGGATAGAT	NA	intra-chromosomal
NPIPB8	SMG1P1	16	28638480	+	16	22478691	+	E	E	TTCCACTCATTCAACAAACTTTTTTTCTTAATTGTCTAATAGGTTGGCACTCATCATGAGCCCCTGTTCTCATTCTGCAAATGGTGAAGCTCTCTATTGTCCTGACCCCACAGTTCCTGTCCCATGACCAGGGCCAGCTCACCAAGGAGCTGCAGCAGCATGTAAAGTCAGTGACATGCCCATGCGAGTACCTGAGGAAG	ATGTGGGCGCTATCTCCAACTGTCTTTGCACTTCTGAGTAAGAATCTGATGATTGTGCACAGTGACCTGGCTGTTCACTTCCCTGCCATTCAGTATGCTGTGCTCTACACATTGTATCCTCATTGTACCAGGTACTGTATTCACAAATTTTTCTTAAGAAAAGAACCCCACAAAACATTTTATTTTTTTAATGGATAGAT	NA	intra-chromosomal
NPIPB8	SMG1P1	16	28638480	+	16	22478976	+	E	E	TTCCACTCATTCAACAAACTTTTTTTCTTAATTGTCTAATAGGTTGGCACTCATCATGAGCCCCTGTTCTCATTCTGCAAATGGTGAAGCTCTCTATTGTCCTGACCCCACAGTTCCTGTCCCATGACCAGGGCCAGCTCACCAAGGAGCTGCAGCAGCATGTAAAGTCAGTGACATGCCCATGCGAGTACCTGAGGAAG	GCATGATCACTTTATCTTTAGTAGCCTCAGTTCTTCCTCTCCTTCTTTGTTTGATGGAGCTGTGATTGGCACTGTAACTATGGCCACAAAGAAACATTTCTCAATTATATTAAATCTTCTGGGAATGTTACTTAAGAAAGATAACCAGGACACGAGGTAACAGATATTATATAGTATTAACCATTCCTAACTTTGTTAAT	NA	intra-chromosomal
NPIPB8	SMG1P1	16	28638480	+	16	22480264	+	E	E	TTCCACTCATTCAACAAACTTTTTTTCTTAATTGTCTAATAGGTTGGCACTCATCATGAGCCCCTGTTCTCATTCTGCAAATGGTGAAGCTCTCTATTGTCCTGACCCCACAGTTCCTGTCCCATGACCAGGGCCAGCTCACCAAGGAGCTGCAGCAGCATGTAAAGTCAGTGACATGCCCATGCGAGTACCTGAGGAAG	GAAACTGTTAATGACTTGGGCTTTGGAAGTAGCTGTTGTAATGAAGAAGTCCGAAACATATGCACCTTTATTCTGTCTTCCGTCTTTCCATAAATTTTGCAAAGGCCTTTTAGCCGACAGTAAGACTCTGGTTTTTTTTTTCTATTTTGTTTATCAGTCCTTAAAAGGGTCTTTGGTAATGGGAGATGGTCATGAATCGA	NA	intra-chromosomal
NPIPB8	SMG1P1	16	28638480	+	16	22481031	+	E	E	TTCCACTCATTCAACAAACTTTTTTTCTTAATTGTCTAATAGGTTGGCACTCATCATGAGCCCCTGTTCTCATTCTGCAAATGGTGAAGCTCTCTATTGTCCTGACCCCACAGTTCCTGTCCCATGACCAGGGCCAGCTCACCAAGGAGCTGCAGCAGCATGTAAAGTCAGTGACATGCCCATGCGAGTACCTGAGGAAG	ATGTGTTGATGTTTGCCGTGTCCAACTAGTGCACCGTGGAACTTGTATTCGACAAGCATTTGGAAAACTGTTGAAATCAATTCCTTTAGGTGTTTTCCTAAGGTATAACAGTTGTTTTGAAGCAAAGACATTCTGTGATATTTACAGCCTCTACTGGTTGTCTACTTTAGGAGAAGACAGATCACCTATTAGAGCATTAA	NA	intra-chromosomal
NPIPB8	SMG1P1	16	28638480	+	16	22485830	+	E	E	TTCCACTCATTCAACAAACTTTTTTTCTTAATTGTCTAATAGGTTGGCACTCATCATGAGCCCCTGTTCTCATTCTGCAAATGGTGAAGCTCTCTATTGTCCTGACCCCACAGTTCCTGTCCCATGACCAGGGCCAGCTCACCAAGGAGCTGCAGCAGCATGTAAAGTCAGTGACATGCCCATGCGAGTACCTGAGGAAG	GTTTGAAAAGGCCTCTGTGGAGTACCAGGAACACCTGTGTGCCATGACAGGTGTTGATTGCTGCATCTCCAGCTTTGACAAATCGGTGCTCACCTTAGCCAGTGCTGGGTGTAAGAGTGCCAGCCTGAAACATTGTCTGAATGGTGAGCGTTCAGCATTTTTAAATAAAGCAAAAGTTATAGTAATATATTTCGTACTGA	NA	intra-chromosomal
NPIPB8	SMG1P2	16	28638480	+	16	29539808	-	E	E	TTCCACTCATTCAACAAACTTTTTTTCTTAATTGTCTAATAGGTTGGCACTCATCATGAGCCCCTGTTCTCATTCTGCAAATGGTGAAGCTCTCTATTGTCCTGACCCCACAGTTCCTGTCCCATGACCAGGGCCAGCTCACCAAGGAGCTGCAGCAGCATGTAAAGTCAGTGACATGCCCATGCGAGTACCTGAGGAAG	ATGTGTTGATGTTTGCCATGTTCAACTAGTGCACTGTGGAACTCGTATTCGACAAGCATTTGGAAAACTGTTGAAATCAATTCCTTTAGATGTTATCCTAAGGTATAACAGTTGTTTTGGAGCAAAGACATTCTGTGATATTTACAGCCTCTACTGGTTGTCTACTTTAGGAGAAGACAGATCACCTATTAGAGCATTAA	NA	intra-chromosomal
NPIPB8	SMG1P2	16	28638480	+	16	29541710	-	E	E	TTCCACTCATTCAACAAACTTTTTTTCTTAATTGTCTAATAGGTTGGCACTCATCATGAGCCCCTGTTCTCATTCTGCAAATGGTGAAGCTCTCTATTGTCCTGACCCCACAGTTCCTGTCCCATGACCAGGGCCAGCTCACCAAGGAGCTGCAGCAGCATGTAAAGTCAGTGACATGCCCATGCGAGTACCTGAGGAAG	ATGTGGGCGCTATCTCCAACTGTCTTTGCACTTCTGAGTAAGAATCTGATGATTGTGCACAGTGACCTGGCTGTTCACTTCCCTGCCATTCAGTATGCTGTGCTCTACACATTGTATTCTCATTGTACCAGGTACTGTATTCACAAATTTTTCTTAAGAACCCCACAAAACATTTTATTTTTTTAATGGATAGATTTTAA	NA	intra-chromosomal
NPIPB8	SMG1P3	16	28638480	+	16	21453074	-	E	E	TTCCACTCATTCAACAAACTTTTTTTCTTAATTGTCTAATAGGTTGGCACTCATCATGAGCCCCTGTTCTCATTCTGCAAATGGTGAAGCTCTCTATTGTCCTGACCCCACAGTTCCTGTCCCATGACCAGGGCCAGCTCACCAAGGAGCTGCAGCAGCATGTAAAGTCAGTGACATGCCCATGCGAGTACCTGAGGAAG	GTTTGAAAAGGCCTCTGTGGAGTACCAGGAACACCTGTGTGCCATGACAGGTGTTGATTGCTGCATCTCCAGCTTTGACAAATCGGTGCTCACCTTAGCCAGTGCTGGGTGTAAGAGTGCCAGCCTGAAACATTGTCTGAATGGTGAGCGTTCAGCATTTTTAAATAAAGCAAAAGTTATAGTAATATATTTCGTACTGA	NA	intra-chromosomal
NPIPB8	SMG1P3	16	28638480	+	16	21457872	-	E	E	TTCCACTCATTCAACAAACTTTTTTTCTTAATTGTCTAATAGGTTGGCACTCATCATGAGCCCCTGTTCTCATTCTGCAAATGGTGAAGCTCTCTATTGTCCTGACCCCACAGTTCCTGTCCCATGACCAGGGCCAGCTCACCAAGGAGCTGCAGCAGCATGTAAAGTCAGTGACATGCCCATGCGAGTACCTGAGGAAG	ATGTGTTGATGTTTGCCGTGTCCAACTAGTGCACCGTGGAACTTGTATTCGACAAGCATTTGGAAAACTGTTGAAATCAATTCCTTTAGGTGTTTTCCTAAGGTATAACAGTTGTTTTGAAGCAAAGACGTTCTGTGATATTTACAGCCTCTACTGGTTGTCTACTTTAGGAGAAGACAGATCACCTATTAGAGCATTAA	NA	intra-chromosomal
NPIPB8	SMG1P3	16	28638480	+	16	21458639	-	E	E	TTCCACTCATTCAACAAACTTTTTTTCTTAATTGTCTAATAGGTTGGCACTCATCATGAGCCCCTGTTCTCATTCTGCAAATGGTGAAGCTCTCTATTGTCCTGACCCCACAGTTCCTGTCCCATGACCAGGGCCAGCTCACCAAGGAGCTGCAGCAGCATGTAAAGTCAGTGACATGCCCATGCGAGTACCTGAGGAAG	GAAACTGTTAATGACTTGGGCTTTGGAAGTAGCTGTTGTAATGAAGAAGTCCGAAACATATGCACCTTTATTCTGTCTTCCGTCTTTCCATAAATTTTGCAAAGGCCTTTTAGCCGACAGTAAGACTCTGGTTTTTTTTTTCTATTTTGTTTATCAGTCCTTAAAAGGGTCTTTGGTAATGGGAGATGGTCATGAATCGA	NA	intra-chromosomal
NPIPB8	SMG1P3	16	28638480	+	16	21459935	-	E	E	TTCCACTCATTCAACAAACTTTTTTTCTTAATTGTCTAATAGGTTGGCACTCATCATGAGCCCCTGTTCTCATTCTGCAAATGGTGAAGCTCTCTATTGTCCTGACCCCACAGTTCCTGTCCCATGACCAGGGCCAGCTCACCAAGGAGCTGCAGCAGCATGTAAAGTCAGTGACATGCCCATGCGAGTACCTGAGGAAG	GCATGATCACTTTATCTTTAGTAGCCTCAGTTCTTCCTCTCCTTCTTTGTTTGATGGAGCTGTGATTGGCACTGTAACTATGGCCACAAAGAAACATTTCTCAATTATATTAAATCTTCTGGGAATGTTACTTAAGAAAGATAACCAGGACACGAGGTAACAGATATTATATAGTATTAACCATTCCTAACTTTGTTAAT	NA	intra-chromosomal
NPIPB8	SMG1P3	16	28638480	+	16	21460220	-	E	E	TTCCACTCATTCAACAAACTTTTTTTCTTAATTGTCTAATAGGTTGGCACTCATCATGAGCCCCTGTTCTCATTCTGCAAATGGTGAAGCTCTCTATTGTCCTGACCCCACAGTTCCTGTCCCATGACCAGGGCCAGCTCACCAAGGAGCTGCAGCAGCATGTAAAGTCAGTGACATGCCCATGCGAGTACCTGAGGAAG	ATGTGGGCGCTATCTCCAACTGTCTTTGCACTTCTGAGTAAGAATCTGATGATTGTGCACAGTGACCTGGCTGTTCACTTCCCTGCCATTCAGTATGCTGTGCTCTACACATTGTATCCTCATTGTACCAGGTACTGTATTCACAAATTTTTCTTAAGAAAAGAACCCCACAAAACATTTTATTTTTTTAATGGATAGAT	NA	intra-chromosomal
NPIPB8	SMG1P4	16	28638480	+	16	21885316	-	E	E	TTCCACTCATTCAACAAACTTTTTTTCTTAATTGTCTAATAGGTTGGCACTCATCATGAGCCCCTGTTCTCATTCTGCAAATGGTGAAGCTCTCTATTGTCCTGACCCCACAGTTCCTGTCCCATGACCAGGGCCAGCTCACCAAGGAGCTGCAGCAGCATGTAAAGTCAGTGACATGCCCATGCGAGTACCTGAGGAAG	GTTTGAAAAGGCCTCTGTGGAGTACCAGGAACACCTGTGTGCCATGACAGGTGTTGATTGCTGCATCTCCAGCTTTGACAAATCGGTGCTCACCTTAGCCAGTGCTGGGTGTAAGAGTGCCAGCCTGAAACATTGTCTGAATGGTGAGCATTCAGTATTTTTAAATAAAGCAAAAGTTATAGTAATATATTTCGTACTGA	NA	intra-chromosomal
NPIPB8	SMG1P4	16	28638480	+	16	21890882	-	E	E	TTCCACTCATTCAACAAACTTTTTTTCTTAATTGTCTAATAGGTTGGCACTCATCATGAGCCCCTGTTCTCATTCTGCAAATGGTGAAGCTCTCTATTGTCCTGACCCCACAGTTCCTGTCCCATGACCAGGGCCAGCTCACCAAGGAGCTGCAGCAGCATGTAAAGTCAGTGACATGCCCATGCGAGTACCTGAGGAAG	GAAACTGTTAATGACTTGGGCTTTGGAAGTAGCTGTTGTAATGAAGAAGTCCGAAACATATGCACCTTTATTCTGTCTTCCGTCTTTCCATAAATTTTGCAAAGGCCTTTTAGCTGACAGTAAGACTCTGTTTTTTTTTTTTTCTATTTTGTTTATCAGTCCTTAAAAGGGTCTTTGGTAATGGGAGATGGTCATGAATC	NA	intra-chromosomal
NPIPB8	SMG1P4	16	28638480	+	16	21892032	-	E	E	TTCCACTCATTCAACAAACTTTTTTTCTTAATTGTCTAATAGGTTGGCACTCATCATGAGCCCCTGTTCTCATTCTGCAAATGGTGAAGCTCTCTATTGTCCTGACCCCACAGTTCCTGTCCCATGACCAGGGCCAGCTCACCAAGGAGCTGCAGCAGCATGTAAAGTCAGTGACATGCCCATGCGAGTACCTGAGGAAG	ATGTGGGCGCTATCTCCAACTGTCTTTGCACTTCTGAGTAAGAATCTGATGATTGTGCACAGTGACCTGGCTGTTCACTTCCCTGCCATTCAGTATGCTGTGCTCTACACATTGTATCCTCATTGTACCAGGTACTGTATTCACAAATTTTTCTTAAGAAAAGAACCCCACAAAACATTTTATTTTTTTAATGGATAGAT	NA	intra-chromosomal
NPIPB8	SMG1P4	16	28656668	+	16	21890113	-	E	E	GTTTCAACGTGCGCAAGAGTTGCGGCGGCGGGCAGAGGACTACCACAAATGCAAAGTAAGGAGCTTCCTCCCCGCAGTTGCAGGATAGTTCAGTGCTGATGCAGATGATGCCACGGCTCTTAGACTCTCTCAACATTCAATTTCTCATGTGTTGGCTTTTTCAGATCCCCCCTTCTGCAAGAAAGCCTCTTTGCAACTGG	ATGTGTTGATGTTTGCCGTGTTCAACTAGTGCACCGTGGAACTTGTATTCGACAAGCATTTGGAAAACTGTTGAAATCAATTCCTTTAGGTGTTGTCCTAAGGTATAACAGTTGTTTTGGAGCAAAGACATTCTGTGATATTTACAGCCTCTACTGGTTGTCTACTTTAGGAGAAGACACATCACCTATTAGAGCATTAA	NA	intra-chromosomal
NPIPB8	SMG1P5	16	28638480	+	16	30279794	-	E	E	TTCCACTCATTCAACAAACTTTTTTTCTTAATTGTCTAATAGGTTGGCACTCATCATGAGCCCCTGTTCTCATTCTGCAAATGGTGAAGCTCTCTATTGTCCTGACCCCACAGTTCCTGTCCCATGACCAGGGCCAGCTCACCAAGGAGCTGCAGCAGCATGTAAAGTCAGTGACATGCCCATGCGAGTACCTGAGGAAG	ATGTGTTGATGTTTGCCATGTTCAACTAGTGCACTGTGGAACTCGTATTCGACAAGCATTTGGAAAACTGTTGAAATCAATTCCTTTAGATGTTATCCTAAGGTATAACAGTTGTTTTGGAGCAAAGACATTCTGTGATATTTACAGCCTCTACTGGTTGTCTACTTTAGGAGAAGACAGATCACCTATTAGAGCATTAA	NA	intra-chromosomal
NPIPB9	SMG1P1	16	28752592	+	16	22478691	+	E	E	TTTTCCACTCATTCAACACTTTTTTTTTAAATTATCTAATAGGTTGGCACTCATGATGAGCCCCTGTTCTCATTCTGCAAATGGTGAAGCTCTCTATTGTCCTGACCCCACAGTTCCTGTCGCATGACCAGAGCCAGTTCACCAAGGAGCTGCAGCAGCATGTAAAGTCAGTGACATGCCCATGCGAGTACCTGAGGAAG	ATGTGGGCGCTATCTCCAACTGTCTTTGCACTTCTGAGTAAGAATCTGATGATTGTGCACAGTGACCTGGCTGTTCACTTCCCTGCCATTCAGTATGCTGTGCTCTACACATTGTATCCTCATTGTACCAGGTACTGTATTCACAAATTTTTCTTAAGAAAAGAACCCCACAAAACATTTTATTTTTTTAATGGATAGAT	NA	intra-chromosomal
NPIPB9	SMG1P3	16	28752592	+	16	21460220	-	E	E	TTTTCCACTCATTCAACACTTTTTTTTTAAATTATCTAATAGGTTGGCACTCATGATGAGCCCCTGTTCTCATTCTGCAAATGGTGAAGCTCTCTATTGTCCTGACCCCACAGTTCCTGTCGCATGACCAGAGCCAGTTCACCAAGGAGCTGCAGCAGCATGTAAAGTCAGTGACATGCCCATGCGAGTACCTGAGGAAG	ATGTGGGCGCTATCTCCAACTGTCTTTGCACTTCTGAGTAAGAATCTGATGATTGTGCACAGTGACCTGGCTGTTCACTTCCCTGCCATTCAGTATGCTGTGCTCTACACATTGTATCCTCATTGTACCAGGTACTGTATTCACAAATTTTTCTTAAGAAAAGAACCCCACAAAACATTTTATTTTTTTAATGGATAGAT	NA	intra-chromosomal
NPIPB9	SMG1P4	16	28752592	+	16	21892032	-	E	E	TTTTCCACTCATTCAACACTTTTTTTTTAAATTATCTAATAGGTTGGCACTCATGATGAGCCCCTGTTCTCATTCTGCAAATGGTGAAGCTCTCTATTGTCCTGACCCCACAGTTCCTGTCGCATGACCAGAGCCAGTTCACCAAGGAGCTGCAGCAGCATGTAAAGTCAGTGACATGCCCATGCGAGTACCTGAGGAAG	ATGTGGGCGCTATCTCCAACTGTCTTTGCACTTCTGAGTAAGAATCTGATGATTGTGCACAGTGACCTGGCTGTTCACTTCCCTGCCATTCAGTATGCTGTGCTCTACACATTGTATCCTCATTGTACCAGGTACTGTATTCACAAATTTTTCTTAAGAAAAGAACCCCACAAAACATTTTATTTTTTTAATGGATAGAT	NA	intra-chromosomal
NPIPB9	SMG1P4	16	28770793	+	16	21890113	-	E	E	GTTTCAACGTGCGCAAGAGTTGCGGCGGCGGGCAGAGGACTACCACAAATGCAAAGTAAGGAGCTTCCTCCCCGCAGTTGCAGGATAGTTCAGTGCTGATGCAGATGATGCCACGGCTCTTAGACTCTCTCAACATTCAATTTCTCATGTGTTGGCTTTTTCAGATCCCCCCTTCTGCAAGAAAGCCTCTTTGCAACTGG	ATGTGTTGATGTTTGCCGTGTTCAACTAGTGCACCGTGGAACTTGTATTCGACAAGCATTTGGAAAACTGTTGAAATCAATTCCTTTAGGTGTTGTCCTAAGGTATAACAGTTGTTTTGGAGCAAAGACATTCTGTGATATTTACAGCCTCTACTGGTTGTCTACTTTAGGAGAAGACACATCACCTATTAGAGCATTAA	NA	intra-chromosomal
NPL	DHX9	1	182794439	+	1	182872337	+	E	E	TGTTTGTGTACTTGTAAGCACATTTTACAGTTCTAAACTAGAAATGGACTTTGCCTGGGAGTTTTATCATTGACATTCCTTGAAGAAAGAGAGAAATTACATTGTATGTTTTCCAGACCTACCAGCAGCTCAATGGCCTTCCCAAAGAAGAAACTTCAGGGTCTTGTGGCTGCAACCATCACGCCAATGACTGAGAATGG	ACTGACTTCCTTTTGGTAGTACTGCGTGATGTTGTTCAGGCTTATCCTGAAGTTCGCATTGTTCTTATGTCTGCTACTATTGATACCAGCATGTTTTGTGAATATTTCTTCAATTGCCCCATCATTGAAGTTTATGGGAGGACTTACCCAGTTCAAGGTAATATTGTGGGGGTGGTATAGGAACATCTTTTGTGCAATAG	out-of-frame	read-through
NPL	DHX9	1	182825820	+	1	182842545	+	E	E	TCCCAGCCATCTTCACTTGGCTATTTTTCTCCACTCTGACAGACCTTCAGTAAATGAAGGTGTGCAGACTTTTTAGGGTTTCTGTAATTTGACTTCTACATTATTTACATTGTTTACACAGTTCAATAATACTAACTATAGATATGTTGTTCTTTTCTAGTTTTGTATCCAGAGATTTATCAACTTTGTTGTCAAACTAG	ATCTGAAGAAGACACTTGAATCATGGGTGACGTTAAAAATTTTCTGTATGCCTGGTGTGGCAAAAGGAAGATGACCCCATCCTATGAAATTAGAGCAGTGGGGAACAAAAACAGGCAGAAATTCATGTGTGAGGTACTGAAGAATACAGTTTGCATTTATGTGATTTATGAGGTTCATTTTGGGGTTAAAAGAAAAATGT	NA	read-through
NPL	DHX9	1	182828900	+	1	182842545	+	M	E	CCTCATTTGTTTTTCCCGTCTAGGTTTTGGAGTGTCACAGACCAAAGCCATCATGACTCTGGTCTCTGGGATTCCAATGGGCCCACCCCGGCTTCCACTGCAGAAAGCCTCCAGGGAGTTTACTGATAGTGCTGAAGCTAAACTGAAGAGCCTGGATTTCCTTTCTTTCACTGATTTAAAGGATGGAAACTTGGAAGCTG	ATCTGAAGAAGACACTTGAATCATGGGTGACGTTAAAAATTTTCTGTATGCCTGGTGTGGCAAAAGGAAGATGACCCCATCCTATGAAATTAGAGCAGTGGGGAACAAAAACAGGCAGAAATTCATGTGTGAGGTACTGAAGAATACAGTTTGCATTTATGTGATTTATGAGGTTCATTTTGGGGTTAAAAGAAAAATGT	NA	read-through
NPL	DHX9	1	182829741	+	1	182842545	+	M	E	CATAACAAAGGAAAAAGTCTTCCCCAAAGATGAATTTAAGTCTCCACTTTTTTCTATACAGAAAACTCAAAACTCAAAGTTTCAAAGAACCAAAGGACTCTTCCTCTGGGCACCACAAACTTCCCCTTCCTCCACTGAGAAGACTGTCTCTCCCGCAGGACCCTGAATTATTGAAATCGAAGGCTGACTTCCTTTCTGCA	ATCTGAAGAAGACACTTGAATCATGGGTGACGTTAAAAATTTTCTGTATGCCTGGTGTGGCAAAAGGAAGATGACCCCATCCTATGAAATTAGAGCAGTGGGGAACAAAAACAGGCAGAAATTCATGTGTGAGGTACTGAAGAATACAGTTTGCATTTATGTGATTTATGAGGTTCATTTTGGGGTTAAAAGAAAAATGT	NA	read-through
NPRL3	SUGT1	16	130522	-	13	52658399	+	E	E	GTCTGAGTAATATTCCATGGTATGGACAGAGCATGTTTTGGAAAACATGGCTGTTAACGGTTCCATAACCCTCCTGTGTGTGGAAGGACCCTGTTTTCTTAGCCCTTCCCCTCTTTTCGCCCCGACTCAGGTAAGCCGCGTAGCAGATACGCTGCCAGCAACACGGGCGACCATGCTGATGAGCAGGACGGCGATTCCAG	TTGCTGTTGCTGATGCAAAGAAGTCTCTAGAACTCAATCCAAATAATTCCACTGCTATGCTGAGAAAAGGGTATGCAGTAGCTACTCTTCTTGTTGAGCTTGGTATAGATAGTAGGTATTTAATTTGTTGAATGAGTTCATTGCAAGCTTTATATAAGTTGTAAAATTCTGTATTTATACATTATATAGCAGAGATATGA	in-frame	inter-chromosomal
NPRL3	ZNRD1	16	110525	-	6	30061515	+	E	E	TACAAAAAAATTAGCCAGACATGGTGGCGGGCGCCTGTAATCCCAGCTACTTGGAAGGCTGAGGCAGGAGAATCGCTTGAACCCGGGAGCTGTAAATCTTGTGTTGTGATTCTTGTAGGAAATGAAGGTCCTCAGTCCCCATTCCATCACATCCTGCCCAAGTGCAAGCTGGCCAGGGACCTCAAGGAAGCTTATGACAG	ACCCGACCGCATGTCTGTCATGGACCTCGCCAATACTTGCTCCAGCTTTCAGTCGGACCTGGATTTCTGTTCAGATTGCGGCTCGGTCCTGCCTCTGCCCGGGGCTCAGGATACGGTCACCTGTATTCGCTGTGGCTTCAACATCAACGTTCGGGGTGAGAGGCTTGTACGCAGGGGTCCTGGCGGAGGGCGCAGGGTCG	NA	inter-chromosomal
NRAS	CSDE1	1	114713800	-	1	114718745	-	E	E	CCTTACCCTCCACACCCCCAGGATTCTTACAGAAAACAAGTGGTTATAGATGGTGAAACCTGTTTGTTGGACATACTGGATACAGCTGGACAAGAAGAGTACAGTGCCATGAGAGACCAATACATGAGGACAGGCGAAGGCTTCCTCTGTGTATTTGCCATCAATAATAGCAAGTCATTTGCGGATATTAACCTCTACAG	TGAGGGCCCCAAGGCTGTTGCAGCTCCTCGACCTGATCGGTTGGTCAATCGCTTGAAGAATATCACTCTGGATGATGCCAGTGCTCCTCGCCTAATGGTTCTTCGTCAGCCAAGGGGACCAGATAACTCAATGGTATGAGGGCATACAAGGCTTGGGGGAGGCCAACTGATAGACCAACATAAAATATGTGGTCCTATTT	in-frame	intra-chromosomal
NRIP1	LINC02246	21	15014344	-	21	14857708	-	E	E	TAAGTTGAACTTGATCAAAAGGTATTCCAGAATCTGGTTTGGAATAGATGCCAAACTATCTTTTCCCTCTTGTTAAGATGCACACTTGACTGAAGGAGGACAGGGAATCTGAAGACTCCGGATGACATCAGAGCTACTTTTCAACAGCCTTCTCAATTTTCTTTCTCAGAAAGCAGAGGCTCAGAGCTTGGAGACAGACG	ACTCCTGCCCCTGCCACGAGAACACACCCTTTCCAGTTTGCTGGAGAAATATAAGAGAAGTCCAGTGAAAGAGAGCTGAGTTTCCCCAATGATGCCATCAAGATGAACTAACTACAGTTAACCAGCCAGCTGATAGCAGATGCATGAGTGAGCCCAGCTGAGAGCAGGTGAGCATGGCCCAGAGCAGCAGAGCTGCTGAG	NA	intra-chromosomal
NRIP1	LINC02246	21	15043495	-	21	14857708	-	E	E	TGTAATACATCTTTTTTGTTGTTTTTTGAGATGATTTAGTTAGTAGTTAAAATTCCATTGTAAAACAAATCTTTGAGATAAGGTGCACTTGAAGTAACACTTATTTCTCTTAATTTTCAGGAAGTGTTTGGATTGTGAGCTATTTCAGAACTGTTCTCAGGACTCATTATTTTAACATTTGGGAGAAACACAGCCAGAAG	ACTCCTGCCCCTGCCACGAGAACACACCCTTTCCAGTTTGCTGGAGAAATATAAGAGAAGTCCAGTGAAAGAGAGCTGAGTTTCCCCAATGATGCCATCAAGATGAACTAACTACAGTTAACCAGCCAGCTGATAGCAGATGCATGAGTGAGCCCAGCTGAGAGCAGGTGAGCATGGCCCAGAGCAGCAGAGCTGCTGAG	NA	intra-chromosomal
NRIP1	LINC02246	21	15064745	-	21	14857708	-	E	E	GGCGCAGGGACGACCCGGCCCCACGCCCGCCCGCCACCCGCGCGCGCCCGTCCGCCCGTGGCCTCGCGTCCGCCGCTGCGCCGTGAGCGCCGCTGGTCGGAGGGAAGAGCTCGCCGGGGCGCCGGGCCAGGACGGGGCGGCAGGCGCCTTCGCGGACCGAGCCTGACGGAGCCGGAGGCTGGGAGCCGCGGCGGCCTGGG	ACTCCTGCCCCTGCCACGAGAACACACCCTTTCCAGTTTGCTGGAGAAATATAAGAGAAGTCCAGTGAAAGAGAGCTGAGTTTCCCCAATGATGCCATCAAGATGAACTAACTACAGTTAACCAGCCAGCTGATAGCAGATGCATGAGTGAGCCCAGCTGAGAGCAGGTGAGCATGGCCCAGAGCAGCAGAGCTGCTGAG	NA	intra-chromosomal
NRIR	CMPK2	2	6829968	-	2	6840678	-	E	E	GCAAACTTTCAATCTTCTCTAAGGTGGGGCTTTGTTTATTTATTTTATTTGCATCTTCCAGGTGACATGGTTTTCTGGTGCCTTGGCAACTGCTCACGATGCATGGGAAGACTAAACACTTTGTGTACAGCATTCTGTCTCATCCAGTGAAGACTTCCTCTGGATTATTGCAGCAGACACCTCTAACCTCCTTAATCTGT	GTCCCAGCTGGGAGGAACCTTATACCATCCTTCTCTCCACCTGCTCGGCAGTGAAGTTTGTGGGACTGGAATCTTGGATTCATCACACTCGAGTCAAGGCCTGGAATGACCCCTGACATCCCAGAAGAACATCTCAGATATCAGTGTGAAAAGTCTGGGGATTTCAAACTGAAAATCCAAAAGATAAGTAAATGAGTGGG	NA	intra-chromosomal
NRIR	CMPK2	2	6840291	-	2	6840678	-	E	E	TAAATGAGTGGGAACTCTCTGTTCAGTTCAATCCCACCCTTCCTTACCAGATACTAAAGTCATTTCTACCTTTCCTCTTGAGATTTGCTGTTAGATATTAGAACTTCTCTTTGTCACATACTTACAGGGAGATTTTGATTATCCATGGGATTCCATTCATAACCTCATAAACCACCCCCACGAAGAAATTATATATCTCG	GTCCCAGCTGGGAGGAACCTTATACCATCCTTCTCTCCACCTGCTCGGCAGTGAAGTTTGTGGGACTGGAATCTTGGATTCATCACACTCGAGTCAAGGCCTGGAATGACCCCTGACATCCCAGAAGAACATCTCAGATATCAGTGTGAAAAGTCTGGGGATTTCAAACTGAAAATCCAAAAGATAAGTAAATGAGTGGG	NA	intra-chromosomal
NSFP1	LRRC37A2	17	46487140	+	17	46517362	+	E	E	AAATATGCTTTTAAATCCTCAAGAGTTACGTTCTTAAATTGAATATATTCTTAACTATTCTTAAATCTTGGAAGTCCTTACATTTTGTTTTTATCTCTTCTTAGGCCAGTACTAAAGTGGAAGTGGACATGGAGAAAGCAGAAAGCCTGCAAGTGATGAGAGGAGACTTCCTTGCTTCTTTGGAGAATGATATCAAACCA	AAATTTCCAAGGAAACTATATTTCTTACATTGATGGAAATGTATGGAAAGCATACAGTTGGACCGAGAAACTGTGAGTATATTCTCTCCAAATATGACAAAAAGCTAACTGCATTGTAAGATCCTTCTTGGTCCAGAATTTTGAGGTCGGTACCTCTGAGGAAAGATATTTCTCCTCCACGCCCCAAATCAACCACTGTT	NA	can't get ensembl id
NSFP1	LRRC37A2	17	46487140	+	17	46540176	+	E	E	AAATATGCTTTTAAATCCTCAAGAGTTACGTTCTTAAATTGAATATATTCTTAACTATTCTTAAATCTTGGAAGTCCTTACATTTTGTTTTTATCTCTTCTTAGGCCAGTACTAAAGTGGAAGTGGACATGGAGAAAGCAGAAAGCCTGCAAGTGATGAGAGGAGACTTCCTTGCTTCTTTGGAGAATGATATCAAACCA	AATTCTCAATCACAATCCTCTGACAACTGTTGAAGATCCGTATCTCTTTAAATTGCCAGCATTAAAATATCTGTAAGTACTATAGTACTCTCATGAGTCAAGAGATGATTTATGCTTTTTAAATTTTTCATCAAAGCTTAAGTATTTTGCATTTAGGCTAAAATGTCATAATTTAAATTTTAACTGGGTTATTGAAAAAA	NA	can't get ensembl id
NSFP1	LRRC37A2	17	46487141	+	17	46512317	+	E	E	AATATGCTTTTAAATCCTCAAGAGTTACGTTCTTAAATTGAATATATTCTTAACTATTCTTAAATCTTGGAAGTCCTTACATTTTGTTTTTATCTCTTCTTAGGCCAGTACTAAAGTGGAAGTGGACATGGAGAAAGCAGAAAGCCTGCAAGTGATGAGAGGAGACTTCCTTGCTTCTTTGGAGAATGATATCAAACCAG	TCAGTTGCTCTCCCTGGAAGGAAGAGTGTTCTCGGATTTCACCTTAAAGGAGGAAGGCTGCCAGAACTGAACTAGCACTTCTGAATATCCTGAGGCGAGGTCCGGTGACTTCCTTGGGAAGCTCTGCCGCGCCCCCACCCCACCCTACCCCACCCTACCCCACCACAGCAGGCGCTGGAGTCCTGGGACCACCAGGGTCT	NA	can't get ensembl id
NUTM2A-AS1	MINPP1	10	87246115	-	10	87508336	+	E	E	TGTACTTATGTTTACCAACTTGCAATACAAGGTCTTTTTAAAAGTAATTAATTTATTTTTATTTTTATTTTTTTAAAGACAGGGTCTCATTCTGTCTTGCAGGCTGTTGTACAGTGGCCTGATTATAGCTCACTGTAGCCTCGAAATTCTGGGCCGAAATGATCCGCCTGCCTCAGCCTCCAAAGTAGCTGAGACTACAG	ATATGGAGTTTGGACCTCCAACAGTTAATGATAAACTAATGAGATTTTTTGATCACTGTGAGAAGTTTTTAACTGAAGTAGAAAAAAATGCTACAGCTCTTTATCACGTGGAAGCCTTCAAAACTGGACCAGAAATGCAGAACATTTTAAAAAAAGTTGCAGCTACTTTGCAAGTGCCAGTAAATGATTTAAATGCAGGT	NA	intra-chromosomal
OAS3	OAS2	12	112968174	+	12	112987038	+	E	E	CAGCACGGGCTGGAACTCCTGACTGTGTATGCCTGGGAGCAGGGCGGGAAGGACTCCCAGTTCAACATGGCTGAGGGCTTCCGCACGGTCCTGGAGCTGGTCACCCAGTACCGCCAGCTCTGTATCTACTGGACCATCAACTACAACGCCAAGGACAAGACTGTTGGAGACTTCCTGAAACAGCAGCTTCAGAAGCCCAG	GGTGGCTCCTATGGACGGAAAACAGTCTTAAGAGGCAACTCCGATGGTACCCTTGTCCTCTTCTTCAGTGACTTAAAACAATTCCAGGATCAGAAGAGAAGCCAACGTGACATCCTCGATAAAACTGGGGATAAGCTGAAGTTCTGTCTGTTCACGAAGTGGTTGAAAAACAATTTCGAGATCCAGAAGTCCCTTGATGG	out-of-frame	read-through
OAS3	OAS2	12	112969755	+	12	112987038	+	E	E	TGGACACCTAGATGTTGCCAGGAATAAGACTGTCCCTGGGTGGGAATTGCAGGCCTATCATCCTGGATCCGGCTGACCCGACAGGCAACCTGGGCCACAATGCCCGCTGGGACCTGCTGGCCAAGGAAGCTGCAGCCTGCACATCTGCCCTGTGCTGCATGGGACGGAATGGCATCCCCATCCAGCCATGGCCAGTGAAG	GGTGGCTCCTATGGACGGAAAACAGTCTTAAGAGGCAACTCCGATGGTACCCTTGTCCTCTTCTTCAGTGACTTAAAACAATTCCAGGATCAGAAGAGAAGCCAACGTGACATCCTCGATAAAACTGGGGATAAGCTGAAGTTCTGTCTGTTCACGAAGTGGTTGAAAAACAATTTCGAGATCCAGAAGTCCCTTGATGG	in-frame	read-through
OAZ1	CNN2	19	2269744	+	19	1031071	+	E	E	GCGGCGCGGAGAGACGCAGCGGAGGTTTTCCTGGTTTCGGACCCCAGCGGCCGGATGGTGAAATCCTCCCTGCAGCGGATCCTCAATAGCCACTGCTTCGCCAGAGAGAAGGAAGGGGATAAACCCAGCGCCACCATCCACGCCAGCCGCACCATGCCGCTCCTAAGCCTGCACAGCCGCGGCGGCAGCAGCAGTGAGAG	CTCCTGTCCAAATATGACCCCCAGAAGGAGGCAGAGCTCCGCACCTGGATCGAGGGACTCACCGGCCTCTCCATCGGCCCCGACTTCCAGAAGGGCCTGAAGGATGGAACTATCTTATGCACGTGAGTACACGCAGGGACACAGGCTGTCTCACACTTAACAAATCTTGGTTTTTCTCACTTTTTTTCTTAATTAAGAAA	out-of-frame	intra-chromosomal
OAZ1	CSNK1G2	19	2269744	+	19	1969508	+	E	E	GCGGCGCGGAGAGACGCAGCGGAGGTTTTCCTGGTTTCGGACCCCAGCGGCCGGATGGTGAAATCCTCCCTGCAGCGGATCCTCAATAGCCACTGCTTCGCCAGAGAGAAGGAAGGGGATAAACCCAGCGCCACCATCCACGCCAGCCGCACCATGCCGCTCCTAAGCCTGCACAGCCGCGGCGGCAGCAGCAGTGAGAG	CTGTGAGCCGTGAGCTTTGAGGCGGTGGGATGTGTCAGCAGAATGTCTCCTGCCCCCGAGAGCGACCCCGAGGCCACTGAGAAGAGCAGCGCGGCCTGGCCGGCCCGAACGCCTGCGTCTCAGTAGCTGGGAGCCACGGGCCCACGCCCGCCCACCGGCCGCAGTGATGTTCTAGCCACAGAGGAGCCAAGACCTCAGGT	NA	intra-chromosomal
OAZ1	DOT1L	19	2269744	+	19	2180713	+	E	E	GCGGCGCGGAGAGACGCAGCGGAGGTTTTCCTGGTTTCGGACCCCAGCGGCCGGATGGTGAAATCCTCCCTGCAGCGGATCCTCAATAGCCACTGCTTCGCCAGAGAGAAGGAAGGGGATAAACCCAGCGCCACCATCCACGCCAGCCGCACCATGCCGCTCCTAAGCCTGCACAGCCGCGGCGGCAGCAGCAGTGAGAG	GATAAACATCACGATGCTGCTCATGAAATCATCGAGACCATCCGGTGAGTGCACGGCCTGCAGTGTGTTGTCTTCACAGCCCTGAGCCACTTCCGTGGACACCCGTGCCCTGCAGATTCTGTTGTGGGGATGGCTCCTGCAGGGGTGGACTCCTGGAGGTGTTGTGAAGCGGATCAGGGGTGACTCAGGGACGGGTAGAG	in-frame	intra-chromosomal
OAZ1	EEF1A1	19	2269744	+	6	73520056	-	E	E	GCGGCGCGGAGAGACGCAGCGGAGGTTTTCCTGGTTTCGGACCCCAGCGGCCGGATGGTGAAATCCTCCCTGCAGCGGATCCTCAATAGCCACTGCTTCGCCAGAGAGAAGGAAGGGGATAAACCCAGCGCCACCATCCACGCCAGCCGCACCATGCCGCTCCTAAGCCTGCACAGCCGCGGCGGCAGCAGCAGTGAGAG	GTGTCGTGAAAACTACCCCTAAAAGCCAAAATGGGAAAGGAAAAGACTCATATCAACATTGTCGTCATTGGACACGTAGATTCGGGCAAGTCCACCACTACTGGCCATCTGATCTATAAATGCGGTGGCATCGACAAAAGAACCATTGAAAAATTTGAGAAGGAGGCTGCTGAGGTATGTTTAATACCAGAAAGGGAAAG	NA	inter-chromosomal
OAZ1	KDM4B	19	2269744	+	19	5032866	+	E	E	GCGGCGCGGAGAGACGCAGCGGAGGTTTTCCTGGTTTCGGACCCCAGCGGCCGGATGGTGAAATCCTCCCTGCAGCGGATCCTCAATAGCCACTGCTTCGCCAGAGAGAAGGAAGGGGATAAACCCAGCGCCACCATCCACGCCAGCCGCACCATGCCGCTCCTAAGCCTGCACAGCCGCGGCGGCAGCAGCAGTGAGAG	GTGTGCTTCCCGCACAGCTGCAGCCATGGGGTCTGAGGACCACGGCGCCCAGAACCCCAGCTGTAAAATCATGACGTTTCGCCCAACCATGGAAGAATTTAAAGACTTCAACAAATACGTGGCCTACATAGAGTCGCAGGGAGCCCACCGGGCGGGCCTGGCCAAGGTGGGTGACATCCTGGCCCCAGCGCGGCCCTCCA	NA	intra-chromosomal
OAZ1	KLF16	19	2269744	+	19	1854760	-	E	E	GCGGCGCGGAGAGACGCAGCGGAGGTTTTCCTGGTTTCGGACCCCAGCGGCCGGATGGTGAAATCCTCCCTGCAGCGGATCCTCAATAGCCACTGCTTCGCCAGAGAGAAGGAAGGGGATAAACCCAGCGCCACCATCCACGCCAGCCGCACCATGCCGCTCCTAAGCCTGCACAGCCGCGGCGGCAGCAGCAGTGAGAG	GGGAACGCCCTTTTGCTTGTGACTGGCAGGGCTGCGACAAGAAGTTCGCCCGCTCCGACGAGCTGGCCCGCCACCACCGGACGCACACGGGCGAGAAGCGCTTCTCCTGCCCTCTGTGCTCCAAGCGCTTCACCCGCAGTGACCACCTGGCCAAGCACGCCCGCCGCCACCCCGGCTTCCACCCGGACCTGCTCCGGCGC	out-of-frame	intra-chromosomal
OAZ1	LIMD2	19	2269744	+	17	63699348	-	E	E	GCGGCGCGGAGAGACGCAGCGGAGGTTTTCCTGGTTTCGGACCCCAGCGGCCGGATGGTGAAATCCTCCCTGCAGCGGATCCTCAATAGCCACTGCTTCGCCAGAGAGAAGGAAGGGGATAAACCCAGCGCCACCATCCACGCCAGCCGCACCATGCCGCTCCTAAGCCTGCACAGCCGCGGCGGCAGCAGCAGTGAGAG	AACCCAGCGGGTGCCGCTTCTCCACCCGAGGCTTCCACCTCCAACGAGCCATGTTCCAGGCTGCAGGAGCCGCCCAGGCCACCCCCTCTCATGTAAGTGCCCGGCTGGGTGGGAGGGCCCCCCGGACAGGAGCCTGGCCTGGGGTGAAGGGGAGAGGCATCAGAGTTTGCCGGCCCCCTTTGTGCCCTGCGGCGCGCCCC	NA	inter-chromosomal
OAZ1	MOB3A	19	2269744	+	19	2078679	-	E	E	GCGGCGCGGAGAGACGCAGCGGAGGTTTTCCTGGTTTCGGACCCCAGCGGCCGGATGGTGAAATCCTCCCTGCAGCGGATCCTCAATAGCCACTGCTTCGCCAGAGAGAAGGAAGGGGATAAACCCAGCGCCACCATCCACGCCAGCCGCACCATGCCGCTCCTAAGCCTGCACAGCCGCGGCGGCAGCAGCAGTGAGAG	GTCCGCGGGAGAGCTGTGGGGCTTGGTGAGTGTTTCGTGGCCTCTCGGGTTGGTCAGCACCCCCAGCCAGCTGGCCCAGGACCCCTCTACAGAAGTCCAGGAGAGCAGGCGTCACCAAGATGTCCAACCCCTTCCTGAAGCAAGTCTTCAACAAGGACAAGACATTCCGCCCCAAGCGCAAGTTTGAGCCAGGCACCCAG	NA	intra-chromosomal
OAZ1	PLXND1	19	2269744	+	3	129589527	-	E	E	GCGGCGCGGAGAGACGCAGCGGAGGTTTTCCTGGTTTCGGACCCCAGCGGCCGGATGGTGAAATCCTCCCTGCAGCGGATCCTCAATAGCCACTGCTTCGCCAGAGAGAAGGAAGGGGATAAACCCAGCGCCACCATCCACGCCAGCCGCACCATGCCGCTCCTAAGCCTGCACAGCCGCGGCGGCAGCAGCAGTGAGAG	CTCCAGCCAGAGCAGCTGGACTGTGGAGCTGCTCACCTGCAGCACCCGCTGTCCATCCTGCAGCCCCTGAAGGCCACGCCCGTGTTCCGCGCCCCGGGCCTCACCTCCGTGGCCGTGGCCAGCGTCAACAACTACACAGCGGTCTTCCTGGGCACGGTCAACGGGAGGCTTCTCAAGGTAGGTATGGTTGGGGATGTGGG	out-of-frame	inter-chromosomal
OAZ1	R3HDM4	19	2269742	+	19	902132	-	E	E	CGGCGGCGCGGAGAGACGCAGCGGAGGTTTTCCTGGTTTCGGACCCCAGCGGCCGGATGGTGAAATCCTCCCTGCAGCGGATCCTCAATAGCCACTGCTTCGCCAGAGAGAAGGAAGGGGATAAACCCAGCGCCACCATCCACGCCAGCCGCACCATGCCGCTCCTAAGCCTGCACAGCCGCGGCGGCAGCAGCAGTGAG	AGGCCCCTTCCCAGCTGCCTGCCTGCCCTAGCCAGCTCCCAGGTGAAGAGACTCTCGGCTTCCAGGCGGAAACAGCACTTCATCAACCAGGCAGTGCGGAACTCAGACCTCGTGCCCAAGGCCAAGGGGCGGAAGAGCCTCCAGCGCCTGGAGAACAGTGAGCAGGGGTCGGGAGGCGCCTCCTGGGGGCTCCTGGGCCT	NA	intra-chromosomal
OAZ1	R3HDM4	19	2269744	+	19	902130	-	E	E	GCGGCGCGGAGAGACGCAGCGGAGGTTTTCCTGGTTTCGGACCCCAGCGGCCGGATGGTGAAATCCTCCCTGCAGCGGATCCTCAATAGCCACTGCTTCGCCAGAGAGAAGGAAGGGGATAAACCCAGCGCCACCATCCACGCCAGCCGCACCATGCCGCTCCTAAGCCTGCACAGCCGCGGCGGCAGCAGCAGTGAGAG	GCCCCTTCCCAGCTGCCTGCCTGCCCTAGCCAGCTCCCAGGTGAAGAGACTCTCGGCTTCCAGGCGGAAACAGCACTTCATCAACCAGGCAGTGCGGAACTCAGACCTCGTGCCCAAGGCCAAGGGGCGGAAGAGCCTCCAGCGCCTGGAGAACAGTGAGCAGGGGTCGGGAGGCGCCTCCTGGGGGCTCCTGGGCCTTG	in-frame	intra-chromosomal
OAZ1	RAC2	19	2269744	+	22	37226803	-	E	E	GCGGCGCGGAGAGACGCAGCGGAGGTTTTCCTGGTTTCGGACCCCAGCGGCCGGATGGTGAAATCCTCCCTGCAGCGGATCCTCAATAGCCACTGCTTCGCCAGAGAGAAGGAAGGGGATAAACCCAGCGCCACCATCCACGCCAGCCGCACCATGCCGCTCCTAAGCCTGCACAGCCGCGGCGGCAGCAGCAGTGAGAG	ACTCGGTGAAATACCTGGAGTGCTCAGCTCTCACCCAGAGAGGCCTGAAAACCGTGTTCGACGAGGCCATCCGGGCCGTGCTGTGCCCTCAGCCCACGCGGCAGCAGAAGCGCGCCTGCAGCCTCCTCTAGGGGTAAGAGTCCCCCACTCTAGTGCCCAACTCCCATACACAGCAGGCCCTGGCTGAGCAGTGGCCTTTG	out-of-frame	inter-chromosomal
OAZ1	RNF166	19	2269744	+	16	88701418	-	E	E	GCGGCGCGGAGAGACGCAGCGGAGGTTTTCCTGGTTTCGGACCCCAGCGGCCGGATGGTGAAATCCTCCCTGCAGCGGATCCTCAATAGCCACTGCTTCGCCAGAGAGAAGGAAGGGGATAAACCCAGCGCCACCATCCACGCCAGCCGCACCATGCCGCTCCTAAGCCTGCACAGCCGCGGCGGCAGCAGCAGTGAGAG	GTTCTGCGGGGAGTGTCTCCAGCCCTGCCTGCAGGTGCCATCCCCGCTGTGCCCACTCTGCCGCCTGCCCTTCGACCCCAAGAAGGTGGACAAGGCCACCCACGTGGAGAAGCAGCTCTCATCCTACAAAGCGCCCTGTCGAGGCTGCAACAAAAAGGTACCCGCCTGCTTGGGCCGCCCTGGAGCCGGGGTCACTTGAT	in-frame	inter-chromosomal
OAZ1	SBNO2	19	2269744	+	19	1127765	-	E	E	GCGGCGCGGAGAGACGCAGCGGAGGTTTTCCTGGTTTCGGACCCCAGCGGCCGGATGGTGAAATCCTCCCTGCAGCGGATCCTCAATAGCCACTGCTTCGCCAGAGAGAAGGAAGGGGATAAACCCAGCGCCACCATCCACGCCAGCCGCACCATGCCGCTCCTAAGCCTGCACAGCCGCGGCGGCAGCAGCAGTGAGAG	GACTCCTCCTATTTTGAGGACTTCTCCAACATCTCCATCTTCTCCTCGTCCGTGGACTCCCTGTCGGACATCGTGGACACGCCCGACTTCCTGCCGGCTGACAGCCTCAACCAGGTGTCCACCATCTGGGACGATAACCCTGCCCCCTCCACCCACGATAAGGTCAGTGCGCCCGGTGCCCCCAGCCAGCCCCGACCCAC	out-of-frame	intra-chromosomal
OAZ1	SBNO2	19	2269744	+	19	1154402	-	E	E	GCGGCGCGGAGAGACGCAGCGGAGGTTTTCCTGGTTTCGGACCCCAGCGGCCGGATGGTGAAATCCTCCCTGCAGCGGATCCTCAATAGCCACTGCTTCGCCAGAGAGAAGGAAGGGGATAAACCCAGCGCCACCATCCACGCCAGCCGCACCATGCCGCTCCTAAGCCTGCACAGCCGCGGCGGCAGCAGCAGTGAGAG	ATCATGATGCTGCCGCCACCGCCGCCACCACGGAGCGAGAAGCCCAGATAGACGCCCCGGCGGCCCCGGGTCCTGGAGTCCCGCCGCCTGCTGCCCGGCCGAGGACCCCACCCCGCCTGCCGCCCGATGCTTGCAGTGGGGCCCGCCATGGACAGGGATTACCCGCAGCATGAACCCCCGCCGGCGGGCAGCCTCCTGTA	NA	intra-chromosomal
OAZ1	SCO2	19	2269744	+	22	50524424	-	E	E	GCGGCGCGGAGAGACGCAGCGGAGGTTTTCCTGGTTTCGGACCCCAGCGGCCGGATGGTGAAATCCTCCCTGCAGCGGATCCTCAATAGCCACTGCTTCGCCAGAGAGAAGGAAGGGGATAAACCCAGCGCCACCATCCACGCCAGCCGCACCATGCCGCTCCTAAGCCTGCACAGCCGCGGCGGCAGCAGCAGTGAGAG	GAGCATCAGATCCATGCTGCTGCTGACTCGGAGCCCCACAGCTTGGCACAGGCTCTCTCAGCTCAAGCCTCGGGTCCTCCCTGGGACCCTGGGAGGCCAGGCCCTGCATCTGAGGTCCTGGCTTTTGTCAAGGCAGGGCCCTGCAGAGACAGGTGGGCAGGGCCAGCCCCAGGGCCCTGGGCTTCGAACCCGGCTGCTGA	NA	inter-chromosomal
ODF3B	SCO2	22	50529904	-	22	50524424	-	E	E	AAGGCTTCCCGGGGGCGGCGACTGCCGAGCTCCGCCCTCCAGGCGGCCCCACCCGCCTGCCGTCCTGGGGCGCCGCCGCCCCGCCGCCGGCAGTGGACCGCTGTGCGCGAACCCTGAACCCTACGGTCCCGACCCGCGGGCGAGGCCGGGTACCTGGGCTGGGATCCGGAGCAAGCGGGCGAGGGCAGCGCCCTAAGCAG	GAGCATCAGATCCATGCTGCTGCTGACTCGGAGCCCCACAGCTTGGCACAGGCTCTCTCAGCTCAAGCCTCGGGTCCTCCCTGGGACCCTGGGAGGCCAGGCCCTGCATCTGAGGTCCTGGCTTTTGTCAAGGCAGGGCCCTGCAGAGACAGGTGGGCAGGGCCAGCCCCAGGGCCCTGGGCTTCGAACCCGGCTGCTGA	NA	intra-chromosomal
ODF3B	SGK1	22	50530712	-	6	134174586	-	E	E	AGGGGGTCCCTGGTCCGCGGCAGTGGAGGCGGCAGCCAGCACCCTCTGCCCTCTCGCAGACCCCGGGCCCCTGCGCCTATCAGGTCGTGAGTCCAGGGGTCTACAAGTCCCGGGCCCCCCAGTTCACGATTCTGGCGCGGACTTCGCTCCCCCAAGACAACACTCGGAAGCCAGGGCCCGCGGCCTACAACGTGGATCAG	CTTTCATGAAGCAGAGGAGGATGGGTCTGAACGACTTTATTCAGAAGATTGCCAATAACTCCTATGCATGCAAACAGTAAGTTTGACCGGATTTGAGGAAATAACTAGTATAGTTTGAATTTGCCAGCGGTAAACATTCTCATCACGGCGTTTATCGGGAAGGCGAAGACTTCTTCTGGGGTGGGGATCTCATTTCTCCT	in-frame	inter-chromosomal
OGT	GCNA	X	71533336	+	X	71603588	+	E	E	GAGTTCCCAGGGTTTGAAGCCTGTAACTGCTGCCGCCGCTCAAGCCCTCCAGAGCATTGCTACGGCTGCTGCCCTTGTACTACTACCTCCAAATACGTTCTTGCTGGTAGTGGCGGCAGCAGGACCAATTACCTCTTTTTTGCTCTCCCTCGAGAAGCTCCAGATGGCGTCTTCCGTGGGCAACGTGGCCGACAGCACAG	ATGAGAGTCCGGAGTGTTGTCATGTGAAGCCTGCCATCCAGGAACCTCCAATAGTTATTAGTGATGATGACAATGACGATGACAACGGTAATGATTTGGAAGTTCCCGACGACAACAGTGATGATTCAGAAGCTCCCGACGACAACAGTGATGATTCGGAAGCTCCTGACGACAACAGTGATGATTCGGAAGCTCCCGAC	in-frame	read-through
OMA1	JMJD1C	1	58538795	-	10	63197563	-	E	E	AATGATGCTTTTTCAAGACAGCTGCTAATAAAAGAAGTTACAGCAGTCCCTAGTCTGTCAGTATTGCATCCTCTAAGCCCTGCTTCCATAAGAGCTATTAGGAATTTCCATACTTCTCCACGGTTTCAAGCTGCTCCGGTTCCTCTCTTGTTGATGATTCTTAAACCAGTACAGAAGTTATTTGCAATCATTGTAGGCAG	CCAAAATTGCCTGGAAAAGAGCAGTGAGAGGAGTCCGGGAGATGTGTGATGCATGTGAAGCAACATTGTTTAACATTCACTGGGTCTGCCAAAAATGTGGATTTGTGGTCTGCTTAGATTGTTACAAGGCAAAGGAAAGGAAGAGTTCTAGAGGTTGGTGTATAAGTTTATATAAATTGAAGTTTTTTATAATTTTTCTT	out-of-frame	inter-chromosomal
OPA3	B2M	19	45584623	-	15	44715423	+	E	E	GAGGTTGAGGCGCCCCGCCCAGTCAGCAAGGTTGCGCGTGCCCTGTGAGACCGCCAAGATGGTGGTGGGCGCGTTCCCTATGGCGAAGCTGCTATACTTGGGCATCCGGCAGGTCAGCAAGCCGCTTGCCAACCGTATTAAGGAGGCCGCCCGCCGAAGCGAGTTCTTCAAGACCTATATCTGCCTCCCGCCGGCTCAAC	GTACTCCAAAGATTCAGGTTTACTCACGTCATCCAGCAGAGAATGGAAAGTCAAATTTCCTGAATTGCTATGTGTCTGGGTTTCATCCATCCGACATTGAAGTTGACTTACTGAAGAATGGAGAGAGAATTGAAAAAGTGGAGCATTCAGACTTGTCTTTCAGCAAGGACTGGTCTTTCTATCTCTTGTACTACACTGAA	in-frame	inter-chromosomal
OPA3	PLEKHO1	19	45584623	-	1	150150912	+	E	E	GAGGTTGAGGCGCCCCGCCCAGTCAGCAAGGTTGCGCGTGCCCTGTGAGACCGCCAAGATGGTGGTGGGCGCGTTCCCTATGGCGAAGCTGCTATACTTGGGCATCCGGCAGGTCAGCAAGCCGCTTGCCAACCGTATTAAGGAGGCCGCCCGCCGAAGCGAGTTCTTCAAGACCTATATCTGCCTCCCGCCGGCTCAAC	GGACCTCAGGATGGAAACCAGCAGCCTGCACCGCCCGAGAAGGTCGGCTGGGTCCGGAAATTCTGCGGGAAAGGGATTTTCAGGGAGATTTGGAAAAACCGCTATGTGGTGCTGAAAGGGGACCAGCTCTACATCTCTGAGAAGGAGGTGGGTGCCTCTTGCCTCTAACTCTCCGTTTTCTCATAGCCCCCACTTTGTCA	out-of-frame	inter-chromosomal
OSTC	UBE2D3-AS1	4	108657647	+	4	102843324	+	E	E	AGAGTAAATGGACAATATATTATGGAAGGACTTGCATCCAGCTTCCTATTTACAATGGGAGGTTTAGGTTTCATAATCCTGGACCGATCGAATGCACCAAATATCCCAAAACTCAATAGATTCCTTCTTCTGTTCATTGGATTCGTCTGTGTCCTATTGAGTTTTTTCATGGCTAGAGTATTCATGAGAATGAAACTGCC	TACCTCTTGACTTGCTACTGGTACCTGGAAGAGATGTAACACCTGACCATGGGACATCAAGTGACTGTGTGAATCAAACTGCCCATCATGAATTGTTGTTATTTGACTCATCAAACTGTACAACTGGATGAACACAGGAGCAGTGCACTACATATGGGACTGGAACCATGAATGAGCAGGTGACTCAGACTCCTATAGTA	NA	can't get ensembl id
PABPC1	RBL2	8	100712362	-	16	53467102	+	E	M	TGAGAGGGGAATAGGAGAAGAAATATGGGGTAAAATAATAGACCCGATGTACTTAGGTACCACCATGGTTTTCTTTTTCTATAGTTTTCTTTTCTTCTTTTTAGGGTGTTAATCTTTATGTGAAAAATCTTGATGATGGTATTGATGATGAACGTCTCCGGAAAGAGTTTTCTCCATTTGGTACAATCACTAGTGCAAAG	TGCTGGCTCCCCTTTGACTCCCAGAAGGGTGACTGAAGTTCGTGCTGATACTGGAGGACTTGGAAGGAGTAAGTTTAAAATACTAGGAGAATATTTTGGGGCTTACTATCTGGAAATTTAAATTTCATCTAACCCTACAAGTGAAGTTAATAGGGTATACATAGAAGAAAATATTCTATGCATTTTTGTACCACATGGAT	in-frame	inter-chromosomal
PACSIN2	CDK5RAP2	22	43002310	-	9	120403071	-	E	E	GGGTTTCTTAAATGAGTCACATTTCCTTCCTAAGTTTCTGGATATCATTTTACTTGAATTGGTTGCCATACTTTGATGAGCAAGGAACGCTGTTTTAGAAAATCCTTACTACTTGATGATTAATCCTTGGAGCTAATGTTCCACGTTCCCAAGGTTGTGAGTGCTTATGGCCACATTCCTGCATCAGCTCAGCCATCGCG	TTTCAGAGACTCCTCCACTCTCTGGGAATGACACGGACTCCCTCTCCTGCGACAGTGGCAGTTCGGCAACTAGCACTCCGTGTGTGTCCCGCCTGGTCACTGGCCACCACCTGTGGGCCAGCAAGAATGGCCGCCATGTCCTGGGCCTGATTGAGGACTATGAGGCCCTGCTCAAACAGATCAGCCAGGGACAGAGGCTC	NA	inter-chromosomal
PAGR1	MVP	16	29819902	+	16	29830515	+	E	E	CCCACTCCGATCCTCCGGGAGTAGTCTCTTCCCTCGGCAGCGGAAATACTGATTCCCACTGCTCCTGCCTCTAGGGTGCAGTGTCCGTACCTGCTGGAGCCTGGGCCCTCCTTCCCCAGCCCAGACATTGAGAAACTTGGGAAGAAGAGAGAAACCTCAAGCTCCCAAACAGCACGTTGCGGGAAAGAGGAAGAGAGAGT	TCATCTTCTTGTGAGCCCTGGGCTTAGGAGTCACCATGGCAACTGAAGAGTTCATCATCCGCATCCCCCCATACCACTATATCCATGTGCTGGACCAGAACAGCAACGTGTCCCGTGTGGAGGTCGGGCCAAAGACCTACATCCGGCAGGACAATGAGAGGTGGGTGTGGGGGCTGGGCTGTGGGGGATCCTTGGGGATG	NA	intra-chromosomal
PARG	BMS1	10	49885203	-	10	42791627	+	E	E	GTTCCATGAAAAGCAGATATGTAATTTAATTTCATAACAAACATATTCATTAGTTATTATATTTACTGGTTATTGTTATTCACATAACTTATTTTATTGGTTTTCAGGTACTTGAAGAAGCAGAAGCTCAACATTTATATCAGTCCATCTTGCCTGATATGGTGAAAATTGCACTCTGTCTGCCAAATATTTGCACCCAG	GGTGCCAAGCTGTTCTACCTTTCTGGAATGGTGCATGGAGAATATCAAAACCAAGAAATCCACAATCTGGGCCGTTTTATTACAGTTATGAAGTTTAGGCCTCTCACATGGCAAACTTCTCACCCTTATATCCTGGCAGACAGGTAAAATATGATTTTAAGCTTTTTCTTCCTGGGCCATATATTTCAAAGCTAAAAAGG	in-frame	intra-chromosomal
PARGP1	PARG	10	45854719	-	10	49935142	-	M	E	TTTTGATATTTTTTCTGGTTCAGGTGAGTGGTGTCATTGAGCAAACACAAAGTCGGGCTCATCCAAGGATGAGATTTTGCCAGAGAAAGGACGAGCAGCAAGTCAGGGAGCTTAAGGTAATTATGGGAATGTGACTATCTGCAATTGCTTAGGTAGAAGGAGACAGATTGGATTTTTGTGTGTTTGGTATTTGGGATAAG	TTTTCAAACAAAAGACTATTACCAGTTGGATGGACACTAAAGGAATCAAGACAGCGGAATCAGAAAGGTATAGAAACATTCCTATGTAGAGAAATGAATAATAATACATGGATGTTTTATCTTGTTGCTTTAATATTTTCTCTCTTTGTTCATGCTTTTCTGTTCTCCTTTATCTATGTTAATTCAAAATCAACTTATAA	NA	intra-chromosomal
PARPBP	HELLPAR	12	102196087	+	12	102197585	+	M	E	TTCTCGTAAATATTAATACTCAATATCATGTAATTCCTTTCCCCTTTTTATCTTGCATAACAGAGGGTGTAAATCCATCTGTTGGAAGATCAACAATTGGAACGAGTTTTGGAAATGTTCATCTGGACAGAAGTAAAAATGAAAAAGTATCAAGAAAATCAACCAGTCAGACAGGAAATAAAAGCTCAAAAAGGAAACAG	GGAAGGAGCAATAACTGATTTTTCTGCAGTGTCTTCCTTCTGAAAGCCTTTCCCCAACCTGAATGTATTAAATACCATGTCATCATCTAAATTTCTTATGGACTTGGATGCTGAAAGTAAAATACCTTGAGAAAACAAAGAAAAAGTTAGTATTAATATATAGGAAGAGAGATTCATTTTTGCCATTCTTAGTTTGATGT	NA	read-through
PARPBP	HELLPAR	12	102196088	+	12	102197586	+	M	E	TCTCGTAAATATTAATACTCAATATCATGTAATTCCTTTCCCCTTTTTATCTTGCATAACAGAGGGTGTAAATCCATCTGTTGGAAGATCAACAATTGGAACGAGTTTTGGAAATGTTCATCTGGACAGAAGTAAAAATGAAAAAGTATCAAGAAAATCAACCAGTCAGACAGGAAATAAAAGCTCAAAAAGGAAACAGG	GAAGGAGCAATAACTGATTTTTCTGCAGTGTCTTCCTTCTGAAAGCCTTTCCCCAACCTGAATGTATTAAATACCATGTCATCATCTAAATTTCTTATGGACTTGGATGCTGAAAGTAAAATACCTTGAGAAAACAAAGAAAAAGTTAGTATTAATATATAGGAAGAGAGATTCATTTTTGCCATTCTTAGTTTGATGTT	NA	read-through
PARPBP	HELLPAR	12	102196100	+	12	102197585	+	M	E	TAATACTCAATATCATGTAATTCCTTTCCCCTTTTTATCTTGCATAACAGAGGGTGTAAATCCATCTGTTGGAAGATCAACAATTGGAACGAGTTTTGGAAATGTTCATCTGGACAGAAGTAAAAATGAAAAAGTATCAAGAAAATCAACCAGTCAGACAGGAAATAAAAGCTCAAAAAGGAAACAGGTGGATTTGGATG	GGAAGGAGCAATAACTGATTTTTCTGCAGTGTCTTCCTTCTGAAAGCCTTTCCCCAACCTGAATGTATTAAATACCATGTCATCATCTAAATTTCTTATGGACTTGGATGCTGAAAGTAAAATACCTTGAGAAAACAAAGAAAAAGTTAGTATTAATATATAGGAAGAGAGATTCATTTTTGCCATTCTTAGTTTGATGT	NA	read-through
PATL2	SPG11	15	44665758	-	15	44660616	-	M	E	ACTGATCTGTTTGTTCTGGAATACGTGTATGTGGGAAGTTGAATCATCAGACACTAGCTACATAGACTATGTTTACAGGGATCCAGAGAGTCTGAAGACATTTCTTATGCCTTTATATATTGGAGAACCCTTCCCCATTTTCATATCCTTTCTTCAAAAATCTAAATGATGTGCCTAAAAATAAGACATGGCATAATAAG	CTTTCTATGGGAGGATTCTCGTAACAGCAGCACACCAACTGAAAAGCCCAAACTGCTCGCTCTTGGTGAAAATTATGAACTGCTTATCTATGAATTTAATTTGAAAGATGGAAGATGTGATGCAACCATTTTGTATAGCTGTAGTAGGGAGGCATTGCAAAAGCTCATTGACGATCAAGATATCAGTAAGTATCTACAGG	NA	read-through
PCBP1-AS1	CSDE1	2	69996686	-	1	114739890	-	E	E	ACAGAATTTTCCACACTCCTTGACAGAGGTGCTTAACCCTTATCCATCAGCATTCTCAGACAGCACCTCCGGTTAGGGACAGTATCTGACCGTCCGACATCCCTGCAGCCCCCATGTGTCACACAGACTCAGCCTCAGGTAGATGGTTTCCGTAGATGGTGGCTTTCTTTGGACCCTTGACATCAACCAGTTACTATTTG	ATGAGCTTTGATCCAAACCTTCTCCACAACAATGGACATAATGGGTACCCTAATGGTACTTCAGCAGCACTGCGTGAAACTGGGGTTATTGAAAAACTGTTAACCTCTTACGGATTTATTCAGTGTTCAGAACGTCAAGCTAGACTTTTCTTCCACTGTTCACAGTATAATGGCAACCTGCAAGACTTAAAAGTAGGAGG	NA	inter-chromosomal
PCBP1-AS1	MXD1	2	69996686	-	2	69935351	+	E	E	ACAGAATTTTCCACACTCCTTGACAGAGGTGCTTAACCCTTATCCATCAGCATTCTCAGACAGCACCTCCGGTTAGGGACAGTATCTGACCGTCCGACATCCCTGCAGCCCCCATGTGTCACACAGACTCAGCCTCAGGTAGATGGTTTCCGTAGATGGTGGCTTTCTTTGGACCCTTGACATCAACCAGTTACTATTTG	ACGGGCTCATCTTCGCTTGTGCCTGGAGAAGTTGAAGGGGCTGGTGCCACTTGGACCCGAATCAAGTCGACACACTACGTTGAGTTTATTAACAAAAGCCAAATTGCACATAAAGGTAAGTGTATTGTTGGGATGCTGCTTTATCTTTACCTGTTCAGTGAGGGTTTGTCTGTTGTTACATCTCCAGGACAGTCCTCTCC	NA	intra-chromosomal
PCM1	MARK3	8	17924780	+	14	103491777	+	E	E	GAATAAGTTATATTTTTCCCCTTCTTTTGATCTTTCTAAACATACTTTAGACCAAAACTGAAGTATTTTTTATTCTGTATTTCATAGCGTAAGTAATTTACTTAAGTGATACATATTTTTAATCCTAATTAGGAAACAGCTTTGAAGTGTGGAGCGGGAAAGGAGCAGTTTCTGAGCTGCAAAAACTAGTTTCTAAACAG	CACTATTCCTGATCAGAGAACTCCAGTTGCTTCAACACACAGTATCAGTAGTGCAGCCACCCCAGATCGAATCCGCTTCCCAAGAGGCACTGCCAGTCGTAGCACTTTCCACGGCCAGCCCCGGGAACGGCGAACCGCAACATATAATGGCCCTCCTGCCTCTCCCAGCCTGTCCCATGAAGCCACACCATTGTCCCAGA	NA	inter-chromosomal
PCMTD1	GMPR	8	51898930	-	6	16274415	+	E	E	GCCCGTGGTTCTCTGCGCATGCCCGGACCCCGGCGGCTCCGGAGTCCGGGAGGCTCTGGCTGCTCCAGTCGCGGGTCCGGGCCCCGCCTCTCCACTCGGCGGTGGCGTCCGTGTTGTTATTGTGGTGGTAGCGGCGTCTGGCTGCTGCGGACCCCGCCGAGTCCTAGCGCCTGGCCTGCGCGCCGCTGCCCGCGCCACAG	GCAGGGAACGTGGTGACAGGAGAAATGGTAGAAGAGCTTATTCTTTCCGGAGCAGATATCATCAAAGTGGGAGTTGGACCAGGTAAGACTTGTTAGGAGCACAGCAGAGGACGTGTGTGGGGAAGAATGGGATCTGGGGCTTGCGGGGACTGCAGATCACTGGAGGGGATGCATGAATGACTCATTCACAGATATTTAAA	out-of-frame	inter-chromosomal
PDCD10	XRN1	3	167704842	-	3	142347342	-	E	E	TGAAGAATTACGGTGATGTACAATTGTTAACAAGAATGTTGATTAAATGTTTAATGTGTTCATGTGATTGCTACAGAATGGAATCTCAGAAATGTGCTTTTTCCAAGAAAGTTGATATTCATAATAATTTAAAATTTTTATTGCAGCTAGAACGAGTAAATCTGTCTGCAGCCCAGACACTGAGAGCCGCTTTCATCAAG	GGTGCAGTTCTACCTCAAGAAATAAGCCAAGTAAATCAACATCATAAATCTGGCTTTAATGACAACAGTGTTAAATATCAGCAAAGAAAACATGACCCTCACAGAAAATGTAAGTTTTAAATTAGAAAGGTGTACTTGTGTGTGCTGCTTCTTTTTTAAAAAAATAAACATTTTATTGATATAATTTACATACCATAAAG	in-frame	intra-chromosomal
PDCD6IP	AK7	3	33822082	+	14	96487958	+	E	E	ATTTCTCTTTGAAACATTTGTTTTCTTTAGAAAAAATAATCTGATGAATTTTTCCTTCTCAATTTTTTACAGCTCTTGCAAGCTTAGGATATGAAAAGAGCTGTGTGTTGTTCAATTGTGCAGCCTTAGCTAGCCAAATTGCAGCAGAACAGAACCTGGATAATGATGAAGGATTGAAAATCGCTGCTAAACATTACCAG	GTTGGAATGCAATGGCACAATCTCGGCTTACTGCAACCTCCACCTCCCGGGTTCAAGTGATTCTCCTGCCTTAGCCTCCCAAGTAGCTGGGATTACAGGCGCCTGCCACCACACTCAGCTAATGTTTTGTATTTTAGTAGAGAGGAAGTTTCACCATGTTGACCAGGCTGGTCTCGAACTCCTGACCTCAAGTGATCCAC	NA	inter-chromosomal
PDCD7	UBAP1L	15	65118672	-	15	65102684	-	M	E	TAAATAGTTGTTCTATAATGTTCTTATTAAGGCATGATTGGGATCAGTACCTGGTGCCATCCGATCATCCCAAAGGCAACTTCGTTCCCCAAGGATGGGTCCTTCCCCCGCTCCCCAGCAACGACATCTGGGCAACTGCTGTTAAGCTGCATTAGTAAAGATGCTCCAGGAGTGTGGTCCAGCCAGCGCTCTTTCCAGCT	CACGACTTCAGCCTGGAGAGGACGGCACTCTTCTGGGTGGAGGCCGCCGGCCAGGGACCCAGCCCGTACCAGTGCGGTGACCCGGGGACAGCGTCAGCCCCTCCAGCCTGGCTCTTGCTAGTCAGCCCCGAACATGGGCTGGCGCCTGCGCCCACCACAATCAGAGACCCGGAGGCCGGACACCAGGAGAGGCCGGAGGA	NA	read-through
PDCD7	UBAP1L	15	65118672	-	15	65106359	-	M	E	TAAATAGTTGTTCTATAATGTTCTTATTAAGGCATGATTGGGATCAGTACCTGGTGCCATCCGATCATCCCAAAGGCAACTTCGTTCCCCAAGGATGGGTCCTTCCCCCGCTCCCCAGCAACGACATCTGGGCAACTGCTGTTAAGCTGCATTAGTAAAGATGCTCCAGGAGTGTGGTCCAGCCAGCGCTCTTTCCAGCT	CTGTTTGGGGCTCAGCTAAGTGACCACACAGGAGAGCAGTGAGGCCATTTGAGGCCTGAGCCTGGTCCTCAGGACTCGACTCTCTCTCCCTGCCATCAAGCAGCCTGCCCCAGCCCTGCCAGCCATCTCCACACTCCTGACAGAATGAATGCCCTCGATGGTGTTCCTTTCAAGTTGCCCAAGGGCTTTGTGATAGGCAC	NA	read-through
PDCD7	UBAP1L	15	65118672	-	15	65106388	-	M	E	TAAATAGTTGTTCTATAATGTTCTTATTAAGGCATGATTGGGATCAGTACCTGGTGCCATCCGATCATCCCAAAGGCAACTTCGTTCCCCAAGGATGGGTCCTTCCCCCGCTCCCCAGCAACGACATCTGGGCAACTGCTGTTAAGCTGCATTAGTAAAGATGCTCCAGGAGTGTGGTCCAGCCAGCGCTCTTTCCAGCT	CACTGGCCCCCTCACCTTTTCCTTTCCAGCTGTTTGGGGCTCAGCTAAGTGACCACACAGGAGAGCAGTGAGGCCATTTGAGGCCTGAGCCTGGTCCTCAGGACTCGACTCTCTCTCCCTGCCATCAAGCAGCCTGCCCCAGCCCTGCCAGCCATCTCCACACTCCTGACAGAATGAATGCCCTCGATGGTGTTCCTTTC	NA	read-through
PDCD7	UBAP1L	15	65119376	-	15	65106359	-	E	E	GATAGAACACATTTTCTCATTCTGTCGTAATCATAGGCTCAGTCACCTTGCCTTGAGAAATACACTGTGGATATCAAGCATGATAACGTGGTATTGTGCTTTTCTCTTTCAGATGAGTTCCCACTTGCTCACCTCTTGGAGCCTTTCCGACAGTATTATCTCCAAGCCGAGCACTCCCTGCCAGCGCTCATCCAGATCAG	CTGTTTGGGGCTCAGCTAAGTGACCACACAGGAGAGCAGTGAGGCCATTTGAGGCCTGAGCCTGGTCCTCAGGACTCGACTCTCTCTCCCTGCCATCAAGCAGCCTGCCCCAGCCCTGCCAGCCATCTCCACACTCCTGACAGAATGAATGCCCTCGATGGTGTTCCTTTCAAGTTGCCCAAGGGCTTTGTGATAGGCAC	NA	read-through
PDCD7	UBAP1L	15	65119376	-	15	65106388	-	E	E	GATAGAACACATTTTCTCATTCTGTCGTAATCATAGGCTCAGTCACCTTGCCTTGAGAAATACACTGTGGATATCAAGCATGATAACGTGGTATTGTGCTTTTCTCTTTCAGATGAGTTCCCACTTGCTCACCTCTTGGAGCCTTTCCGACAGTATTATCTCCAAGCCGAGCACTCCCTGCCAGCGCTCATCCAGATCAG	CACTGGCCCCCTCACCTTTTCCTTTCCAGCTGTTTGGGGCTCAGCTAAGTGACCACACAGGAGAGCAGTGAGGCCATTTGAGGCCTGAGCCTGGTCCTCAGGACTCGACTCTCTCTCCCTGCCATCAAGCAGCCTGCCCCAGCCCTGCCAGCCATCTCCACACTCCTGACAGAATGAATGCCCTCGATGGTGTTCCTTTC	NA	read-through
PDZK1IP1	RN7SL1	1	47183802	-	14	49586582	+	M	E	GGAAGGCAAGGTCCGCAGCACCCCGATGTAACCTTCTCTGTGGCTCCAACCCCAAGACTCCCAGGCACATGGGATGGATGTCCAGTGCTACCACCCAAGCCCCCTCCTTCTTTGTGTGGAATCTGCAATAGTGGGCTGACTCCCTCCAGCCCCATGCCGGCCCTACCCGCCCTTGAAGTATAGCCAGCCAAGGTTGGAGC	CGGGCGCGGTGGCGCGTGCCTGTAGTCCCAGCTACTCGGGAGGCTGAGGCTGGAGGATCGCTTGAGTCCAGGAGTTCTGGGCTGTAGTGCGCTATGCCGATCGGGTGTCCGCACTAAGTTCGGCATCAATATGGTGACCTCCCGGGAGCGGGGGACCACCAGGTTGCCTAAGGAGGGGTGAACCGGCCCAGGTCGGAAAC	NA	inter-chromosomal
PDZK1IP1	RN7SL2	1	47183802	-	14	49862847	-	M	E	GGAAGGCAAGGTCCGCAGCACCCCGATGTAACCTTCTCTGTGGCTCCAACCCCAAGACTCCCAGGCACATGGGATGGATGTCCAGTGCTACCACCCAAGCCCCCTCCTTCTTTGTGTGGAATCTGCAATAGTGGGCTGACTCCCTCCAGCCCCATGCCGGCCCTACCCGCCCTTGAAGTATAGCCAGCCAAGGTTGGAGC	CGGGCGCGGTGGCGCGTGCCTGTAGTCCCAGCTACTCGGGAGGCTGAGGTGGGAGGATCGCTTGAGCCCAGGAGTTCTGGGCTGTAGTGCGCTATGCCGATCGGGTGTCCGCACTAAGTTCGGCATCAATATGGTGACCTCCCGGGAGCGGGGGACCACCAGGTTGCCTAAGGAGGGGTGAACCGGCCCAGGTCGGAAAC	NA	inter-chromosomal
PECR	MREG	2	216043904	-	2	215996465	-	E	E	TTTGAGATGCCTTTACTGGGGAATGTGAGGCGGTTAGAAATGGGGAGTATTTGCTTTTACCTATGCACATGTGTGTTTCTGTTTCCAGGTCTCCTCTGTGGTCTGCTTCCTACTGTCTCCTGCAGCTTCCTTCATCACTGGACAGTCGGTGGATGTGGATGGGGGCCGGAGTCTCTATACTCACTCGTATGAGGTACCAG	TGATAACAATCCATATTCCTCATTTGGAGCAACTCTGGTGAGGGATGATGAGAAGAATTTATGGAGTATGCCCCATGATGTGTCCCACACAGAGGCAGACGACGACAGAACCCTGTACAATTTGATAGTCATTCGTAATCAGCAGGCCAAAGACTCAGAGGTGAGCACCTTTTGATGTCTTGCTGTGCGCGGATGATGCT	out-of-frame	read-through
PELI1	UGP2	2	64144081	-	2	63856306	+	E	E	CCCAACGCCTCTCCCTGCGTCCGCGGCTCCTCAGCGCTCGGCTCCGTGGTCAACTTCCCCTCGCTGGGCTCGGCTGGCGGGCGCGGAGGGCAGCGGCGGAACGGCGGGCTGTCTGCTCGCGCTCCCCGCGCACAACACTTCACCCTCTCGCCTCGGGTCTCGGGGGCCGCTCTGGGATCCCGGCCACCAGCAATTGTCCG	ATCTTAGCAAAGCAATGTCTCAAGATGGTGCTTCTCAGTTCCAAGAAGTCATTCGGCAAGAGCTAGAATTATCTGTGAAGAAGGAACTAGAAAAAATACTCACCACAGCATCATCACATGAATTTGAGGTAAGGAGGTTTCTACAGTGTTCCACCCCCCCGCCCCTCCCTTCATCTGTCTTCATGCTGAGTTGCTGCCGG	NA	intra-chromosomal
PELI3	DPP3	11	66473925	+	11	66482193	+	E	E	TGTGGTCCCAGGAGCGAGCGGCCAAATGGCGGACCCCAGATGGCCTGATGGATGGACTGACCACCAATGGAGTCCTGGTGATGCACCCGGCAGGCGGCTTCTCCGAGGACTCAGCCCCGGGTGTCTGGCGGGAGATCTCGGTCTGTGGGAATGTGTACACATTGCGGGACAGCCGCTCAGCCCAGCAGCGGGGCAAGCTG	CAGGGCCCATGGCGGACACCCAGTACATCCTGCCCAATGACATCGGCGTGTCTAGCCTGGACTGCCGTGAGGCCTTCCGCCTGCTGTCACCCACAGAGCGCCTCTATGCCTACCACCTGTCCCGTGCCGCCTGGTACGGAGGCCTGGCTGTGCTGCTTCAGACCTCCCCTGAGGCCCCCTACATCTATGCTCTGCTCAGC	out-of-frame	read-through
[truncated: 540 more rows]
