# Supplementary material for: Landscape of chimeric RNAs in COVID-19 patient blood
Source: Genes Dis. 2024 Jun 6;12(3):101348. doi: 10.1016/j.gendis.2024.101348 (PMC11919593; doi:10.1016/j.gendis.2024.101348)
Supplement: Multimedia component 7 [file mmc7.zip]

Archive with 1 entries (1 files):
- Supplemental_Table_6_No_MM_ericscript.tsv
