# Supplementary material for: Landscape of chimeric RNAs in COVID-19 patient blood
Source: Genes Dis. 2024 Jun 6;12(3):101348. doi: 10.1016/j.gendis.2024.101348 (PMC11919593; doi:10.1016/j.gendis.2024.101348)
Supplement: Multimedia component 7 [file mmc7.zip › Supplemental_Table_6_No_MM_ericscript.tsv]

GeneName1	GeneName2	chr1	Breakpoint1	strand1	chr2	Breakpoint2	strand2	EM_Classi_1	EM_Classi_2	UpstreamSeqtoBreak1	DownstreamSeqtoBreak2	frame	fusiontype
EVA1C	HELB	21	32467848	+	12	66340658	+	E	M	CTTCTGGGGGAAGCTGATGGTGCCTTCAATTTTTGTTTTTGCTTCAGATGAATTAAAAAACAAAACCGTGTGTGAAGACCAGGAGCTGAAACTGCACTGCCATGAATCCAAGTTCCTCAACATCTACTCTGCGACCTACGGCAGGAGGACCCAGGAAAGGGACATCTGCTCCTCCAAGGCAGAGCGGCTCCCCCCTTTCG	GTCCCACAATAGGTTGTCTGCAAGCCTGAGGAGCAAGGATAGCCAGTTGGAGTCTCAGAACTGAAGAACTTGGAGTCTGATGTTTAAGGGCAGAAAGCATCCAGCACAGGAGAAGGATGTAGGCTGGGAGCCTAGGCCAGTCTCGCCTTTTCATGTTTTTCTGCCTGCTTTATATTTGCTGGCAGCTGGTTAGATTGTGC	NA	inter-chromosomal
PRDX6	CEP41	1	173486401	+	7	130420768	-	E	M	CTTTAATAACACTCAAAGAACTCTTCCTATTTATGCCCCTCTGTGCTTTACAGGTGTTTGTTTTTGGTCCTGATAAGAAGCTGAAGCTGTCTATCCTCTACCCAGCTACCACTGGCAGGAACTTTGATGAGATTCTCAGGGTAGTCATCTCTCTCCAGCTGACAGCAGAAAAAAGGGTTGCCACCCCAGTTGATTGGAAG	ATGAAGTCTCGCTCTGTTGCCCAAGCTGGAGTGCAGTGGCGTGATCTTGGCTCACTGCAACCTCTGCCTCCCAGGTTCAAGCGATTCTTCTGCCTCAGCCTCCTGAGTAGCTGGGACTACAGGTGCGCACCACCATGCCTGGCTAATTTTTATATTTTTAGTAGAGACGGGGTTTTACTATGTTGGTCAGGCTGGTCTCG	NA	inter-chromosomal
CROCC	NBPF1	1	16946991	+	1	16608779	-	E	E	GGCAACGGCAGGCAGAGCAGGAGGCCACAGTGGCGCGGGAAGAGCAGGAACGGCTAGAGGAGCTGCGGTTGGAGCAGGAGGTGGCGCGGCAGGGCCTGGAGGGCTCCCTACGAGTGGCGGAGCAGGCCCAGGAGGCATTGGAGCAGCAGCTCCCCACGCTGCGCCATGAGCGCAGCCAGCTGCAGGAGCAGCTAGCGCAG	GCAATCTGAAGGCAAATCCTGTTTAGACCCAGGCGAAGGTTCCCGGTGACCCGGGCTCTCACCAGCCAATTGTCCCTTGCCGTCCTCCTGAGGGTGCCTGGAGCTTAAGCACTGTGTGCTCTTGGCCTCCACACTGGGGATGCCGCTGACTCCCACTGTCCAGGGCTTCCAGTGGATTCTCCGAGGCCCTGATGTAGAAA	NA	intra-chromosomal
RUSC1	LRCH3	1	155331114	+	3	197884101	+	E	M	TCAGCCCCCAAGCCTAGAAGGACCTCTAGTCTCCTTCCTGTGTGGAATCTTCCCCACTCCATCCCTCCCAAGTTGCCTGTATTGATAATGTACTCACTCATGCTGTACTAGGTGCTGAAGCCTGGACACCCTTGGTGGGTGGGCCTGTGGTGATGGTTTGCATCCTTCCTCCTTTGTCCCAATAAAGTATGGGAGTTGAA	TTCAGTAGAGCTGGGGTAAGGCCTAGGAATCTGCATTTTCAACAACCATTGCACATGTTTTTGTTTTTGTTGGAGAAGGAGTTCTGCTCAGTCGCCCAGGCTAGAGTGCAGTGGCATAATCTCAGCTCACTGCAACCTCCGCCTCCCGGGCTCAAGCGATTCTCCTGCCTCAGCCTCCCGAGTAGCTGGGACAACAGGTG	NA	inter-chromosomal
CENPI	GATAD1	X	101146277	+	7	92449725	+	E	M	TGATTCTTTGGGTGAACTTAGTTGAGGAGTTCTGGGGAATACTCTGTATACTGATGTTATCATTCTTCCTCCAAGGTGTGTGACATATATATAAATTATAACCTTCCATTAGTGGTATTGTTTCCTCCTGGGATCTTCTATTCTGCACTCCTCAGCCTGGATACCAGCATCCTGAACCAGCTGTGTTTTATTATGCACAG	TTCTGGGATACATGTGCAGAATGTGCAGGTTTGTTACATAGGTATACGTGCCATGGTGGTTTGCTGCACCTATCAACCCATCATCTAGGTTTTAAGCCCCGCATGCATTAGATATTTGTCCTAATGCTCTCCCTCCCCTTGGCCCCCATCTCCGACAGGCCCCAGTGTGTGATGTTCCCTTCCCCAAAGTATTTTCTTAT	NA	inter-chromosomal
HIBADH	FRYL	7	27629371	-	4	48710698	-	E	E	GATTCTAATTCTGTAGGTAGTTGCATGAAATTTTTACTCAGAGTTGTAAACTACAAATATTTTTATTTATTTACTTAGAAAAGTGAAGAAGGGCTCATTATTAATAGATTCCAGCACTATTGATCCTGCAGTTTCAAAAGAATTGGCCAAAGAAGTTGAGAAAATGGGAGCAGTTTTCATGGATGCCCCTGTTTCTGGTG	CCTAGAACATTCCATATTCTGCTTCACACACGGTGACTCACTCACTACTGCTTTGTACCAGTGTGCCCACTCGAGTGCCTGTAAAGTACAAGCTCCAGATCAAAAAAGCTTCTAGATGGATCCTTTCCAAACTTGGTGTCTTTTCTACAAACTCTGTGCCTCAACAACCATTTCTAAGTGGTAAGGACATGTATATTTCC	NA	inter-chromosomal
BMP2K	BPGM	4	78776721	+	7	134678853	+	E	E	CCTCCAGCTCGCCGGCGGGACCATGAAGAAGTTCTCTCGGATGCCCAAGTCGGAGGGCGGCAGCGGCGGCGGAGCGGCGGGTGGCGGGGCTGGCGGGGCCGGGGCCGGGGCCGGCTGCGGCTCCGGCGGCTCGTCCGTGGGGGTCCGGGTGTTCGCGGTCGGCCGCCACCAGGTCACCCTGGAAGAGTCGCTGGCCGAAG	GTATCTCAGATGAAGACATCATCAACATTACTCTTCCTACTGGAGTCCCCATTCTTCTGGAATTGGATGAAAACCTGCGTGCTGTTGGGCCTCATCAGTTCCTGGGTGACCAAGAGGCGATCCAAGCAGCCATTAAGAAAGTAGAAGATCAAGGAAAAGTGAAACAAGCTAAAAAATAGTCTTTCTCAACTGTTGGCTAA	in-frame	inter-chromosomal
CEP57	MTMR2	11	95832693	+	11	95833304	-	E	M	TTCTGTGTCCAGTTTTCTAATGAGTAGGTTCGTAGCTTGATTGAATTAATAATTGTGAGCCCATAGACACAAGGGAAGTGAGAAACAGTGCTCTGGTGACATGATAAATATATGTGTCAACCACCATTTCAGCTATTAAAAACTCCTGTTATCTCCTTGTTTGAATTTCAGGTCATTAAATTGTATAACCATCATTTGAA	ACAAAATTTAGAGACCAGTATGATTAAGTTGAAGCTCCTTAGCCTCCTTCGACCTAGTCTCTGCATACCTCAACTTTTACGTACCAATGCTACTCTGCTGTTCACAATTGCCTCATGTAATCTGCAGATTCCTGCCTCCCCACTTTGGTTCAGTCTGTCTTGTGCACCTGGAACAACTGTTCTCCCTTGTGACTAATTCC	NA	intra-chromosomal
ITPKB	CNIH4	1	226739041	-	1	224365879	+	E	E	TGGCGTCGCCACTGCCGGGATCGCCGGGCCCCTGAACCGAAGAGCTTTCCCCCCTCTTTCGCACTCCTCTTTTTTGTCTTCCATAGCTTGTGAGAAAATAATTTCTGAGCATTTTTACTTTTAAAGCCATCTCGTCCCTACGAGGTTTGCGCCTCTGGGCATGTAGTCTACACAGGACCTGAGAATCTGAGAAACTGCAG	TGGGTAATTCCAGAATTGATTGGCCATACCATTGTCACTGTATTACTGCTCATGTCATTGCACTGGTTCATCTTCCTTCTCAACTTACCTGTTGCCACTTGGAATATATATCGGTGAGTATAGTTTGTTTACTTTGGTGTCAAGGTAGTTAAAAAAAAATTTAAAAAGTTGTGTTTTTTTCAAGACAGGATCTTACTCTG	NA	intra-chromosomal
CDK10	SPATA2L	16	89696364	+	16	89696907	-	E	M	AGATGAGGACAAGAGGGACAAGGTATGGGGTGGGAGCCACAATTGAGGATACCCCGAGACTACCAGGAGAGCCCTGGGCTGGAGGCTGAGCTGCATCCCTGCTCCCCACATGGAGGACCCAACAGGAGGCCGTGGCTCTGATGCTGAGCGAAGCTATAGGCTCTTGTTGGATAAAAGCTTTTTTAACAGACATGGTTTCA	CCTCAAGGGCCTGTTGGTGACACCGAGCTCCCCCCACCCCAAGCTCTGCTGGAGCCAATCTGCGGGGCTCTGCCGGGTGCACGGCTGACCTGGCTTCGGGGACGCCGGCCCTCCCCTTGGGTGTCACAGCAGCTGGGCCCACAGACAGGAAATGACCTGACCTCAAACCAGATGTGGAGGTGCACGAGAGGCGCAGGAAC	NA	intra-chromosomal
JAZF1	BAG1	7	28180464	-	9	33262831	-	E	E	TCTCCTCACCCCACCCGGCCTCCCTCCCTCCCTCGCCCGCCCGGCGCTCGCAGAGCCGACACCAGGGGGGCTCTCGATGTAGCACCATGACAGGCATCGCCGCCGCCTCCTTCTTCTCCAATACCTGCCGATTCGGGGGCTGCGGACTCCACTTCCCCACCCTGGCCGACCTCATCGAGCACATCGAGGACAACCACATC	GGCAATGAGAAGCACGACCTTCATGTTACCTCCCAGCAGGGCAGCAGTGAACCAGTTGTCCAAGACCTGGCCCAGGTTGTTGAAGAGGTCATAGGGGTTCCACAGTCTTTTCAGAAACTCATATTTAAGGGTAAGCATTTCTTTTTCTTTCTTTCTTTTTCTTTTTTTTTTTTTGAGACGAAGTTTCACTCTTGTCGCCC	NA	inter-chromosomal
USP15	DEDD2	12	62260503	+	19	42215252	-	E	E	TCTTTTGGTTTCGACCGGCCGACTGGGAGGGGCCGTGGGACGCCATTCCCATAATGCTCTGGGGCGTGCCGCCGCCGTCGCTGCCACCTCCCCTACCGCTAGTGGAAGAAGATGGCGGAAGGCGGAGCGGCGGATCTGGACACCCAGCGGTCTGACATCGCGACGCTGCTCAAAACCTCGCTCCGGAAAGGGGACACCTG	TGTCTCCAGAACGCTATAGCTATGGCACCTCCAGCTCTTCAAAGAGGACAGAGGGTAGCTGCCGTCGCCGTCGGCAGTCAAGCAGTTCTGCAAATTCTCAGCAGGGTCAGTGGGAGACAGGTGAGCCCAGCTGGGTGGGTGTAATGGCAGCATCCCTCTTTTCCTTATGAATTGTGCCCATCAAGGAAGGGGCCTGAGGG	in-frame	inter-chromosomal
SLC35E1	IFT88	19	16552806	-	13	20615793	+	M	E	CGTCAGGGTTGGCATCCACCCAGATCCAGATGGAAGGGAAACTTCTCTCTTCTCCTTTGCCTCCTCTTCCCTCACCAGAGCAGGGCGCTTCTCTTGGGGTGGTGAGAAGGATCTTCGAGAAATCGTGTTCAGTATTTCAAGCTCTATTTCTGTGGCACATGTCTTTTGAGAGGCATCTTCACCTCTTCTGTGATGACTTG	GAAAGCCATGGCAGAAAAATATATTATGACATCTGCAAAACTCATTGCTCCTGTAATTGAAACATCTTTTGCTGCAGGTTATGATTGGTAAGAGAGAAAGTCTATAATACTGCATAGATGTGGTTTTTTTCATAATTTATACTTTTAAATTTAAATTAATATTGTCATTAGAAAAGTGGATATGAATGTTGATTCATATT	NA	inter-chromosomal
SEMA4D	SECISBP2	9	89360787	-	9	89357317	+	E	M	AGGCTTATATTCTTGGTGCTGTTTTCTGTCTCTTCTCCTGAAGTCTGGATTTCAAGCACTTTCACACTTAACAAAATAATTACATACTTGAAGTTTTCGTAATGTGGAGTGTTCTACTGGGAAATGGAGTTATGAGGATGAATTTCTGAGTCTTTCTTTGCTCTGCTGGAAAAAATAAAAATAGAGTTGTACATTGTTCA	GGTGTGTTGCTAAGAAAAAGCTCTTTGCAACCAGTATTAACACCACACTCCATGTGACATGTCTTCCTGTCATTTTTCATTGTCCTTTGACCAGGTGGGCTGGATGACACTTTGCACACAATTATTGATTATGCCTGTGAGCAGAACATTCCCTTTGTGTTTGCTCTCAACCGCAAAGCTCTGGGGCGCAGTTTGAATAA	NA	intra-chromosomal
RICTOR	FYB	5	39074111	-	5	39202987	-	E	E	TCACTCCCCACCGCCCGGCGCCCGCCACCCCTGGCACTTGCCTTCCCCTGGCCCTGGGTTGGGGAGCGAGCCGGGGCGCTGGCCGGAGCCAGGGCAGCCGCAGCTGGCCTGCGAGCCAATCCTAATTGGGGCTGTGTGTCTGTTTCGCGCAGGGCGGAATGACAGCGGCGAGGAGAACGTCCCGCTGGATCTGACCCGAG	GATGGAAAGGCAGATGTAAAGTCCCTCATGGCGAAATATAACACGGGGGGCAACCCGACAGAGGATGTCTCAGTCAATAGCCGACCCTTCAGAGTCACAGGGCCAAACTCATCTTCAGGAATACAAGCAAGAAAGAACTTATTCAACAACCAAGGAAATGCCAGCCCTCCTGCAGGACCCAGCAATGTACCTAAGTTTGG	out-of-frame	intra-chromosomal
FAM102B	KLRD1	1	108644900	+	12	10326000	+	E	M	TGGAAGCTCCCTCCTTGCTTTGAGTTGTCCCCGCCTTTCTGGATGGAACCAATGTACTTCTTACATATATTGATTAATGTCTCATGTCTCCCTAAAATGTATAAAACCAAGATGTGCCCCGACCACCCTGAGTACATGTTGTCAGGACCTCCTGAGACTGTGTCATGGGAGCGTGTCCTCAACCTTGGCAAAATAAACTT	TCCTTATAAGTGAGAGATGATATTTGGTGGTTATAATTTGCATTTCCCTGATGATTAGTGATATTGAGCATCATTTCATATGCCCATTGACCCTTTGTATGTTTTTTATGAAGAAATGACCATTCAAGTCTTTGATACATTTTTTAATTGGGTTACTTGTGTTTTTTTTAATATTGAGTTGTAGGAGTTCTTTATATGTT	NA	inter-chromosomal
PCGF5	DST	10	91248724	+	6	56639766	-	E	M	AAATTATATTTAAGCTGGTCCCTGGACTACGAGAACGTAAGTGGCTCTTTAGGTTCTTGCAGACTTTTGTGTTTTATGAAATCAACACTTCTATTAAAGATTTCATGACTTTTACTTTTATACTCTTTCTTTTAAATTAGAAGAACTTGAGCGTGAATCTGAATTTTGGAAGAAAAATAAGCCTCAAGAAAATGGACAAG	TGACAGCACCTCTTAAACTGACTTATGCAGAAAAGTTGCACAGATTAGAGAGTCAGTATGCAAAACTCTTGGTAAGTTTTTTTTTTTAAACCTTCTGTTTCCCTTATCTATATTTGGCAAAAACATGATTCTTATGATGATTTTCCTTACTAAAGAATACATCCAGGAATCAAGAACGGCACCTTGATACACTCCATAAT	in-frame	inter-chromosomal
TANGO2	DGCR8	22	20056013	+	22	20085687	+	E	E	CCTGACCTGGCCGCAGCGGGCTACTGCGCACATCGCTAGCCTCCAGAAACAGGGCTGTGAGATCACCGGGCAGTGTCGGGGAGGACGCCCTATGGCTGTAGTCTGACATTCTCTCCCCTTGGCCTGCAGCACAGCAAAGGGAGACGTCATTTGCTACTATGGGAACCGAGGGGAGCCTGATCCTATCGTTTTGACGCCAG	GTAGAAGAAGAAAGGTGCCACTCCGGCATGAAGACAGACTCGCTTAGTCGCCAGTCACTTAAGCTGAGTGCATTGTGATTTCCAATAATTGAGGCAGTGGTTCTAAAAGCTGTCTACATTAATGAAAAGAGCAATGTGGCCAGCTTGACTAAGCCGCCAGCGCACAGCGCGGCAGGACGCGCCCGGGTCTCAGCGGACTT	NA	intra-chromosomal
DNAJC7	CR1	17	41983564	-	1	207640387	+	E	M	CTGTTTCTGAAGCATCTTACCAGAAGTGTGTGTCTCTTGCTTGAGCCATGCCTCTTGCCCTAGAGTGATCCTGAGAACCACTGCTATTTATGTCTTAGTGCTGTATTGCCTTGTATTTCCTTCTCAGTTACATGGACACAGAACAGTATGAAGAAGCAGTACGAGACTATGAAAAAGTATACCAGACAGAGAAAACAAAA	GGCCTCCCAAAGTGCTGCGATTACAGGCATGAGCCACCGCGCCTGGCCGCTTTCGATATTTTCTAAACTTTAATTCAAAAGCACTTTGTGCTGTGTTCTATATAAAAAACATAATAAAAATTGAAATGAAAGAATAATTGTTATTATAAAAGTACTAGCTTACTTTTGTATGGATTCAGAATATACTAAATTAACTTTTT	NA	inter-chromosomal
FMN1	STAU2	15	33008014	-	8	73688813	-	E	E	AATTTTTAACATCTCTTGTAAGGTTGATGTCAAATTGTGGCATTTATTTTAGTCAGTTTATTTCTAAGAGGACCAGTAGATAAATTTTGTGCTTAATTTTGTACTTCTTTATAATTGGCCTCTTTTTTGATTTTACAGAATACCAAGCTGCTATTTTACACTTGAAGAGGGAGCACAAAGAAGAAATTGAAAACCTGCAG	ATGTTCTCAGTGCAGCTGAGTCTTGGTGAGCAGACATGGGAATCCGAAGGCAGCAGTATAAAGAAGGCTCAGCAGGCTGTTGCCAATAAAGCTTTGACTGAATCTACGCTTCCCAAACCAGTTCAGAAGCCACCCAAAAGTAATGTTAACAATAACCCAGGTATGGCAGTGACTCCTTCTGTTATGTTGTCTGCTATGTG	in-frame	inter-chromosomal
GNB4	NDUFA4	3	179396089	-	7	10933140	-	E	M	TCAGTAGTAGTCTAATTATGGGAAGGGTAAACGTGTTAGATTAAGGCTCTTAAAGCTCTAAACCATATAAACTATGGACTTGTATCATGATTTAACTGTTCTTAGATCTTTCTTACACAGTGATTCATTCCTCTATTTGTACAGTGGCTTTATGAAATGTTGTGAATTGATACTGTAATCAATAAAGTGCTTTTAACCAG	CATCTCTTTGTTGTGATTTTCAAGGTTATAAGTTGCTTTGGTCCTAGGATTGAAGTTGAAATCTGAGTTTATCAGTGCTAACCATGGTGCTAGTAGTCAAGAGATCTTGAGAATTTTGGCTGCTGAGTCTTGGTGCAGGGTGCAGGTTTTCTTTTCTTTTTTCTTTTTTTTTTTTTTGAGATAGTCTCTGTCACCCAGGC	NA	inter-chromosomal
H3F3A	C17orf62	1	226062811	+	17	82446696	-	E	E	CTATGGGGGCGGGGCCGAGCCTTCCCTCCATTGTGTGTGATTGGCTGGCGCGCGGCGCGGGGGCGGGGCGGCGTGTGTTGGGGGATAGCCTCGGTGTCAGCCATCTTTCAATTGTGTTCGCAGCCGCCGCCGCGCCGCCGTCGCTCTCCAACGCCAGCGCCGCCTCTCGCTCGCCGAGCTCCAGCCGAAGGAGAAGGGGG	ATAGCCTGGGCTGGAAGCTCTTCTACGTCACAGGCTGCCTGTTTGTGGCTGTGCAGAACTTGGAGGACTGGGAGGTAAGGCCGGCTCGGGTGCGGGACAGAGTCCAGGGCTGTTCAGCTCCTGGGTTTTTTGCAATGGGAATGAAAGGAGGAGGAAGGGCCCTGGGTGGCCTAGCGCCTCCCCGTCCTGAAGCGTTGGTC	NA	inter-chromosomal
ECE1	ZBTB18	1	21345377	-	1	244053787	+	E	E	TGCCATTGGCCCCGCGGCGGCCCCGCCCCTCCGGCACTCGGCGCCGAAGCCGCGAGCTCGCCCGCTGGAGCTGAGCGCGCCGCCTGGGCCAGGCAGCCGAGCCGTCCGAGCAGCTGGGCTGGGAGCAGGGAACCCGGAGCTGGGAATCGGGAGCCGGGCGCGGGGAGCTGCGCGAAGCCGGGGCGGAGCACGCGAGCTAT	GGTTATGAAGACAGTATGGAGTTTCCAGACCATAGTAGACATTTGCTACAGTGTCTGAGCGAGCAGAGACACCAGGGTTTTCTTTGTGACTGCACTGTTCTGGTGGGAGATGCCCAGTTCCGAGCGCACCGAGCTGTACTGGCTTCATGCAGCATGTATTTCCACCTCTTTTACAAGGACCAGCTGGACAAAAGAGACAT	NA	intra-chromosomal
YDJC	YBX1	22	21629026	-	1	42682427	+	M	E	GAAAGGACGTGCTCCTCCCTGACCCGCTCCGCCCGCAGGCGTGTGCCAGGTGTTCGCCGAGGCGCTGCAGGCCTATGGGGTGCGCTTTACGCGACTGCCGCTGGAGCGCGGTGTGGGTGGCTGCACTTGGCTGGAGGCCCCCGCGCGTGCCTTCGCCTGCGCCGTGGAGCGCGACGCCCGGGCCGCCGTGGGCCCCTTCT	AGTTCGATCGGTAGCGGGAGCGGAGAGCGGACCCCAGAGAGCCCTGAGCAGCCCCACCGCCGCCGCCGGCCTAGTTACCATCACACCCCGGGAGGAGCCGCAGCTGCCGCAGCCGGCCCCAGTCACCATCACCGCAACCATGAGCAGCGAGGCCGAGACCCAGCAGCCGCCCGCCGCCCCCCCCGCCGCCCCCGCCCTCA	NA	inter-chromosomal
CARD8	MARCH6	19	48249523	-	5	10386994	+	E	E	TGACTTTAGGGGAGGACAGGCCAAATGGGAGAATCCCCTTAAGCTTCGGTTTCTCTAGTTCTCAACTTCTTTTGAAATAATGTTCATAGAGAAGGAGGGCTGTCTGAGATTCGAGGGAAACAAGCTCTCAGGACTTCCGGTCGCCATGATGGCTGTGGGCGGTAAACGCGGTTAGTGCAAGCATCTGGGCCATCTTCAAT	GCCGCATCTACAAGTGCTTGTTTACTGGCTCCGTGAGCTCACTACTGACGCTGCCATTAGATATGCTGTCAACGTGAGTATTGAACCTCTGTGACGAATGTTGCATGATGTAGATGATGCTTGCTTTTTTCCTTGCATATTTATTTTATTATAATTTGTAAATTCTTTTGTTTTGAGAACAATAATTTATGTCTATTACA	NA	inter-chromosomal
ZNF461	PDXK	19	36637192	-	21	43738186	+	E	M	CGTCTCTACTAAAAAAAAAATACAAAAATTAGCTGGGCGTGGTGGTGGGTGCCTGTAGTCCCAGCTACTCGGGAGGCTGAGGCAGAAGAATGGCGTGAACCTGGGAGATGGATCTTGCAGTAAGCTGAGATCGCGCCACTGCACTCCAGCGTGGGCAACACAGTGAGACTCTGTCTCAAAAAGAAAAAAAAAAAAGAAAA	GGCTCTGGGTGGGCCCTGATCCAAGCTGCTTGGTGTCCTTGTAAGAAGAAGAGATGAGGACACAGACACACACAGAGGGACAGCCCCATGAGGAAACAGGGAGGCAATGCCGTCTGCAAGCCCAGGGCAGAGGCCTCAGGAACCAGCCCTGGTGACACCTGGACCTTGGACCCCCGTGCCCAGGACAGTAGGAGAATTGG	NA	inter-chromosomal
AREL1	LTBP2	14	74657069	-	14	74603706	-	E	E	GCAGGAGGCTGTATGGGTCTGGGGGCAGTTGAGAATGCTAGAGTCGATGACTGGTGTGGAAATTCCCAGGGGGTGGTGACTCTGTTTTTCACCTTGCCGTGTCCAGGCAGGCCAGAGAGAATGAGTACTCAAGACACCTGGCCCAAACATTCATGAAGAAGACACCAAGTCAGAAGAGACTTCCTCCTTTGCATGATCCT	GGAGGAACGTCTGCGGGGGACAGTGCTGCCCAGGATGGACAACAGCAAACAGCACCAACCACTGTATCAAACGTGAGTGCCTCCACCAGTAGCAGACACTCCGCTCTATCAAACGTGAAGTGCCATTCCCCACCCTACTCCCAGGGCAGGTCAAGCTTAGGTACTCCAGAACCTGGAGCAGAAGCGTCTTTCCTAGTCTG	NA	intra-chromosomal
BANP	C17orf62	16	87984258	+	17	82445930	-	E	E	GTCATTCCTGTATTCCATCAACCAGACAATCTGCTTGCGGTTGGATAGCATTGAAGCCAAATTGCAAGCCCTGGAGGCTACTTGTAAATCCTTAGAAGAAAAGCTGGATCTGGTCACGAACAAGCAGCACAGCCCCATCCAGGTCCCCATGGTGGCCGGCTCCCCTCTCGGGGCAACCCAGACGTGCAACAAAGTGCGAT	GTTGTTTTGAAGACGTTCAGCCTCTACAAGAAGCTGCTGACTCTTTTCAGAGCTGGCCACGACCAGGGTGAGTCGTGGGGAGCGTGGGGACATGGGACACGGCCACAGAGGCGGCGCACTTGGGCGTCTGGGTGACTCACGGGGCCTAGAGGGGGGCCTGGAAGTGCCTTTGGTCCAAGCTCACCTGCTTGGTGACCAGG	in-frame	inter-chromosomal
SLC12A9	LRCH4	7	100862827	+	7	100582459	-	E	E	GACATTGAGTTTGGACAACACTGGCTACCTTCCTTTCCTTATCTTCTCTGTAGACTCCCTGCCCTCGGACCCTGTACAGCCGCAGTATGGGGCATGGCTCAGCCTGGTGGACCGTGCCCAGGTGAAGGCTTTTGTGGATCTAACCCTCTCACCCTCCGTGCGCCAGGGGGCTCAGCATCTGCTGCGAATCTCCGGCCTCG	ACCTGTCCCGGAACCGGTTTCCCGAGGTGCCCGAGGCGGCGTGCCAGCTGGTGTCCCTGGAGGGCCTGAGCCTCTACCACAATTGCCTGAGATGCCTGAACCCAGCCTTGGGGAATCTCACAGCCCTCACCTACCTCAACCTCAGGTAGGGAGGCCGAGCCAGGGCCACGTGGGAGCGTGTGCTTCTCAGTCTCAAGTAC	in-frame	intra-chromosomal
FADS6	EIF4A2	17	74879042	-	3	186789598	+	E	M	AACATGGTGAAACCCCATCTCTACAAAAAATTCAAAAATTAGCGGGGTGTGGTGGCACATGCTTGTGGTCCCAGCTGCTTGGAAGCTGAGGTGAGGACCACCTGAGTCTGCAGAGGTTGAGGCTGCAATGAACCATAATCGTGCCACTGCACTCCAGCCTGGTGACAGAGTAAGACCCTGTCTCAAAAAAAAAAAAAAAA	AAGATATAAGTGCTGTATAAAATCAGCCAATTATGTTAAACTAGCATATCTGCCTTTATTGTGTTTGTCATTAGCCTGAGTAGAAAGGCCTTTAAAATTTTTTTAGAAAGCATTTGAATGCATTTTGTTTGGTATTGTATTTATTCAATAAAGTATTTAATTAGTGCTAAGTGTGAACTGGACCCTGTTGCTAAGCCCCA	NA	inter-chromosomal
MAPK8IP1	C11orf94	11	45906465	+	11	45907005	-	E	M	GCGGGGCTTCTGGGTGGCTCCTGCCACTGACCTCACCGGCATGCTGGCCTGTGGCAGGCCTAGGACCTCAGGCGGGGAGGAGGAGCTGCCGCAAGGCCCTGTCCCAGCAGAAGAGGGAGGCTTCCTGACTGACACAGGCCAGCCCCATCTTGGTCCTGTCACCCTGGCCCCAACTATTAAAGTGCCATTTCCTGTCTGGA	CATTCACAAGGAGGTGGCGGTGGCCTTCTGGGCCAGGGCTGAGCACCCCGACATCTCCCACAGGTCTCAGCGGTCTGTTCCTGAGGCATTTTCCGCCCCCCTGGAACTCTCGCAGCCACTTTCCGGCCTGGTGGATGGTAGTATCTCTCTTGTCCCCTTCCCCTACCCATCCCTGACAGTGGAGACGCCCCTAAGAGGTG	NA	intra-chromosomal
NEK7	MFSD14A	1	198157275	+	1	100049908	+	E	E	ACGCGCCTCGCAGTGCGCAGGGTGGGTGCCCCGCGCCTGCAGCGTCCGCCGGGGCGGCGCGGCGGGAGGTGGCCGACAGGCTCCGGGCCTCGCAGCCTCAGCCCCCGGCCCAGCGCGCTTTCCGACGGCGGCGCCGCGCCGAGCCACCCGCCCGCCCAAGGTCTCTCGCGGGCGGGAGAACGGAAAACTCCCAACTTCCT	GCCTCAAGGAATAGGTTCTCCTAGTGTCTATCATGCAGTTATCGTCATCTTTTTGGAGTTTTTTGCTTGGGGACTATTGACAGCACCCACCTTGGTGGTAAGTAATCTTTTAAATTATTTAACACTGACTCCAAAATCTCTTCTTCTTCAGTTTTGGAGGAAAATGTGGGCCTTTTCCCTTTGCACGGTTAATTCTCCCA	NA	intra-chromosomal
RBAK	PRKRIP1	7	5057779	+	7	102366018	+	E	E	TGGAGCACTTCTGTTATGCAGCTTATGAGGTGGCAACATCTTGTACTTCAGAGATTCTGAAGCCAAGCAGCTTCCCCAAGTCCTCCTTCTTTTCCCATTAACAGGATATGATACCACCAAGCCAAACGTCATCATTAAGTTGGAGCAGGGAGAGGAGCCGTGGATAATGGGAGGTGAATTTCCATGTCAACATAGTCCAG	GTCTATCAGCCACAGTCTCTGCAAGTTTCCAAGAGCAGCAGAAAATGAACACATTGCAGGTGAGTTTTCCTGCTTGTGTATATGTTCCTCAACTTTATTTTATGATGCATTTTAAGAGGTTTGTAAGGATTCATACTTTTTTTTTTCTTTTTTTTGAGATGGAGTCTTGCTCTGTTGCCCAGGCTGCAGTGCAGTGGCAT	NA	intra-chromosomal
RXRA	SLC38A5	9	134326659	+	X	48469436	-	E	E	ACATTGTTGGGCGACTTTTGCAACAACTCGCCGCGCCGCGGCCTCCGCGCGCCGCCGCCGCCACCGCAGCCGCCGGCTCCCCGCCGCCCGGGCCCGGGCCGGCCGCGCCGGGGGCCGCCGCGCCCGCCGCCCGCTGCCTGCGCCGCCGGCCGGGCATGAGTTAGTCGCAGACATGGACACCAAACATTTCCTGCCGCTCG	GAAAAAAAAAAAAGTACCGCTCCAGAGCAGGAGCCTAGGCAGCCGAGAGGGTGCCCGAACCTGAGTCTGAGTTGCGGCCACTTCAGGAGCTGAGAGGAGCAGGTAGGTGAGGAGGGAGCGTGGGCTGCGGGGATGGTGTTCCTGGGGGCCTGAGATATGAGTAGGGGTCCTGGGAGGGGGCTCGGGGTTCCTTGGAGACA	NA	inter-chromosomal
REPS1	KATNA1	6	138911276	-	6	149623283	-	E	E	TTGTCAGAATATTTAACATTTTATTCTGATTTGGTACATATTCTATATTTATGCATAATTACATGTTATGTAGAATTAATAGTGATAAACATATTCATTTTTAGGCTGAAAAAGCTTCTGATCCTGCAAGTTCTCTTCGAGTTGCCAAAACAGATAGTAAAACTGAAGAAAAGACAGCTGCTAGTGCTCCTGCCAATGTG	ACCCTCACCAGGACCTAGAAAACGCCAATCTTCTCAGTACAGTGACCCTAAATCACATGGTAATCGTCCAAGTACAACTGTCAGAGTTCACCGTTCATCTGCACAGAATGTTCACAATGACAGAGGGAAAGCTGTTCGTTGTCGTGAAAAGAAAGAACAGAATAAAGGAAGAGAGGAAAAGGTAAATGTTAATTGATTTT	in-frame	intra-chromosomal
CYFIP2	ALDH1B1	5	157287108	+	9	38398497	+	E	M	TTCCACAGAGAGCTTGCGTTGTTTGTTGGCAGCAGTTTGCCCTCTGGACACCCAGCCAACTTGGAACTGTTTTCTAACAACCAAAATGTTCCTGTCCTCTAATTCCACAGGCTAACTTTGACACAAACTTTGAGGACAGGAATGCATTTGTCACGGGCATTGCAAGGTACATTGAGCAGGCTACAGTCCACTCCAGCATG	TAGAGATGAGGTTTCACCATTTTGGCCAGGCTGATCTTGAACTCCTGACCTCAGGTGATCCACCCGCCTCAGCCTCCCAAAGTGCTGGGATTACAGGTGGGAGCCACAACACCCGGCCATGAATTAACTCCGTTAAAAAATAAACGTATACATTCTGTGAGCAAATCCATTTTGTCTCCATATTGTCCTGCTGCTGAACA	NA	inter-chromosomal
PLEK	TPTE	2	68365393	+	21	10527355	+	E	E	GGAAGAGGATGTGATCATGCGACCGCCAGCAGAAGGGAAATTGTGAAAGCGACCTGCTGTAGAAAAGGCGGCCCACAGCCACCTCAGCATGCAGAGGAGGCCCAGCTGCTGAGAGGAGTTGCCTGAGAGTGACCTTTGCATCTGCCTGTCCAGCCAGCATGGAACCAAAGCGGATCAGAGAGGGCTACCTTGTGAAGAAG	AGTTATGGATTCACTACCAGATTCTACTGTATGCTCTTGACAACTATGACCACAATGGGTGAGTTGACTGATCTAAGTGGTGAAAAATACTGGGAGCATCAATGGCAATAACAGCTTTCTATCAGAGACTTTAAGCATCTTTGGTAACATTGTTTTTGAACCAGAGTGGAAAAAATAAGATCAGGTCAGAAGAAGGATGC	NA	inter-chromosomal
SF1	PYGM	11	64766900	-	11	64754797	-	E	M	TTGCCTCCACCTGTCCACAGGTATGATGCCGCCACCACCTATGGGCATGATGCCGCCGCCGCCGCCGCCTCCCAGTGGGCAGCCCCCACCCCCTCCCTCTGGTCCTCTTCCCCCATGGCAACAACAGCAGCAGCAGCCTCCGCCACCCCCTCCGCCCAGCAGCAGTATGGCTTCCAGTACCCCCTTGCCATGGCAGCAAA	TTCGTGGTGGCTGCCACCCTCCAGGACATCATCCGTCGCTTCAAGTCTTCCAAGTTCGGCTGCCGTGATCCCGTGCGCACGAACTTCGATGCCTTCCCAGATAAGGTACCATGCGTGTGGAGGGCGACTCTGTGACCGGACAGTGTGTGCTAGGCCTCTCCCTCCAGCCTCGGCCTGCCTGCCCCATGTAATAGATAAGG	in-frame	read-through
KCTD19	DTX3L	16	67325914	-	3	122572465	+	E	M	TCTCTACTAAAAATACAAAAATTAGCCGGGTGTGGTGGCACGGCCTGTAGTCCCAGCTACTCGGGAGGCTGAGGCAGGAGAATCGCTTGAACCCGGGAGGTGGAGGTTGCAGTGAACCGAGATTGCACCACTGCACTCCAGCCTGGGCGACCTGAGTGACAGAGCCAGACCTTGTCTCAAAAAAAAAAAAAAAAAAAAGG	GAAAAAGGGTTGGTTGTGAAAAATTAAAGACCCACATTCTGCTTTCTTACTCATGGTAAGAAAAGTGGCCATGAGTAGAGATTGGGCAAGCATTGGTAATAAATGGAATAAGACTATTATTATTATTATTTGAGATGGAGTCTCACTCTGTCACCCAGGCTGGAATGCAGTGGTGTGATCTTGGCTCACTGCAACCTCCA	NA	inter-chromosomal
ZNF552	RNF213	19	57803841	-	17	80398329	+	E	M	TGCCGGTCCCTCCCCTAGGGGAGAGGGAAGCAGAGGAGAAAACAGCAGCATAGGTGGCTGGCAAAGACAAAGGAAAGACCAGTAGAAGAGAAAGAAACCAAAAACAGCAAGCGCAGAGCCAAACAGCCAGGCAGGCAGGCCAAAGGTTAAGTCCCTCTCCCCAGCCCTGCGGTTTGTGAAAAAGAGGGTGGGCACCGGCT	CATGGGTCAAGCACAAAGTAAGACCACCCCACTAGGAACTATGCTGAAAAATTTCAGGAAAGGATTTAAGGGAGACTATGGAGTACTATGACACCAGGAAAACTTAAAACTTTGTGTAAGATAGACTGGCCAGCATTAGAGGTAGGTTGGCCATCAGAGTGAAGCCTGGACAGGTCCCTTGTTTCAAAGGTATGGCACAA	NA	inter-chromosomal
ING1	IRS2	13	110714284	+	13	109756309	-	E	E	AGGGGGGCGGGGGGTGGAGGAAGCGGAAAGCCGCGCCGAGTCGCCGGGGACCTCCGGGGTGAACCATGTTGAGTCCTGCCAACGGGGAGCAGCTCCACCTGGTGAACTATGTGGAGGACTACCTGGACTCCATCGAGTCCCTGCCTTTCGACTTGCAGAGAAATGTCTCGCTGATGCGGGAGATCGACGCGAAATACCAA	GAGTGAAGATCTGTCTGGCTTTATCACCAGGATGTCACATGTCAGAGAGTATCATTAAAAGAAGACGCTCAGCACTGTTTCAGCCCGAAGCTGCTTGCAGTTTTCTTTTGGATCTGAGCAATGACTGTGTTTGGAAACATCTGTGGACTCTGTTAGATGAGGCACCAACAAGGCAAGGTCACCTGCCTCTTTCCCTTGTT	NA	intra-chromosomal
GOLGA5	FYB	14	92839623	+	5	39153604	-	M	E	ACGACCAACCATATGGCAAATGAACCAAGCCCAGTTGTTGCAGTGATTGGTTGTCTTTTTCTAGACTTGGGATCTGCAAGAAGGCCAATTGCCTAAAATTTCTGAGAACAGTGCACAAGATTATTTTATCACTACAAGCTTTTAACTTTTTAAGTTATTGTACAAGTATTCTACCTAAATCTTCCAATTTCCTTTAAATG	GTACTAGCAAAGGCCAGACGTCTTACTCAACAACTTCCCTGCCACCACCTCCACCATCCCATCCGGCCAGCCAACCACCATTGCCAGCATCTCACCCATCACAACCACCAGTCCCAAGCCTACCTCCCAGAAACATTAAACCTCCGTTTGACCTAAAGTAAGCAAAAGATTATCTTGCGATTTCTTTCCTAGTCTCTTGC	NA	inter-chromosomal
DNAJB6	BNIP3L	7	157385816	+	8	26408001	+	M	E	GAGCAGCTGCTGCGCTTGGATAACAAGTAATTCAACGCACGCACTTAACAGAAATGTTAAACTATAACAAGCACCATTTGAGGATTAACAGGAACATTTTTTTGAAGATTTCAAACGAACTCGACTTTCAGTATAATTGTACCTAAAGTATTTATAAACAGCTCATCGGAGCCTCTATTTGTCATAGACTTTTGAGTTGA	CAGAAGAAGAAGTTGTAGAAGGAGAGAAGGAAGTCGAGGCTTTGAAGAAAAGTGCGGACTGGGTATCAGACTGGTCCAGTAGACCCGAAAACATTCCACCCAAGTGAGTTCTCACATGTTTCTTGTCAGTGGACACAGTTGATCTGCGCACGCTTACAGGCAATGGGCCTGGTAATCCCCACGATATTTTCAGCAAATGA	NA	inter-chromosomal
RNF103-CHMP3	EIF3B	2	86720981	-	7	2379954	+	E	M	CCGCGGGCACCACGTGAGACTCCCGGGGCCGGCTGGGAGCGGGGGACGAGGGGCGCCCACTCGGGGGTCGGCAGTTTGCAGGTGCGATGGGCGGCCCCCTCACCCACGTTTATCCGGACTGGAGCCCGCCGCTCCCGGCTGGGTTTCCGGGTGGTTCGCGCTCCTTCTGAATTGGCAGCGAGGTCGCGGCAGGTTCGAGG	CTGGGGGCCTCCGCGCCTCACAGCATGGGCACATGTGGGACAGAAGGCCTAATGGGGTGCCTGAGGGTGGCCTGGTTGCTGTCCCCCCAGGGTGGGACCATGAGCGAGTAGGGGTGGCACACGGGCTCAGCTCTCTGTGGCCGGGGTGGCTCCTCTTGCGGGACTCAACGTCAGCCCCAAGGCGATGTTCAGGGGGTCCC	NA	inter-chromosomal
MBD4	EFCAB12	3	129432554	-	3	129411352	-	E	E	GAAGGAAGAGTAATCACAACTGGGGTTGCTGGGAAAGAGCCTTTCCTGTCCCTTTCTGCTGTTCTCTCCATCCTGCCCCATCACCACACATTTTGGGAGGGTGTCTTTAGAAGCTGACCTGATAATGTGGGATGTTGTATTCTTCAGATGAATACCTGACAAAGCAGTGGAAGTATCCAATTGAGCTTCATGGGATTGGT	TATATCTTGGCCAAGCACAGAGATTCCCTGAAGGGTCCGCTCAAGAAGCAGGAGGTGGATTCAGCCCCACAGCTTCCCAAAGTGGACCTACTGACGGTGCCTGCAGTCGACACGCAGATGGAGACGCGGCCCATGACCCTGGAGGAGATGGAGGAAGTGGGCAAGCGGTACCGCGAGCGGCAGCGACAGCACAAGGTACC	in-frame	read-through
MST1	APEH	3	49683947	-	3	49682598	+	E	M	GGGTCCTGGAAGGAATTATAATCCCCAACCGAGTATGCGCAAGGTCCCGCTGGCCAGCTGTCTTCACGCGTGTCTCTGTGTTTGTGGACTGGATTCACAAGGTCATGAGACTGGGTTAGGCCCAGCCTTGATGCCATATGCCTTGGGGAGGACAAAACTTCTTGTCAGACATAAAGCCATGTTTCCTCTTTATGCCTGTA	CCCTTATGGGTGGTTCCCATGGTGGCTTCATTTCCTGCCACTTGATTGGTCAGTACCCAGAGACCTACAGGGCCTGCGTGGCCCGGAACCCCGTGATCAACATCGCCTCCATGTTGGGCTCCACTGACATCCCTGACTGGTAGGCATACACCACAGGTCCCTGCCCTTCCCTCCTCTACCTCAAATTCTCATGGAGCCCC	NA	intra-chromosomal
PAK1	NXNL2	11	77411774	-	9	88575369	+	E	M	GCGCCTTCGCTGCCGCCCTGCGAGAGCGCGAGCGTGCTGCACCTCGGGAGCTGGCGGCTGAGCTGCCAGGAGCCCAGCCCAGCTGAATCGAGCGGAGCCGGTGGAGCAGGGGCCTTGTGGGTACCCGGTTGGGCAGGGAGAGGTGCGGCTCTGCGACGGAAACAATCGCCAGAGATGCCGGGGCTAGCCTTCCCCACCAG	ATGAATGGATAAAGAAAACGTGGTACATATACACAATGGAGTACTCTTCAGCCATTAAAAAAATGAGATTCTGTCATTTGCAATAATATAGATGGAAAAGGAGGCCCTTATGTGAAGTGAAATAAGCCAGGCACAGAAAGACAAACATCACATGTTCTCACTTATTTGTGGGATCTAATGATCAAAACAATTGAACTCTT	NA	inter-chromosomal
LYPLAL1	CFLAR	1	219193251	+	2	201168730	+	E	M	TTTTTTTGGGGGGGGGCGGTTGTTAAACAGATCATATACTCCTATGAAAGGAGGAATCTCCAATGTATGGTTTGACAGATTTAAAATAACCAATGACTGCCCAGAACACCTTGAATCAATTGATGTCATGTGTCAAGTGCTTACTGATTTGATTGATGAAGAAGTAAAAAGTGGCATCAAGAAGAACAGGATATTAATAG	CCCAAAAGTTCCTTAAGCTGATAAGCAACTTCAGCAAAGTCTCAGGATACAAAATCAATGTGCAGAAATCACAAGCATTCTATACACCAACAATACACAAGCAGAGAGCCAAATCATGAATGAACTCCCATTCACAGTTGCTAGAAAGAGAATAAAATACCTAGGAATACAGCTAATAAGATGTGAAGGATCTCTTCAAG	NA	inter-chromosomal
SAMM50	PARVB	22	43990406	+	22	44093928	+	E	E	CTGGGAGAGCTTGGAAGGACGGGCACGCACTGTTGCTCACAGGTCTTTCTCTTTTCAGGGGAGGGCCCCAAAGCTCATATTCGTAAGCTGGCTGAGTGCATCCGCTGGTCGTACGGGGCCGGGATTGTCCTCAGGCTTGGCAACATCGCTCGGTTGGAACTTAATTACTGCGTCCCCATGGGAGTACAGACAGGCGACAG	TGAGTGACCTGCAGGAAGAAGGCAAGAATGCCATCAACTCACCGATGTCCCCCGCCCTGGTGGATGTTCACCCTGAAGACACCCAGCTTGGTACGGGGGTTCCTCCGCTCCCTGCCCTGAGACAGTTGAGCTTCCGTGGCACTAAGTTGGTCTTGGGGAGGCCAATGAGGAGCCCGATAGATCTGGCCTCTTGATCAGAT	out-of-frame	intra-chromosomal
UBE2W	MLANA	8	73805651	-	9	5909279	+	E	M	GATATACTATTCATGTTTATATTGTTTTTTATGCATTCTGTTAATTTTTCTTAAGCTTTTATTAAAACTGTCACCCTCTCAGTTTTTCTGTTTTTCAACCTATTTAAATTATTTTTTGTTTCAGAGACGACCACCGGATAATTCTTTTTATGTGCGAACATGTAACAAGAATCCAAAGAAAACAAAATGGTGGTATCATG	ATGGAGTTTCGCTTTTGTTGCCCAGGCTGGAGTGCAATGGCGCGATCTTGGCTCACCATAACCTCCGCCTCCCAGGTTCAAGCAATTCTCCTGCCTTAGCCTCCTGAGTAGCTGGGATTACAGGCGTGCGCCACTATGCCTGACTAATTTTGTAGTTTTAGTAGAGACGGGGTTTCTCCATGTTGGTCAGGCTGGTCTCA	NA	inter-chromosomal
PHYKPL	GRK6	5	178232492	-	5	177441737	+	E	E	CTTCGGGGCGGGGCCGAGTGCGAACCTGAGCCCCAAATCCCGACCCAGGCAGGGGCGGGGCCCGGAGCGGGGCCTTGGAGGCCCAGCCCGCGCGGCGACGTCTCCGCGTGGCGTCACGGCACCGACTGACGGCCACCCACCATGGCCGCAGACCAGCGCCCGAAGGCCGACACGCTGGCCCTGAGGCAACGGCTCATCAG	GATTGCTGTGGAAACTGCAGCGACAGCGAGGAAGAGCTCCCCACCCGCCTCTAGCCCCCAGCCCGAGGCCCCCACCAGCAGTTGGCGGTAGCAGCTACTCCGAGCGCCGTTTACAGTTTTGCACAGTGATCTTCCCCATTGTCCACTCAAGTCGTGGCCTGGGGAACACAGACGGAGCTGTCCCCAGTGTCCTCCGTCCC	in-frame	intra-chromosomal
EPB42	ASCC1	15	43108919	-	10	72096873	-	E	M	ATTTTAACCACTTTTAAGTATACCATTCAGTGGCATTAGATATATTCATATTGTTATGCAACCATTACCACTACACATCTCCAAAACTTTTTCATCTTTCCAAAATGAAACTCCGTATCCATTAAACTCGATTCTCTCCTCCTCTCAGACCCTGGAAACCACCATTCTACTTTCTGTGTCTATGAATTTGACTACTCTAG	CTCTCTGGTTTTGACTATTCTCAGTATCTCATATAAGTGGAATCATACAGTGACTTGTCTTTTTGTGACTGGCTTATTTCACTTAGCATAATGTCCTCAAGGTTCATCCATGTTGTGTCAGGTGACAGGATTTCCTTCCTGTATTATACATATAATGGAATGTTCCGTTACATGTGCGTACCACACTCTGTTCCTCCATC	NA	inter-chromosomal
B3GNT5	FAM13B	3	183253472	+	5	138021197	-	E	E	CGGGGAAGCGAGCCCAGTCCAGCGCTGCCCGTCCAGTCCTCGCCCAAGATTTAAAGCCCGCAAGTTTTGTTCTTGAGACCAGCGACTTTAGCTCCGATGCGGGAAGGAAAGCCGACCTCCGATTTGGACATTTAAAGAGCTGGGCTTGAACTTCGTGAGTTTCGCTCTAAACTGCCCTTGAAATGAAGCTGGACTTGGAG	ATTAACTGCTGAAGTACTGATCGAGTTCTGCATTTCTTCAATGAGGAACTACAGGCTGATCTTCTGCCATAATCTCAAACAGCCATAAATGACAAAAGAATGCTTGCTCAGTGAGGGTAGCTGGTGCAGAAGCCATTTTTTAAACTTAGGTATTTAAGTACTGAAAGGTAAGTTTTCAAAATGGTAACTATCTCGTGCTC	NA	inter-chromosomal
SLC20A2	WHSC1L1	8	42540915	-	8	38331585	-	E	E	GGCGCAATGTAGCCGGGCGGCGCAGAGGATTTCTTTTTTGGTCTTGAGAGCATAGAGTCCCTTTTCATATTCACGTGTACTCTTAAGAAAGCGTCTGTTCTCCAAACTGGCTTTCCATTCTCCCCGTCCTAAATGGTGCGTGGCTGACACCGTAGTGTTTTCAAAACTGGATATGGCCAGGATGCTATAGCATTGTCAGT	GTGCCCGAGAATATCATGTCCAGTTTTTTAGCAACCAGCCAGAGAGGGCGTGGGTTCATGAAAAACGGGTACGAGAGTATAAAGGTCATAAACAGTATGAAGAATTACTGGCTGAGGCAACCAAACAAGCCAGCAATCACTCTGAGAAACAAAAGGTAACTAACATGTTAATATTATTTACCTAGTATGGTTTTTAAAGA	NA	intra-chromosomal
AMDHD2	BRD4	16	2521121	+	19	15236781	-	E	M	GCAGGGGAACCCAGGGGAGGAGCTCTGAGCTCCATGCGACACTTCCTTTTCTGTGGCTGCAGGTGGATTTGGTGTTGACTTCTCTCAAGCCACGGAGGACGTGGGTTCGGGGGTTGCCCTCGTGGCCCGGAGGATCCTGTCGCACGGCGTCACCTCCTTCTGCCCCACCCTGGTCACTTCCCCACCGGAGGTTTATCACA	GGGGACCCCCTGGACCCCAGACCACCTCTGTACAGGAACTACTGCCAGGGATTACCTAGCCCCTCTCCTGTGACCTGTCCCTGTCTGCCCTGGGCGGGAGCCACGCAGACTCATAGCAACCACCCCAAGCTGAAGCTGTGACGCAGAGCCCGGTACCCATCCTTGTGGACCCTGGCTGAGGTGGAGGGTGTGCTCTAGCA	NA	inter-chromosomal
HDAC3	DIAPH1	5	141625208	-	5	141587197	-	E	E	TCTCTGGAAACTGCTCACTCTGTATTCCTCATTTCCAACCAGTATCTGGACCAGATCCGCCAGACAATCTTTGAAAACCTGAAGATGCTGAACCATGCACCTAGTGTCCAGATTCATGACGTGCCTGCAGACCTCCTGACCTATGACAGGACTGATGAGGCTGATGCAGAGGAGAGGGGTCCTGAGGAGAACTATAGCAG	CTGGAGAGATTTACCAGCATGAGAATTAAGAAGGAGAAGGAAAAGCCCAATTCTGCTCATAGAAATTCTTCTGCATCATATGGGGATGATCCCACAGCACAGTCATTGCAAGATGTTTCAGATGAACAAGTGCTGGTTCTCTTTGAACAGATGCTGGTAAGTTTCCCATTCCCAAAATGTTGCTTCTTCCTGTGCATTTA	out-of-frame	read-through
NPC1	CPPED1	18	23506184	-	16	12663443	-	E	M	TCATTTAAAAAAAAAAAACTCAAGGGATGGATTACAGAAGGGCCCAAGGAAACTTTTCGGGGTCTGAACATGTTCATTGCCTTGATTGTGGTGATGGTTTCATGGGTGTATACATGTCAAAACTCACATATTGCATAATATTAAGTGTGTACAGTTTATTATGTGTCAACTATGCCTCAATAAAGCTGCTTTTAAAAATC	TTGTTTCTTTACAACAGGTGTAGGTATAGGAGGTCAAGAAAAGGAGTTCGGTAAAGGGCATAGCTAATAACAACCACACATTGGGCCAGGCACAGTGGCTTACGCCTGTAATCCCAGCACTTTGGGAGGCTGAGACGGGCAGATCACCTGAGATCAGGAGTTTGAGAACAGCCTGGCCAACATGGTGAAACTCCATCTCT	NA	inter-chromosomal
ZEB2	PCSK7	2	144461112	-	11	117213973	-	E	M	GTGGGGGGTTCCTGTTTATTGATTTTTATGAGTTTGTTAGAACATGCGCTTAATGCTTTTATACTCCGGGAGCTCTGGGAGGGCTCACCTTAGGTAATAAACCTTTCCGTACTTTGCAATCGCTCACAATTTACATGGGGACTCACATTATCCAGTACAAAGCCCAGCATTCCCCTTCTACTTGGTTTTAGGAGTGTGAT	AAAAAAAAAAAAAAAAAGAAAAAGAAAAGAAAAGAAAAAGATTATGGGCAAATAGAACCCTGGCGTCTTCTGGGACAGAGAGTGACTGTTGAAAAAATTCCAATTTACCAAAGGCCACATAATAAGATGCTTTTTATGTGCCAATCACTGTTCGCAGCGTTAGCTCATTTAATGCATTAACTCATTTAGTTCTGGTAGAG	NA	inter-chromosomal
SRPK2	KMT2E	7	105110704	-	7	105109089	+	E	M	TCCTTTGGAACCCATCGAAAGGTCAATGTTATTACCTTGCTCATTTTTGGAGGACTTTTACAAGTATTTTGAGAAGTATCTGGGGATGGACATTCATTCGTAGTTGTGGGTTCTGGATTTTCAGGATCAGGGTCTATAAAGCAGAAGAAACCTATAGTAAGTATAAAATTACACAATAAACACTGTTTTAACACCACAAA	GGGGAGCAGGTGGACCACACTGCTAGCCTACCTTTACCAACACCAGCTACAGTTTATAATGCCACTTCTGAAGAAACTAGCAATAACTGCCCTGTTAAGGATGCTACTGCTAGTGAGAAGAATGAACCAGAAGTTCAATGGTAAGCCCATTGTGAAGTATGCTACTCTGGAAAAAACAAGCTTTTGTTCAAGTATTCTTC	NA	intra-chromosomal
LRRC8B	PKP4	1	89584789	+	2	158577271	+	E	E	ATATTCCTGCACAGATTGGGGCATTATCTAACCTAGAGCAGCTCTCTTTGGACCATAATAATATTGAGAATCTGCCCTTGCAGCTTTTCCTATGCACTAAACTACATTATTTGGATCTAAGCTATAACCACTTGACCTTCATTCCAGAAGAAATCCAGTATCTGAGTAATTTGCAGTACTTTGCTGTGACCAACAACAAT	GAGCTTCAGTTTCAGCGACTCACCCGAGAACTGGAAGTGGAAAGGCAGATTGTTGCCAGTCAGCTAGAAAGATGTAGGCTTGGAGCAGAATCACCAAGCATCGCCAGCACCAGGTACAGGGCCAATGGCTCCATCTTTATGCACACTCAAGTTACATGCCTTACTAGGTTGTTCTCTATGCAGCAAAAGATTCTGTTAGT	in-frame	inter-chromosomal
DHRSX	ZMYM2	X	2243023	-	13	19959958	+	E	E	ACTCACCCCACGCAGCCTACGCCCAGAGCAAGCTGGCCCTTGTCCTGTTCACCTACCACCTCCAGCGGCTGCTGGCGGCTGAGGGAAGCCACGTGACCGCCAACGTGGTGGACCCCGGGGTGGTCAACACGGACGTCTACAAGCACGTGTTCTGGGCCACCCGTCTGGCGAAGAAGCTTCTCGGCTGGTTGCTTTTCAAG	GACCAAGAATCGCCTTCAGCCCTGTCTGGTGCATCCTTGGCAGAAAGTGAGGAGGAAAACACCCCCATTGTGAGTCCTTTGCCCCTAATTTGTTGCTAATAGAGGACATTGTCAGGTTGTAGGGGTTAAGCTATGGGACCTGGCCCTCCCCGTTGTTTTGAGGGGGAGGAGCTTTCCCTTGGGTGGCAGCTGCCCCCAGG	NA	inter-chromosomal
HMGN4	SLC38A1	6	26546254	+	12	46207556	-	E	M	GCCTCATGTGAAGTGTCCACCCTCTCTGAAAATCTTTCTTGTTCAAAACAGCAACGACATATCTTGTTAACTTTTACGGTGACTTTTGGAGGAGGGGAGTTTGGAAATTGTAAAATGTTATAGATTGTTGCCTATTTCCTGCTGAAAGTAAATGTTTTTAAAAAGTATCATATAAAGCTGAATACAAATTGGTTTGGGGG	GGAGCCACCTCTCTACAGAACACTGGAGGTAAAAAGAACATGCTTTTCTTTACATAACTTGAAACTAATTCTGGTGGATGAGCGGCCACATGAATTTTAACATAATTCAAGCAGTTATCATCCTCATTGCTAAAATGGCACAGGGAAAGTAAAGCAGAGACAGCAGTCACTTATTTAAAGCCACAAATCCTGCTAGAGTA	NA	inter-chromosomal
FAM104A	SQRDL	17	73232086	-	15	45658907	+	E	E	GCCGGAAGTAGTGGTGGTACGGGTCCGACTGAGGGGTACTCGCCACCGGCTGCGTCCACCCGAGCGGCTGCGAGAGCCAAGGCCCGAGGGGGTGGGCGTGGCGGCCGCCGAAACACAACCCCCTCTGTTCCCTCTCTTCGCGGAGCGGCGCCGCGTAGCTTCCATCCGCCAGCTGCCATGAGCGAGCGCCTCCGTCCCAG	CCTGATCCTGCCTGAAGATGGTGCCACTGGTGGCTGTGGTATCAGGGCCCCGTGCCCAGCTCTTTGCCTGCCTGCTCAGGCTGGGCACTCAGCAGGTCGGCCCCCTTCAGCTGCACACCGGGGCCAGCCATGCGGCCAGGAACCATTATGAGGTGCTGGTGCTGGGTGGGGGCAGTGGCGGAATCACCATGGCTGCCCGC	NA	inter-chromosomal
CA8	VPS13B	8	60222649	-	8	99431521	+	E	E	TTGTAATTTTGAAAATTGTTGTTGGAGTCATCAGGATTGTTATTAATTCACTTGCCTTTTCCATTACATGTCCACGTGGCTGTGCAGACCCTCTGCTGCGGGATTACTGGGTGTATGAAGGCTCTCTCACCATCCCACCTTGCAGTGAAGGTGTCACCTGGATATTATTCCGATACCCTTTAACTATATCCCAGCTACAG	CTATTCTCGTACTCAGAATCCCGCCCATTGTCAGTTCCTGTTAAAGCCATGTTGAATATATCTGAAAGCTGTAGAAGTCCTGAAGAAAGAATGAAGGAATTTATTGGAATTGTTTGGAATGCAGTGAAGCATCTCACACTACAGGTAAAATAAAAGTTAGAAATATTATGGATATAATTTCTATAATCCTTTTTAATTCC	NA	intra-chromosomal
CTNNA1	B2M	5	138783372	+	15	44715423	+	E	E	TTAGGTTACAACCCTTGTAAACACCAATAGTAAAGGGCCCTCTAATAAGAAGAGAGGTCGTTCTAAGAAGGCCCATGTTTTGGCTGCATCTGTTGAACAAGCAACTGAGAATTTCTTGGAGAAGGGGGATAAAATTGCGAAGGAGAGCCAGTTTCTCAAGGAGGAGCTTGTGGCTGCTGTAGAAGATGTTCGAAAACAAG	GTACTCCAAAGATTCAGGTTTACTCACGTCATCCAGCAGAGAATGGAAAGTCAAATTTCCTGAATTGCTATGTGTCTGGGTTTCATCCATCCGACATTGAAGTTGACTTACTGAAGAATGGAGAGAGAATTGAAAAAGTGGAGCATTCAGACTTGTCTTTCAGCAAGGACTGGTCTTTCTATCTCTTGTACTACACTGAA	in-frame	inter-chromosomal
HSD17B11	PECR	4	87374699	-	2	216050873	-	E	M	AGCCATTGTGTATAAACTTACCCTCATACCTCTTAATGAATTTACTTTTCTTATTTTATTTTTTGAAGGTGAAGGCAGAAATTGGAGATGTTAGTATTTTAGTAAATAATGCTGGTGTAGTCTATACATCAGATTTGTTTGCTACACAAGATCCTCAGATTGAAAAGACTTTTGAAGTTAATGTACTTGCACATTTCTGG	GCTGGAGAGCAGTGGCGTGATCTTGGCTCACTGCAACCTCTGCCTCCTGGGTTCAAGTGATTCTCCTGCCTCAGCCTCCCAAGTAGCTGGGACTACAGGCACCTGCCACCACCCCTGGCTAATTTTTGTATTTTTAGTAGAGACGGGGTTTCACTGTGTTAGCCAGCGTGGTCTCGATCTCCTGACTTCGTGATCCACCC	NA	inter-chromosomal
TOPBP1	MX1	3	133598175	-	21	41432015	+	E	M	GACTAGTGTCCTGGTAAGAAGAGGGAGGCACACCAGGAGTTTGCCGGCACGGAGGAAAAGCCCTGTGAGGACACGGGGAGGGCAGCTATCTGTTTACACACCAGGAAGAAATGTCTCACCAGATACCAACCCTGGCCGTCTCCTGGATTTTGGATTTCCAATCTCCAGAACTGTGAGAAAATAAATTTCTGTTTAAGCCA	CTTATCTGTTCAATAGGCATCTGCTTTATTTTAAGCTTACTTTGCAAAGAAGGAAGATGGTTGTTTCCGAAGTGGACATCGCAAAAGCTGATCCAGCTGCTGCATCCCACCCTCTATTACTGAATGGAGATGCTACTGTGGCCCAGAAAAATCCAGGCTCGGTAAGTTGCTCTCTGAAAGTCGCTATCCATGTGACATGA	NA	inter-chromosomal
SCAF4	CNBD2	21	31685049	-	20	35957721	+	E	E	TTCCTTAGCTACTATCGCTGGTATAAATGAAGACACTACAAAAGACTTATCTATTGGAAATCCCATTCCAACAGTGGTGTCTGGGGCTAGAGGAAACGCCGAGTCTGGTGACAGCGTGAAAATGTATGGCTCTGCCGTGCCACCTGCTGCACCCACGAATCTGCCCACCCCTCCTGTAACCCAGCCTGTTTCACTTCTTG	ATTGAGAAACCAAGATGTCAGAAGATGAAGGATTGGTCCAAAATAAGAAAGCTAGTAAGTGGTTTCATGAGGACAGAAATCTTTTGACTTTTAGTCCAAACTCTTATCTTATTAGGCCTCTTTATCCCTAGATTGGGAGTTCACTTGGGAAGGGATCATAACTCATTCATCTCATATCACTTAGCTTCCAACACAAGGCC	out-of-frame	inter-chromosomal
PCMTD1	RB1CC1	8	51898931	-	8	52630529	-	E	E	TGCCCGTGGTTCTCTGCGCATGCCCGGACCCCGGCGGCTCCGGAGTCCGGGAGGCTCTGGCTGCTCCAGTCGCGGGTCCGGGCCCCGCCTCTCCACTCGGCGGTGGCGTCCGTGTTGTTATTGTGGTGGTAGCGGCGTCTGGCTGCTGCGGACCCCGCCGAGTCCTAGCGCCTGGCCTGCGCGCCGCTGCCCGCGCCACA	GATGTCTCAGAGCATGTCTTCAGTATCTTCAAGGCATTCTGAAAAGATAGCTATTAGAGAGTAAGTATTTTAGTTTTGTGAGTATTTTTCTGTGAAAAACATTCACTGAATTGTTAATGAAAATGTATTTCAGTGACAGTAATTCAGGTCCAGGTTCATTGAGCTGAGTGTTTTGCACTCAGTAGTAGTAAAAGTTTTTT	NA	intra-chromosomal
CEP63	RSRC1	3	134507286	+	3	158122103	+	E	E	AATGATCTGTTCTTCTTTATAGGGGATTTTTGACATCTTGTGAAGCAGAACTACAGGAGCTCATGAAACAGATTGACATAATGGTGGCTCATAAAAAATCTGAATGGGAAGGACGTACACATGCTCTAGAAACTTGCTTGAAAATCCGTGAACAGGAACTTAAGAGTCTTAGGAGTCAGTTGGATGTGACACATAAGGAG	AAATGGGACGTCGGTCATCAGATACTGAAGAAGAAAGCAGAAGCAAGAGAAAAAAGAAACACCGTAGACGGTCCTCCTCGAGCAGTTCTTCAGATAGTAGAACATACAGCCGAAAGAAAGGAGGAAGGAAATCAAGATCAAAGTCAAGATCTTGGTCCAGAGATCTTCAGCCTCGTTCACATTCTTATGATAGAAGGTGA	NA	intra-chromosomal
SESN1	CHMP3	6	108999939	-	2	86503754	-	E	M	CTTCCCCTAAACCCCTGCAACCACTCATCTTTTTATTGTTTCTATATAGTTTTGCCTTTTCCAGAATGTCATACAGCTGGAATCATACAAAAGTATGTAGCTTTTCAGACTGGCTTCTTTCATCTAGCAACATCCATTTAAGGCTTCTTCATGCTTTTTCACGACTTGATAGTTCATTTCTTTTTATCACTGAATAATTC	GCCATAGTTCTTCCTTTTCTAGAATGTCATATTGGAATCATATAGTATGTAGCCTTTTCAGACTGGCTTCTTTCACTTAATAATATGCAATTAAGGTTCCTCCATGTCATTTCATGGCTTAATAGTGCATTTATTTTTAGCACTGAATAATACTCCATTGTCTAGATGAATAGTTTATCCATTCACCTATTGAAAGACTT	NA	inter-chromosomal
ERCC6L2	TIGD1	9	96004701	+	2	232548681	-	E	M	TTCCTTTCTTTTTTTCAGACATATAAAGAAAAAGTGGATGCAGATACATTGCCACACACAAAGAAAGGCCAGCAACCGAGTGAAGGCAGCATTTCACTTCCTCTTTACATTTCAAATCCTGTAAACCAGAAGAAGAAAAAAGTCTACCATACAAACCAGACCACCTTCATAATTGGAGAAACACCAAAAGGAATCCGCAG	GAGTTTGGAAGAAGTTGATTCCCACCCTCATTGATGACTATGAGGGGTTCAAGACTTCAGTGGAGGAAGTAAGTGCAGATGTGGTGGAAATAGCAAAAGAACTAGAATTAGAAGTAGAGCCTGAAGATGTAACTGAATTGCTGCAATCTCATGATAAAACTTTAACAGATGAGGAGTTGTTTCTTATGGATGCGCAAAGA	NA	inter-chromosomal
IL3RA	SLC25A6	X	1382689	+	X	1389503	-	E	M	GTCTGCCTCAATCTCCCTGGCCGGGCCAGGCGCCTGCACAGACTGGCTGCTGGACCTGCGCACGCAGCCCAGGAATGGACATTCCTAACGGGTGGTGGGCATGGGAGATGCCTGTGTAATTTCGTCCGAAGCTGCCAGGAAGAAGAACAGAACTTTGTGTGTTTATTTCATGATAAAGTGATTTTTTTTTTTTTAACCCA	CTTTGCGGGCAACCTGGCCTCCGGCGGTGCGGCCGGCGCGACCTCCCTCTGCTTCGTGTACCCGCTGGATTTCGCCAGAACCCGCCTGGCAGCGGACGTGGGAAAGTCAGGCACAGAGCGCGAGTTCCGAGGCCTGGGAGACTGCCTGGTGAAGATCACCAAGTCCGACGGCATCCGGGGCCTGTACCAGGGCTTCAGTG	NA	intra-chromosomal
CTSS	LYZ	1	150732908	-	12	69353773	+	E	M	TGGCAAGAAATAAAGGAAATCATTGTGGGATTGCTAGCTTTCCCTCTTACCCAGAAATCTAGAGGATCTCTCCTTTTTATAACAAATCAAGAAATATGAAGCACTTTCTCTTAACTTAATTTTTCCTGCTGTATCCAGAAGAAATAATTGTGTCATGATTAATGTGTATTTACTGTACTAATTAGAAAATATAGTTTGAG	CCACTGCGCCCGGCCACATTCAGTTCTTATCAAAGAAATAACCCAGACTTAATCTTGAATGATACGATTATGCCCAATATTAAGTAAAAAATATAAGAAAAGGTTATCTTAAATAGATCTTAGGCAAAATACCAGCTGATGAAGGCATCTGATGCCTTCATCTGTTCAGTCATCTCCAAAAACAGTAAAAATAACCACTT	NA	inter-chromosomal
TSC2	SSU72	16	2050486	+	1	1564916	-	E	E	TTAAGTCTCTAGTCTGGAAAATGCAGTGGGAGTCTTTAGGTGGTTTGTGACTTGCAGTTAAGGAGACCGTGGCCTGAGCACTGGCCCCTTTTTCTTCTTTCATCTCTCTCCAGGAACTGAGCATGGAATGTGGCCTCAACAATCGCATCCGGATGATAGGGCAGATTTGTGAAGTCGCAAAAACCAAGAAATTTGAAGAG	CAAACGGGGATTCAGCGTCCGATCCTTTGGAACAGGGACTCACGTGAAGCTTCCAGGACCAGCTCCCGACAAGCCCAATGTTTATGATTTCAAAACCACATATGACCAGATGTACAATGATCTTCTTAGGAAAGACAAAGAACTGTATCCCAGCGGGTTGCCCTTTAAAAACCCCCCGTGTGGTCCTCCCTGGAAGGTGT	out-of-frame	inter-chromosomal
ATG10	MED22	5	82276857	+	9	133347632	-	E	M	AACCTAGTTTTCTGCCAGTCTTAATTTCATTAGCACAATGGGGGAAATTTCTAGACCTTTTACAGTTATAAAAGTAGACTGGAGTGGCAGCGTGGGCCTGTAGTCCCAACTACTTGCGAGGCTGACGTGGGAGGATCTATGCCTAGAACGTCAAGATGGCCAGCCTGTGTGACAAGGGACCCTATCTCAAAAAAAAAAAA	GAGGGCAGAGGCCGAGAGGCGCGGCGCGGAACTTGAGCCCCTTGTCCCGGCGCACCGGGGAACCATGAGGGATGTTAAGCGAGGGAGTGGAATTACCCCCCTTTTTTTTTTCTTTTGGAGACGTAGTCTCCCCCTGTCGCCCAGGCTGGAGTGCAGTGGCGCGATCTCGGCTCACTGCGACCTGTGCTTCCCGGGTTCAA	NA	inter-chromosomal
ERN1	SNIP1	17	64129976	-	1	37548987	-	E	E	CGCTTATAGGGCCGGGAATGGGGGTGCCGCCGCTGCCTAGTCAGTTCTGCGTCCGCTGAGGCTCGGTCACCGCCTCGCTGTCGTCGCGGCGCCCCCGCCCCGTCCTCTGTCCGTACCGCCCCCGGAGCCAGGGCCGAGTCCTCGCCATGCCGGCCCGGCGGCTGCTGCTGCTGCTGACGCTGCTGCTGCCCGGCCTCGGG	TCCGTTTTCATGCTGTTGATAAAGACATACCCGAGACCCGGCGATTTACAAAAGAAAGAGGTTTAATGGACTTACAGTTCCACATGGCTGGAGAGGCCTCACAATCATGGTGGGAAGCAAGGAGGAGCAAATCACACGGATGGCGTCAGGCAAGGAGAGATAAAAGAGTAATGAGAGCAGACACTCTTGCCTTATTCTCA	NA	inter-chromosomal
CA1	GNAS	8	85378046	-	20	58895612	+	E	E	AGACATCAGACAATTAAGGACAGCGCCCATGCCCCAAAGCCCGCCAAAATTATGCAAATTATTCAAAATTATTCAACCTAGCTAACCCCACCCTTTTTGCTGTACATAAGCTGCCCATTCCCCCTCCAGCCTGTGGTACCCAGTCCTCAGGTGCAACCCCCTGCGTGGTCCTCTGTGGCAGCCTTCTCTCATTCAGAGCT	GTGCTGGAGAATCTGGTAAAAGCACCATTGTGAAGCAGATGAGGATCCTGCATGTTAATGGGTTTAATGGAGAGTAAGTGTCAAATCTGTGCAGGGGGGCACCAAGTAAGAGGAACAGACTTTATACTAACCTTTAGGAAGTATAGGTGGGCTTTGGGGGCTGGGCAGCCAGTTTTCACTTAATTTTTCCTGATTTACAT	NA	inter-chromosomal
SNF8	ZNF709	17	48935703	-	19	12462101	-	E	M	CCTCCCACCTCAGCCTCCCAAGTAGTTGGGATTATAGGCATGGGCCAGTATGGCTGGCTATTTTTAGAAAACAGAAAATATAGATTTAAAAAAGGAAACAAAAACCATTATTTCTCAATTAAGAGATTACAACTGCTATATATTTTAATGTAGTTCCTTCTAAGCATTTTTTCATGTATTATTTTTTAACAAACTTGGGG	CTTTCTTTTCTTTCTTTACTTTCTTTTTCCGAGATGGAGTCTTGCTCTGTCGCCCAGGCTGGAGTGCAGTGGTACGATCTTGGCTCACTGCAACCTCTGCCTTCTGGGTTCAAGCAATTGTCCTGCCCCAGCCTCCCAAGTAGCTGGGATTATAGGTGCCCACCACCAAGCCCAGCTAAATTTTTTTTGTATTTTTAGTA	NA	inter-chromosomal
OGG1	ODF2L	3	9788219	+	1	86350749	-	E	M	AAAATGGAGAGGGGCACTGGAGCTGTGCCAGCAAGGACTGGGATGCGTGGACTTGATCCTGTAGATAACGGGAGGAAGAAAGGCCTGGATGCAGCGCCATGTCATGAGCACATCTGATCATGACAGCTCACCTATGGGAGGATTCTCCCTCAACATTTTTCTGTATTTTCTAAATTTTCTTTAATGGAGCATGTTTTATT	GGATGTGGAGAAATAGGATGCTTTTACACTGTTGGTGGGAGTGTAAATTAGTTCAACCACTGCGGAAGACAGTGTGGCGATTCCTCAAGGATCTAGAACCAGAAATACCATTTGACCCAGCAATCCCATTACTGGGTATATACCCAAAGGACTATAAATCATGCTGCTATAGAGACACATGCACACGTATATTTATTGTG	NA	inter-chromosomal
ASAP1	STK40	8	130236922	-	1	36358271	-	E	M	ATGAATATGTCAGTTTGCTGTTGCTTTGGTACTCAGGAAAACAAATGCAATTACAAATGAATTTTTCTTATTATTTTTTTAATTTACCAAATCTTCTAATATCTTTTCCCCCTTTTTTCTCTTTTAGGCTCTAGACCAAGATAGAACAGCCCTTCAGAAAGTGAAGAAGTCTGTAAAAGCAATATATAATTCTGGTCAAG	GATGGCGTGGTGCACCACCACGGCCTCTTCCAGGTGAGCGGCCTTCCCCCTCACCCTTCGCGCTCACCTCTGGCTGGCTCTGTGGGCTGCCACTTGCTGGGGCCACAGCCATACGAGCAGCTCACGTGACCCTTGGGTGTCCCTGCCATGCTAGGTACATCAGGACTTCCAGGGTGGGTGAGATGGGCTGGGCTGGAAGT	out-of-frame	inter-chromosomal
C5AR1	PAPLN	19	47316584	+	14	73273139	+	E	M	CACTCATTCACCCATTCGTTATCTATCCATCCGTTTATTTATATCCATCCATCTTTCTATCACCTTTTTTTTTTTTTGAGACAGAGTCTTGCTCAGTCAAGGCTGGAGTGCATTGGCATGATCTCAGCTTACTGCAACCTCCGCCTCCCAGGTTCAAGTGATTCTCCTGCCTCAGTCTCTGGAGTAGCTGGGATTACAGG	CTGGGTAATTTTTGTATTTTTAGTTGAGATGGGGTTTCACCATGTTGGCCAGGCTGGTCTCGAACTTCTGACCTCAGATGATCTGCCCGCCTCAGCCTCCCAAAGTGCTGGGATTACAGGCATGAGCCACCACGCCCAGCCATCAATGCATTTTTTTTATTTTTTTTTTGAGACAGAGTTTCGCACTTCTTGCCCAGGCT	NA	inter-chromosomal
SFMBT1	MAP2K3	3	52913586	-	17	21298413	+	M	E	TACTTAAGAGCATTCTCAGACAACATGTTAAGCTTCAAAATAAGTAATTCCAAACTTTATATTAATATAATGGTACATGTGCTTCGTTTTTCTTCCCTGGCAGTTCAGCTTTGGAAACGTGGGGTAGAGAATGACTGTTTTGAATATTTGTTTTTCTTCATTTCCCAGTTATGATTAATGGAAAATATTGCTGTCCAAAG	GAAAATCCAAGAGGAAGAAGGATCTACGGATATCCTGCATGTCCAAGCCACCCGCACCCAACCCCACGTGAGTCTGCCTCAGTTTCTCCCTGGCTCACCCTGGAGAGGCTTCCCGAACAGGGCTCAATGGAAGGAGTGAGAGGCAGGTGGGGCCAGCCCTGCTTTACCTCGTCCTGTCCTGGGCAGCCCCTGCTGTGCAT	out-of-frame	inter-chromosomal
POM121	RPARP-AS1	7	72951440	+	10	102454582	+	E	M	TGTTACTGTGTCTGTGTAGAAAGGGAAGACATAAGAAATTCCATTTTGACCTGTACCTTGAACAATTGGTTGGCTGAGATGCTGTTAATTTGTGACTTTGCCCCAAATTTGAGCTCACAAAAACATGTGTTGTATGGAATCAAGGTTTAAAGGATCTAGGGCTGTGCAGGACATGCCTTGTTAATAAAACGTTTACAAGC	ATGTGGCAGGGTCATAGGATAATAGTGGAGAGAAGGTCAGCAGGTAAACAGTGAACAAAGGTCTCTGCATCATAAGGTAAAGAATTAAGTGCTGTGCTTTAGATATGTATACACATAAACATCCCAATGCCTTGAAGAGCAGTATTGCTGCCCGCATGTCCCACCTCCAGCCCTAAGGCGGTTTTCCCCTATCTCAGCAG	NA	inter-chromosomal
SPAST	AGTPBP1	2	32089604	+	9	85692814	-	E	E	AAAAAAAATTTCTGTATAAAGACTGTGACTCCCCATGAAAGTAGTTTGGGTGATAATTTATCGTGAAACAATATTAGTTGGGAAATGTAGATATTTTAATTAATTTTTTTCTTTCAGGTGAACAGTGTGAAAGAGCTAGACGCCTTCAAGCTAAAATGATGACTAATTTGGTTATGGCCAAGGACCGCTTACAACTTCTA	GCCTTACCAATAATTCTAGGATCGTAGGACTCCTGGCTCAACTGGAGAAGATCAATGCTGAGCCTTCAGAATCAGACACTGCCCGATATGTTACATCAAAAATTCTTCATCTGGCTCAGAGTCAAGGTAAACATTGATCTCTTCTTTGTTTTTGAAATGCTTTTTTAATTCTTTAAAAGTGGATGCTAAAAATGTTCAAA	NA	inter-chromosomal
UBR4	FAU	1	19086771	-	11	65121036	-	M	E	GCCTTACCTGCTCTTCTGAACTTCCCTAGTGAGAGCAACCTGAAACCCAAGGCATTGCCCAAGAAGGGCGGCAGTTCCCCTCTATTCTGCTTCTCCTGAGCCTGACTTGGAGTTTCTCCTCCCCTCTCCTTATGTTGTCGTCTTTGCAGCCCACAAAGGTCCTGGGCATTTATACCTTCACGAAGCGGGTAGCCTTGGAG	GTAAAGTCCATGGTTCCCTGGCCCGTGCTGGAAAAGTGAGAGGTCAGACTCCTAAGGTGAGTGAGAGTATTAGTGGTCATGGTGTTAGGACTTTTTTTCCTTTCACAGCTAAACCAAGTCCCTGGGCTCTTACTCGGTTTGCCTTCTCCCTCCCTGGAGATGAGCCTGAGGGAAGGGATGCTAGGTGTGGAAGACAGGAA	out-of-frame	inter-chromosomal
UBE4A	TMEM134	11	118373685	+	11	67463954	-	E	M	TCTTACAGGTTTTTGTAGAATACATTCAGCCCAAGGACCCTACCAATGGGCAAATGTACCAGAAGACCTTGCTGGGAGTAATTCTGAGTATCTCCTGCTTATTAAAGACTCCGGGTGTTGTAGAAAATCATGGCTACTTTTTGAATCCATCTCGTTCCAGCCCCCAGGAGATCAAAGTACAGGAGGCCAACATCCATCAG	CCCAGCCCCCTCCACCCACTGCCCTCCTTCCCAGTCCCAGAGGTTGGGAGAACCTGGGGGCAGAGGGCATAGGAAGCCGCGCCTGACAGACACCCTCAGTGGTCAAAGACTTAGAAATGCAGAACGTTAGAAACAAACCATCTCAGAATTTTGGAACATCAGCATTTCAGAATCTTACGAAACAAGAAACAGAATCTTTG	NA	intra-chromosomal
ROCK1	G3BP2	18	21020152	-	4	75655871	-	E	E	ATTAAATTAAATTATTTTCTAAAAAGGTTTAAAATATTAACATAGACTTGATATTTTTAAATGTCTAAATATTCTTAGTAGAATGAGTTTTTGTTTTTGTTTTAAATTAAAGCAGGAAAGTTTGCAAAAAACAATCTATAAGCTGGAAGAACAGCTGCATAATGAAATGCAGTTAAAAGATGAAATGGAGCAGAAGTGCA	GAATCAGAAGATGAAGTAGAAGAGGAACAAGAAGAAAGACAACCATCTCCTGAACCTGTGCAAGAAAATGCTAACAGTGGTTACTATGAAGCTCACCCTGTGACGTAAGCATACTATTTGCAAGGTTAAATTTGGTCTGAACTATGTCAGCAAGGTGGTTTCTGTTCCTAGAATTATTGTTGAAAGTAAATTCTTGATAA	NA	inter-chromosomal
SPOCK2	ADNP	10	72088140	-	20	50902109	-	E	E	CCCAGACCACGATGCGCGCCCCGGGCTGCGGGCGGCTGGTGCTGCCGCTGCTGCTCCTGGCCGCGGCAGCCCTGGCCGAAGGCGACGCCAAGGGGCTCAAGGAGGGCGAGACCCCCGGCAATTTCATGGAGGACGAGCAATGGCTGTCGTCCATCTCGCAGTACAGCGGCAAGATCAAGCACTGGAACCGCTTCCGAGAC	GATTTTAAACAATTTGAACCTAATGACTTTTATTTGAAAAACACTACATGGGAGGATGTAGGACTGTGGGACCCATCACTTACGAAAAACCAGGTAAGTGGCACAGGAGACTTCCTCAGATGGCAGCATGCTTGGTATACTCCCTTTTCAGCTCTAGGCCTTTTATAGCGGTGCAGTGATTGCGGGCAAGTGCCAAACAT	in-frame	inter-chromosomal
MANBAL	SRC	20	37301413	+	20	37365204	+	E	E	CTAAAGAGTGGTGAGTCAGAAGAGACGTCAGGCAGCAAGCGACTTGGGCCATGGCCTCTGACCTAGACTTCTCACCTCCGGAGGTGCCCGAGCCCACTTTCCTGGAGAACCTGCTACGGTACGGACTCTTCCTGGGAGCCATCTTCCAGCTCATCTGTGTGCTGGCCATCATCGTACCCATTCCCAAGTCCCACGAGGCG	AACAGAGAACAGAAGCTCAGAGAAGTGAAGCAACTTGCCCAGCTATGAGAGACAGAGCCAGGATTTGAAACCAGGTAAGCCTGTGTTTTTTCTTAAAAAGGAAAGAAAAGACATCAACACACACACACACACACACACACACACACACACACACACACACACACACACGACAGGGAAAAGTAAGCCTCTCTCACACCCAG	NA	read-through
PRKCZ	ATP6V0C	1	2104895	+	16	2519218	+	E	E	TGCCCTGGCGAGGGGTGGTCAGAACATCGCTCGGTGCCAGACAGGCAGGACGCAGCGGGCTGGCCTGCGGGGCTCACTGCTGCCCCCCGGGGCCGAGCACGAAAGGGAGAGTTGGAGGGCGCTTCCTCGCCGGGTGTTGCGGTGTGAGCGGGGACTGGTGAGTGTGTGCTGTCTTCAGAGAGAGAAGAGCAGTTTTCAGG	CCCTGGGCGCTGCCTATGGCACAGCCAAGAGCGGTACCGGCATTGCGGCCATGTCTGTCATGCGGCCGGAGCAGATCATGAAGTCCATCATCCCAGTGGTCATGGCTGGCATCATCGCCATCTACGGCCTGGTGGTGGCAGTCCTCATCGCCAACTCCCTGAATGACGACATCAGCCTCTACAAGTGAGCACTGGGGTCA	NA	inter-chromosomal
UBE2D2	GOLGB1	5	139628312	+	3	121730975	-	M	E	GTTTGGAGAGTCTACATAATTACTTTGCACTAACATTTGCAGGATGTTCACACAATTTTAAATTGTACTGTATGTGGCTTTTTGAAGTCTTCCCTTGACCCTAGTAAAATATAGCTTGAAACTTGTAAACAACTGTGTTTGCCAGAAACATCATTCATGTGAACTAGGCAAGTTACCTTTTTTCCCCCCTTCTTTTCCTA	AGAAATGCTGAGCCGATTATCAGGATTAGCAAATGTTGTTTTGCATGAATTATCAGGAGATGATGACACTGATCAGAATATGAGGGCTCCCCTAGACCCTGTGAGTAGTTCTGTTCTGATTTAAACTGGTAAGACATATGTTCTGTGTTCTTCTAAGGAAAATAATTTAAGATAGAAGGGTGTGCGAAGCCTCCCTGGTA	NA	inter-chromosomal
SPIDR	ADI1	8	47284094	+	2	3514883	-	E	M	AAATTGGTGAATTGGTAAAGGAAATCAGAGAAGAATATGTTAAGGAGAGTGTAGTTTAAGATTTTGAATATTTTATAAAAGTTTTTTTTTAGCATTTGTCACATAAATTCCATGATTATTATTTTGCCTACAGTCATTAACAGCTGAAGAGAAGACGATTACAGAAAAGCACCTTGAATTATGCCCTAGACCCAAGCAAG	GTTCCTCTGCCATGGCTCCAGCCGGTCCCTCCATTCGGGGTCCCTGACTTCCTGCAACACTGGAGTTTGTTGTTCAGTAAGTAGTGATGATATAATGTGCAGTTTATTGCAAAACATAAAGTGTGCTAGATTCACTGCCAGTAGTTTTAAATAAGAGTTCAGATGAATTCTGCCTGGAGCTTCATCAGGGAAGTGCTTCG	out-of-frame	inter-chromosomal
ECE1	ZC3H12B	1	21221747	-	X	65503799	+	E	M	AGTCCTTGCCCCAACACGGGGGAGCTCCCTGAGACCTCCATACCAGTCCCCTCCTTCACCACCTGCCATGGGAACCCCTGAGCTTTGGTTTTCTCTCCTCCCAGGCTTACCAGAACTGGGTGAAGAAGAACGGGGCTGAGCACTCGCTCCCCACCCTGGGCCTCACCAATAACCAGCTCTTCTTCCTGGGCTTTGCACAG	TAGAGACGTGGTTTCACCGTGTTGGCCAGGCTGGTCTCAAACTCCTGGCCTCAAGTGATCCGCCCACCTTGGCCTCCTAAAGTGCTGGGATTACAGGTGTGAGCCACTGCGCCCAGCCTACCAGAGTTTTCGTAGTCACATATTCTATATTACAAAGTATGGATGATATATCCAATTTAGAGAGCAAAAGCATCAGGATC	NA	inter-chromosomal
ITGB2	MIEF1	21	44894971	-	22	39514427	+	E	M	GACCGTCCCAGCCATTTTGCAGGTGCAGAAGCCCCTGGGGTGAGCCCAGTGCGTGGAGATGCCGTGGCACAGGTCCTAGCCGTGCCATGTCTGGTCTTCTTGCCCAACAGAAACTCACCGAGATCATCCCCAAGTCAGCCGTGGGGGAGCTGTCTGAGGACTCCAGCAATGTGGTCCATCTCATTAAGAATGCTTACAAT	GTCTTGCTGATCATCACCCTGGTCACTTCATGCTGATTAGAATGACATCTCTTTCGTCTCCTATTTTGTTACCCAACTCTTCCTATTTTTGTTACCAATCACTGTGCTCTCTGCCGCCCCCTGGCTCCAGGCTAATTTTTCTGGAATGAATTGAGAAGGTGGCGTGCTGGCCTGAGCTGATGGACCACTTGGTGTTTTGC	NA	inter-chromosomal
CLIC4	IQCF1	1	24814219	+	3	51902839	-	E	E	TTTGAGAATTTAAAGTATTATTGTTGTTTAAGAGTAAAAAATGATCTGATTTTGACCAATATTTTGCCCAACAGGAAGCCAGCAGACCTGCAGAACTTGGCTCCCGGGACCCACCCACCATTTATAACTTTCAACAGTGAAGTCAAAACGGATGTAAATAAGATTGAGGAATTTCTTGAAGAAGTCTTATGCCCTCCCAA	CAAGGCAAGGTACTTCTATAGAAGGGTGCGCCCTTACAGATGGAGCAATGGTGAGTGCACACTTGGACAAGGGAGGGGAAGGGGTTCTTATCCCTGATGCACGTGGCCCCTGCTGCTGTGTCATTCCCCTATTGGCTAGGGTTAGACCACACAGGCTAAACTAATTCTGATTGGCTAATTTAAAGAGAGTGATGGGGTGA	out-of-frame	inter-chromosomal
TLDC2	RILPL2	20	36894235	+	12	123412533	-	E	M	GCCCCAGCTCCTGGACTCCCACCTGCTCCCTTGGTCTCTCCTATCCTAGAGGTGGTAGCAGCTTCCTGCTGTTGAATCACTGTCCTCTATGCTCATTTAGCTCTGCCAAAACTTTTGTATCTCACCCCCATGTTAAATTTTTTCTGTTGAACTACACTGGATCTGACTTGATAGAACTATTAAAAATAGTTTTTAAAAAA	TAGTGTTTAAGAGTCTAGTCCAGAACACTGTCTCAACAGCATCATTAGATCAGGGCTCCTAATCCCTAGAACCCTGTGTAACACTGCAACCCTGGCCAGGCATAGTGGTTCAAGCCTGTAATTCCAGCACTTTTGGAGGCCAAGGTGAGAGGATTGCTTGAGCCCAGGAGTTCGAGACCAGCCTAGGCAACATAGTAAGA	NA	inter-chromosomal
TFAP4	PDCD6	16	4272659	-	5	314416	+	E	E	ACCGGCCGATTCTGCACCTCCGTCCGGCGCTGCCCTTTGATTCGGATTTCCATCTTGCATTCTCCGGCTGATCGCGGGACCTGGCTCGTGCAGAGGAGGGGGGCCGATCGCTATGGAGTATTTCATGGTGCCCACTCAGAAGGTGCCCTCTTTGCAACATTTCAGGAAAACAGAGAAAGAAGTGATAGGAGGGCTCTGTA	GAGGTTGACGGATATATTCAGACGTTACGACACGGATCAGGACGGCTGGATTCAGGTGTCGTACGAACAGTACCTGTCCATGGTCTTCAGTATCGTATGACCCTGGCCTCTCGTGAAGAGCAGCACAACATGGAAAGAGCCAAAATGTCACAGTTCCTATCTGTGAGGGAATGGAGCACAGGTGCAGTTAGATGCTGTTC	NA	inter-chromosomal
FOXN3	SERTAD2	14	89350672	-	2	64636875	-	E	E	TACTTATTGCAAAGTACTTAATAATTCTCTATTAATGCCTTTGTATTTTAATTTTCTTTGCAGAGTATTGGGAAAGGGTCGTTGTGGTGCATAGACCCAGAGTATAGACAAAATCTAATTCAGGCTTTGAAAAAGACACCTTATCACCCACACCCACACGTGTTCAATACACCTCCCACCTGTCCTCAGGCATATCAAAG	ATATATGTTGGGTAAAGGAGGAAAACGGAAGTTTGATGAGCATGAAGATGGGCTGGAAGGCAAAATCGTGTCTCCCTGTGACGGTCCATCCAAGGTGTCTTACACCTTACAGCGCCAGACTATCTTCAACATTTCCCTTATGAAACTCTATAACCACAGGCCCCTGACAGAGCCCAGCTTGCAAAAGACCGTTTTAATTA	NA	inter-chromosomal
BNIP1	HEXA	5	173164387	+	15	72343650	-	E	M	CTGCTGCGTGGAGCACTTAAAGTCCAGCCTCCAGGACCGGATGCCCCTCCTGTCTCCCGCTCCCATCGTGCCCTTAAATGCCAGATCTGGTGGAGGGAAGAGAGAAGAGGTAGGAAGAAAGGTGATGAAAACTCCTGGTCATTCCTTGAATAAACTTGATTTTATTTAATAGAATAAAATGTATTTGATTTTGTAAGATA	TCTCCAAGGCGTTGGTATATGGAAAAAGATGTAGGGGCTTGGAGGTGTTCTGGACAGTGGGGAGGGCTCCAGACCCAACCTGGTCACAGAAGAGCCTCTCCCCCATGCATACTCATCCACCTCCCTCCCCTAGAGCTATTCTCCTTTGGGTTTCTTGCTGCTTCAATTTTATACAACCATTATTTAAATATTATTAAACA	NA	inter-chromosomal
VPS13B	DCAF6	8	99275254	+	1	167966629	+	E	E	ATTGTTTTATAAATATTTCTTTTCAGTTGATAGTGGAAAAGAGAAGTTGATTCCCTTGCTTCAGGGTCCTTCTGACACTAAAGACCTTCATAGCACCAAGTGGCTCAATGAGAGTAGAAAGCCAGAGTCTCTCTTAGCTCCAGATTTGATGGCCTTCACAATCCAAGTTCCACAATATATTGACTACTGCCACAATTCCG	GTTAATACAATCTGTTGGAATGACACTGGAGAATATATTTTATCTGGCTCAGATGACACCAAATTAGTAATTAGTAATCCTTACAGCAGAAAGGTAAAGTAGTTTAAAAAATCTGTAATTTAATGAGAGAAAAAAAATCAAGAAGGCAGAAATGAAGAAACTGTGAACAGTCATAGAATGGGCATTTATATTAGAATATC	out-of-frame	inter-chromosomal
NOL11	BPTF	17	67726648	+	17	67853940	+	E	E	GTTTCCAACAGGCTCTGATGGTTGTATATATGAAACCTTGATACCAATACGTCCAGCTGACCCAGAAAAAAATCAGAGCTTAGTTAAATCACTGCTGCTCAAGGCTGTTGTATCTGGTAACGCTCGAAATGGAGTTGCACTCACTGCCCTGGATCAGGATCACGTCGCAGTCCTAGGAAGTCCACTAGCAGCTTCTAAGG	GTAGGCGAAAACCAAGAGTACATCGGCCTCGTTCTCCTATATTGGAAGAAAAAGACATCCCGCCCCTTGAATTTCCCAAGTCCTCTGAGGATTTAATGGTGCCTAATGAGCATATAATGAATGTCATTGCCATTTACGAGGTACTGCGGAACTTTGGCACTGTTTTGAGATTATCTCCTTTTCGCTTTGAGGACTTTTGT	in-frame	intra-chromosomal
ZNF91	ZNF726	19	23359142	-	19	23932343	+	M	E	CTGAGGCAGGAGAATGGCGTGAACCCGGGAGGCGGAGCTTGCAGTGAGCCGAGATCACGCCACTGCACTCAAGCCTGGGCGACAGAGCGAGACTCCGTCTCAAAAAAAAAAAAAAGAAAATTCATACTAGAGAGAAACCCTACAAATATAAAGAATGTGGCAAATCTTTTAACCGGTCTTCAACCTTTACTAAACATAAG	GTATATGTCCTCATTTTGCTCAAGACATTTGGCCAGAGCAGGGCGTGGAAGATTCTTTTCAAAAAGTAATACTAAGAAGATTTGAAAAATGTGGACATGAGAATTTACAGTTAAGAAAAGGTTGTAAAAGTGTGGATGAGTGTAAGGTACACAAAGAAGGTTATAATGGACTTAACCAGTGTTTCACAACTACCCAGGGC	NA	intra-chromosomal
UBXN2B	FAM110B	8	58413371	+	8	58145907	+	E	E	GGGATTTTTTTTTTCATCTCCTGTCTACTTGTTGTAGGTTAGGGCAGTAGGAAGATAACTGATTTCTTTATGAATGTGATTTGGTGTATCAAGTACAGTATCTAAGTATTGATAATCTTTCCTTTAGAACTTAATATGAATGTGAAGAACTTGCAAAGAAACTTGAAAACAGCCAAAGGGATGGCATATCAAGAAATAAA	CTCTGCCTGCAGTTGAACACAAAGACCTGGAGGAGACTCCCACCTCCTTCAGGGAGAAGAAAGGAGGCAGCGAAGCAGATTAAAGGAACTTGTGGCTTGTGGCCTTTTTGTGCAAGGGCCGCCTGGAAGGGGAGAAAAGTGTATGAAAGCCACCGTGGCGGTTAATGAGCTGTGAGATGAGGCGCTGCTGCGGCCGCTGC	NA	intra-chromosomal
TMOD1	SPECC1	9	97501803	+	17	20227413	+	E	E	CCGGGCCCGCCCCTGGCTCCCACCCCCGAGCCCACAGCTCCCGCCCGCCCGCGGCCGCCCGGGAGCTCGTCCAGCCCCGCGCTGCGCTCGCCCGCCCGCTGCCCGCCGGAGCACCGCGGCCTCCGCCCGCGTCCATCTGCCCGCCGCCCGCGCCTGTTCCGCAGCCCGCGTCCGCGCCGGCCCCACAGCTCTGCGTCCGG	GTGGAAAAGGATTATTCATACCTGAAGGAGATATGTGATCACCAAGCCGAACAGCTGAGCAGAACCAGCCTAAAGCTGCAAGAAAAAGCATCAGAGAGTGATGCAGAGATCAAAGACATGAAAGAAACCATATTTGAATTGGAAGATCAGGTGGAACAGCACCGGGCTGTCAAGTTACACAATAATCAACTCATCAGTGA	NA	inter-chromosomal
PIM3	PFKP	22	49961811	+	10	3129819	+	E	E	CGGCGCCCTGGACGAGCCGCTGGCGCGCCGCTTCTTCGCGCAGGTGCTGGCCGCCGTGCGCCACTGCCACAGCTGCGGGGTCGTGCACCGCGACATTAAGGACGAAAATCTGCTTGTGGACCTGCGCTCCGGAGAGCTCAAGCTCATCGACTTCGGTTCGGGTGCGCTGCTCAAGGACACGGTCTACACCGACTTCGACG	ACCTGCGACCGCATCAAGCAGTCCGCCAGCGGAACCAAGCGGCGCGTGTTCATCATCGAGACCATGGGCGGCTACTGTGGCTACCTGGCCAACATGGGGGGGCTCGCGGCCGGAGCTGATGCCGCATACATTTTCGAAGAGCCCTTCGACATCAGGGATCTGCAGGTATGTGACGGGGCTGGCCTCAGGGCCCGTCCCCT	out-of-frame	inter-chromosomal
RAPGEF1	SLC31A1	9	131604931	-	9	113260578	+	E	M	TTCCGCCTTTCCTTCCGCCTACCTCCTCTTCCTCTCCACATTTCCCACCTGCCCACCAGTCTCAGAGCTCTGACTTAGCCGTGCCAACCATGGCCGGTCCACCTCCCAGCACCGTGGACGGGCCTCTCTCGGCTTCTCAGGAGAGCAGCTTTCATGGGAATACTGTCTGCCTTCCTTCCGAAACCTCTTTCACTGACTCG	CGTACACACACACACACACACACACACACACACACCCCTGCTCAACAGAGGTTTAGTTTACAGTCTCTGAACTAAAGTAGTAACCTCCCAAATTGTTTTTTCTAATAAGCTGAGATTCCCATTTCTCTTAAGGAGAAGCCACCCATGAGATGTCTTTTCCTTCTCCATCATCTTAGAGCCAAGTTATATGTTCTTGTCTA	NA	intra-chromosomal
SCFD1	NCKAP1	14	30644020	+	2	182918809	-	E	M	TCTACCTATACCTTCAAATTTTATTTTTAATTTTTTTTTATTTTCAACTTTTATTTTAGGTTTGGGGGATACATGTGCAAGTTTGTTACATGGGTAAATTGCGTGTCACTGGGGTTTGGTGTACAAATGAATTCGTCACCCAGGCCATGGGCATGGTACCTGATAGGGAGTTTTTTGACCCTCATCCTCTATGCTCAGGT	TTTTTGTTTACATGGATGAATCATACATTGGTGAAGTCTGAGGTTTTAGTGTACCTGTCACCCAGGTAGTATGCATTGTACCCAATGTGTAGTTTTTTATCCCTAGACCCGTTCCCATCCTCCCACTTCTGAGTCTCCAAAGTCCATGATATCACTCTGTATGCCTTTGCATACACATAGCTTAGCTCCCACTTACAAGT	NA	inter-chromosomal
PPP2CA	ACP6	5	134203525	-	1	147643005	-	E	M	ACTCATGGAGGTTAATGGGCTGAATTGTAGCCCCCAAAATTCATTTGTCTAAGTCCTAACCCACAGCACCTCAGAATGTGACTGTATTTGGACAGGTAATTAAGGTAAAGTGGGGTCACATGGTTGGACCCTAATCCAGTGTAAGTGGTATCCTTATTAGAGATTAGGACACAGATGGGGAGAAGATAAGACAGATGGAG	TCAAGGAGAGAGGCCTCAGAAGAAACCAATGCTGCTGACACCACGATCTTGGACTTCTAGCCTCTAGCACTGTGAGGAAATAAATTTCTGTTGTTTAAGCCACCTAGTCTGTGATACTTTGCTACGGCAGGCCCTAGCAAATGAATACACTTGTCTTGTCTTTCCCCCGCCCTGTGATATTTATCAGTGCCGGATATTAC	NA	inter-chromosomal
PRKRIP1	MSS51	7	102366078	+	10	73424367	-	E	M	ACCCTTCTGAGTGTTTGCAGGTTGAGTGTTCACAGGGTGTTAGCCTATTGAGCTTTCTTTTGTGGTTCTTATGCAGGTGATTTCTGCCTTTGCAGGCCGGAGCCCTCATGACTTCAGTGACCTGCTTCTGCCCCTCTAGGTCTATCAGCCACAGTCTCTGCAAGTTTCCAAGAGCAGCAGAAAATGAACACATTGCAGGT	TCTTGCTCTGTTGCCCAGGCTGGAGTGCAGCGGCATGATCTCGACTCACTGCAGCCTCCGCCTCCTGGGTTCAAGTGGTTCTCCTGCCTCAGCCTCCCTAGTAGCTGGGATTACAGGTGCACACCACCACACCTGGCTAATTTTTGTATTTTTAGCAGACAGGGTTTCACCATGTTGGCCAGGCTCGTATCAAACCCTTG	NA	inter-chromosomal
CARHSP1	BNIP3L	16	8853961	-	8	26408000	+	M	E	TCATAACTAAAGCTTTCACCCAGAGCCGGCTCTGTTTGCACTTTGCTGCCGACATTGCAAACTTTTTGGCAGGGTGGGAGACTGAGTCTCATTCTGTCACCCAGGCTGGAGTGCAGTGGCCCGATCTCAGCTTACTGCAACCTCTGCCCTCCAGGGTTCTGGCAATTCCGCCTCAGTCTCCTGAGTAGCTGGGATTACAG	TCAGAAGAAGAAGTTGTAGAAGGAGAGAAGGAAGTCGAGGCTTTGAAGAAAAGTGCGGACTGGGTATCAGACTGGTCCAGTAGACCCGAAAACATTCCACCCAAGTGAGTTCTCACATGTTTCTTGTCAGTGGACACAGTTGATCTGCGCACGCTTACAGGCAATGGGCCTGGTAATCCCCACGATATTTTCAGCAAATG	NA	inter-chromosomal
GAPVD1	ZFAND4	9	125261958	+	10	45618261	-	E	E	ACAGCTCCCAGAGGCCCCCGCGGCGCTGCGCACGCGCGCTGGCGTGGCGGCAGCGCCGCTGCAGGACGCAGGGAAGCCAACAGGCGAGTGGCGAAGGTGGCGGCAGCGGCGGCGGGGGCAGTCACCGGCTAGGGCGACGGCTCCGAGGCCGAGTGGCGGTCCGACAGAGTCCTCCGTGTCCTCCCCCGCATGACCCCCTT	GGAGAATGTACTACTCATCACCTCCCACCTGTGAAAGCCCCTCTTCAGACAAAGAAGAAAACAACAAATCATTGTTTTCTTTGTGGAAAGAAAACAGGACTGGCTAGTAGCTACGAATGCAGGCAGGTTGGCGAGCTGGAGAAGCTCAGATGCTTTCTCTGTGATAACCCAGCTTGGGGATTATGCAAAATAAAATATTT	NA	inter-chromosomal
PDE7A	GPCPD1	8	65841371	-	20	5604440	-	E	E	ACTGCAGGGGCCGGCGGCCGCGGCAGGGCGGGCGCCGCGCGGAGGCAGGGCGGGCGTATTCAATGGAAGTGTGTTACCAGCTGCCGGTACTGCCCCTGGACAGGCCGGTCCCCCAGCACGTCCTCAGCCGCCGAGGAGCCATCAGCTTCAGCTCCAGCTCCGCTCTCTTCGGCTGCCCCAATCCCCGGCAGCTCTCTCAG	CACGACATCATAAAATAAATCCATCAGAATGACACCTTCTCAGGTTGCCTTTGAAATAAGAGGAACTCTTTTACCAGGTATTGTAAAAGTTTTACTTTAAAACAATTAAAATTAAATTAGCATGTTTCTTATCTGGATTACCTTAAATATGGAGTTGCTATTAGAGTGGGCCTGATTTTTTAGATGAAAATATCTATAGG	NA	inter-chromosomal
VAV2	GPAA1	9	133768442	-	8	144085108	+	E	M	GGGCTCCTCCTGCAGCTGTGTGATGCTGCCCATCTCCCTCAACAGTGTTCACGCCCCGCGTCATCGGCACAGCTGTGGCCAGGTATAACTTTGCCGCCCGAGATATGAGGGAGCTTTCGCTGCGGGAGGGTGACGTGGTGAGGATCTACAGCCGCATCGGCGGAGACCAGGGCTGGTGGAAGGGCGAGACCAACGGACGG	TGGCCCCAGTGTACCCCTTCCCCCATCACAGGTGATGGCACCCCCTTCTGTTGTTGGAATGGGCTTCTGGGGTCTGACTGGTGTTTAGTGTTGCAACTTAGCCTCAGCTGGTGGGATGGTGGTGGTCTTTGGGGATCCCCTGGCCCCAGGGTCCATCTCCAAGAGCCTGTGTGCCCTGCAGGGTGTGGGGCTGGCCTCGC	out-of-frame	inter-chromosomal
UBTF	BTBD2	17	44220740	-	19	1997463	-	E	E	GGCGGGCGGGCGGGCGGGCGGAGCGGGGCGGGCGGAGCGCGGCGCGTGGGGCTCGCCATTAGCCGTCGCTCCGCTTCGCCATCTCGGGCTTTGTCTGGCGACTCGCTGCCCCGGCGTCGGCTGCAGCGGAGCTGCGGCTCGACTGTTCGGCCCGCCGTGCTCCCAGGTGCCCCCGGCCTGCGCTCCCATCCACACGCTCG	GTTCGTGCTGGCCGTGGGCAGCGCCGTCTTTGATGCCATGTTCAACGGGGGAATGGCCACAACATCCACGGAGATTGAGCTGCCCGACGTGGAACCCGCTGCCTTCCTCGCACTGCTCAAGTAATGCTTCCGGATGCTTCCTGCTGGGGAGCTGGGCCTGGGGAGGGGGACCTCAGAGAACGTAGACCCTGTCTGACACC	NA	inter-chromosomal
PAN3	GTF2F2	13	28266876	+	13	45252871	+	E	E	CCTGTATTTTCAAGTCATCTTCTTATGAATTACTCTAGCAGTTCCTACAGAGGTTGACAGCTACCATAGCCTATTCCCTCTAGAACCACTGCCACCTCCCAACCGGATACAGAAATCAAGTAATTTTGGATATATTACATCTTGCTACAAAGCTGTAAACAGCAAAGATGATCTGCCATATTGCCTTCGGAGGATACATG	ATTGCAAATAGAAGAGTCTTCCAAACCAGTGAGGCTATCACAACAGCTGGACAAAGTTGTAACAACCAATTACAAACCTGTTGCTAATCATCAATACAATGTAAGTCTTCTGCTTGTCTCTTTTCATTCTTTTATATCTTCATTCTTTTCTGTATCATAGAGTCTTAGGTTTCCAAAGAACCTGAGAATTTACACACCTT	out-of-frame	intra-chromosomal
GSTO1	OSBPL2	10	104267459	+	20	62294656	+	E	M	ACCACACTCCAAAACTGAAACTGTGGATGGCAGCCATGAAGGAAGATCCCACAGTCTCAGCCCTGCTTACTAGTGAGAAAGACTGGCAAGGTTTCCTAGAGCTCTACTTACAGAACAGCCCTGAGGCCTGTGACTATGGGCTCTGAAGGGGGCAGGAGTCAGCAATAAAGCTATGTCTGATATTTTCCTTCACTAATATG	TTCGCTGCCCTGTTGTCAGTGAGGCCTGGCTGTCACCGCACACCGCGTCCGTGTCTCCAGGGGGTTCCTTTCTTCTCACACGTCGCGTGTACCCATAGCACTCTTGTGTTTCTGTTTTTCCCAGTATGCATGTTTAAAATAGAAGTGACAAGAATCACATCCGGTTGTGTCCTGTGGGAGGGTCAGAGGCAGAATCTACT	NA	inter-chromosomal
BSG	R3HDM4	19	572701	+	19	902260	-	E	M	CCGGCGCTCGCCCCGCCCCCGAGATGACGCCGTGCGTGCGCGCGCCCGGTCCGCGCCTCCGCCGCTTTTTATAGCGGCCGCGGGCGGCGGCGGCAGCGGTTGGAGGTTGTAGGACCGGCGAGGAATAGGAATCATGGCGGCTGCGCTGTTCGTGCTGCTGGGATTCGCGCTGCTGGGCACCCACGGAGCCTCCGGGGCTG	GACTTCACACACCGTAGGGGTGAGCTCTCCATTGCTGGGGGAAACCAAGCGGGCCATGGCTGTGGTAGGGCCCTTCTCGGAGATCCTGGCCGGCCTTGACCCTGAGGACCACCCCTGCCCCGGCCCACAGGCCCCTTCCCAGCTGCCTGCCTGCCCTAGCCAGCTCCCAGGTGAAGAGACTCTCGGCTTCCAGGCGGAAA	NA	intra-chromosomal
ZNF549	ASRGL1	19	57557542	+	11	62381928	+	E	M	TTTGGGTAAAGTCAAACATAAATCTGGCCTACGTGCACATCGAGGCACAGCACCTTTCCTTAAACTTATTTATGACACAGAGTCCTTTGCTCACATGTTTTCCTGCTGACCCTCTCCCCACTCATTACCCTATAGTCCTGCCACATCCCCCTCATGGAGATGGTAGAGATAGTGATCAATAAATACTGAGAGAACTCAGA	GATGAAGGGGTGGCCAGCCCCTCTACACCTGTGGGCGTTTCTCATCAGGTGGGACGAGAGACTGAGAAAAGAAATAAGAGGCTGGGTGCGGTGGGTCACGCCTGTAATCCCCGCACTTTGGGAGGCCGAGGCCGGTGGATCACGAGGTCAGGAGATCGAGACCATCCTGGCTAACAGGGTGAAACCCCATCTCTACTAAA	NA	inter-chromosomal
HPRT1	DAAM1	X	134498684	+	14	59264677	+	E	M	AAGAGTTTTATGTGAAATGGCTTATAATTGCTTAGAGAATATTTGTAGAGAGGCACATTTGCCAGTATTAGATTTAAAAGTGATGTTTTCTTTATCTAAATGATGAATTATGATTCTTTTTAGTTGTTGGATTTGAAATTCCAGACAAGTTTGTTGTAGGATATGCCCTTGACTATAATGAATACTTCAGGGATTTGAAT	GGTACATATGCAGGATGTGCAGGTTTGTTACATAAGTGAACATGTGCCATGGTGGTTTGCTGCACAGGTCATCCATCCCATCACCTAGGTATTAAGCCCAGCATCCATTCGCTGTTCTTCCTGATACTCTCCCCAATCCACCATCCCCCTGCCTCCTGCCACATGCCCCAGTGTGTGTTGTTTCCCCCCATGTGTCCATG	NA	inter-chromosomal
MSS51	ANKLE2	10	73423579	-	12	132758304	-	E	M	TTGGTACAGTGTCCTGTTTCCTGACTTTTTTGAGAGAAATGTCTACTTTTCCTGTTTTCTCTTGGGGACTTTTGACCCTAGAGTAGCCCTGGTGTTATATTTTAGATATCCCAAGCTATATCAGACTTTACCTGAATATACTGGAGTTACTTATTATCCCCCATTCTATACCCCAATAAACTCAGTTTGGGGCTTCTTAA	CTGAGTAGCTGGGATGACAGGTGCATGCCACCATGCCTGGCTAATTTTTGTGTTTTTAGTAGACACCTGGTTTCATCATGTTGGCCAGGCTGGTCTCAAACACCTGACCTCAAATGATCCATGCACCTTGGCCTCCCAAAGTGCTGGGATTACCAGCATGAGCCACCGTGTCCGGCTCCCTGGCTTTATTCTAATGCAAG	NA	inter-chromosomal
FUK	ILDR1	16	70466544	+	3	121988082	-	E	M	CAGCTGGGAGAAGGAATGGTTTTGAGGGTGCCTAATGTTAGTTAAGAGCTTCAAGAAGTTAGTTGTGTCTGGGGGCAGTGGCTCATGCCTATAATTTCAGCACTTTGAGAAGCCAAAGTGGGAGGATCGCTTGAGGCCAAGAGTTCATGACCAGCCTGGGCAACACAGCAAGACCCCATCTCTACAAAAAAATTTTTAAA	AAATTAGTTAGGTGTGGTGGCATGCACTTGTAGTCCCAGCTACTCAAGAGGCTGAGGCAGAAGGATCCCTTGAGCCCAGGAGTGCAAGGCTGCAATGAGCCAGGATCCCATGATCACACATCTGTATTCCAGCCTGGGCAATAGAGCAAGTCCCCATTACTAAAAAACCCAAAAGGCCAAAAAACAAAAAAGTTAGAGTT	NA	inter-chromosomal
SAMHD1	DHODH	20	36927183	-	16	72026405	+	E	M	TTGTACCACTACACTCCAGCCTGGGCAACAAGAGCGAAACTCCGTCTCAAAAAAAAAAAAAAAAAAAAGGAAAAAGTTTTTGTTGGTTTACAGATGTTTTTCTTGTTCTAAGGCTGCTTTTGTTTTTAAGGTCATGGGCCATTTTCTCACATGTTTGATGGACGATTTATTCCACTTGCTCGCCCGGAGGTGAAATGGAC	GAGTCTCGCTGTGTCGCCCAGCCTGGAGTGCAGTGGCATGATCTCAGCTCACTGCAAACTCCGCCTCCTGGGTTCAGGGGATTCTTCAGCCTCAGCCTCCAGAGTAGCTGGGACTACAGGTGCATGCCACTGTGCCCTGCTAATTTTTGTATTTTTAGTAGAGACGGGGTTTCACCATATTGGCCAGGCTGGTCTCGAAC	NA	inter-chromosomal
LRPAP1	SH3BP2	4	3518034	-	4	2820614	+	E	E	AGGACTCCCAGCCTCATGGCGTCCTGCCTTCGGTTTTACAGAAATCCACGAGAACGTCATTAGCCCCTCGGACCTGAGCGACATCAAGGGCAGCGTCCTGCACAGCAGGCACACGGAGCTGAAGGAGAAGCTGCGCAGCATCAACCAGGGCCTGGACCGCCTGCGCAGGGTCAGCCACCAGGGCTACAGCACTGAGGCTG	CTTCATGGCGGCTGAAGAGATGCATTGGCCTGTCCCTATGAAGGCCATTGGTGCCCAGAACCTGCTAACCATGCCTGGGGGCGTGGCCAAGGCTGGCTACCTGCACAAGAAGGGCGGTACCCAGCTGCAGCTGCTGAAATGTGAGTCCCTGGGGTGGTAGGGTGCACAGTAGGAGGGCATGGGGGCAGGGCTAGCCATGT	out-of-frame	intra-chromosomal
NADK	CCNG2	1	1761952	-	4	77158533	+	E	E	TTGGCATCTTTCAAATTGCATGTATGCCTTACCGTGTAACCTCCTCTGTATCTGTGTCTGTCACTGCATGTCTGGTTTCAGGCCCTGGTGGCTCTGACACTGCCCTCTCCCCACAGGAGGACACGCTCTCTTCATGGGCCATGCCCGGTGACCACTTTTGGACCAAAGGCCTGTGTGCTGCAGAACCCCCAGACCATCAT	ATGAAGGATTTGGGGGCAGAGCACTTGGCAGGTCATGAAGGGGTCCAACTTCTCGGGTTGTTGAACGTCTACCTGGAACAAGAAGAGAGATTCCAACCTCGAGAAAAAGGGCTGAGTTTGATTGAGGCTACCCCGGAGGTAAGTTGGCAGAAAAGATAACTTGCTCAAGCAGCTGATGGGGCTTGGAGGAGGTAACCCCC	out-of-frame	inter-chromosomal
CAMKMT	GDI2	2	44390305	+	10	5800705	-	E	E	ATTCTTAAAATATAGCATGGAATAATTTATTGCTATTGGGTATACCATAATATACAGTCTCAGTCTCAGCTTTTTTGAATACTAAAAATGTTAACATTTCAGAATCATTAAAGCAAACGCTTTACTCCTTTCTAGGCATAATAGTGGATCCTTGAATGTTGAAGATGTCCTTACCAGCTTTGACAATACAGGAAATGTTT	GAATGTATCCTGTCAGGTATAATGTCAGTGAATGGCAAGAAAGTTCTTCATATGGATCGAAACCCTTACTACGGAGGAGAGAGTGCATCTATAACACCATTGGAAGATGTAAGTGTTAGTCAAATTTCATACGCCTCTCACACTTTGTGAGTATTTCACTTGTGAATCTCTACCTTATTCCTTAGAGATGGTCTTAATTT	out-of-frame	inter-chromosomal
ARID4B	PREX1	1	235327936	-	20	48666355	-	E	E	AGCGGAGGGAGACTCTTGAGCTTCATCTTGCCGCCGCCACGGCCACCGCCTGGACCTTTGCCCGGAGGGAGCTGCAGAGGGTCCATCGCCGCCGTCCTCTGGAGGGCAGCGCGATTGGGGGCCCGGACCTCCAGTCCGGGGGGGATTTTTCGTCGTCCCCCTCCCCCCAACCAGGGAGCCCGAGCGGCCGCCAAACAAAG	GGAGACTGCCAGACTCGGGAGGAGGCAGTGGCGCTCGGCGTGGGTCTGTGCAACAATGGCTTCATGCACCACGGTAACCACCCCCACCTGCAGCCCAGCCCCCGGGACCTTGCTCCCTGGAGCTGATGGTTTGGGGGAGTATGGGAGGACTGAAGCCAGGTCTGTGGCTCTCTAGACCCCCGGGGGTTTGGGGAGGCTCA	NA	inter-chromosomal
TPK1	UBN2	7	144548491	-	7	139258488	+	E	E	TTGTAGACGCATCCTGCCCAGGTCTTCAGTGCACATTAACATTCCTTCTCTCTTCCCCTTCTTAATGATCATTTCTTGTCTCCTTCAGGGAAAGCACAGGTTGCATGTAGACACTGGAATGGAGGGTGATTGGTGTGGCCTTATTCCTGTTGGACAGCCTTGTATGCAGGTTACAACCACAGGCCTCAAGTGGAACCTCA	TATGATGAATTAGTTCCCGCTTCTCTAACAACAAAATATGGAGGCTTTTATATCAACACTGGCACTCTACAGTTTCGCCAAGCTTCAGATACTGAAGAAGATGATATTACAGACAACCAAAAGCACAAGCCACCCAAGGTGAGTTTATCAAACATTGCAACAGTACTGAGAATGTTCAATTAATAGGATTTTTTTTAATG	out-of-frame	intra-chromosomal
RAPGEF2	TANK	4	159243792	+	2	161179614	+	E	E	GAGCATTTCAAGTGCATGGCTAAATAACATGGGAAGCATTATACATATAGCTGATTCTATATGATCATTCTTAACTTAATTTTAACATTATCTTCATTTTGGCAGATGTAATATAGCATGTCTGATAATGTTCATCTTTTCCTTTCCTCCTTTATGGCACTCATTTCATTTTGGCTCAAAGGAATGCACTAAATCTCAGG	ACCTGTCATTTACTCCATCCTTTATAGTGATGCTACAGGACGAAGAGGAATGGATAAAAACATTGGCGAGCAACTCAATAAAGCGTATGAAGCCTTCCGGCAGGCATGCATGGATAGAGATTCTGCAGTAAAAGAATTACAGCAAAAGGTGTGTGGTTCTGGTTTTGAAAGTTATTCTTTATCTTGGTACATGGAATTTT	NA	inter-chromosomal
HELQ	FAM175A	4	83448783	-	4	83469151	-	E	E	TTTTTTTTTTTAATTCCACAGAATGGCAACATACTTGTTTAACATTGAATTCTGTGCAAGAAAGAAAAAATTTAATATATTCCTTGCCAACAAGTGGTGGAAAAACCCTCGTGGCTGAGATTTTAATGCTGCAAGAACTGCTTTGCTGTCGGAAAGATGTTTTAATGATTCTTCCATATGTGGCAATTGTCCAAGAAAAG	ACTTTTTCACAGGGTACCTTTAGTGGTTGCCAATCTGGGCATGTCTGAACAACTGGGTTATAAAACTGTATCAGGTTCCTGTATGTCCACTGGTTTTAGCCGAGCAGTACAAACACACAGGTAAGATTCAACTGCTTTCTCACAAAACTTCTATTCATCTTTGAAATTAATTTTCTTATTTCTCAAACAACAGCAGAATA	out-of-frame	intra-chromosomal
TOPORS	SNHG17	9	32550774	-	20	38426048	-	E	E	CACAGGGGTCGCAGCCGCCGCTGGGGTCTCCGCTGTCTCGCGAGGAGGGTGAAGCGCCCCCGCCTGCTCCCGCTTCGGAGGGTAGGCGGAGAAGTCGCCGGGTACGCCTTCGCGGATCCTGCCGACACCGACCTAGCTTTCTGGGCTGCCGGGAGCTCGCGGCGAGCGCCCCAGCCAGGCCTGCGCCGGCATCCTCCGAG	GGTCTCATTCTGTCACCCAGGCTGGAGTGCAGTGGTGCAATGATGGCTCACTGCAGCCTCGACCTGGGCTCAAGTGATCCTCCACCTCAGCTTCCTGAGTAGCTGGGACCACAGGTACGTGCTGCTGCACCCAGCTAATTTTTAGAAATTTTTTGTAGAGGCGGAGTCTCACCATGTTGCTTGGGCTCGTTTTGAATTCC	NA	inter-chromosomal
BID	RARA	22	17774382	-	17	40330856	+	E	E	CCCGCGCCGGCGCGGGCTCCCCGGGTCCCCGCAAGCCGCCGGGGGCGGGCCGGGGCGGGCCGGGGCGGGCCCGGGCGTGGGGGGCCGAAGGAGGAAGCGCGCGGGGCGCCATAAGGAGGAAGCGGGTAGTCGACCGTGTCCGCGCGCCTGGGAGACGCTGCCTCGGCCCGGACGCGCCCGCGCCCCCGCGGCTGGAGGGT	GCATCACAGGACATGGCCCCCTCAGCCACCTAGCTGGGGCCCATCTAGGAGTGGCATCTTTTTTGGTGCCCTGAAGGCCAGCTCTGGACCTTCCCAGGAAAAGTGCCAGCTCACAGAACTGCTTGACCAAAGGACCGGCTCTTGAGACATCCCCCAACCCACCTGGCCCCCAGCTAGGGTGGGGGCTCCAGGAGACTGAG	NA	inter-chromosomal
JAZF1	TAX1BP1	7	27991910	-	7	27748517	+	E	E	GTTTTCTTTAAAAAGTGGTGTACTAAATTAATCTTTTTCTCTGCTTAGCCTCTGTTACTTTGTGTTAGGTAGCCTCATATATTCTGATGCAAAATCTAAAAAAAATCGTAATTGTGTTTTTATTACAGATACAGATCCACGGGTTTTAGAAAAACAAGAATTACAGCAGCCAACCTATGTTGCCCTGAGTTACATAAATA	GATTCACAATGACATCCTTTCAAGAAGTCCCATTGCAGACTTCCAACTTTGCCCATGTCATCTTTCAAAATGTGGCCAAGAGTTACCTTCCTAATGCACACCTGGAATGTCATTACACCTTAACTCCATATATTCATCCACATCCAAAAGATTGGGTTGGTATATTCAAGGTAAGAAAGCTTTCTGAATATGTTCTCCAT	NA	intra-chromosomal
SLC6A6	PHF21A	3	14458082	+	11	45953625	-	E	E	GAGCCTTGGCTCTCTCTACTCCAGGGCCAGGCCCCTCACTGACTCCTGGCTCTGTGTTTGCTTCAAGGCGCAACGTGCTGAGCTTGTCCCCTGGAATCGACCACCCAGGCTCTCTGAAATGGGACCTCGCTCTCTGCCTTCTTTTAGTCTGGCTAGTGTGTTTCTTCTGCATCTGGAAGGGCGTCAGGTCCACTGGGAAG	ACAGTTAAATCTCACACAGAAACAGATGAGAAACAAACAGAGAGCCGCACCATCACCCCACCTGCTGCACCCAAACCAAAACGGGAGGAGAACCCTCAGGTAGGCCTATGTTTCCAAAGGCAGGTCTCAGTCTATGGTGTATGGTTTATTCTCATGTACCAGGAGGGGCACCTGCTCTCTGAATGATGAAATGAACTCGA	in-frame	inter-chromosomal
LY6K	FRY	8	142704514	+	13	32194143	+	M	E	CAGTCTTTGTGACGTTATTAACTGAAGAAAAGTGGGTGCCCTTTAAAGATTTTTTAAAATTATAAAACAGAAGTAACCAAATCAGGCCTGGAAGGTGTATGCCTAGTGATTTCCCATTGAAACTCTCACAAAACTGGCCTTGTTTGATGAGAGGAATGAGCAGGAGCATTGTCATGGTGGAGAAGGGCTCTCTGGTGAAG	GTTCATCAACTTGGCTGCGAAGTTGTTGTCTTGCTACTGGAACTTAATCCTGACCAAATAAATCTTTTTAACTGGGCAATTGACCGATGCTACACAGGTTCCTACCAACTTGCATCTGGCTGCTTCAAAGCCATAGCAACTGTGTGTGGAAGCAGGTACGAATTTTTATAAGCAGTGATGAGTGGCAAGTATGTTTAGGG	NA	inter-chromosomal
CD99L2	GUF1	X	150776902	-	4	44700546	+	E	M	TGCCCAATTGCTTATGTAAAAATGCAGGTTCACTGAGCCAGACAAAATTGTGTATTCAGTGAAAGGCTGATCAAGGACTCAAAAGAATGCAACCTTTTGTCTCTTTCTCTTATCTCCCTATGACCTGGAAGCACCCCACCTCTACCCCTGCTTTGAGTTGTCCCACCTTTCTGGACCAAACCAATGTACGTCTTACACAT	ATTGATGTCTCATGTCTCTCTAAAATGTGTAAAACCAAGCTGTGCCCCAACCACCTTGGGCACATGTGGTGAGGACCTCCTGAGGCTGTGTCATGGGCACACCTTAACCCTGGGAAAATAAACTTTCTAAACTGACTTGAGAGCTGTCTCAGATATTTTGAGCTTACAGTTATTGTGAAATCATTTTAATTATAAATTAA	NA	inter-chromosomal
MVD	SENP3-EIF4A1	16	88663011	-	17	7574260	+	E	E	TTGGTCGGCGCGCGAGCAGCCGGGCTCGCACGGGCCAATCCTGTGGTAGCGCGTGAGGAGGCAGAGGCCTCTGGGGTGGGATCGCGGGCCGTAAGTGGCTGTGGAGCTGGGGTCACTGCGCGGTGGGACCATGGCCTCGGAGAAGCCGCTGGCGGCAGTCACTTGTACAGCGCCGGTCAACATCGCGGTCATCAAGTACT	ATCCAGAGACAATGGCCCCGATGGGATGGAGCCCGAAGGCGTCATCGAGGTGAGACTGGAGAAATGGAATTCTGTCCTCCCCCATTACAACTTTCAGCCGTATAGAGTTAGAGTGGCCTCTTGATTGATTTCCCAGATCATCTAGAAGCAGCTGGTTTCCCTAAAGGGAGGAGGGTTGTAAGCTCTGAGGCTTTTGTTAG	NA	inter-chromosomal
DHRS7	PCNXL4	14	60152939	-	14	60115719	+	E	E	CTCTGTGCATGGATACCAGCTTGGATGTCTACAGAAAGCTAATAGAGCTTAACTACTTAGGGACGGTGTCCTTGACAAAATGTGTTCTGCCTCACATGATCGAGAGGAAGCAAGGAAAGATTGTTACTGTGAATAGCATCCTGGGTATCATATCTGTACCTCTTTCCATTGGATACTGTGCTAGCAAGCATGCTCTCCGG	TATCACCTTTTGCCATGATAGCATTTCTTTCATTGGACAGTTCCTTACAAGGGCTCCACTCAGTGTCTGTCTGTATTGGATTCACAAGAGCCTTTAGAATGGTAATCCTAATATGTGTTTAATAGTATTTTCCTATTGCTAAGTTTTATTGTAATTTTGTTTAATAGTTTGCTTAGATTATCTAATTCTACCTGATAAAA	out-of-frame	intra-chromosomal
CNNM3	DTX3L	2	96833911	+	3	122572290	+	E	M	ATCACAAGGACATAGGATCATAGATTGGGTAGGGAGGGAGGAGGATTTCTGGAACTTTTCTCAAAGGAATTTGGACCCTTATAAATGGGACTGAAGGTCAAAACAACAGTGATATCCTTGCTTAGAAATTGTCCTCAAGGAATAAACTCTGAGAGCAAGCCCGGGTTGGAAACAGATGCTTTAAAATCCTCTCTCCAGAA	GTGTCATCACTGGGGTTAGAGGTGGGTCCGAAATAATCTTCTGTGTCCTTCAGTTGGACTCTCGGCTGCCAATTGATCTCTTTTTCATTGCCATCTCTGGGGTGGTTCTTTGGTTTTTTGTGTGTTTTCCCCTTCATCTCTACCTGTGAAAGTGAAATTCTATTGTAAATGGGAGGAAAAAGGGTTGGTTGTGAAAAATT	NA	inter-chromosomal
DPM2	PIP5KL1	9	127936553	-	9	127929885	-	E	E	GAATGGGTCAGCCCCTTAGATGGAGGAGGTGGGACGTTTGGGCTTGGGGGCTCGGCAAGGCAAGCAAGACACACCAGAGCTCTTCCCTCGATGCCAGCCATTCATCGACAGTCAGCATGTCATCCACAAGTATTTCCTGCCCCGAGCCTATGCTGTCGCCATCCCACTGGCTGCAGGCCTCCTGCTGCTCCTGTTTGTGG	GTCCTGGCCCCCTCCCCTGAGGCTGGATGCAGAGCAGTCACCTCCAGCCGGCGGGGGCTTCTCTGGCGCCTCCGAGACAAGCAGTCTCGCCTGGGCCTGTTTGAGATCAGCCCGGGGCATGAACTGCATGGGATGACGTGCATGATGCAGGCAGGGCTGTGGGCTGCCACCCAGGTCTCCATGGACCACCCACCCACGGT	out-of-frame	read-through
TRIM58	OR2T8	1	247868062	+	1	247921057	+	E	M	AGCAGGTATGTGTGCTTTCTGAATTGGTGAAGGGATTGGGAGAGGCAGAGGAGCTGGTGGAGAACCCTGCTGACTTCTGTGGTTTCTGTGCTCTTCCCAGAAGTAAGGCTGTCACAAGGCTGGAAGCAGAGAACATCCCCATGGAACTGAAGACAGCATGCTGCATCCCTGGGAGGAGGGAGCTCTTAAGGAAGTTCCAA	GGACTCTTTAACCACACCAGAGCCCACCAAGTCCTCTTCATGATGGTTCTGAGTATCGTTTTGACCTCCCTGTTTGGCAATTCCCTCATGATTCTCCTGATTCACTGGGACCACCGGCTCCACACGCCCATGTACTTCCTCCTGAGCCAACTTTCCCTCATGGACGTGATGCTGGTTTCCACCACTGTGCCCAAAATGGC	in-frame	intra-chromosomal
MBD4	ZBTB40	3	129430944	-	1	22528489	+	E	M	CTAGGCGTGGTGGTGCATGCCTGTAATCTCGGAAGGCTGAGGCAGGAGGATCATTTGAGCTCATGAGGGCCCAGGAGGTCAAGGCTTCAGTGAGCCATGATCATGCCACTGCACTCCAGTCTGGATGACAGAGAGAGACCCTGTCTCAAAAAATATATATTTAAAAAATAAAAATAAAAGCTGACCCCAAAGACAAATAA	ATTCCAGTGTCAGATCCTTTCAAGCACTGAGAAATTCTTTCTCAGGTTTCTTTTTTTGGGGGAGACAGGGTCTTGCTCTGTCACCCAGACTGGAACACAGTGGCACGATCTTGGCTCACTGCAACCTCTGCGGGCTCACGCAATCCTCCTGCCACAGCTTCCCAAGTAGCTGGGACCACAGGCGTGAGCCACCACTGCTG	NA	inter-chromosomal
CST3	DDX51	20	23626706	-	12	132139218	-	E	M	AAACAACACCACAACTTACTCCAGTTACAAGCCAATGTGCAAATGCCCCAAACTTGACCATAAATTTACCACCCAACCCCCATCGTCTCATTCCCAGGAAAAACTAAACACAAGATCAACTCCCCTTGCAAGTTGAAGTCCTGACATTGAAGTCTAAAGAAATCACAGCCCACAATAAAATTCTTAAAGTGTACAAACAA	CCAGAGCAGTGCTGATCACTGGATCCTGTATGTGAGGAAAGGAATCCCCCAGTGGACACAGCCTTCCTCCCCAAGCACGTGGTCTCTGCGCCAGGCAGCCCGGGCGTCAGAGCTCAAGCACCTGCCCCGACTGGAGACTTCAGGGCTTGTCACTTTCAGAGTGTGGAGGTCAGGATGGCTGCGGGCAATGAAGCCTTAGT	NA	inter-chromosomal
PQLC2	ZC3H18	1	19327412	+	16	88623154	+	E	M	TCCTCCTGCCCCAGTTCCTCCGGAAGTCCACCCAGGGGATCTCCTACTCTCTGTTCGCGCTGGTGATGCTGGGGAACACGCTGTATGGGCTGAGCGTGCTGCTCAAAAACCCCGAGGAGGGCCAGAGCGAGGGCAGCTACCTGCTGCACCACCTGCCCTGGCTTGTGGGCAGCCTGGGCGTGCTGCTGCTCGACACCATC	TCAGGGCGTGTGGGGCAGGGAGGGCCCTTCTCACTTCTCGCCACGCTCCGTCCCGCCCGCCCCAGGTCGTCTTCGCGGTCATCGTCCTACTCTGGCTCCGGCTCCTCCCGGTCGCGATCCCGGTCTTCATCCTACAGCTCCTACTCCAGCCGCTCTTCCAGACACAGCTCGTTCTCAGGAAGCCGGTCCAGGTATGTCCC	NA	inter-chromosomal
DHRSX	TMEM186	X	2219516	-	16	8795379	-	E	M	AAATCCCACTGACTATTCAAATCCAGGCTCCTGGCATGCCTGTACCTTAGAATCACAACCAGCTGCAATTCCAGGATGGAGTTCAAACTAATTGTGGGGGCATGTGCTTCTTACATGACTGCTAGATTGTTCCCAGATGGGGAAGGTTGCCCTGATAAGCAACTTAAATGAAAATAATAAATGTATTGTTTGGCCTCTTT	AGCAGGGACTTCCAGAGCCCTGTGCTGTGCCCCTCACATATCCAGCGGCAGAAGGGTCTGTCAGGATGTTAACTACACATTGACGAGCAGATGTCGTCCAGGTAGGCACGAAACCCCAGTTGAGATTTGTTCACCACCCAGAGGTCTAGAGGCTCTTGCTTTGGATGGCCCTGCAGTGTAATAAAGCCAAATGCACCGGA	NA	inter-chromosomal
ALPL	KDM4B	1	21568247	+	19	5077367	+	E	E	TGGGGCTTCTGGGCATCTTGGAACCCTGCAGAAGTGATGGCTCCTGTCTCTTTTAGGTGATCATGGGGGGTGGCCGGAAATACATGTACCCCAAGAATAAAACTGATGTGGAGTATGAGAGTGACGAGAAAGCCAGGGGCACGAGGCTGGACGGCCTGGACCTCGTTGACACCTGGAAGAGCTTCAAACCGAGATACAAG	GCTTCTTCCCCGGGAGCTCGCAGGGCTGCGACGCCTTCCTGCGGCATAAGATGACCCTCATCTCGCCCATCATCCTGAAGAAGTACGGGATCCCCTTCAGCCGGGTGCGTACGGGTGGGGCCTGCACGCCTGTGGGTGAAGTGGGTACCGGGTCCAAGCCCAGGTGGCCGCACATACCCCAGGAGATAAGCTGTTTAACC	out-of-frame	inter-chromosomal
UBB	FTH1	17	16382732	+	11	61965515	-	M	E	CTGACTACAACATCCAGAAAGAGTCGACCCTGCACCTGGTCCTGCGCCTGAGGGGTGGCTGTTAATTCTTCAGTCATGGCATTCGCAGTGCCCAGTGATGGCATTACTCTGCACTATAGCCATTTGCCCCAACTTAAGTTTAGAAATTACAAGTTTCAGTAATAGCTGAACCTGTTCAAAATGTTAATAAAGGTTTCGTT	TCTTACTACTTTGACCGCGATGATGTGGCTTTGAAGAACTTTGCCAAATACTTTCTTCACCAATCTCATGAGGAGAGGGAACATGCTGAGAAACTGATGAAGCTGCAGAACCAACGAGGTGGCCGAATCTTCCTTCAGGATATCAAGGTGAACAAAAGATCCTAGGGGTGTCATACTTCATCATCTGGCAGTGTTCGGGT	NA	inter-chromosomal
TCF25	UTP11L	16	89874855	+	1	38023953	+	E	M	CGTTTTCTCCTAAGCCCTGGCCTCCGTCTGTAACTCTGCCTCTGCGGGCTCTGCGATCCTCCCACCTCAGCCTCCTGAGTATCTAGGACTACAGGTGGATGTCACCACGCCCGGCTAATTTTTTTTTTTTTTCTTTTTTGTAGAGAAGAGTTTTCGCCTTGTTGCCCAGGCTGGTCTAGAACTTCTGCGCTCAAACAATC	TCAGCCTCTTGAGTAGCTGGGACCACAGACATGTGCCACCATGTCTGAGTAATGTTTAAATTTTCTGTAGAGACCAGGTTTTGCCATGTTGGCCAGGCTGGTTTTGAACTCGTGGCCTCAAGCGATCCTCCCACCTTGGCCTCCCAAAGGGCTGGGATTACAGGGATGAGCCACTATGCCCAGCCCATAATTTTTTTTGT	NA	inter-chromosomal
WDR70	C1QTNF3-AMACR	5	37727045	+	5	34124528	-	E	E	TTCAGTTTCTAATTTGGTTTTTTTTCTTTTGCAATAGGTCGTGGTGGCCGAGTTGGAACCCACGGGGGCACTCTCTCTTCCTATATTGTGAAGAACATTGCTTTGGACAAGACCGATGACAGTAATCCTCGGGAAGCCATTTTGCGTCATGCCAAAGCAGCAGAAGACAGCCCATATTGGGTTTCTCCAGCATATTCCAA	GTGAGTAGTGCCTCCTCCCATCTCTCTTGCTCCTGGTCTCATCGTGACGGGCCTGGTCCTGCCTCACTTTCTGCCATGACTAAGAGCTCCCTGAGGCCTCTCCAGAAGCAGGTATCACTATGCTTCCTACACAGCCTGCAGAACCGTGAGCCAATTAAATATCTCTTCTTATAAGTTACCTAGTCTCAGGTATTTCTTTA	NA	intra-chromosomal
ACCS	NAALAD2	11	44082192	+	11	90192058	+	E	M	CTGCTGTATCATCTCATTCACTCCAGAATCCTAGGAAGCAAGAATTCTTATATTTTCCTTATTATTTTACAGATGAGGAAAATGAGGACCAGATACTACCCCACTCACTATAGTAGCTAAAAGTTTTAAAAATAGTGACAACATCAAGTGTTGACAAAGATAAGGAGCAGCTGGAAGTCTCATACACTGCTGGTAGGAGT	CACTTTTGAAAACAGTTTGGCAGTTTCCTATAAAGTTAAACATACACTTTTACTTTAGGACTCCAGAATTCCACTTCTAGTTATTTATTCAAGAGAAGGAAAAACAATGATCACAGCAATACTTGTATGCATGTTCATTGCAACTTAAAAGCGTAAAAACCCCAAATGTCCATCCACAGACGAATGTATAAACTGTGGTA	NA	intra-chromosomal
FAAH2	PDE7A	X	57310729	+	8	65727301	-	E	E	TTTTAATAAAGTTGGTTGGATGACTTGTTTAGTTAAAGTTTGCATTGTTTTATTTCTTCTTAGGTTTGAGGAAGCGATGAAGGAGGCTCATGCTGTAGATCAAAAGCTTGCAGAGAAGCAGGAAGATGAAGCCACCCTGGAAAATAAATGGCCCTTCCTTGGGGTTCCTTTGACAGTCAAGGAAGCTTTCCAGCTACAAG	CTTGCCAATTCTGTAACTCCTTGGGATATCTTGCTGAGCTTAATTGCAGCTGCCACTCATGATCTGGATCATCCAGGTGTTAATCAACCTTTCCTTATTAAAACTAACCATTACTTGGCAACTTTATACAAGGTTAGTGCAATTTTATCATCAAGATTTATTATTTTTGCATTCTAGAAAATCTTTCATATTTTGAAGAA	out-of-frame	inter-chromosomal
FAM53C	KDM3B	5	138347207	+	5	138372674	+	M	E	TACTAACAAGTGTCGAGTCCCCAAGGCTGGGGGCCGAGCCTGGGAATGGGGGTGAGTGGAGGGCTCCGACTCAGGGCAGCTGGAAATCTTCTCGCTCCAGCAAGCTCGACCATGCCAAGAGACTGGCCGGGACAAGATAAACGGAGCTGGTGGCGGGAGGGACAGCCCCAGAGCAGACCCTTCCTATGGCGGCCCTGAGT	ATCTTTGTAGAATTTGATGGCTGTAACTGGAAGCAACACTCCTGGGTAAAAGTTCATGCTGAGGAAGTTATCGTGCTTCTGCTGGAAGGGTCTCTTGTATGGGCGCCCCGTGAGGACCCAGTCCTTCTCCAGGGCATTCGAGTCTCCATTGCACAATGGCCAGCCCTGGTGAGTGGCTTTTACTGGGTGGGAACATGTCT	NA	read-through
NUP205	SERBP1	7	135578917	+	1	67409222	-	E	M	GATCGGTAAAGTGGTCTATTTTTGTGTTTTCAGATATGATTCATCAACTTCCACTGTTGACAGAAAAACAGTACATTGCAACAATTCACTCTCGTCTTCAGGACTCACAGCTTTGGAAACTGCCTGGGCTCCAAGCCACTGTTAGACTTGCCTGGGCGCTGGCATTGAGGGGAATATCCCAGCTACCTGATGTGACAGGT	ACAGTCTGGCTCTGTCACCCAGGCTGGAGTGCAGTGGCATGATCTCAGGTCACTGCAGCCTCCACCTCCCGGGTTCAAGCAATTCTGCCTCAGCCTCCTGAGTAGCTGGGATTACAGGTGTGCACCACCACAGACAGCTAATTTTACAGGTGTACACCACCACACCCAAGAATCACTTGAACCCGGGAGGTGGGGGTTGC	NA	inter-chromosomal
MAPK1IP1L	SSU72	14	55051803	+	1	1564916	-	E	E	GCCTGAGGGGAGGGGGAGAACGGGCGGAGGCGGTGCGCTCGGCGCTTCCTGTTCCGGCGCCAGGAGGAGCCGCGCGCTGCTGGTGCTGTTGCCGCCGCTGCTCTAGCTGCCGTCAGTCAGGCTGCGCCCGCGTCTTCAGGGCCCAGTCCCTCGGACCCATCGCCGCTTCTAGACCCTACTGCGGTCTCGGATATTGCCGG	CAAACGGGGATTCAGCGTCCGATCCTTTGGAACAGGGACTCACGTGAAGCTTCCAGGACCAGCTCCCGACAAGCCCAATGTTTATGATTTCAAAACCACATATGACCAGATGTACAATGATCTTCTTAGGAAAGACAAAGAACTGTATCCCAGCGGGTTGCCCTTTAAAAACCCCCCGTGTGGTCCTCCCTGGAAGGTGT	NA	inter-chromosomal
SEMA4D	SECISBP2	9	89360787	-	9	89357340	+	E	M	AGGCTTATATTCTTGGTGCTGTTTTCTGTCTCTTCTCCTGAAGTCTGGATTTCAAGCACTTTCACACTTAACAAAATAATTACATACTTGAAGTTTTCGTAATGTGGAGTGTTCTACTGGGAAATGGAGTTATGAGGATGAATTTCTGAGTCTTTCTTTGCTCTGCTGGAAAAAATAAAAATAGAGTTGTACATTGTTCA	TTTGCAACCAGTATTAACACCACACTCCATGTGACATGTCTTCCTGTCATTTTTCATTGTCCTTTGACCAGGTGGGCTGGATGACACTTTGCACACAATTATTGATTATGCCTGTGAGCAGAACATTCCCTTTGTGTTTGCTCTCAACCGCAAAGCTCTGGGGCGCAGTTTGAATAAGGCAGTTCCTGTCAGTGTGGTGG	NA	intra-chromosomal
FCRL1	CYB5RL	1	157794404	-	1	54186217	-	E	M	TCTGAAGGATAAATTTGTAAATCTAGTATTGCTAGATTATGCATATTAAATATTCTTGTTAAATAGTCTTCAATGTCTCTCAGGTAAGGCTGTATCAATTTATATCTTCACCAACAACGTCTGGGAAATCAGTTTGTGGGGTGTATTACTTAGTTTTCACATTGCTAATAAAGACATATCCAAGACTGGGTAATTTATAA	GGAAGGACAAAAGTTCAGTGTCAGTTCTGTTTAACAAGTATGTATTAAACATTTACTCTGTGCCAGGCTCTGTGTGGGTATGTATTAGTCCGTTTTCACGCTGCTGATAAGGACATACCTGAGAATGGGCAATTTATGAAAGAAAGGGGTTTAATGGACTCACAGTTCCACATGGCTGGGGAGGCCTCACAATCATGGCA	NA	intra-chromosomal
FLT3	CAMKK1	13	28100468	-	17	3885730	-	E	E	AGGGTTCCTCCCCCCTTCCACTTTGCACCAGTCCGAGGGAATTTGCGGTCGGTGACGCGCATCCTTAAGAGAGCCACCTGCAGCGCGAGGCGCGCCGCTCCAGGCGGCATCGCAGGGCTGGGCCGGCGCGGCCTGGGGACCCCGGGCTCCGGAGGCCATGCCGGCGTTGGCGCGCGACGGCGGCCAGCTGCCGCTGCTCG	GTTCCCAACAAGGCTACGCAGAAGAACCCCCTTGACTGAAGCAATGGAGGGGGGTCCAGCTGTCTGCTGCCAGGATCCTCGGGCAGAGCTGGTAGAACGGGTGGCAGCCATCGATGTGACTCACTTGGAGGAGGCAGATGGTGGCCCAGAGCCTACTAGAAACGGTGTGGACCCCCCACCACGGGCCAGAGCTGCCTCTG	out-of-frame	inter-chromosomal
COQ9	POLR2C	16	57461173	+	16	57462409	+	E	M	CCCTTAACCTTGGGGCTCCCAAGCCAGAGTCAAGGTCTGACGCCACCTCAAGGTGACAGCTCATCTCCAGCACAGCACAGGCGTGTGCACACAGAGGTGTTCCTTGCAGCCCCCTCCCTCTCAGGTGTCCTGAGATGCTGTTCCTGGGAGCCCCCTCAGAAAACTGCCTCACCTGAGACAAGTGCCTGCTGGACAGAGGT	CCACGAACGTCCCTGCACTCGTATCTTTGTTTACAACTGCAAGTGTTTCTGCAGTATGAATTCTTAGAAGTGTTACTGTTAAGTGAAGGACGTATGCGTGTTTTGCCAAACTACCCTCCGAGATAGCTGAATCTGGTACATTTTAAAGCAGGAGGCCGCAGAAGACGCTCGGCAGTTCTGGCCTCCGAGCAGCAGGCGGC	NA	intra-chromosomal
LRBA	RBM33	4	150806271	-	7	155718385	+	E	E	TTTTCAAAACTAGAAAATTGATACAATCTGTTGAATAGTTCAAGTAACTTAATGTCTTTTCCTTAGTATTACAGAGAGGCTTGAACACGCTTTGGAAAAGGCAGCTCCTCTCCTTCGTGAGATTTTTGTGGATTTTGCACCTTTTCTTTCTCGGACACTTTTGGGTAGCCATGGACAAGAACTGCTTATAGAAGGAACAA	TGCCCTTGCTACCAGTTCCGAGCCAGCCGAGACCTGCCGTGGGACCCCAGAGATTCCCAGTGAGTAGCAGCTGCTCCTTCTCCTTTGATAGGGATGAGCATACATTTACTAAGAAATATTAATATAGCAAGTGCAAGAGGTTCCAGCCAAATATAATTTTAAGGATTTGCAAATATTGACAATAATCTCTGCAATAGAAA	in-frame	inter-chromosomal
SLC39A10	ZNF24	2	195657011	+	18	35340732	-	E	E	TTGCCCAAGGCCTCAGCAACCGACGTTCGAAAGCCAGGAGAAAAGGCGAATGATAAAGGGCGCTCCACGCATGCGTTAAGAAGCCGCCCCAACTCCCCCGCGGCGTTCTTTCTTGGAACAAAACTAGCGCGGAGCCACGGAACTCCGCAGTTTGCGTAGACTTGAATTTCCTATTCCTCGGACGATCCATGTGGAATCCG	AGTGCCTGTGAAGAAAACGGGGTATTGCCCTGAGGCTTATATTCTGCCTCAGTTGTCTTTTCTTGAAATATTATAAATCAGAATGTCTGCACAGTCAGTGGAAGAAGATTCAATACTTATCATCCCAACTCCAGATGAAGAGGAAAAAATTCTGAGAGTGAAGTTGGAGGAGGATCCTGATGGCGAAGAGGGATCAAGTA	NA	inter-chromosomal
SLC23A2	OGT	20	4970793	-	X	71547907	+	E	E	TAGACTCCATTCATGCAGAGTACCTCCTGCTAGGTTTGTTATTACTTTTAATTTACCATTTGCTTTTCTCCAGCTAGGTCTTGACTCCACTAACGGGGACTTCTCATACGGCTTTGAACTTGGACCTTGGTGCATAAGCAAATGTAACTCAGCGAATTGTAATGGAAAGCATATGGACAGGTCTACGCCACATCACTTAG	GCATGTTATTTGAAAGCAATTGAGACGCAACCGAACTTTGCAGTAGCTTGGAGTAATCTTGGCTGTGTTTTCAATGCACAAGGGGAAATTTGGCTTGCAATTCATCACTTTGAAAAGGTTAGTCATTAAATTAATAATTGGTATTTTTGAAGTGCTTACGCATGTAGTGTTTTTACTAGAACTAAATAATAGGTCTTAGC	NA	inter-chromosomal
ARHGAP26	VPS13B	5	143057747	+	8	99096312	+	E	E	TTAGTGCTCATCCTTTGGTTTCCCTTAATTTTTCAACCTTAAAGTTGTTTAGCTGTGACACTGATAAGATATTACCTCCCTCCTTCCTTTGCAGAACTGGAGAACCAGGAGTCTCGGGTCTCTGAAATCCACAGCCTTGTTCATCGGCTCCCAGAGAAAAATCGGCAGATGTTACAGCTGCTCATGAACCACTTGGCAAA	GATGACCATGAAAGCTGTGGTTCTAATTCTACCAACCGTAGTACTGCTGAGAGCACAAAATCATCAATCAAACCGCGGAGAATGCAGCAGGCTGCTCCTACAGATCCTGACTTACCACCAGGTAACTTCTAATGGGATCAATAAAACCAAATTTCAATTTTTGGCCGGGCATGGTGGCTCATGCCTGTAATCCCAGTGCT	out-of-frame	inter-chromosomal
FAM76A	TSC1	1	27755331	+	9	132910286	-	E	M	CCTCAGGTAGAGAAAAGTTTATCCATCCAAGTTAAAATATTTTCCCCTGATTTTTAAATTTAGCTTCTCCCCAGACCTGGCTCTGGACTCACCAGGCACTGACCACTTTGTCATCATTGCCCAACTGAAGGAAGAAGTGGCTACCCTGAAGAAGATGTTGCATCAAAAGGATCAAATGATTTTAGAGAAAGAGAAGAAGG	CTCTGTCGCCCAGGGTGGAGTGCAGTGGCACGATCATGGCTCACTGCAGCCTTGACCTCCCAGACTCATGCAATCCTCCTGCATCAGCCTCGCTAGTAGCTGGGACTACAGGCATGTGCCATGATGCCTGGCTAAGTTTTTTTTTTTTTTGGTGGAGATGAGGTCTCACTATGTTGCCCAGGCTAGTCTTAAACTCCTGG	NA	inter-chromosomal
RICTOR	PIGN	5	38969969	-	18	62072367	-	M	E	AGTACTTACACAGACCTAGATGGTACAGCCTACTACACACCTAGGTTATGTGGTATAGCCTGTTGCTTCTAAGCTACAAACCTGTATAGCATGTTACTGTACTGAGTACTGTAGGCAGTTGTAACACAATGGAATTCGTGTATCTAAACATCTAAACATAGAAAAGGTACAATAAAAATACAGTATAAAAGATTAAAAAT	AGGACACTTACCATGAATGGAGCTTGCAGGACTGGAAGTTGTTCTGGGTGAGTCAGTGAGTTATTACAGTAACCTTTTTTACTTTATAAGGTTCTTAACTTTTTGACTTTATAATAACACTTAGCTTAAACACACAAACACATTATATAGCTATACAAAAACCTTTTCTTTCTTTATATCCCTATTCTCTAAGCTCTTTT	NA	inter-chromosomal
MARCH3	PDE4D	5	127030350	-	5	59988717	-	E	E	GCAGGTCCGTGAATTGTCAGCGCGCTGTGGGCGACTGTGTGGCCGCGGCGGCCGCCAGGCTTGCCGCACTCCCCCTGAGGTGCCCGCCGGAACCAATGTGCCCTGGTCCACTGGGCCGTGAGCAGCCACCGACTGGGGGCAACTTGGCACTTAGAACCGCAGCAGGGACGTCGGTTTGCTATCGGGACTCGGCGAGGACG	GCCTCTGAGGAAACACTACATTCCAGTAATGAAGAGGAAGACCCTTTCCGCGGAATGGAACCCTATCTTGTCCGGAGACTTTCATGTCGCAATATTCAGCTTCCCCCTCTCGCCTTCAGACAGTTGGAACAAGCTGACTTGAAAAGTGAATCAGAGAACATTCAACGACCAACCAGCCTCCCCCTGAAGATTCTGCCGCT	NA	intra-chromosomal
TCF25	LPAR2	16	89873859	+	19	19627283	-	E	E	TCGGTCCTATGTCGCGCCGGGCCCTCCGGAGGCTGAGGGGGGAACAGCGCGGCCAGGAGCCCCTCGGGCCCGGCGCCTTGCATTTCGATCTCCGTGATGACGATGACGCGGAAGAAGAAGGGCCCAAGCGGGAGCTTGGTGTCCGGCGTCCCGGGGGCGCAGGGAAGGAGGGCGTCCGAGTCAACAACCGCTTCGAGCTG	TGGTCATCATGGGCCAGTGCTACTACAACGAGACCATCGGCTTCTTCTATAACAACAGTGGCAAAGAGCTCAGCTCCCACTGGCGGCCCAAGGATGTGGTCGTGGTGGCACTGGGGCTGACCGTCAGCGTGCTGGTGCTGCTGACCAATCTGCTGGTCATAGCAGCCATCGCCTCCAACCGCCGCTTCCACCAGCCCATC	out-of-frame	inter-chromosomal
FCHO1	ABCG1	19	17754361	+	21	42294927	+	E	M	AGGCCTGCAGGCTCCAGTGACAAGCCTGGCCTCTAGAACATGCCAAGGACACTGCCTGTCCGTCCCCTGCCGGGCGGCCTGACCCAGCCTCTTGTGCAGAGACACCTGGGGCTCCCCGGCAAGATCCCTTCTAAGCATTCCTTCTTATTTTGCAGATGGGGAAACTGAGGCACGGAGCTGGACAGTGACTCAGACACCAG	GAGCTGCCTTCGGTGGAAGCGCTTCCATCTTTTAGGAACGTTCTTCCTCCCCGAAGTGCCGAGTGCTCCTAACAAGTGCTGATTGTAAAACCTTTATAAGAAATCTGGTGGGAGTCAGGCGTGGTGGCTCATGTCTGTAATCCCAGCACTTTGGGAGGCTGAGGCAGGCAGATCACTTGAGGTCAGGAGTTTGAGACCAG	NA	inter-chromosomal
TIMM23B	BMS1	10	49973078	+	10	42790323	+	M	E	TGTTGTAAATTATTTTGTCAGAATGAAAGCCTGGCAGATTAAATGCTTTCTTCTCTTCTTGCTTTACTTGATATCAATCTCTTGTTCATTTCTTGATAATATGTTTGGTTATTTTTGTTTTCATTGCTTTTAGTGTCAGAGATGGCTTTGGATTCCCCGTTCTGTGTGCTGCTGTCTGGCTCCTGAACCCAGCTGTAGAG	GTACTGATGCTTATAGATGCCAGCTTTGGGTTTGAAATGGAAACGTTTGAGTTTCTAAACATCTGTCAAGTACATGGCTTTCCTAAAATTATGGGAGTTCTCACCCACCTCGACTCCTTCAAGCATAATAAGCAACTGAAGAAGACAAAGAAGCGATTAAAACACAGGTTCTGGACGGAAGTTTACCCGGTACGAAGAGA	NA	intra-chromosomal
WHSC1	SPN	4	1901251	+	16	29668639	+	E	M	TGAATGGGAAGCCTCTCTTTGAATCTTCCATTTGTGGTGACAGTGCTGCTGATGTGTCTCAGTCAGAAGAAAATGGACAAAAACCAGAAAACAAGGCGAGAAGGAACAGGAAGAGGAGCATAAAATATGACTCCTTGCTGGAGCAGGGCCTTGTCGAAGCAGCTCTTGTGTCTAAGATCTCAAGTCCTTCAGATAAAAAG	GGTCTTGCTGTGTTGCCCAGGCTGGTCTCAAACTCCTGGGCTCAAGTGGTCCTCCCACCTAAGCTTCCCCAAATACTGGGATTATAGGTGTGAGCCACTGTGCCCAGGCTTGCCTCAGATATTTGAAGGCTGGGAAGGATTTTGCAAAGCTGGGAAAAGGAAAAGGCATTCCCAGCAGAGGGGATAGCAGGTGGAAATAC	NA	inter-chromosomal
FAM212B	MARC1	1	111680630	-	1	220817221	+	E	M	TGTTAGTTTTCCTTCTGTTAGTTTTCCTTCTAACAGTCTGGCCCCTCTTCTGCAGGTCTGCTGGAGTTTGCTGGAGGTCCACTCCAGACCCTGTTTGCCTGGGTGTCACCAGCAGAGGCTGTAGAACAGCAAAGATTGCTACCTGCTCCTTCCTCTGGAAGCTTCATCCCAGAGGAGCACCTGCCAAATGCCAGCTGAAC	CCCGAGTAGCTGGTGTGTCTGGAGTTGGTTCCTTCTGGTGGGTTCTTGGTCTCGCTGACTTCAAGAATGAAGCCACAGACCTTCGCAGTGAGTGTTACAGCTCTTAAAGGTGGCACGGACCCAAAGTGAGCAGTAGCAAGATTTATTGTGGAGAGCGAAAGAACAAAGCTTCGGAAGGGGACCCAAATGGGCTGCTGCTG	NA	intra-chromosomal
SLC22A16	DDO	6	110431171	-	6	110415549	-	E	M	CCTTGCTGGGGAGCGTGGGAAAGGAGCTGCAGGAAGCAGGTCCCTCAATCCCTGGGTCACTTGTGCCTTACTTGTCTCAGCCTCTCTCCTCTGTTTCCAGATCGCTGGCTGTGGGAAGCGGCAGCATGGTGTGTCGCCTGGCCAGCATCCTGGCGCCGTTCTCTGTGGACCTCAGCAGCATTTGGATCTTCATACCACAG	GGCATGAGACCAGCCAGGCACTGGGAAACAAGGTTTGGTGCCAGAGATTTTGGTGGCTTCCAAGACTGCTTTTTCAGAGACAGGTACTTGAATTCTTGCTTTCAGCTGAGGGGTCGTTCCGTCCATGCTCTGGGAGTTTGGGAGTGTGTCTGAATAGGGTCAGGGGACAGTGATGGACAGGCCACTGTGCCAGGACACAC	NA	read-through
LINC01278	SLC35E3	X	63345489	-	12	68780209	+	E	M	TATTGTTTGGACAAAATATTTTCTTTAAAGATAGAAAAAAGTTTGCTATCTGTAAATTGGCTATTTCACTGAACTAATTAATTCTAAGTATGGATTTCTTTTTTTTTTTTTAAACAGTGTCCTGCTCTGTCATCCAGGTTGAAGTGCAGTGGGCGATCATGGCTCACGGCAGCCTCGACCTCCCAAGATCAAGCAATCCT	CCCAGGCTGGAGTGCAGGGGCACAAACATGGCTCACTGCAGCCTCGACCTCCCAGCCTCAAGTGATACTCCCGCCTCAGCCTCCCAAGTAGCTGGGACTACAGGCATGCACCACCACACCTGGCTAATTTTTTTATATTTTGTTTGTAGAGATGGGGTTTCACCATGTTGCCCTGTCTAGTCTTGAAACCTTGAGCTCAA	NA	inter-chromosomal
SECISBP2	CLEC1A	9	89334730	+	12	10092481	-	E	M	GGACACCAATGGGTTATGTTGTTCGACAGACATTATCTACAGAACTGTCAGCAGCCCCTAAAAATGTTACTTCTATGATAAACTTAAAGACCATTGCTTCATCAGCAGATCCTAAAAATGTTAGTATACCATCTTCTGAAGCTTTATCTTCGGATCCTTCCTACAACAAAGAAAAACACATTATTCATCCTACCCAAAAG	TTGACCTCCCTGGCTCAAGCAATCCTCCCACCTCAGCCTTCTGAGTAGCTGCGACTACAGGTGTGTGCCACCATGGCTGATGAATTTTAAAAATTTTTTATAGAGATGGGGGTCTCACTATGTTGCTATCTTTTGTAGAGATGGGATCTCACTATGTTGCTCAGGCTGGTCTCGAACTCCTGGCCCAAAGCAATCCTCCT	in-frame	inter-chromosomal
COTL1	MED17	16	84567670	-	11	93807518	+	M	E	TGTTAAAGTCTTATGATCCACATATGGCAGTAACTGTGTATCATCATGGCTTAAGGGTGTCTGATAAGCCAGGTCACCTGGTTCCCTCATTCATGCCACAAGCGTTTACTGAGTGCATCATGGGTGCCTGCGGGTTCTATGGGTGAAACCTGTGTACTGCAAGAGGAAAGACTGACTGCATCCATTTTGCTGAGCCCTGT	GTCCATTCAACTGCAATTGAATATTGGAGTTGAGCAGATTCGAGTTGTACATAGAGATGGAAGAGTAATTACACTGTCTTATCAGGAGCAGGAGCTACAGGATTTTCTTCTGTCTCAGGTAACAGTTGCAGATTTTGTCTTAAGCCCCCTTCTTCGCATAGCTACTTAAAGAACAAATTGGTTAAAAAGTAGTTAAAATG	NA	inter-chromosomal
CCNF	BANP	16	2437922	+	16	87952435	+	E	M	CTCGTCTCTACAAAAAATACAAAAAAGTTAGCCAGGGGTGGTGGTGCATACCTATAGTCCCAGCTACTCAGGAGGCTGCGGTGGGAGGATCGCTTGAGCCTGGGAGGTTGAGCTTGCAATGAGCCGTGACTATGCCAATGCACTCCAGCCTGGGTGACAGAGCAAGACCCTGTTTCCCTTTAAAAAAAAAAAAAAAAAAA	TGCCTGTTCTGCCCAGGAATGTACTCCAGGGCCTGATGGCGATGCTGGAACTCGCACTACAGTAAATAATTGATAAGAGGAGGCAGTTGTAGGGTTCACTTTTAGCTGGAAGTTCTTAGGGGACAGAAAAATAACTTGGAGTAGTGAGTGGTTCTGAGTAAGCTCAGGAAACGTCAAATAAAAACTGGATCTGGTCATTT	NA	intra-chromosomal
SRGN	RARA	10	69088235	+	17	40330856	+	E	E	GACGTGTGTTCTGGGCAGGGTTTGAGGTTTTGGAACATTTTCTAAAAGGGACAGAGAGCACCCTGCTACATTTCCTAATCAAGAAGTTGGCGTGCAGCTGGGAGAGCTAGACTAAGTTGGTCATGATGCAGAAGCTACTCAAATGCAGTCGGCTTGTCCTGGCTCTTGCCCTCATCCTGGTTCTGGAATCCTCAGTTCAA	GCATCACAGGACATGGCCCCCTCAGCCACCTAGCTGGGGCCCATCTAGGAGTGGCATCTTTTTTGGTGCCCTGAAGGCCAGCTCTGGACCTTCCCAGGAAAAGTGCCAGCTCACAGAACTGCTTGACCAAAGGACCGGCTCTTGAGACATCCCCCAACCCACCTGGCCCCCAGCTAGGGTGGGGGCTCCAGGAGACTGAG	NA	inter-chromosomal
CKAP4	DOCK11	12	106247369	-	X	118542725	+	E	E	CGTCCTCGGCGTCCTGCTCGCGCAGGCTCGGCAGGGCGCTCAACTTTCTCTTCTACCTCGCCCTGGTGGCGGCGGCCGCTTTCTCGGGCTGGTGCGTCCACCACGTCCTGGAGGAGGTCCAGCAGGTCCGGCGCAGCCACCAGGACTTCTCCCGGCAGAGGGAGGAGCTGGGCCAGGGCTTGCAGGGCGTCGAGCAGAAG	GAAAAGGCCAAAGTTGTTGAGCCCCTGGACTATGAGAATGTTATTGCCCAAAGAAAAACCCAGATTTACAGCGACCCCCTCCGAGATCTGCTTATGTTCCCAATGGAAGATATATCTGTGAGTTCACAAACACTTCTTTAAAGAAAAAAACCCCTATTTTTCAAGCCAGTTCTTACAGCAAAAATGTTCTTTGTGTTCTA	in-frame	inter-chromosomal
KARS	MBTPS1	16	75631169	-	16	84099311	-	E	E	TCAGCTCTGAATTTGATTGGGTCAGAGCTAGAATTTCCCACACTATTCTCTTTATGTACATTTTTACTTGGCTAGTGTGATGTCTCCTGCCCTAACTTTTGCATTTGTGTCCCAGAAACTCGCAAAATTCTTGATGATATCTGTGTGGCAAAAGCTGTTGAATGCCCTCCACCTCGGACCACAGCCAGGCTCCTTGACAA	GAATATATTGTGGCTTTCAATGGATACTTTACAGCCAAAGCTAGAAATTCATTTATTTCAAGTGCCCTGAAGAGCAGTGAAGTAGACAATTGGAGAATTATACCTCGAAACAATCCATCCAGTGACTACCCTAGTGATTTTGAGGTGATTCAGATAAAAGAAAAACAGAAAGCGGGGCTGCTAACACTTGAAGATCATCC	NA	intra-chromosomal
MAP2K3	TIMM17B	17	21284969	+	X	48895501	-	E	E	CTCGCCGCAGTCGCCGCCGCCGCCGCCGCCGCCGCCGCTGCTCCTCCGCCTGGCCTGGGCCGTCTGCCCGCAGCCATGAGCGTGCTCGGCCCCGGTGGAGCCCGCAGTCCTCTAGATTAGTCTCCACCGCCGTCCAGGACCCACTTGCAGCATGGAGTCGCCCGCCTCGAGCCAGCCCGCCAGCATGCCCCAGTCCAAAG	TGCAGATTGCTGTCTGAAGCTCCCTTGTTTATCTACTCTTGCTCAAGATCTGTGTCTCCCACCGTTAATGTGAGCTCTGAGAGGGCAGAGAGCAGACCTACCTTGTTCATGGCTGTATCCCTGCATATGGCATGGTGCTTGGCACATATAGTAGGTACTTGTTAATCATTCACTGAATGAATGAATGAACAAATGTATGA	out-of-frame	inter-chromosomal
SUMF1	TRIM41	3	4068569	-	5	181227812	+	E	M	CTTCTTCTTCTTATTTGTTTTAGTCCCAAGAGTACTATGATCCCTATTTTCAAGATGTGGCATCTGAGATGTTGAGAAGACACACAGCCAGCAGGTGGAAGGCCTTCTCATCTCTAGAACCATGCTGCTCAATACGTAGGCATCAGCAATATGCAGCTATTGAACGTTTGACATGTGGCAAGTTTGAATTGAGATGTGCT	GGTCTCACTCTGGCCAGGCTAGAATGCAGTAGCATGATCATAGCTCACTGCAGCCTTGACCTTCTGGGTTCAGGTGATCCTGAGTAGTAGCTGGGACTGGAGGTGTGTGCCATCATGCCCAGCTAATTTTTTTTTTTTTTTTTTCGTGGAGACAGGGTCTTGCTGTGTTGCTCAGGCTGGTCTTGAACCACTGGCCTCAA	NA	inter-chromosomal
ELF2	ABHD13	4	139116649	-	13	108229424	+	E	M	ATGATGAGCTGTCATAACTTTTGTATTTGTTATACCATCAGAAATCCTCCCTGTGGCACAAAAGGACTCCTTTAATTAGAAAATATTGTTGCCACAGGGAGGTAGAAGATCGACATGAAAAACTGGGGATCTGAAAACGAGCCCCTATCCTAGGATTACCTGAAGGTGAAACAGATTGAGCCAGAAGGAAGACAATGCTG	AACAGCCATCCTCTTCACGTCTTTATGTTCCCATGCCCACTGGCATTCCACATGAAAACATTTTCATCAGAACCAAAGATGGAATACGTCTGAATCTTATTTTGATACGATACACTGGAGACAATTCACCCTATTCCCCAACTATAATTTATTTTCATGGGAATGCAGGCAACATAGGTCACAGGTTGCCAAATGCATTA	NA	inter-chromosomal
GOLPH3L	HORMAD1	1	150661814	-	1	150719538	-	E	E	CAGTAACATATACATGATATATTGAAAGATTTTAACTTGAATGAAGTGAAGGAATCAGGGTTCCTTCTTTCTCCTTTTCTCAAAGGTACTGCTAAAGTCAGACAGCCCAACAGGTGATGTTTTACTGGATGAAACTCTGAAACACATCAAAGCAACTGAACCCACAGAAACTGTCCAAACATGGATAGAGCTACTCACTG	GTTGAATTAAAGAAAATACTTTATCAGAAGAAGATGGCCACTGCCCAGTTGCAGAGGACTCCCATGGTATGATTTCTTGTATTTTGGTATATCTTAATAATAGCTGCTTTTATTGTTTCTTGAAGTCTCAAATACTCTGTTGGAAGTTAGGGCTCAACTATTTGAGGGTTTTATGATACCAGGAAACTGCATGTTTTAAG	NA	intra-chromosomal
MED13L	KIAA1551	12	116096670	-	12	31980877	+	E	E	TAGTTTAATTGGTGGTGTTTTTATTTTTGGTGATATATCTCATCTGGTGTATTGCTTCAGCGACTTACTAATTTGTTACTGATACTATAAAAGTAATTCTTGATGTAATTATTTTAGGTGCCTAATGGATAAGAACTTCGTTAGGATTGGGAAATGGTTTGTCCGACCCTACGAAAAGGATGAAAAGCCAGTCAACAAAA	GATTCCTGACATTCAGACAACTGACTTGTAACTGACTTATAACTGACTTGTAATACACTGCTACTATATCAAACCGACAATGAATTGGAATGAAAAACCAAAGAGTGCTACATTACCACCACTGTATCCTAAAAGCCAGCCACCTTTTTTGCACCAGTCTTTAATAAACCAAATTACCACAACATCTCAGAGTTCTTTCA	NA	intra-chromosomal
STAG2	PSMB1	X	123961856	+	6	170549113	-	E	E	CCTCCCTTCTCCCTTCCCCTCCTCCCTTCCCTCCCTCCCCCCTCCCTCCCTCTCTTCCTCCCTTCCTAGAGAGGGAACAACATTCATGTGACGGGCCCCTCTGCTTCTCCCCCGCCCCATCATCTCCAGCGCGTGGTGGGGGAACTGCTGGGGAAGGCGATTGGCATCGATCTCTCCATCCCTTCCGAGGCCCGACTTCG	TACTATACTGGCAATTGCTGGAGAAGATTTTGCAATTGTTGCTTCTGATACTCGATTGAGTGAAGGGTTTTCAATTCATACGCGGGATAGCCCCAAATGTTACAAATTGTAAGTAAATATTTCTAAAGACATTTCACAATGCCTTTGTAATGATTTGATGTTGTGAGAGTTTCTACTTCTAAATGATTTGTTTCATGAGT	NA	inter-chromosomal
ANKRD44	VAV3	2	197310578	-	1	107642755	-	E	E	GTCAGCCTCTCGGCGGGAGGAGGCGGCGGCGGAGGAGGAGCAGGGGGAGGGCTGTCAAATTCGGGAGCCAGATTTTTTCCCTTCTCCTGGCAATCCCTTCCGCTTCCCCGGCTCCCGGCGTGACATCTGCGGGCCGGGGACCTGCATGTGTGTGCGCGCGAAGGAGCGGAAGAATGGCAGTGCTCAAACTCACCGACCAG	GTTTACCAAAGATGCAGGTCATTAGGAACTATTCTGGAACACCACCCCCAGCTCTGCATGAAGGACCCCCTTTACAGCTCCAGGCCGGGGATACCGTTGAACTTCTGAAAGGAGATGCACACAGTCTGTTTTGGCAGGTACTGTTGTTGCAGGAAAGGGGTCCTGATGCAGACCCCAAGAGAGGGTTCTTAAATCTTGCC	in-frame	inter-chromosomal
SORL1	NFRKB	11	121532552	+	11	129874580	-	E	E	CATTGCTGTTATGTCTATGTGCACGTGTGTGCATGCCTGTGGGCATGTGTACATGGTTTCTGCACAATTACCTCCACAGCAGTGGTGTCACCATGGATTTTTCCTCTTCAGGCACTTCCTGGACCTCACTACTACACATGGGGAGACCACGGCGGAATCATCACGGCCATTGCCCAGGGCATGGAAACCAACGAGCTAAA	AGCGGATTCACCAAGCACAAGCAGCTGCAGCTAAAGCCAGAAAAGCTCTTCAGCAAAAACCCAAGCCCCCATCCAAGGTGGTAAGTGACTTCAGGAGAGTGTCTGCCCTAGGGATTCTGGGATGGAGGCAACTAAGAGTGGCTGCTCGGCTTTCACTTGGTGTGGGGCATCAGGAGCTGTAGGGGTGTCCCTTCCTTTAG	out-of-frame	intra-chromosomal
GAS7	FAM78A	17	10036434	-	9	131261350	-	E	E	AGCAAAGCCACAGGAACCTCCGCTGGGGTGCCCAGAACACTGGCCCTGGGCTAGCGACTTGCCTCAGCCCCATTTCCCGGAGAGGCTGCCATGAAGAGGAAGCCGGCGGAGTCTTGGTGCTGAGTCTGAGGGCTTCAGGCAGGACCCAAGACTCTCCTCTGAGGTAGCAGCCCCCAGAGAAGGTTAGCTGTTCTCTGATG	GTCCAGCTGGGAGCTCCCCGACCTCCAGGAGGGCAAGATCCAAGCCATCAGCGACTCGGATGGGGTGAACTACCCCTGGTACGGCAACACCACAGAGACCTGCACCATCGTGGGCCCCACCAAGAGGGACTCCAAGTTCATCATCAGCATGAATGACAACTTTTACCCCAGCGTCACATGGGCCGTGCCCGTCAGCGAGA	out-of-frame	inter-chromosomal
SUMO1	COPA	2	202231549	-	1	160325652	-	M	E	TTTGTTTCTTGGCCAGGAATCACTTAACCCTGAAAGTCTTGTGAGAAGACATGGCGAGAAGTGGAGTCAAGCACACACCATGATGGCAGATAAAGGAAGAGAGGCCGATAATCTTTTTTTTTTGAGACGGAGTCTCGCTCTGTCACCCAGTCTGGAGTGCAGTGGTGCCATCTCGACTCGCTGCAACCTCCGCCTCCCAG	GTCTGAGGAAAAAAAACCTGTCCCCTGGTGCGGTGGAATCGGATGTGAGAGGAATAACTGGGGTTGATCTATTTGGAACTACAGATGCAGTGGTGAAGCATGTACTAGAGGTACTTATCTTTATAGCCAGGGGCTGAATATGGGCTGTCATCTTGGGAAAGTCACAGTATGTTGTTCATTTATTCATTCCTTCAACAAAT	in-frame	inter-chromosomal
PIGP	FAM118A	21	37059170	-	22	45328570	+	E	M	TGTTCTCCTGAAAGTGAGGGAGGCCTCACGAGATCTGATGATTTAAAAGTGGCAGTTTCCCCTGCATTCTATCTCTGTCTCTCCTTCCACTATGTAAGACACGCCTTGCTTCCCCTTCACCTTCTGCCGTGAATGTAAGTTTCCTGAGGCCTCCCCAGCCATGTGGAACTGTGAGTCAATTAAACCTCTTGTTTATAAAT	TGAAATGAGCTATGATCATGCCACTTATTCCAGCCTGGGTGACAGAGTAAGACCCTTTCTCTTAAAAAAAAAAAAGTAATAATGGAAAGTGGCACACTGGCAACTTGGGAGGCTGAGGCAGGAGAATAGCTGGAACTGGGAGGGAGATGGTTGCAGTGAGCTGAGATCACTGTACTCCAGCCTGGGCAAGAGAGTGAGAC	NA	inter-chromosomal
AVIL	EIF4E2	12	57805856	-	2	232550067	+	E	M	AGACCAGCCTGGCCAACATGGTGAAACCCCATCTCTACTAAAAATACAAAAATTAGCTGGGCATGGTGGCACACGCCCATAGTCCCAGCTACTCAGGAGGCTGAGGCAGAAGAATCTCTTGAACCAGGGGGCGGAGGTTGCAGTGAGCCGAGATTGTACCACTGTACTCCAGCCTGGGCGACAGAGTGAGACTCCGTCTC	CAAAGATCACTGATCATAGATCACCATAACAGACACAGAAATCATGAAAAAGTTTTAAATATTTTGAGAATTACCAAAATGTAACACAGAGACACCAAGTGAGCACATGCTGTTGGAAAAATGGCGCTGATACAATTGCTGGACTCAGGGCTGCCACAAACCCTCCATTTGTTTTCAGAATGCCCTATCTGCGAAGCGTA	NA	inter-chromosomal
CENPC	BCAS3	4	67545338	-	17	60989971	+	E	E	GGGGAGTGTTGTTAGCGCGCGCCTTCCGGATCGCAGCTCTCGCGGCAGTCGCCTGAGACTTAAGGTTATTGCTTGGCCGCGGCCTGGTATTCCGGCGATTCGTTTCTTGCTCGGCTTCCTGGAGCTGTGGTCCGTGTGGGCTTCCACCTCAGACAGTTGCGCTGGCTCAGCGGGGCCGGAACATGGCTGCGTCCGGTCTG	GTACAGGACATCTGCTTCAGCCATGACTGTCGCTGGGTTGTGGTCAGTACTCTCCGGGGTACTTCCCACGTTTTCCCCATCAACCCTTATGGTGGCCAGCCTTGTGTTCGTACACATATGTCACCACGAGTAGTGAATCGCATGAGCCGTTTCCAGAAAAGTGCTGGACTGGAAGAGATTGAACAAGAACTGACGTCTAA	in-frame	inter-chromosomal
DOCK4	CAPZA2	7	111895611	-	7	116898773	+	E	E	ATGAGTTATATTTCTCGATGATTATGCTTCTTGACAAACTATGTACCTGAACATAGATACACTTAAATAAGCAAGTAATTTGTTTTTTACAGCAAAGGAGAAAGGAGAGAAGAAGTTGTTTGGGTTTTCTTTTGTCCCTCTGATGCAAGAAGATGGTAGGACTCTTCCAGATGGCACTCATGAGCTCATCGTGCATAAGG	GCATTTGCACAGTATAACTTGGACCAGTTTACTCCAGTAAAAATTGAAGGTTATGAAGATCAGGTATGTTTCATATAAACACTATTCTTTGTTTTGTTTATAACCGTTAAGGTATCCTGCAAGAGCTGTGAAGTGGTATGCTGCAAGATAAAAAATTATTCATATTTTAATCATAACCACTTATGGGCAAAGTAATTGAA	NA	intra-chromosomal
SLC38A10	PHC2	17	81270918	-	1	33334292	-	E	E	GGCTTGCTCACCCGTGTGCAGGGCAAAAGCTCAGGTCCCCTCCTTCCCAGAGCCCTTCCCCACTCATCCCTTCCTGTCACTTCTCCATCCTAGTGGAGACCATCCTGGGCCTCACAGGAGCGACCATGGGAAGCCTCATCTGCTTCATCTGCCCGGCGCTGATCTACAAGAAAATCCACAAGAACGCACTTTCCTCCCAG	AGACAGGGCAGGGCATTGTTCATGCACTGACCGACCTCAGCAGCCCCGGCATGACCTCAGGGAACGGAAACTCTGCCTCCAGCATCGCCGGCACTGCCCCCCAGAATGGTGAGAATAAACCACCACAGGCCATTGTGAAACCCCAAATCCTGACGCATGTTATCGAAGGGTTTGTGATCCAGGAGGGGGCGGAGCCTTTC	out-of-frame	inter-chromosomal
CBLB	CCDC125	3	105776396	-	5	69309483	-	E	M	CATGCATCTAGGTGTTTATTTCTTATCTTCATTTTTTTCCCTTGTGCCTACAGACGAAATCTCACAAAACTGTCCCTTATCTTCAGTCACATGCTGGCAGAAATCAAAGCAATCTTTCCCAATGGTCAATTCCAGGGAGATAACTTTCGTATCACAAAAGCAGATGCTGCTGAATTCTGGAGAAAGTTTTTTGGAGACAA	GCTCAACATCATGTGGAAGCTGCCAAGGCTTGGGGCTTGCACCCTCTATATTCACAGACGGAGCTGTACCTTGGCCCCTTTCAGCCACCGCTGGAGTGGCTGGGACGCAGGGCACCAAGTCCTTAGACTGCACACAGCACGGGGACCCTGGGCCCTGCCCACGAAACCATTTTTTCCTCCGAGACTTCTGGCTCTGTGAT	NA	inter-chromosomal
PICALM	NUMB	11	85974708	-	14	73287314	-	E	E	TACTAGGACCTGTCATCCCTGTTGTCATTGTTATTTACTTAGTCACAATAAGGAAGATAGGAGTCAGTATCTTTTGATATTTTTCTCTTTTTTAGCCTCCACAAATGGGAAGTGTTCCTGTAATGACGCAACCAACCTTAATATACAGCCAGCCTGTCATGAGACCTCCAAACCCCTTTGGCCCTGTATCAGGAGCACAG	GGTGAAAGGTTGAGCCATGCAGTAGGCTGTGCTTTTGCAGCCTGTTTAGAGCGCAAGCAGAAGCGGGAGAAGGAATGTGGAGTGACTGCTACTTTTGATGCTAGTCGGACCACTTTTACAAGAGAAGGATCATTCCGTGTCACAACAGCCACTGAACAAGCAGAAAGAGAGGAGATCATGAAACAAATGCAAGATGCCAA	in-frame	inter-chromosomal
ATXN7L3	TMUB2	17	44191805	-	17	44191146	+	E	M	GCCCAGGGGCCACCCGCCTGGCATTACCGCATGCTGGGGTCATTGGGGGAGGGGGGTGGGGCTCACGCTGTCCTGTGGTCTTGAGATTTTTATTTTTGCATATGTAATCCATTCTGTACAGGTAGCTAACTTTGTAAACGCTGTGTATTCCCTCTGCCCCCATGGCTGCTGGTGTAAATAAACTGCATCTCCCGTTGGTA	GGGGAGCCTGGGCTCTGAGATTCCCTCCCACCTGTGGTTCTGACTCTTCCCAGTGTCCTGCATGTCTGCCCCCAGCACCCAGGGCTGCCTGCAAGGGCAGCTCAGCATGGCCCCAGCACAACTCCGTAGGGAGCCTGGAGTATCCTTCCATTTCTCAGCCAAATACTCATCTTTTGAGACTGAAATCACACTGGCGGGAA	NA	intra-chromosomal
DDB2	ACP2	11	47239240	+	11	47239714	-	E	M	GACTGCTCCAGAGTTGGTGACACAGCTGTCCCAAGGGCCCCTCTGTATCTAGCCTGGAACCAAGGTTATCTTGGAACTAAATGACTTTTCTCCTCTCAGTGGGTGGTAGCAGAGGGATCAAGCAGTTATTTGATTTGTGCTCACTTTTGATATGGCCAATAAAACCATACCGACTGAGCTTCTGCGTGGATCTTCCAGAA	GGACACGGTCTTGCCTCTCAGTGCTTATTTTAGTGGGAAAAACAGCTAATACCAGGGGTACAAACATTGGCTCCCAAGGAACTGGATCACCCAACAGCCAGCCAGCCACATTTCCCTGTGTCTGGCTAGAGCCACCATTAGACTCAGACAGAATGCTTCAGGAATCGTTGTCACCCCTTCAACTGGAGCAGGACGGAAGG	NA	intra-chromosomal
RPL36AL	TMEM181	14	49618519	-	6	158632667	+	E	M	GAAAATAAATACAGTGATATTCTTACGCAAACTTTTTGTGGTTTTTACTTATAAATAGAATTCCATGTTTAGTGTAGTCCCACCTCAAACTTTACTAACAAGTTTATATATGTATGAAGGGAAAATACTACTTTACTACTTTTTGTTTTCTGGTCAATTTCAAATGTTGAATGAATTCATAAACATTGAGCAGCTTAGAA	GGGAGGTATGGGCAGGAGAGGAACCCTTACCATTCCAGTAAATAGCAGTTTCTGCAATTCTGTTGAATATGAAATGCCATAGAGCTTTATTTATTTATGTAAGTAAAAGCTAAATGAGGGGCCAGGTGCAGTGGCTCACATCTGTAATCTCAACACTTTGGGAGGCCAAGGTGGGAGGATCACTTGAGCCCAGGAGTTTG	NA	inter-chromosomal
ZBTB46	SLC2A4RG	20	63743666	-	20	63743020	+	E	M	AGAGGTTCTCGTAATCGCTCGGTGGGAAATCATGGCTCTGCCGTCCTGCCTCTCTGTGGCCGTGGGTTCACGTGGCCTCTGCGGTGAGTCTCCAAGTTTCTGCCTAGGCGCCTGTGCGTTTCCTTTCTGTGACGGGATTAGCTTAGACATCCTTGCAAAGCGATCACTTTCAATAAATTGGGAAATTGCTGCTCCAGCAG	ACCTTCTCCCTCCCCACCCCCTCCAGGCCCGGGGCTGAAACAGCCCGAGGACAGCCCCAGGGGCTGGCTTTCACCAGCTGCAGGGTCTGCTTTTACTTGGGGTGGGGGGGCGGGGCTGACCCTGAACCCTCCCCCCCGCCAGGTCGGGGAGGGGTCCCACCACTCAAAGTGCCTCTAAAGAAACCAGCTTTTTGCACTAA	NA	intra-chromosomal
CDK19	MTIF3	6	110773876	-	13	27441111	-	E	M	GCTCATTGTCAAATCTAAAATCTGAGTTCCTTGGCAGATATGTAGACTTGTGATAGGCATTTGGCATTTTATGTTTTGGGCAGTGTAACTTTAAATCTACATAAACTTCTCTGCCTTTTGCCTCTGCTGTGTTCATAGATTCCAGGAGGGCTTCGTGTATGGACCTCAAGCGTTGGAGGTAGCAGACTTTTCAGCAGAAG	AAGACCAACCCCTCCTCTTGCTCCTCCTCCTCAGCCTACTTGATGTGAAGACAATGAGGATGAAGACCTTTATGGTGATCCACTTCCACTTAATAGTAAATATATTTTCTCTTCTTTATGATTTTCTTAATGACATTTCTTTTCTCTAGCTTGCTGTATTGTAAGAATACAGTATATAATACATATGGCATACAAAATAT	NA	inter-chromosomal
MED26	SLC35E1	19	16578335	-	19	16571582	-	E	E	GCTTCAGTGCTGCTGGCTCCTCTTGCTCTGGGGTTGGGGAGAGACTGGAGCAGGCTGGGGCAGGGTGTTCCAGCCTCCCAGTGGAGAAGGACAGGGACCTGACAAATGGCTTTTTATTTCCACAGATCCGGAACATGGTGGCGGTGCTGGAAGTCATCTCCAGCCTGGAGAAATACCCTATTACCAAAGAGGCACTTGAG	TCAAGGCCACCATGCCCATCTGGGTGGTCCTCCTGTCCCGGATCATTATGAAGGAGAAGCAGAGCACCAAGGTAACCCCGGGCAGGGACTCTGGGCAGATGGGAGCTCCAGGGGGTTCCTCCCTGTTGCCAACTGGTGACGTGGTCAGGATCCTGGTCTGCAGGCTGCCTGGCTTCCCGTCAAATAGGGAAGTCAGTGTA	out-of-frame	read-through
RAPGEF6	ST13	5	131603272	-	22	40850881	-	E	E	ACTCTCTGTAGTTTAGTGACAACATACTGGTAGATTTGGTCATTTTCTAACAATCAATTAGATTATAATAATTAGTTGAGGTCAAATTATAACAATTTTAAAAACAAAATGTAAGATAAAATCTTCAATTTTTTTTTTTAATAGATTAATGTCTGCAAGAGCACGCTATGAGAGATACAGTGGCAATCAGGTTCTCTTTT	GCATGGGTGGTAAAGTACCACCTGCTACTCAGAAAGCTAAATCAGAAGAAAATACCAAGGTAAGTTTTAATTTCATTTGTATGTTTTGTGATAAAGTACTATAAGATTTCTTAGGGGTTGTTTTTAAACTGCTGCTCTCCAGTTATCACTCCTGATTTCCCCAAGATCACTTGGAAATAAGACCTTTTAAGACCTCTTTA	NA	inter-chromosomal
MASP2	TARDBP	1	11026523	-	1	11025891	+	E	M	CCAGTTTAATTCCAGCCTTACCCATTGACTCAAGGGGACATAAACCACGAGAGTGACAGTCATCTTTGCCCACCCAGTGTAATGTCACTGCTCAAATTACATTTCATTACCTTAAAAAGCCAGTCTCTTTTCATACTGGCTGTTGGCATTTCTGTAAACTGCCTGTCCATGCTCTTTGTTTTTAAACTTGTTCTTATTGA	GCAAAGTAGCCCCTAAGTGTGTATTAGGGTTCTGTACTTAACTGTTGTGTGATGTGTGCTTTTGTTAGGCATCACTGTGCCCAAGTATTTCATGTTCATTGTAAAGAGGAAAAATACAGATTTCTCTATAATGTCACCACTTATTTCTAATGCCACTTTTCATCTTGTGGAAATGCCATGTTTTGATTCAGTCTTCTGAA	NA	intra-chromosomal
VMP1	ABI1	17	59773885	+	10	26777241	-	E	E	GGTTTGATCTATTAAGTGTCACTGTTGATAACAGAACCTCATTGTAAGTATTTTGGTTTTTCACCTAGGGTATCGGTACAGCAATCGGAGAGCTGCCTCCATATTTCATGGCCAGAGCAGCTCGCCTCTCAGGTGCTGAACCAGATGATGAAGAGTATCAGGAATTTGAAGAGATGCTGGAACATGCAGAGTCTGCACAA	ACTGTGGATATTCATAAGGAGAAAGTGGCACGAAGAGAGATTGGTATTTTGACAACAAATAAGAATACATCAAGAACTCACAAAATAATAGCACCTGCGAATATGGAGCGCCCTGTAAGGTATATTCGGAAACCTATCGATTACACAGTTCTGGATGATGTGGGCCATGGTGTCAAGGTAAGCATTTTATATTACATTAA	in-frame	inter-chromosomal
P4HA2	ZNF670-ZNF695	5	132248908	-	1	246969678	-	E	E	ATTAATGCCAACAGAGGTGGGTTTGTTATTGTGGGAATGTGTCCTTGTGAAGGAGGAGCTCGGTCCCCCTTTGTCTCTCTCACCCTCTAGCCTTCTGCCATGGAATAATGCAGCAAGAAGGCCCTTGAAAGATGCTGGCACCTTGATATTGGACTTCTCAGCTTCCAGAATTTTGAGAAATAAATTTCTTTTCTTTATAA	ATTATCCAGACTCAGGTAGTTCTTTATAACAATGTGAGAATGAACTAATACAGAAAAGTGGTACCAGAGAGTTGGGACATTGCTATAAAGATACCTGAAAATGTGGAAGTGACTTTGGAACTGGGTAACAGGCAGAAGTTGGAAGAGTTTGGAGGGCTCAGAAGAAGACAGGAAGATAAGGAAAAGTTTGGAACTTCCTA	NA	inter-chromosomal
NCOA2	TRAM1	8	70296745	-	8	70600083	-	E	E	GATGTTATTAATGCATATTACTTGTGTATTGATGGCAATTAACAAGTATTACTTTGAAAATCGGTTATAAAAATCACATCTGCTCTAAGGAATCTTAGGATTCTGCAGATTTTATTCACGTTTATTTGTTTGTTTATATTACAGATTTCTCTTGGATTTGGCTACACACTTATAGATCTTCTGCACTGTTTACAGGCACA	GATAACGGCAAAAGCTTCTATCATTTTTGTTACTCTTCAGTACAATGTCACCCTCCCAGCAACAGGTAGGTAATTTACGCTAAGAATTTTCTACGTAAATAGAAGTTCAGTTGAACAAACTTGGAAATTTTCATGAATGCTAGGTCCTGCGTTAATTAATCGTCAGAGATCTCATCCATGATGTGACTGAATGTTATTGT	NA	intra-chromosomal
ZFP36	GLUL	19	39406928	+	1	182388750	-	E	E	GGCTGCGCCGGGGGCGCGCGTCCGGGAAGCGCCCCTCCTGCCCCGCCCCCGGCCCCGGCCCCGGCCCCGCCCCGTGCTTGCAGTTTCCTATAAGTAGCCGGCTCTCGGTGCCAGCCTCAGCCTGACTTCAGCGCTCCCACTCTCGGCCGACACCCCTCATGGCCAACCGTTACACCATGGATCTGACTGCCATCTACGAG	AACACCTTCCACCATGACCACCTCAGCAAGTTCCCACTTAAATAAAGGCATCAAGCAGGTGTACATGTCCCTGCCTCAGGGTGAGAAAGTCCAGGCCATGTATATCTGGATCGATGGTACTGGAGAAGGACTGCGCTGCAAGACCCGGACCCTGGACAGTGAGCCCAAGTGTGTGGAAGGTGAGACAGCAATGTGGAGTG	NA	inter-chromosomal
FYB	OSBPL8	5	39219443	-	12	76402766	-	E	E	TTTGCCTGGTCAGGGGAGGGAGGTGTGGCTCACTCAACCACTGACCGGGACAAAACCCTGCCAGGCATCAGAAAGCTCCGCAGTTCTTGAGTTCCACATGCAGAGCAGATGCGACAGCTAGAAGTGAGTAGGGCCCAGACCCTGGCCCAGGAAGATCCACTAAAGGAGGCCATCCTTCCGCCTTCTTCTGCAGGAGTCAG	TCTGAATCTAAACTTTATAATGGCTCAGAGAAGGACAGTTCAACTTCAAGCAAACTCACAAAAAAAGAATCTCTTAAGGTTAGTTTCCAGTTGTTTCTGAAAGGTAATTTACATTGTGCTTTGCATGTGTGTTTGGAAGTAGACTAATAGGATAAATATATATGTGTGTTCCTAAAGAAAGAAAAAACATCCAGTGGTAC	NA	inter-chromosomal
UBP1	ADARB1	3	33402801	-	21	45182657	+	E	M	TATAATCTTGCATTTGGTTAGTGAGTGAATTACAAAAATATTTCTTCCACATATTTTAAAAGCATATCACTAATTTATTTCTGTTTCTGTCCTTAGTGTTCTCCGTGGCCCGATGCCCCCACAGCCTATGTGAATAACAGCCCTTCCCCAGCGCCCACTTTCACCTCCCCACAGCAGAGCACTTGCAGTGTCCCAGACAG	GTGATCGTGGCCTTGCATTAAATGACTGCCATGCAGAAATAATATCTCGGAGATCCTTGCTCAGATTTCTTTATACACAACTTGAGCTTTACTTAAAGTAAGTTTAGTAAACAAATAAGGACAGGAAGCTCTTTTTAAAAAATATTCCTCTATTAGAAAACATTGCAAAACCTTTCATTGTTTCTGTAATCATGGAAAAT	out-of-frame	inter-chromosomal
STK38	KCTD20	6	36540072	-	6	36484714	+	E	E	GGAGAGTGCACACTGGGTGGATTCTAACTCCAAATCTAACACCTCTTCTTTTCTTTGTTTCTAGCAGCCATGGCAATGACAGGCTCAACACCTTGCTCATCCATGAGTAACCACACAAAGGAAAGGGTGACAATGACCAAAGTGACACTGGAGAATTTTTATAGCAACCTTATCGCTCAACATGAAGAACGAGAAATGAG	TTCTTTATAGCTCCAAGCTCTACAGATTCTTCAAATATATTGAGAATAGGGATGTTGCAAAAACAGTGTTAAAGGAACGGGGCCTAAAAAACATTCGCATTGGAATTGAAGGTAAAAAAAAAAAAAAAATCCCAGTCAACATTCAGGTTGGGTCTATTGCCACAGCTTACATCCTCAAAATTTAGCCTCCAGAGGCCTAG	out-of-frame	intra-chromosomal
USP42	RBM39	7	6150505	+	20	35732136	-	E	E	AGTGCACGTCAGGGTCTTCAGCCTCGTTTGTGGCGGTTCCCTTGGCTGGATTTCAGGAGGCATGGAGCTGGCGACTGAAGCTGAAATATTTTTGTTTTTATTGCAGTTGATGCCTGCTCCTTTGCTGTCTCTCCCAGAAGACAAAATCTTAGAGACCTTCAGGCTTAGCAACAAACTGAAAGGCTCGACGGATGAAATGA	GGAGGAAAAAAAGCAAGAGCAGAAGTCGTAGTCATGAACGAAAGAGAAGCAAAAGTAAGGAACGGAAGCGAAGTAGAGACAGAGAAAGGAAAAAGAGCAAAAGCCGTGAAAGAAAGCGAAGTAGAAGCAAAGAGAGGCGACGGAGCCGCTCAAGAAGTCGAGATCGAAGATTTAGAGGCCGCTACAGAAGTCCTTAGTAT	NA	inter-chromosomal
MTHFSD	C1orf159	16	86553523	-	1	1106869	-	M	E	TGGGCAGTGGATGGCACCAGGCACCGTGGAGCAGGAGCGTCGCTCCTCGGGGAGGCTCTAGCTGCACAGGAGCCCGCCGGTGGGGGTGGGGAGGCTCAGGCATGGCAGGCTGCAGGTCTTGGGGAGGCAGCTAAGGCCCGGCGAGAAATAGAGCACAGCAGCTGGTGGCCCAGGTGCTAAGCCCCTCACTGCCCAGGGCC	GCTCTGAGTGCGGGGCCCGCCGAGCCTGCACCCACCCAGAACTCACGCTGCATGCAGCCCCGGTTCCCGCCTGCAGCTCTCCCTCCACACCTCCCTGCAAGCAGAGGGAGCCGGCTCCGGCCTCGGCCAGCCCAGAGAGGGGCTCCCACAGTGCAGCGGTGGGCTGGAGGGCTCCTCAAGTGTGGCCAGCGTGGATGCTG	NA	inter-chromosomal
MAD1L1	LFNG	7	2014502	-	7	2524695	+	E	E	CTCCATCATTACCTCATCCCCCGTCCCGGGTCCTGATCAGCTGCCCTCTGTGTCCACAGGAGCGGGACGGTATGCGGGCCATCCTGGGGTCCTACGACAGCGAGCTGACCCCGGCCGAGTACTCACCCCAGCTGACGCGGCGCATGCGGGAGGCTGAGGATATGGTGCAGAAGGTGCACAGCCACAGCGCCGAGATGGAG	ACGTTCATCTTCACTGACGGGGAAGATGAGGCCCTGGCCAGGCACACGGGTGAGCCCTGGACTTGGGGCGGGAGGGGGCCCAGGCCTCCATCCAGAGCCGAACGCTCCCCCTCCAGTCTCCCTGCCCCTCTGGGCCGAGAGGTCACCAAGGGCAGGACAGGGAGGGCAGTTTACTCATGGGGTTTGCTCCATGCCCCGCC	in-frame	intra-chromosomal
ERP44	RMDN1	9	100057820	-	8	86473090	-	E	M	TATAAGCTGTCCATGACTCTAGGTTTCTGAGTGAGAGATAATAGTTACTGTGTTTTTTTAAGTGGACCCTTATATTGGACAAAGATCATAATGAAACTGTATGTTTAATTATGTCAAAATTATTACAAATATCTTATTTGGTTTTGTCTTTCAATTTCAGACAATGCTGATGTTGCTTTAGTAAATTTTTATGCTGACTG	GTTGTGTATCCCTTATCTGAAATACTTGGGACTAGTAGAAGCATCTTGGATTTGGGATGTTTTTCCAAATTTTGGAATACCTGCATACACACAATAAGATATCTTGGAGATGGGACCCAAGTTTAAACACAAATTCACTTGTTTCATATATACCTTATGCACATAGCTTGAAGGTAACTTTATATAACATTATTTTTAAT	NA	inter-chromosomal
CIB3	HSH2D	19	16161368	-	19	16152889	+	E	M	GCCGTGAGCGTGTTGAGGGGGAGGAGGAAAAGGGGTTGTCCACTCCTTGAAGGCCTTGACTCCTTTTCTCTCTGCACACAGCACCTTCCACATCCGAATCTGATGGCACCACAGAGGAGCCGAGCTATAGGAGGGCGGGGTGACCCCTCACCCGCTGTGGACTCTGGTTTCTGAGAATAAACACAAGTCACTGAGTCACA	CCTGCTGGGTGTTGCATGGCCAGTGAGTGAAGAAGCCTGCATGGGAACCTGGGGTAGTCTGGCTGTAGCAGTGACGCTGCCGGCCCAAGGGCTGGGGACTTGGGGCAGGGATGAGGGGGAGTAGGATGTCCCAGCCCCCGCAGTGTCTCCGCAGAGCCCAAAGCAGCTGCTGCCATTTCATGGTGAAGCTCTTGGATGAT	NA	intra-chromosomal
TTC14	NFKBIA	3	180607883	+	14	35403360	-	M	E	TTACTATAAGAAAGCTTTGGCTTTGGATGAGACTTTTAAAGATGCAGAGGATGCTTTGCAGAAACTTCATAAATATATGCAGGTGATTCCTTATTTCCTCTTAGAAATTTAGTGATATTTGAAATAATGCCCAAACTTAATTTTCTCCTGAGGAAAACTATTCTACATTACTTAAGTAAGGCATTATGAAAAGTTTCTTT	ACTCCACTCCACTTGGCTGTGATCACCAACCAGCCAGAAATTGCTGAGGCACTTCTGGGAGCTGGCTGTGATCCTGAGCTCCGAGACTTTCGAGGAAATACCCCCCTACACCTTGCCTGTGAGCAGGGCTGCCTGGCCAGCGTGGGAGTCCTGACTCAGTCCTGCACCACCCCGCACCTCCACTCCATCCTGAAGGCTAC	NA	inter-chromosomal
COMMD10	IVNS1ABP	5	116092700	+	1	185305643	-	E	E	ATGAAGATGAGGGACATATGTAATTTTTTGTTTCTTTTTAATAGGCAGTGTATCACAATGTGAAGCCAGCAGCTTTGCAGCAGCAATTAGAGAACATTCATCTTAGACAAGACAAAGCTGAAGCATTTGTCAATACGTGGTCTTCTATGGGTCAAGAAACAGTTGAAAAGTTCCGGCAGAGAATTCTGGCTCCCTGTAAG	GTTCAAACCTTGTACTACTCAGCTGATCACAAGCTGCTTGATGGGAACCTACTAGATGGACAGGCTGAGGTGTTTGGCAGTGATGATGACCACATTCAGTTTGTGCAGGTACACATTGCACAGTCTGAGGTAACCTCAGGTTAAAATTTGACTAGAGAATTTGATAGCATACTTAAATTTTCCTTTAATAAAGGAAAGTG	in-frame	inter-chromosomal
NONO	CINP	X	71301164	+	14	102343618	-	E	M	CCTAGTACAATCTTGGGAACAGGGTTACTGTATACTGAAGGTCTGACAGTAGCTCTTAGACTCGCCTATCTTAGGTAGTCATGCTGTGCATTTTTTTTTTCATTGGTGTACTGTGTTTGATTTGTCTCATATATTTGGAGTTTTTCTGAAAAATGGAGCAGTAATGCAGCATCAACCTATTAAAATACATTTTAAGCCTT	AAAAAAAAAAATCAGGCCGGGGCCGGGCACAGTGGCTCACGCCTGTAATCCCAGCACTTTGGGAGGCCGAGGCAGGCAGATCACGAGGTCAAGAGATCGAGACCATCCTGGCCAACATGGTGAAACCTCATCTCTACTAAAAATACAAAAATTAGCCGGGTGTGGTGGCGGACACCTGTAGTCCCAGCTACTCGGCAGGC	NA	inter-chromosomal
TMEM8A	GAK	16	381701	-	4	904779	-	E	E	CGGCAGAGGCTGCCCGGGCGGCGGCGGGGGCCGGCGGCGCGGGACGCGGGCCGGGTAGCGCCGGGCCGAGCGCGGAGCCATGGGCCGGGCTGGCACCGGGACCGGGGGCGAGGCGGTGGCCGCGGTGGTGGCGGGGCCGCTGCTGCTGCTGCTGCTTGCCCGGCCCCCGCCTGCCTCCGCCGGCTACAGCGGGAAGAGCG	GGCAGCTGGTGGAATTTTTGAAGAAAATGGAATCTCGAGGCCCCCTTTCGTGCGACACGGTTCTGAAGATCTTCTACCAGACGTGCCGCGCCGTGCAGCACATGCACCGGCAGAAGCCGCCCATCATCCACAGGGACCTCAAGGTAGTGGCTCCCTCCACACGCGGCTGCCAAGGCCTCTGTGTGCGGGTCCCACTCGGT	in-frame	inter-chromosomal
CATSPER2	PPIP5K1	15	43647050	-	15	43574312	-	E	M	TGCCTAATGACTTATTTTTTGCTCCCCATACTCCACTGTCTCATTTTCACTGCTTATGTTATTGCTCTTATTATTTCAGCTGCATAAATCAGAAAGAACTCCACTCTGTACATTTCCTTAAGAGACAACAGGTCCTCTCTTCAAAAACTTCATCATCTTCCTGGTCTTTTTGAATACGATCATATTGATGGTTGAAATAG	AATCCTGTGAAGGTCTGTGATCAGGTATTTGCCCTGATCGAAAACCTCACCCACCAGATCCGGGAACGAATGCAGGACCCCAGGTCTGTAGGTGGGTATGAATACTACTATCTTCCCTTCAAGGTCTCAGGTATGGATGGGTTTCTCAGGCATTCTGGTGTCCTCTCCTAAATGTCAGAGACCAGGCCTCCTCCTCCCTC	out-of-frame	intra-chromosomal
CSNK1A1	AGO4	5	149492197	-	1	35856260	+	E	M	TCAAAGTAGTTTATAGTGTCTAAATATCTTACATAAAAGTATATATCAAATAGGGTGGCAGTCTGGAAAGATTTAAAATCCAGAATGACTGGAAGGTTGGGCAACTAAGATTTCTTAAATTGCAGCTGTTTTCAACATAGATGTGTTGTAGAGTCTTTTCGGTTTCAAAATTAAATTGACTATAAATGGAGTGTGCTTAA	TGCAGAATCAGAGTTGCAGCAATATGATTGCAAGCAAGTCTGAATGCATAGTTTTACTTTAATTCGGCTTGACAATTTGAATAGGTAACCCCCTCGGGACTGACTGAATCGTTATGCATGTGTCAATCAATGGGAGGTGTGCATTCTCTAGAAGTAGTTTTAGGCTGTTTGGTTTGGTTTTGGTTTTGTTTTTTAAATGC	NA	inter-chromosomal
ATPAF1	EFCAB14	1	46665256	-	1	46691937	-	E	E	TCCTTTCTCTGTAGAGGTGGAAAGTGATGCTTTGTTATTTTAGAATTCAAAAAGGCCCAGTTGGTTTACCCTTTGGTTTACCTCTGATCAGGTCAGACCCAGCTGCTTTTGAGTCCCGCCTGGAGAAACGCAGTGAATTTCGGAAGCAGCCAGTGGGGCATTCCAGGCAAGGTGATTTTATCAAATGTGTGGAACAGAAG	AGTGTAGCTTCCATTGGCAATACTTTAAACAGCGTCCATCTTGCTGTGGAAGCACTACAGAAAACTGTGGATGAACACAAGAAAACGATGGAATTACTGCAGAGTGATATGGTAAGGAGACCCAGCAAGTCAGCATGCTCCTGCTCACCCTTTTTTGTGTAAGAGTCATGTTGCCAACTTTCCACTAATCTGAAAAGGCC	in-frame	intra-chromosomal
SEC24B	LCLAT1	4	109494856	+	2	30607696	+	E	M	CCCCTGAACCTGATCCTGCTTCTGCTCCAGCTCCAGCTTCAGCTCCAGCTCCTGTCGTCCCTCAGCCTTCAAAAATGGCTAAGCCTTTTGGCTATGGCTATCCAACACTTCAGCCTGGTTATCAGAATGCTACAGCACCACTTATTTCTGGAGTACAGCCCAGTAACCCGGTATATTCTGGATTCCAGCAGTATCCTCAA	GTCCTTCAGGAGGTATTCCAGAAGAAGGCATTGCTGTCATAGGACATGACAGCTCCATGCTTGTTATTACCTCTGAAGACCTTGCAGTGAGACAAGATGTGGAGGTGAAGACAGTGATATTGATGATCCTGACCCTGTGTAGGCCTAGGCTGTGTGTGTGTGTGTGTGTGTGTGTGTGTGTGTGTGTGTGTGTGTGTGTG	NA	inter-chromosomal
DGKA	PTPN12	12	55943422	+	7	77564040	+	E	M	TCAGTTTATCACAATCCCCTTGGCTCCCTGCTAGTCACTTATTCACTTTCCCTTTCTTTTTTTTTTTTCTTGAGATGGAATCTCGCTCTGTTGCCCATGCTGGAGTGCAGTGGTGCCATCTCAGCTCACTGCAACCTCTGCCTCCCAGGTTCAAGTGATTCTCCTGTCTCAGCCTCCTGAATAGCTGGAAATACAGGTGT	GCTAATTTTTGTATTTTTTGGTAGAGATTGGGTTTCACCATGTTGGCCAGGCTGGTCTTGAGCTCCTGACCTCAAGTGATCTGCCCACCTTGGCCTCCTAAAGTGCTGGGATTACAGGCACAAGCCACCGTGCCCAGCCCATATACATATTTTTATGTAAGTATGTTTGTAAAGTTAGAGATAAAATAGTGATAATACAG	NA	inter-chromosomal
PLP2	PRICKLE3	X	49175239	+	X	49175692	-	E	M	GTGGTGGTTCTATAGAGGGATAAATGAATAATAAACATTGTTAAAATATACGATAATGAATAAAGTAATCCTTTCATCAAATGTGGGTAAATTTCAAGCATCAGGAGGGGGAAATGGAGTGGAAACAGCTGGGGCAAGGAGGCAAAGAAGCCAGGCCTGTTTTACAACAAATATTAAATTACTTCAATAATACAAACGAG	AGAACTGCATCGTGGCTTGAAGGCAGGCCGTCCTGGAGGGGGCTCCATTCTCCAGTCAGAGTAGATGATGAGGCCCATGCCCCTCACCCCCACGCCCCGCCCCTACAACCTAAGTCATAAATCCTCTTCCTCCCTCCTTTATCAGTTTGTTTCTATTTTTGTTTCTGTTTTAGAGACTTGGTCTACCCTATTGCCCAGGC	NA	intra-chromosomal
PRKCQ	CLEC16A	10	6478992	-	16	11020193	+	E	E	AAGTTACTTCTTCCCTCTCCTTCTAGGTCTTCCTGGCAGAATTCAAGAAAACCAATCAATTTTTCGCAATAAAGGCCTTAAAGAAAGATGTGGTCTTGATGGACGATGATGTTGAGTGCACGATGGTAGAGAAGAGAGTTCTTTCCTTGGCCTGGGAGCATCCGTTTCTGACGCACATGTTTTGTACATTCCAGACCAAG	AGATCGAGATGGTGATCATGGAGCGTAGCAAGCTCTCAGAGCTGGCCGCCAGCACCTCCGTGCAGGAGCAGAACACCACGGACGAGGAGAAAAGCGCCGCCGCCACCTGCTCTGAGAGCACGCAATGGAGCAGGTAGCTGCCCGAGAGGTCGATGCTGAGTGCTCTCTCAGGGAAGAGGAGAGGGCTCAGTGGGGAGGTT	out-of-frame	inter-chromosomal
STIM1	SEPT9	11	4023987	+	17	77402059	+	E	E	TAGCTAGAGGCAGGTGACCTGTGTGGAGATCTTGACGGGCTGACTCCTAGGTATCTCTTGTGACTTGTGTACTTTTCCCTTGCAGTTCCTGAGGGAAGACCTCAATTACCATGACCCAACAGTGAAACACAGCACCTTCCATGGTGAGGATAAGCTCATCAGCGTGGAGGACCTGTGGAAGGCATGGAAGTCATCAGAAG	CCTTGAAAAGATCTTTTGAGGTCGAGGAGGTCGAGACACCCAACTCCACCCCACCCCGGAGGGTCCAGACTCCCCTACTCCGAGCCACTGTGGCCAGCTCCACCCAGAAATTCCAGGACCTGGGCGTGAAGAACTCAGAACCCTCGGCCCGCCATGTGGACTCCCTAAGCCAACGCTCCCCCAAGGCGTCCCTGCGGAGG	in-frame	inter-chromosomal
VAV3	ASPH	1	107779434	-	8	61624128	-	E	M	CCTTCTCATTCTGCACATCTTTGACACCTGCAAATTTATGTTTCTGCTGCTATGGTTAATATTAGATTGAAAAAATTTTGGAAAAAGAAATCTTATATTTTCTGAACTACATATCTAATTAGTATTTTCCTCTTTTCTCAGGTTATAGAAACATTATCACGACTTTCTCGAACACCTATAGCATTGGCCACAGGAATCAG	GTAACTCTGTTTTGCTATCAAATACTAGATCTTATTCATTGTATATAACTATATTTTTGTACCCATTAACCATCTTCACCTCCTGCTCCCCTCTCCCCTCACTACCCTTCCCAACCTCTGGTAACCATCCTTCTACCCTCTACCTCTGTGAGTTCAATTGTTTTAATTTTTAGCACCCACAAATTAGTGAGAACATGTGA	NA	inter-chromosomal
IRF5	CS	7	128943135	+	12	56274224	-	E	M	AGATTCAGATACATCATCAATCTTTCAATTGTTTAAATTTTCTAATTTTTTTTAGAGACAGGGCCTCACACTGTTGACCAGATTCCAATTTTTTTTTTTTTTTTTTTTTTTTTTTTGAGACAGGGTCTCACTCTGTCACCCAGGCTGGAGTGCAGTGGCTTGATCTCAGCTCACTGCAGCCTCGACCTCCCAGGCTCAGG	CTCATCCTCTCGAGTAGCTGGGATTACAGGCATGCGCCACCATGCCCGGCTAATTTTGTATTTTTAGTAGAGACGGGGTTTCTCCGAGTTGGTCAGTTGGTCAGGCTAGTCTAGGACTCCCAACCTCAGGTGATCTGCCCACCTCAGCCTCCCAAAGTGCTGGGATTACAGGCATGAGCCACCGCACACGGCCAGACCCC	NA	inter-chromosomal
ATP6V1G1	METTL22	9	114598373	+	16	8639493	+	E	M	TTTGTAACCTGTGTGAAGCAGCAGCCAGCCTTAAAGTAGTCCATTCTTGCTAATGGTTAGAACAGTGAATACTAGTGGAATTGTTTGGGCTGCTTTTAGTTTCTCTTAATCAAAATTACTAGATGATAGAATTCAAGAACTTGTTACATGTATTACTTGGTGTATCGATAATCATTTAAAAGTAAAGACTCTGTCATGCA	GATGCAAGCCAGTCCACTTCACTTGCTGCTGAAAACCTCCCAGGGGCGTCATCACCTGTGGGGTGAAGTCTGAGCTCCTTGAATTCCCAGGCCTCCCTGGCCCAGCCCCGGCCTGCTCTCCTTGCCTCCTCCTGACAGTCTCCTTTCCAGCCCTGCATCCAGCACGGCCAGGACTCACTCACAGGCCAGTCCCCCTGCGC	NA	inter-chromosomal
MASP2	TARDBP	1	11026523	-	1	11024864	+	E	M	CCAGTTTAATTCCAGCCTTACCCATTGACTCAAGGGGACATAAACCACGAGAGTGACAGTCATCTTTGCCCACCCAGTGTAATGTCACTGCTCAAATTACATTTCATTACCTTAAAAAGCCAGTCTCTTTTCATACTGGCTGTTGGCATTTCTGTAAACTGCCTGTCCATGCTCTTTGTTTTTAAACTTGTTCTTATTGA	GTGATATTTGTTGTGTTGGTAGTTTACCTAATGCCCTTACCTAATTAGATTATGATAAATAGGTTTGTCATTTTGCAAGTTACATAAACATTTATCAATGAAGTCATCCTTTAGACTTGTAATCGCCACATTGTTTCATTATTCAGTTTCCTCTGTAAAGGGATCTTGAGTTGTTTTAATTTTTTTTTTCTGCATCTGAA	NA	intra-chromosomal
EMC4	CR1	15	34228784	+	1	207622992	+	M	E	CTGAGGTAAGGCAAAAGAAAAGCTGAATTTTGGGTAGTTGTAGTATACAGTGAATAGCTGACCTACTTGATGGTAGGAAATTGGAGTTGGTATTTGAGTTTCTTTTTTTTTTTTTTTTTTTTTTTGAGACGGAGTATTGCTCTGTCGCCCAGGCTGGAGTGCAGTGGCATGATCTCGGCAACCTCCGCCTCCTGGGTTCA	GGCACTTTATCTGGTACGATCTTCTTTATTTTACTCATCATTTTCCTCTCTTGGATAATTCTAAAGCACAGAAAAGGGTAAGTATAGCCATATTATCCCAAGAAATGTAAACTGTACTTACCCCCTCTTGGAAGTCAAAAGAAAGTAAAAGACAAACAAACCCATTGCTACATAAACAGATGTGGTAATTCTTATAAAGA	NA	inter-chromosomal
CTNNB1	ZNF207	3	41239354	+	17	32367772	+	E	E	ACTCTGGTGGATATGGCCAGGATGCCTTGGGTATGGACCCCATGATGGAACATGAGATGGGTGGCCACCACCCTGGTGCTGACTATCCAGTTGATGGGCTGCCAGATCTGGGGCATGCCCAGGACCTCATGGATGGGCTGCCTCCAGGTGACAGCAATCAGCTGGCCTGGTTTGATACTGACCTGTAAATCATCCTTTAG	GCTCAGGCAGCTGTCCAAGGACCTGTTGGTACAGATTTCAAACCCTTAAATAGTACCCCTGCAACAACTACAGAACCCCCAAAGCCTACATTCCCTGCTTATACACAGTCTACAGCTTCAACAACTAGTACAACAAATAGTACTGCAGCTAAACCAGCGGCTTCAATAACAAGTAAGCCTGCTACACTTACAACAACTAG	NA	inter-chromosomal
MARK3	OTOA	14	103428440	+	16	21748062	+	E	M	AATTGCTTATTGTAACCAGCTGAGTTTTAGGTTTTGTGGTTTGTTGCTTGCTTGCTTGCTTGCTTCTTAATGCCATATATCTTGGCATTTATCAGTCCATAATTACTAAATTCTTAAAATCCATAAATATTTATTATTCTTTCTAGGTTGCAATAAAAATAATTGACAAAACTCAGTTGAATCCAACAAGTCTACAAAAG	AGTTTTGCTCTTGTTGCCCAGGCTGGAGTGTAATCTCCACTCACTGCAACCTCTGCCTCCCGGGTTCAAGCAATTCTCCTGCCTCAGCCTCCTGAGTAACTGGGATTACAGGCATGCATCATCACACCCTGCTTATTTTGTATTTTTAGTAGAGACGGGGTTTCTCCATGTTGGTCAGGCTGGTCTCCAACTCCCGACCT	NA	inter-chromosomal
HSPA9	MSS51	5	138557402	-	10	73424636	-	E	M	TATCAAGATTGGCTGCTATGAGCAGGAGTACTCTTAATGCAATGGAGGAAGAAGAGGCATATAACTTTACCTGGGAATTAATGAAATGCCTTCTGTTTACTACAGTTGTAATCCAGTCTTCTGGTGGATTAAGCAAAGATGATATTGAAAATATGGTTAAAAATGCAGAGAAATATGCTGAAGAAGACCGGCGAAAGAAG	AGTGCATACTATATCATGTTTCTTGGAAGCTCCTGTCAGCTGGATAATAGGCAATTAGAAGAGAAAGTGGACGGCGGGATTTAAATAGATCATAACTGGACATCTGGAAAACGGGGAGTTTGTGATGAAATTACCCTGCTAATGCCAGGTTCTTGCAAACTTTGAAAAACATTATATTCTAAACCTCATTTACTGTTTGG	in-frame	inter-chromosomal
IARS2	HECW2	1	220110938	+	2	196197072	-	E	M	CACAGTACTTTTTAATTATGTCTAATTTGGTGTTTTTTTTTTTAAAGTTATAAAGATGCTTCAGACTGCAAAGAATTTGTTGAAAGAGGAGAAATTGGTGCATAGCTATCCGTATGACTGGAGGACCAAGAAACCTGTGGTTATTCGTGCCAGCAAGCAGTGGTTTATAAACATCACGGATATTAAGACTGCAGCCAAGG	GTCTGGCTCTGTCATCCAGGCTGGAGTGCAGTGGCACATGAGCTCACTGCAACCTCCACCTCCCAGGCTCAAGCGATCCTCCCACCTCAGCCTCCTGAGTAACTGGGACTACAGGCGCATACCACCACACCTGGCTAATTTTTGTATTTTTGTAGAGACAAGGCCCAGGCACGTCTCAAACTCTTGAGCTCAAGCGATCC	NA	inter-chromosomal
PDAP1	ASPA	7	99394963	-	17	3501851	+	E	M	AAAGTTCCACAACCAGCCTGGAGTGTGTAGCCCCTTTGTCCAGGAATTTGACTAGTCAATCAGTGACACCTGGTACTGGCAGTTTTGGGAGTGGCAGCCCAGGATGGACAGCAGTGGGGAGGGAACCATTTGGCATAAGGCCGTTGGGCTTCAGGATCAATTTTGTTGGCAAGCAGTAAAAATAAGCTATCTACCTATGG	GCTGAGGCAGAAGGATCACTTGAACCCAGGAGGCAGAGGTTGCAGTAAGCCAAGACTGCGCCACTGCACTCCAGCCTGGTGGACACAGCAAGCCTCCATCTCAAAAAAAAAAAAAAAAAAAAAATGAGTTCTACTGTGAATAAAATGTTATTAAACAGCATTTCATGCTACAGAGAAATCTTTCACGAAAGGAAGAGTCA	NA	inter-chromosomal
HIGD1A	IGF2BP3	3	42794157	-	7	23414155	-	E	M	AGGAATATTTTAAATACATCCAGATATTTAATAATGTTCAGATGCTTTTAATTACAGAACCTCATAGAAATTCTTTCTCAGGGAGATTCTTCAAGCAATCACTATGTCAACAGACACAGGTGTTTCCCTTCCTTCATATGAGGAAGATCAGGGATCAAAACTCATTCGAAAAGCTAAAGAGGCACCATTCGTACCCGTTG	TTTTTGGAGACAGAGTCTTGCTCTGTCACCCAGGTTGGAGTGCAGTGGCACAATCTCGGCTCACTGCAGCCTCTGCCTCCTGGGTTCAAGTGATTCTCCTGCTTCAGCCTCCTGAGTGGCTGGGACTACAGGTGCGCGCCACCATGCCCAGCTAATTTTTTGTATTTTTAGTAGAGACGGGGTTTCATTGTTAGCCGGGA	NA	inter-chromosomal
GPD2	EPPIN	2	156496216	+	20	45541404	-	E	M	ACTGAAAGTGATCTGCTTTTACATCAGATGAACCTGGCCTATGTTAAAGCAGCAGACTGCATTTCAGAACCAGTTAACAGGGAGCCTCCTTCCAGAGAAGCTCAGCTACTGACTTTGCAAAACACATCTGAATTTGATATCCTTGTTATTGGAGGAGGAGCAACAGGAAGTGGCTGTGCGCTAGATGCTGTCACCAGAGG	ATATTTTATTTTATTTTACGTTCCGGGATACATGTGCAGGACCTGCAGGTTTGTTACATAGGTAAGCCTGTGCCATGGTGGTTTGCTGCACCTATCAACCCATTACCTGGGTATTAAGCCCCGCATGCATTAGCTATTTATCCTGATGCTTTCCCTCCCCCTGCCCCCTCAACAGTCCACGTGTTCTCATTGTTCATCTC	NA	inter-chromosomal
NCK1	CMC2	3	136862319	+	16	80998351	-	E	E	TGTCGCGTCAGGGACCGGGGAAGGGGGCGACTGAACCTATCAGATTGGGTCCAGAGTGGGTTTCCTGCCCGCGCGGATCCGCCTGCCCACCGCGCGTGCCCCGCCTCTCTCCCAAGAGCTACGCGGCGGCGGCGGAGCGCAGGCCTCGTGCCGTTACGGCCATCACGGCGGCCGCAGTGGCGTCCTGGAGCCCTCCTCAG	TAGCCATCCTAATGGATATGGGTTGGTTCCTGTTTTCTATTTGGAACTTTAAAAAAAATTAAAGCAGGTAATCGGTTCTTTCTTTTGGTAATCATTTCTGAGTTAGAGTAGGTTAAGCCCAGGTGGGGCACGGTAGCTCATGCCTGTCCCAACACTTTGGGAGGCTGAGGATCACTTGAGGACAGGAGTTTGAAACCAGC	NA	inter-chromosomal
LMTK2	BPGM	7	98107279	+	7	134678852	+	E	E	CTGAGGCAGCGGAGGGAGGCAGGATCGACTGACGGGCGAACGGACGGACGGACGGAAGGCGACTCGAGGGCCGGCCCCGGAGCCGCGCCGTGGGCGAGATGCCGGGGCCGCCGGCGTTGCGGCGGAGGCTGCTGCTGCTGCTGCTGGTCCTCCTGATCGCCGGCAGTGCTGGGGCCGCGCCACTTCCGCAAACAGGTGCA	GGTATCTCAGATGAAGACATCATCAACATTACTCTTCCTACTGGAGTCCCCATTCTTCTGGAATTGGATGAAAACCTGCGTGCTGTTGGGCCTCATCAGTTCCTGGGTGACCAAGAGGCGATCCAAGCAGCCATTAAGAAAGTAGAAGATCAAGGAAAAGTGAAACAAGCTAAAAAATAGTCTTTCTCAACTGTTGGCTA	NA	intra-chromosomal
RPL5	ALAS2	1	92832117	+	X	55020504	-	E	E	ATTCACCCTCCTTCCAGCAGGGGGCGGAACGTAAAACGCCTTGTGGCCGACGCCCTCTCTCTTTCACACGTCACTGGCGTGACCGTCCGCGCTACATACTGCGCCTGCGCAAGGGCTGTGGCCCTTTTCCCACCCCCTAGCGCCGCTGGGCCTGCAGGTCTCTGTCGAGCAGCGGACGCCGGTCTCTGTTCCGCAGGATG	GGAGACCCTGCAGCGTCATGGTGCTGGAGCTGGTGGCACCCGCAACATCTCAGGCACCAGTAAGTTTCATGTGGAGCTTGAGCAGGAGCTGGCTGAGCTGCACCAGAAGGACTCAGCCCTGCTCTTCTCCTCCTGCTTTGTTGCCAATGACTCTACTCTCTTCACCTTGGCCAAGATCCTGCCAGGTAAGCCTGAGGCCT	out-of-frame	inter-chromosomal
DEC1	RPAP2	9	115314480	+	1	92398241	+	E	M	GAGAGGAGAAGGATGGTTACCAGAGGCTGGGAAAGGTAGTGGGAAGGTGGAAAGGGAGGTGGGGATCGGTAATGTATAAAAAAATACTGGAAAGAGTGAATAAGACCTACTATTTGATAGTACAATGGATGATTATAGTCAATAATAACCTAATTGTATATTTTCAAATAACATAAAGAGTGTAATTGGATTGTTTGTAA	TGATGTGATTATTACACATTGCATGCCTGTACCAAAATATTTCATGTAACCCATAAATATATACATCTACTATGTACCCACAAAAATTAAAAAATGTTTACAGGAGTGAACCACCGCACCTGGCCAGTGGAGTCTTTTTAAGGTATTATTTAGCATCTTCTGCTTATAGTCATGTCCAAAAACCAGTTGATCTTCCTACT	NA	inter-chromosomal
KLHL22	NPEPL1	22	20446443	-	20	58693737	+	E	E	AGATGTATATCACCTGCGGCCGCAGAGGGGAGGATTACCTGAAAGAGACACACTGCTACGATCCAGGCAGCAACACTTGGCACACACTGGCTGATGGGCCTGTGCGGCGCGCCTGGCACGGCATGGCAACCCTCCTCAACAAGCTGTATGTGATCGGGGGCAGCAACAACGATGCCGGATACAGGAGGGACGTGCACCAG	CTCTGGCAGGCTGCCCTGAGCACGCTCAACCCCAACCCCACGGACAGCTGTCCCCTCTACCTGAACTACGCCACCGTGGCTGCCCTGCCCTGCAGGGTGAGCCGGCACAACAGCCCCTCGGCCGCCCACTTCATCACGCGGCTGGTGCGGACCTGCCTGCCGCCCGGAGCGCATCGCTGCATTGTGGTGAGTGCTTCGAG	in-frame	inter-chromosomal
PSMB10	INPP4A	16	67935420	-	2	98533377	+	E	E	CCATGGCTCCTACAGCCGTCTGCCCTTCACAGCCCTGGGTGAGCGCTTCTGTCCCTTCTCCTCGAACTCTGCCCCTGTGACCTTGGCCTCACTCCAAACGGCGTCGCAGCGGTTGACTTCAGATGCTTCTCCTGCCTTCAGGCTCTGGTCAGGACGCGGCCCTGGCGGTGCTAGAAGACCGGTTCCAGCCGAACATGACG	CTTGCAGTGAGCTGCATACTCCATCGCTAGATCGAAAGCCAAATAGTTTTGTTGCGGTGAGTGTCACCACCCCTCCTCAGGCATTCTGGACGAAGCATGCACAGACGGAGATCATTGAGGTGGGTGCTGGTGGTCTCTCTCTGAGGGGCTGTGGGACATGCTCTAGTGGTGTCTCTTGTCCTGATGTTCAGTTACTTGTG	out-of-frame	inter-chromosomal
C10orf76	HCAR1	10	101889412	-	12	122728959	-	E	M	CCAGTCACAATCGGTCCCATGCTCTAGTACTCTAAACCAGAGGGTACTTGATCCTTATTTTTTAACAGATGTATCCACCTCTTCTATCTGGCACCATATTAATACGAATTCTTTGTTTCAGAGCCATCATCAACCACTTTAACCCCAAAATTGAGTCCTACGCTGCTGTGAATCACATATCCCAACTGTCAGAGGAGCAG	AGTCTCACTCTGTGTCCCAGGCTGGAGTGCAGTGGCACAGTCTCGGCTCACTGCAACCTCTGCCTCCCGGGTTCAAGCAATTCTCCTGCCTCAGCCTCCCGAGTAGCTGGGATTAGAGGCGCCAGCCAACACACCCGGCTAATTTTTGTATTTTTAGTAGAGACAGGGTTTTGCCATGTTGGCCAGGCTGGTCTCGAGCT	NA	inter-chromosomal
DARS	TCAF2	2	135916225	-	7	143729597	+	E	M	GGGGGAAACATTTATCTCATACATTTTATTAACTAAATCATTCTGCAAATAGGTTTCAGACTGAAATTCAAACAGTGAATAAACAGTTCCCATGTGAGCCATTCAAATTTTTGGAGCCAACTCTAAGACTAGAATATTGTGAAGCATTGGCTATGCTTAGGGAAGCTGGAGTCGAAATGGGAGATGAAGACGATCTGAGG	TTCTTTTTTTTTTTTCATTTAAGTTCTGGGATACATGTGCAGAACGTGCAGGTTTGTTACATAGGTATACATGTGCCATGGTGGTTTGCTGCACCTATCAATCCATCATCTAGATTTTAAGCTCTGCATGCATTAGATATTTGTCCTAATGCTCTCCCTCCCATTGCCCCCAACCTCCCGACAGGCCCCAGTGTGATGTT	NA	inter-chromosomal
TTC27	SCUBE3	2	32634005	+	6	35251335	+	E	M	GGAATAGTGTGTTTGAGATTATACAGTGATAGTAGTTCATATTTATTTCTTTAACCATTCTTATATGCAGACAACAGTTGATATTTCTACTTGGTGTGAGCAGTTTGCAACTTTTTGTTCAGAGCAACTGGACGGGGCCCCCTGTTGACTTACACCCTCAGGACTTTTTGTCATCTGTTTTGTTCCAGCAATTCAGTGAG	GAGATGGGGTTTCACCATGTTGCCCGGGCTGGTCTTGAACTCTTGACCTCAGGTGATCCACCCGCCTCAGTCTCCCAAAGTGCTGGGATTACAGGCATGAGCCACCGCGCCCAGCCTAGGATAACTTTCTGATTCCTCTCTGCCAGCCGTTTTGCGTCTCTTGGAAAGCCAAACGGTGACCATGCTTCTTAATTTATGCC	NA	inter-chromosomal
ZBTB14	ASXL1	18	5295814	-	20	32366383	+	E	E	GCTCGTGCAGGAGGAGGGCTGCTACCATCAGGGACGTGCACGATTTCCCCCACCCCGCCCCCTCCCCAAACTCCAAAAAAAAATCCAAAACACACTGCCACCCACCGTGCCCCCGCGCCCCGAGCCCCTCCGGTCCCGGCCTGCGTTTGCTAGCGAGCGCGGGGAACCCACGGCAGTGTCTGTGCCTGTGCCAGGCTGCA	GGTATTAGAAAACTACTCGGATGCTCCAATGACACCAAAACAGATTCTGCAGGTCATAGAGGCAGAAGGACTAAAGGAAATGAGGTTTGTATTGTTCTTGTTGCTTAACATGAGGGTTTCATAGGATATGTGTCTTTCTGTAGTTGTAGTGATATGAGTAAGTACACCTGTGTATGTATTTGTGCTTCTGTGTCTGGTAG	NA	inter-chromosomal
MYBPC3	SLC11A1	11	47335877	-	2	218392981	+	E	E	TAGGGCATGGATCTCCAGCTTCCCCAGGCTTGCTCAGACCCCTCTCTGACCTCTCCTCTGCCCAGGTCCCCCCAGCGAACCCACCCACCTGGCAGTAGAGGACGTCTCTGACACCACGGTCTCCCTCAAGTGGCGGCCCCCAGAGCGCGTGGGAGCAGGAGGCCTGGATGGCTACAGCGTGGAGTACTGCCCAGAGGGCT	GGCTTCCTGAGGCTGCGGTGGTCACGCTTCGCCCGTGTCCTCCTCACCCGCTCCTGCGCCATCCTGCCCACCGTGCTCGTGGCTGTCTTCCGGGACCTGAGGGACTTGTCGGGCCTCAATGATCTGCTCAACGTGCTGCAGAGCCTGCTGGTGAGATGCGCCAACCCCACCAGCCCTGCCCACTGCTGAGCGAAACAGGA	out-of-frame	inter-chromosomal
UBQLN1	ATL3	9	83686004	-	11	63625954	-	E	M	GGTGCTGTGCAAACAACTGTAATACATACTTATTTTATTTTTATTTAGTTTAAGGAAGAAATCTCTAAACGTTTTAAATCACATACTGACCAACTTGTGTTGATATTTGCTGGAAAAATTTTGAAAGATCAAGATACCTTGAGTCAGCATGGAATTCATGATGGACTTACTGTTCACCTTGTCATTAAAACACAAAACAG	GCTGAAGTGCAGTGGCGCAATCTTGGCTCACTACAACCTCCGCCTCCTGGGTTCAAGTGATTCTTTTGCCTCAGCCTCCCAAGTAGCAGGGATTACAGGCATGTGCCACCACACCCGGCTTATTTTTGTATTTTTAGTAGAGACAGGGCTTCGCCATGTTGACCAGGCTGGTCTCAACTCCTCTGGGAATCCGCCTGTCT	NA	inter-chromosomal
PPP3CA	SLC10A7	4	101195916	-	4	146294095	-	E	E	TGTTCCATTTCCTCCAAGTCACCGGCTTACAGCAAAAGAAGTGTTTGATAATGATGGAAAACCTCGTGTGGATATCTTAAAGGCGCATCTTATGAAGGAGGGAAGGCTGGAAGAGAGTGTTGCATTGAGAATAATAACAGAGGGTGCATCAATTCTTCGACAGGAAAAAAATTTGCTGGATATTGATGCGCCAGTCACTG	ATTGTCCGAAGATACATCAAGGATTGGCTTGAGAGAAAGAAGCCTCCTTTTGGTGCTATCAGCAGCAGTGTACTCCTCATGATCATCTACACAACATTCTGTGACACGTTCTCTAACCCAAATATTGACCTGGATAAATTCAGCCTTGTTCTCATACTGTTCATAAGTAAGTTGGAAAATGGGATAGCCTGGCTATCCCT	out-of-frame	intra-chromosomal
CFAP161	IL16	15	81143820	+	15	81225299	+	E	E	CAGAGCTCTGACTTAGTGCATCTGCTTGCTGTCATTTTCAGTTGTATTTGTCAAGTGACCACAGGACCCTCCTGAAATCGTCTAAGAGGTCTTGGCTCCAGGAAGTGTACCTAACAGATGAGGTCTCCCATGTGAACTGCTGGCAGGCTGCCTTCCCTGACCCCCAGTTACGCCTGGAATATGAAGGCTTCCCCGTCCCG	GGACTCATGAAGTGGCAGCTAAGCCCTGTCCAGTGGCCACCCGTCAGCCAAGGGCCAGAGACCAGGAAAGGAAGAAAGGCAGCTTCACTTCCTCTTTGAGGATGGAGTCGCACAGCCGCGCTGGAAAGAGCAGAAAATCTGCAAAATTTCGGTCCATCTCCAGGTCCCTGATGCTCTGTAATGCTAAGACCAGTGATGAT	NA	intra-chromosomal
C1orf112	AKR1B15	1	169662486	+	7	134564599	+	M	E	ACATCCAAACATCAGAAGGAATAAACTCTGGACACGCCGCCTTTAAGAACTGTAACACTCACTGCGAGGGTCCATGGCTTCATTCTTGAAGTCAGTGAGACCAAGAACCCACCAATTCCGGGCACATTTTGGTGACCACGAAGGGACTATCACCTATTGCCAAGCGGTGAGGCTATCGCCAAGCAGTGAGACCATTGCCT	ATCGAGGCCATCAAGCTACAGATGGTCTTACAAATGGAACCCCAAGTGAACTCAACTAACAACTTCCACCAAGGACCCCTGGACCAACCCGTTGGCCCTTTGACTGGCCTAAAGAGTTCCCTTCTGAAGGACACTACAAGTGCAGGGCCCCTTCTTCGCCCCTATCCAGCAGTAAGTGGCTAGAGAGGTCATCACCCAAT	NA	inter-chromosomal
AK2	APPBP2	1	33024120	-	17	60464974	-	E	M	CCTCAGTTGCACTAGCCATATTTCAAGTATTTACCAGCCAACGCTGATACAGAACTTTCCATCATCAAACAAAATTCTGTTGAACAACCATGTGCTAGAGGGTGTTTTAACAAACTGGCAGATTATAGGAAATTTTTTTTCTTTTTTTTTTGACAAAGTCTCGCTCTGTCGCCCAGGCTGGAGTGCAGTGGCGCAGTCTT	GGCTCACTGCAGCCTCCACCTCAGCTCTACCAAGTAGCTGGAACTACAGGTGCACATCACCACGCCCAGCTAATTTTTTTGATTTTTGATAGAGACAAAGTCTCACTATGTTATAACCCAGGCTGGTTTCAAACTTCTGAGCTTGGCGATCCTCCCATCTCAGCCTCCCAAAGTGCTGGGATTACAGGTATGCACCACTA	NA	inter-chromosomal
IRF1	PACSIN2	5	132490545	-	22	42912157	-	E	E	ACGTGCGCCCGAGCCCCGCCGAACCGAGGCCACCCGGAGCCGTGCCCAGTCCACGCCGGCCGTGCCCGGCGGCCTTAAGAACCCGGCAACCTCTGCCTTCTTCCCTCTTCCACTCGGAGTCGCGCTCCGCGCGCCCTCACTGCAGCCCCTGCGTCGCCGGGACCCTCGCGCGCGACCGCCGAATCGCTCCTGCAGCAGAG	GTTTGTCTACAGATTTTGAGCGTTCGAAGTTGACCCCTGACTAAGTATACTTTGCTGCTCCCTCAGCCTTTGAAAAAATGTCTGTCACATATGATGATTCCGTTGGAGTAGAAGTGTCCAGCGACAGCTTCTGGGAGGTAATGCACCTGCTTTCTTCCAGTGAATGAAGTGGCCAGGCCAATAGTGTCTGGCAGGCCCTT	NA	inter-chromosomal
AP5B1	NPHP3	11	65775893	-	3	132686351	-	E	M	ATGGCGAAACCCTGTGTCTAATAAAAATACAAAAATTAGCCGGGCGTGGTGGCGGGCGCCTGTAATCCCAGCTACTTGGGAGGCTGAGGCAGGAGAATTACTTGAACCTGGGAGGCAGAAGTTGCAGTGAGCCGAGATCACGCCACTGCACTCCAGCCTGGGCGACAGAGCAAGGCTCTGTCTCAAAAAAAGAAAAAAAA	TTAGAAGAGCTTACATTAGGTAAGGACACACCTGATAATGCTCGGACCCTCAATGAACTGGGTGTTCTCTACTATCTTCAAAATAACCTGGAGTGAGTACCATGGGGTTAATAATGAAAATAATTAACCATTTTCTCTTTGATGCAATGCTGTTTTACATTTTTGTCAAGTCTAAAGCTAGAAAAAAAATGATAAAAACC	NA	inter-chromosomal
PSMC5	SMARCD2	17	63832026	+	17	63832511	-	E	M	TTGTGCCTTTGCCAGTGGTGGCTCTGGGGCAGTGGGCTAGGGCATGTGTGTGTTCGTAACTTAATGTTCATTCTCTCTCCCACCCCTAGGTCATGCAGAAGGACAGTGAGAAAAACATGTCCATCAAGAAATTATGGAAGTGAGTGGACAGCCTTTGTGTGTATCTCTCCAATAAAGCTCTGTGGGCCAAGTCCTCTAGG	CCATTCCTACAAGCCCAGCCTTGCTGCTGGTTTTTTCCTTTCCTTTGGGTATTTGCACTATTTTGGGAGCAAGTTTTCTATGTGGGAGCCACTTTTTTTGTACAGGGGTAAGTTGGGGGTTTTCAGGGAGCCTGTTAGGTGCCTCCTTCTTTTCTTTCCTCAATCTATGCAAGCGGCTCTGGCCGCCATCATCTCCTGGG	NA	intra-chromosomal
SLC24A3	EXOC2	20	19515564	+	6	576882	-	E	E	AAGATTCAGGATCTTTTTTTCATCCAAGTTCATGGACCCCATGTTAAAACCAAGACTCCCAGACCTACAGCACTGAAAATGTGGTCACCTGTGCTGAGACGGTTTTCTTTCTCTGTTCTTTAGCCCTGCATGAATTCCCCAATGACATCTTCACAAACGAGGATAGAAGACAAGGTGCGGTGGTCCTCCATGTGCTCTGT	GTAACCCAGGCCTGCACAGTCCCATGTTGGATCTTGATAATGATACACGTCCCTCAGTGTTGGGCCATCTCAGTCAGACAGCGTCCCTGAAGAGGGGCAGCAGCTTTCAGTCTGGTCGAGACGACAGTAAGTATCTCCCTCCACTGCCACTGGGTCTTTTAAATTTGTACTCGTGTAATTTCAAACATTCTTCTCTTGGA	out-of-frame	inter-chromosomal
ARID2	SCAF11	12	45860949	+	12	45964188	-	E	E	TGAATTTTTTCAGTGTCATGTCACAAACTCTGCATTTGTTCTTTTTCACAGAACACTCCTATGCCACCTTCACCAGCTGTACAAGTGCAGGGCCAGCCTAACAGTTCTCAGCCTTCTCCATTCAGTGGATCCAGTCAGCCTGGAGATCCAATGAGAAAACCTGGACAGAACTTCATGTGTCTGTGGCAGTCTTGTAAAAA	GAAACCCTTTTCCAAAGAGAAATGAAGAAGAAAACTGTATGTACCCTAAATATGGGAGATAAGAAGTATGAAGACATGGAAGGTAACTTTTCATTTTTATAAAGTTTGTTTGTTGAAAGCAAAACAGTTGTTTCCAAACTGTCCACTTGTATACATTTCAGAATACACAGGAGTTTTTTGTTATTGTTGTTCTTAAATTC	NA	intra-chromosomal
PRKCE	NAGPA	2	45685609	+	16	5031115	-	E	M	CTAAACATACATTTCCTGAAAGCAGAAGAGATTCAATTGCTGTTATTCACATGATTACTATCGTGCCAGGAGGGAGTGTCAGGGAAGTTAACAAAACAGGCCAGGTGTGGTGGCTCACAACTGTAATCCCGGCACTTTGGGAGGCCGAGGTGGGCTGATTGCTTGAGGTCAGCAGTTTGAGACAAGCCTGAGCAACATGG	AAAAAAAAAAATACAAAAATTAGCCAGGCATGGTGGTGTGTGCCTGTAGTCCCAGCTACTTGGGAGGCTGAAGCATGAGAATTGCTTGAACCTGGGAGGTGGAGGTTGCAGTGAGCTGAGATCATGCCACTGCACTCCAGCCCGGGCAACACAGCGAGACTCTTTGTCTCAAAAAAAAAAAAAGAGTGGGCGGTCAAGGA	NA	inter-chromosomal
KIAA1456	PQLC1	8	13023007	+	18	79949653	-	M	E	ATAGCAAGACCCCATCTCTATAAAAATTAGCAAGATGTGGTGGTGCATGCCTGTCATCCAAGCTACTCAAGAGACTGAGGCAGGAGGATCACGTGAGCCCAGGAATTCAAGGCTGCAGTGAACTATGATTGCATCACTGCACTGCAGCCTGGGCAACATAGCAAGACTCTGTCTCAAAATAATAATAATAATAATAATAA	TCTTGCTCTGTCGCCAGGCTGGAGTGCAGTGGTACAATCTCGGCTCACTGCAGCCTCTGACTCCTGGGTTCAAGTGATTCTCCTGCCTCAGCCTCCTGAGTAGCTGGGACTACAGGTGCCTGCCACCATACCCAGGTAATTTTTGTATTTTTAGTAGAGACCAGGTTTCACCATGTTGACCAGGATGGTCTCGATCCCTT	NA	inter-chromosomal
GALNS	SNN	16	88856258	-	16	11675977	+	M	E	CTGGCAGGTGGGTGGCCGGCGTGCTACCGGGCCCTGCCTCCCCCGTCTGACCTTTCCCGCCCTCTACTCTTGGGAAAGGTGGGCGCGCAGCGTGGCCTCCCCAAAGGGAGGAAGAGGCTGCTCCTGCCGCCCTGCCTGAGAGCTGCGTCGCCCTAGGAATCACTCCCGCCACCTCGGGCCGCCGGGTCCCCCCGCTGGGC	CTCCCGTGTCCAGCCTGAGTTCCAGCCTCACTGAGTGGCCACCCCCAAAGTGCTGCCAGCCGAGGAAGCCCCCAGCACTGACCATGTCTATTATGGACCACAGCCCCACCACGGGCGTGGTCACAGTCATCGTCATCCTCATTGCCATCGCGGCCCTGGGGGCCTTGATCCTGGGCTGCTGGTGCTACCTGCGGCTGCAG	NA	intra-chromosomal
FOXP1	RNF14	3	71493426	-	5	141980123	+	E	E	CAAGTGTAAGGAAGTGGTGGTTTTAGAAGTTACATCTTAGTTATGTGTAAAAAATATTTTTGTGTTGCAGTGTCCCAGAAGCTTTTGTTGACAATTCCAGTTTCCGAACAAAACATTTCGGCAATGGTGAGGGCTTCGATCCCTTCTCTGATTTGCTGTCAGCCATGAACGGATGGATGTGATGCCTGCTAGCCAAAAGG	GTCAAAGAGTTAGTGGAAGCAGAGTTATTTGCCCGTTATGACCGCCTTCTCCTCCAGTCCTCCTTGGACCTGATGGCAGATGTGGTGTACTGCCCCCGGCCGTGCTGCCAGCTGCCTGTGATGCAGGAACCTGGCTGCACCATGGGTATCTGCTCCAGCTGCAATTTTGCCTTCTGTACTTTGTGCAGGTTGACCTACCA	NA	inter-chromosomal
ANK3	MLLT10	10	60279540	-	10	21551814	+	E	E	AAAGAGTTCAATTATTTTAGTTTGGACCTTAAGCTGGATAGTTTATAAACATGCATATTAGCTTCATTTTTCATCAAAATGTGTTTCTTTTTTATTTTAGTCTGATGCCAATGCAAGTTACTTAAGAGCAGCTCGAGCTGGACACCTTGAAAAGGCCCTCGACTACATAAAAAATGGAGTTGACATCAACATTTGCAATC	AGGCAGAGTCTCGCTCTGTTGCCCAGGCTAAAGTGCAGTGGTGTGATCTCAGCCCACTGCAACCTCTGCTCCCCGGGTTCAAGCGATTCTCCTGCCTCAGCCTCCCAAGTAGGTGGGATTACAGGCACACACCACCATGCCTGGGCAATTTTTGTATTTTTAGAGACGGAGTTTCACCATGTTGGCCAGGCTGGTCTCGA	NA	intra-chromosomal
B4GALT3	CDC42SE1	1	161176434	-	1	151055993	-	E	E	TCCTGATCTCTGGCGGTGCAGGTAGCTAGTTATCCTTTACCACTTCTGTTCCAGCTGGTCCCAGATTCGCTGCTGGAGTGCTGGATGGAGCCTTTCTCTGCCCTCTGTGACATTTCCAATTTTAGATAATGCCTCACATCTCTGTCCCCCCGGGACCCCCTGGAGCCCCCATGATCCCTAAGAAGACAGCTTGAACCTAG	GGTTCCGAGTCTGAGGAAGACATAACCTTGTGCCTGCCTGCCCACCTCTCTCTCTGGTCCTGTTCATCTCTCAGGCTCTGAGACACTGACCTTCACTGCTCAGTTAAAGGTTCCAGGGATTCCACTTTGTCTGGACCCATCCAGCTGAGTGAACCCAGGGTGGTGGTGTATCTGGGGAGAGTGAGGAGTGGGTTGTCCAA	NA	intra-chromosomal
DCAF6	SEPW1	1	167966721	+	19	47783065	+	E	M	GTATAACCTCATTAGTGGTAAAAATTTTGTACCGCCAGGTGAGTGAAAGATGGCATATTTTCTTTTATGTCCAATTTGCTTATATTTCTTTTTTGCTTTCTCTTTAGGTTAATACAATCTGTTGGAATGACACTGGAGAATATATTTTATCTGGCTCAGATGACACCAAATTAGTAATTAGTAATCCTTACAGCAGAAAG	GTCTCGCTCTGTCGCCCAGGCTGGAGTACAGTAGTGTGATCTCGGCTCACTGCAACATCTGCCTCCTGGGTTCAAGGGATTCTTGTGTCTCAGCCTCGTGAGTAGCTGGAATTACAGATGTCTGCCACCATGCTGGGCAAATTTTTTTTTTTTTTTCTAAGACGGAGTCTCTGTCGCCCAGGCTGGAGTGCAGTGGCGTG	NA	inter-chromosomal
YARS2	NAP1L1	12	32727490	-	12	76067515	-	E	M	ACATGATTTGAGAAATGATTCCAAGATAGGTATAGCATCTGATTTTTAAAGACATGTAGTATAGGCATCTATGTGTTGTAGATGCATACAAAAATGCCTAGGTCAATGCCAAATTTTAGGAATTATCTCAGGTTGGTGAAATTAAGAGTGGTTTTTTTTTCCATTTTCAGAGATAGGGTCTCTTTTTTTAGCGCCATCTG	TTTTCATAAAATCCTTCTTTCGATGCCCTTTTTTTTTTAAAGCACGTCAGCTAACTGTTCAGATGATGCAAAATCCTCAGATTCTTGCAGCCCTTCAAGAAAGACTTGATGGTCTGGTAGAAACACCAACAGGATACATTGAAAGGTACAGCTTTTCCATAGTCCTTATTTATCTTTCTATAATCAACGTTGCAGGCGTA	NA	intra-chromosomal
RNF170	ADD3	8	42887729	-	10	110100624	+	E	E	TATATTTCATTTTCACTGTGTCATTTGTAACTCTCATCTTGTTTCTTCTTATTTTAGACCTGGAATGGCCAAATATCAAGGTGAAGTTCAAAGTTTGAAACTGGATGATGATTCAGTTATAGAAGGAGTAAGCGACCAAGTACTTGTGGCAGTTGTGGTCAGTTTCGCTTTGATTGCTACCCTGGTATATGCACTTTTCA	GATAACAAGAGTAATCCACAGACTTAAAACATGAGCTCAGATGCCAGCCAAGGCGTGATTACCACTCCTCCTCCTCCCAGCATGCCTCACAAAGAGAGATATTTTGACCGCATCAATGAAAATGACCCAGAATACATTAGGGAGAGGAACATGTCTCCTGATCTACGACAAGACTTCAACATGATGGAGCAGAGGAAACG	NA	inter-chromosomal
ATG16L2	UBAP1L	11	72828984	+	15	65097203	-	E	M	GTGAGAGCATATGCCTGTGTCCAAGTGTGCCCTGCCGGACCCTGTGTGTGCCCTCCCCTCTGACCCCCCGTTTTCTTGCTCTGCTGTGGCCACTACAGCCCGGACAGAAGCTATGCACTGGCAGGCTCCTGTGATGGGGCCCTTTACATCTGGGATGTGGACACCGGGAAACTGGAGAGCAGACTACAGGGACCCCATTG	TGGCCTCCCAGTGGGTGAGCAGGAAGGATTTCACTGCATTGGGAACATTGTGTTTCCAGATATAGACTGGCCACCTGCCTGGCCCCCTGGATCTCTGGGTGGCCTTCCCTGGTGGGCAGTCAGGAGCCAGGCCCCACGGGGTGGGTCTGAGGGGCCTTTGGATGACTTCATCTATCCTCCCCCACCAAGTTAGTATTTCT	NA	inter-chromosomal
AGBL3	C7orf49	7	135147963	+	7	135165976	-	E	M	CCTGATGGGTTTCTTCTGAATAAAATTCCGGGTTGTGTTTATCTTGCAGTTTAAATCACTGGGAGCTTCGAGAGTTCTTTGGCTCCTTCCCTTTCTGGAATTATTGTGTGATATAATCAAGACATTTACCTGGCTCTTTAAATCAGTTGGTTTGCCGGCTACAGTGTAGGTAAAGAGTATGTCATAATGGACAATAAAAA	GTCCCCGGGCAGCTAGCTATAAAGCAAGAGGGACAGGAGCCCAGAAGAGACACTGAGGACAAGAGATCACACCAGAGTACATGTCTCTGCCTCTGTTTTCAGTGTGGCTTTGGACAGGAATATATGAATAAATCACTGCCATACAGGTTTTCCAATACACAAGTGCTAGAAAATACACACAATTCCCCAATGCGTAAGTT	NA	intra-chromosomal
GUK1	ZSWIM6	1	228140363	+	5	61472681	+	E	E	GTACTTCCCTAAGGGGCGGGGAAGAACGAGTGAGACATGGGCGGGGCAGTCGCCTCATGACGTCAGTCTCGCGCGCGGGCGGAGGTGGGCCGGTGCGGCGCTGTCACGTAGGTTCAGTGGGCGGAAGAGGTGGCCCCGGATGCTGCGGCGCCCGCTGGCCGGGCTGGCTGCGGCCGCCCTGGGCCGGGCCCCACCGGACG	GTTTCCACTTGAGCGGCACAGTGACAGAACCTGCAATACAATCGGAGCCAGAAACTGTTTGCAACGTGGCCATCAGCTTTGATCGTTGCAAGATTACCTCAGTGACCTGCAGCTGTGGAAACAAGGACATATTTTATTGTGCCCATGTTGTGGCACTGTCTTTATACCGCATCCGCAAGCCAGATCAGGTCAAACTGCAT	in-frame	inter-chromosomal
RFC4	EIF4A2	3	186789880	-	3	186789265	+	E	M	AAATTTTTCTCGTAGGAAGTTGACAAATGCCTAGCAGATGGTGCTGATGAACATTTGCAACTCATCAGCCTTTGTGCAACTGTGATGCAGCAGTTATCTCAGAATTGTTAACGTGAATATATCTGGATGGGGGGTTTTGTAAATAATGAAGTTGTAATAAAAATAAAATGACCAAAAGCACCTTTAAAGTGAATATACAA	TTTAATTCCTGGGATGAGAGTTTTGGATGCAGTGCTCGCTGTTGCTGAATAGGCGATCACAACGTGCATTGTGCTTCTTTCTTTGGGAATATTTGAATCTTGTCTCAATGCTCATAACGGATCAGAAATACAGATTTTGATAGCAAAGCGACGTTAGTCGTGAGCTCTTGTGAGGAAAGTCATTGGCTTTATCCTCTTTA	NA	intra-chromosomal
IFIT1	ATG7	10	89406486	+	3	11348280	+	E	M	TTGTAAAATGGACCAGTCAACACTCTGTAAAATGGACCAATCAGCTCTCTGTAAAATGGACCAATCAGCAGGATGTGGGTGGGGCCAAGTAAGGGAATAAAAGCAGGCCACCCGAGCTGGCAGCGGCAACCCGCTCGGGTCCCCTTCCATGCTGTGGAAGTTTTGTTCTTTCGCTCTTTCAATAAATCTTGCTGCTGCTC	GGTCTTGCTGACTTCAAGAATGAAGCCGCGGACCTTCGCAGTGAGTGTTACAGCTCTTAAAGATGATGTGTCCAGAGTTTGTTCCTTCAGATGTGTCTGGAGTTTCTTCCTTCCAGTGGGTTCGTGGGGTTCCTTCCGGTGGGTTCTTGGTCTTGCTGACTTCAAGAATGAAGCTGCAGACCTTCGCAGTGAGTGTTACA	NA	inter-chromosomal
ATHL1	TLR1	11	292997	+	4	38800948	-	E	E	ATGCCAGGCCTTGCTTCTGGGCACAGACAGGCCACTAGGAATGAGAGTGACTGGGGCCCTGGCCTCTGTGCCTCCTCCTGCTCCCCAGGACCTGCAGCTATTTCGAGAGGCTGGTGGCTGGGACGTGGTCAGGGCTGTGGCCGAGTTTTGGTGCAGTCGTGTTGAGTGGAGCCCCAGGGAGGAAAAGTACCACCTGAGGG	GGTCTTCATGAACACTAATAGGGGTACCAGGCCCTCTTCCTCGTTAGAAGAAATCAGGATAACAAAGGCATATTGGGCACCCCTACAAAAGGGTAAGTCCAAGGAAGGCTCCAAAACCCAGATAAGTTTGCACATCTAAATTGGGGAACTTTTGTAACCGAGGGTTGTTTGTAGCAGCTAAATTATTTAGGTTCTCTGTG	NA	inter-chromosomal
ACSBG1	XAF1	15	78167468	-	17	6774468	+	E	M	AGGGAAAGTTACTGTTTAACGGGTGCAGAGTCTCAGTTTGAGAAAATGAAACTGGTCTGGAGATGACTGATGGTGATGGTTACATTACAATGTGAATGTACTTAACATTATTGAACTGTATACCTAAATACGGCTAAAATGGCAAATTTTATGTTATGCATATTTTTCACAATTTTTGTTAAAAAGGACCTCAAATTAGG	GAAGATAACCTAGGCAATACCATTCTGGACATAGGAACGGAAAAAGATTTCATGACAAAGATCCCAAAAATAATTGTAACGAAAGCAAAAATTGACAAATGGGACATGATTAAACAGAATTACCATTTGACTCAGCAATCCCATTATTGGTTATATACCCAAAGGAATCTAAATCATTCTGTCATAAAGACATATATACA	NA	inter-chromosomal
BCR	CTPS1	22	23182239	+	1	40983278	+	E	E	CCGCATGTTCCGGGACAAAAGCCGCTCTCCCTCGCAGAACTCGCAACAGTCCTTCGACAGCAGCAGTCCCCCCACGCCGCAGTGCCATAAGCGGCACCGGCACTGCCCGGTTGTCGTGTCCGAGGCCACCATCGTGGGCGTCCGCAAGACCGGGCAGATCTGGCCCAACGATGGCGAGGGCGCCTTCCATGGAGACGCAG	GTCAAAGAGTAAAATGAAGTACATTCTGGTTACTGGTGGTGTTATATCAGGAATTGGAAAAGGAATCATTGCCAGCAGTGTGGGCACAATACTCAAGTCATGTGGTTTACATGTAACTTCAATCAAAATTGACCCCTACATTAACATTGATGCAGGAACATTCTCTCCTTATGAGCATGGTAAGCACAGTGGATTTCTTC	NA	inter-chromosomal
MBNL1	CDC42BPA	3	152415111	+	1	227317246	-	E	M	GATGATGTTTGCTGCTTTTGTTTCTCTAGGGCCGTTGCTCCAGGGAGAACTGCAAATATCTTCATCCACCCCCACATTTAAAAACGCAGTTGGAGATAAATGGACGCAATAACTTGATTCAGCAGAAGAACATGGCCATGTTGGCCCAGCAAATGCAACTAGCCAATGCCATGATGCCTGGTGCCCCATTACAACCCGTG	GTTCAGATAATAGTAAAAGTCATCATAATAATTTAAAGGAAAACCAGCAGAAATCGAAGCAAACATGTCTGGAGAAGTGCGTTTGAGGCAGTTGGAGCAGTTTATTTTGGACGGGCCCGCTCAGACCAATGGGCAGTGCTTCAGTGTGGAGACATTACTGGATATACTCATCTGCCTTTATGATGAATGCAATAATTCTC	NA	inter-chromosomal
USP22	MED13	17	21017943	-	17	62063302	-	E	E	TAACTCCTGCTCTCTGGTGATTTGTGTCCAGGTCTGCGTGGGCTGATCAACCTTGGGAACACATGCTTCATGAACTGCATCGTGCAGGCCCTGACCCACACGCCACTTCTGCGGGACTTCTTCCTGTCTGACAGGCACCGCTGTGAGATGCAGAGCCCCAGCTCCTGTCTGGTCTGTGAGATGTCCTCACTGTTTCAGGA	GGCTGACTTGACAGGAATTAAGTGGAAAAAATATGTATGGCAAGGCCCAACTTCTGCCCCTATTCTGTTTCCTGTGACAGAAGAAGACCCCATTTTGAGCAGTTTTAGTCGCTGCCTTAAGGCAGATGTACTTGGTGTTTGGCGGCGAGATCAAAGACCTGGAAGAAGAGAATTGTGGATATTTTGGTGGGGTGAAGACC	NA	intra-chromosomal
ADCY9	TNRC6C	16	4113750	-	17	78048845	+	E	E	CATCCTGGGCATGAGGAGGTTTAAATTTGACGTGTGGTCCAACGATGTGAACCTGGCCAATCTCATGGAGCAGCTGGGAGTGGCCGGCAAAGTTCACATTTCTGAGGCCACCGCAAAATACTTAGATGACCGGTACGAAATGGAAGATGGGAAAGTTATTGAACGGCTGGGCCAGAGCGTGGTTGCTGACCAGTTGAAAG	ATCTCAGTCATAGTGGATTGGCAGATCATTATGAAAATTCCCACTGGGGACAGCAGCCTACTTACAGAAGCGAAGCCAACTGCAGCTGGGATAAAGTGATAATAGATAGGACTGACAAGGAGGCGTGGCCTTCCATCACAGGAACAGAGACTGAATCTGCCTCAGAATGTACTACAGACACTGACTCTGCCTCCAACTGT	in-frame	inter-chromosomal
HIBCH	DNAJC10	2	190244889	-	2	182717939	+	E	E	GGTTAGACAATTTTTCATTATTGAAACAGAGGTGGGGGAAAGCCTATGTTCAGATTCATCGTATGTTAGAAACAGGAAATCACTTACACATTGGTGAAATCACATTTCCTTTTTTTATAGTTGTTTTTCAGCCAATACTGTGGAAGAAATTATTGAAAACTTACAGCAAGATGGTTCATCTTTTGCCCTAGAGCAATTGA	AGATTAATATTTTTGGGGACAGATTTGTGATGCTTGATTCACCCTTGAAGTAATGTAGACAGAAGTTCTCAAATTTGCATATTACATCAACTGGAACCAGCAGTGAATCTTAATGTTCACTTAAATCAGAACTTGCATAAGAAAGAGAATGGGAGTCTGGTTAAATAAAGATGACTATATCAGAGACTTGAAAAGGATCA	NA	intra-chromosomal
ATP6V0C	AMDHD2	16	2520218	+	16	2520357	+	E	E	CTCTTTACTGGATGTTTATTTATAAAGATCTGGCCTGTTCCTGCGTCTGCGGAGCGGCCCTTGTCTCCCAGCTATCTATAACCTTAGCTAGAGTGTCGCCTTGTGGGTTCCTGTTGCTGAGACTTCCTGGATGGAGCCGCCCTCACCGCCGGGCCCGTGGCCCTGCGCGGAGCTGTGTCCAATAAAGTTCTTGGATGTGA	GTCACGTGGGCGCGGTCTCAGCTCTCGGCTGGGGTTCGTCACTGGGCGCGGGATTTGGCCGCCGCGGGGCTCCGGAGCCGCTCGCTCCCGACACGGCTCACGATGCGCGGCGAGCAGGGCGCGGCGGGGGCCCGCGTGCTCCAGTTCACTAACTGCCGGATCCTGCGCGGAGGGAAACTGCTCAGGTGGGCGCGGGCCGG	NA	intra-chromosomal
NDUFB6	PLCXD1	9	32570959	-	X	302595	+	E	M	GTTTTGTAAAATAGTCATGGCATTGTTACATCATTGATGCCTTTTGTTCTGCCATAAATATAAAAAATGGGATATGTTTATTTTGTGTATGTGTTTTTCCCCCCAGGTCCATGGGGTATACAAAAAGAGTATCTTTGTTTTCACTCATGTACTTGTACCTGTCTGGATTATTCATTATTACATGAAGTATCATGTTTCTG	GGAGTTTCGCTCTCGTTGCCGAGGCTGGAGTGTAGTAGTGTGATCCTGGCTCACTGCAACCTCCACCTCCCGGGTTCCAGCAAATTCTCCTGCCTCAGCCTCCCAAGTAGCTGGGATTGCAGGCGCCCGCCACCACGCCCGGATAATTTTTGTGTGTTTAGCAGAGACGGGGTTTCACCATGTTGGCCAGGCTGGTCTCG	NA	inter-chromosomal
SLC12A6	ZNF585B	15	34241233	-	19	37190298	-	E	M	CATGTGTGATTTTTAGATTCAGAAAAAAACTTTATTTTTTAAAATTATACTTACTATAGTTTAAATTTGTCTCTGCTCTTTTCTTTTTCTCACAGAGCTGAGAAAGAATGGGGTGATGGTATCCGTGGGCTGTCCCTCAGTGCAGCCCGGTTTGCTTTGCTTCGATTGGAGGAAGGACCTCCACACACTAAAAACTGGAG	ACTCCAGCCTGGGGAACAGAGCAAGACTGTCTCAAAAAAAAAATGAAGTAAATTAAAAACAACAAAACCCATGTTCCGTAATCCCATATATAGTCACTCCACCGTGCAAAGCTGACTATGCACATTGAACAGGAATGTGCCCTTACAGGGATCAGTGTCCTTCAGGGATGTGGCTATCGATTTCAGCAGAGAGGAATGGC	NA	inter-chromosomal
KDM6B	DBNDD2	17	7840023	+	20	45408459	+	E	E	CTCCTTAATGAGGGGGGCAGGGAGCCCAGGAAAATTCTCCATCCTGGAAGACCCCCACCTCTAACTGACTTTTTTCTTTTAGGTTCCCCCCAGGGCAACATGCCAGCCCCGTAGCACTGCCCACCCCACCCACTGTGGTCTGTTGTACCCCACTGCTGGGGTGGTGGTTCCAATGAGACAGGGCACACCAAACTCCATCT	GGAGCTGACATGGACCCAAATCCTCGGGCCGCCCTGGAGCGCCAGCAGCTCCGCCTTCGGGAGCGGCAAAAATTCTTCGAGGACATTTTACAGCCAGAGACAGAGTTTGTCTTTCCTCTGTCCCATCTGCATCTCGAGTCGCAGAGACGTAAGTCCCAAGTCCTGAGAAGAGGGACTGGGGTAGGGTAGGGAGGATGTCC	NA	inter-chromosomal
AIDA	OR2W3	1	222712207	-	1	247895587	+	E	E	TAATGTCGGGGCCAGGCCGGGGGAGGATGGCGCCCTAGAACCCGGCCTTGCTGGGGTAGGGGCGGGAGGGGACGGGGTGGGGACCGGCCATGTCGGAGGTGACCCGGAGTCTGCTGCAGCGCTGGGGCGCCAGTTTTAGGAGAGGCGCCGACTTCGACTCTTGGGGCCAGCTGGTGGAGGCGATAGACGAGTATCAGATG	ATGGATGGAACCAATGGCAGCACCCAAACCCATTTCATCCTACTGGGATTCTCTGACCGACCCCATCTGGAGAGGATCCTCTTTGTGGTCATCCTGATCGCGTACCTCCTGACCCTCGTAGGCAACACCACCATCATCCTGGTGTCCCGGCTGGACCCCCACCTCCACACCCCCATGTACTTCTTCCTCGCCCACCTTTC	NA	intra-chromosomal
LUC7L3	SEMA4C	17	50744814	+	2	96863061	-	E	M	CTCAGATGTTCTTAAAATAACTGATTTATCATTTTAGACAATTGAAAGCTTTGCTGCACAAGAAAAACAAATGGAAGTTTGTGAAGTATGTGGAGCCTTTTTAATAGTAGGAGATGCCCAGTCCCGGGTAGATGACCATTTGATGGGAAAACAACACATGGGCTATGCCAAAATTAAAGCTACTGTAGAAGAATTAAAAG	AAGGTTTTTTGTTTTTGTTTTTGTTTTCTTTGAGATGGAGTCTCACTCTGTCGCCCAGGCTGGAGTGCGGTGGCATGATCTCTGCTCACTGCAACCTCCACCTCCCGGGTTCAAGCAATTCTGCCTCGGCCTCCCAAGTAACTGGGACTACAGGCACGTGCCACCATGCCCAGCTAATTTTTTTTTTTTTTTTTTTTTTT	NA	inter-chromosomal
SUN2	GTPBP1	22	38739724	-	22	38733400	+	E	M	CTGGATCAGTCAGTTCCTTGCCCGAGGTGGAGGGGGCCGCGTGGGGCTCCTTCAGAGAGAGGAGATGCAAGCTCAGCTGCGAGAGCTGGAGAGCAAGATCCTCACCCATGTGGCAGAGATGCAGGGCAAGTCGGCCAGGGAAGCCGCGGCCTCCCTGAGCCTGACGCTGCAGAAAGAAGGTGTGATTGGAGTGACAGAGG	GGGTGGGGTTGGATCTGTGTAGTTGCCAGGCCCACACCTGCCAGCAGGGGGCTGACTGGATCCATGCTTTACTGTGTTTAATGGGGGTAACAGGGGTCCCTACAGCCCTCCCAGCTAAACATTTGGAACAAAACACCAGCCCTTTTGTAGTGGATGCAGAATAAAATTGTTAATCCAATCACCTCCAATGGCAAGGCCTG	NA	intra-chromosomal
SEC14L3	RIOK3	22	30449138	-	18	23479317	+	M	E	AGCATATGCCTTAGTATTGGTGACCCTCTGGAGTTCAGGATTTTCATTTCTTTTTGTTTGTTTTGTTTTCTCATAACCACCTCAATTTTACAGATGTGGAAAGTGAGTCTGGGAAGTCTTGCTGTCATCTGCCCGTGATTATATGCAGCCATGAGCTACAGAACTCACACTCAAACTCGCAAGTGATGGCATACCAAATG	TTTTTCCAGAAAGGAGGAGTCAAGGAAGCCCTTAGTGAACGAGAACTCTTCAATGCTGTTTCAGGCTTAAACATCACAGCAGATAATGAAGCTGATTTTTTAGCTGAGGTATGTGATAAACAGCTGTTTTTCACCTTGCTGGTCATGCAGAACTGCATAGAGGAGATAACTGAAACCCAGAGCTAGTTTTATCCTCCCTT	in-frame	inter-chromosomal
COIL	SPATA5	17	56946473	-	4	123028186	+	M	E	TCTCTATATGTGGATTTATTTCTAAATTTTTCAACTGAGATAAAATTCACATAACATAAAATTCAACATTTTAACCATTTTAAAGTCTACAATTCAGTGGTTTTTAGTATATTCACAGTGTTTTACATGTTGATTTTGACTTGGACTTTTATTTTTGAAAGGAAGGAAGAATATTAAGCCACAATCCAGAGACCCAGCAA	GTATCCTGGTCAGATATAGGAGGACTGGAAAGTATCAAACTGAAGTTGGAACAGGCTGTGGAATGGCCCTTAAAACATCCAGAGTCTTTCATTCGAATGGGTATTCAGCCACCTAAAGGAGTTCTTCTCTATGGGCCACCTGGGTGCTCTAAAACAATGATAGCAAAGGCTTTGGCCAATGAGAGTGGACTGAATTTTCT	in-frame	inter-chromosomal
RFWD2	KIAA0040	1	176027572	-	1	175177684	-	E	E	TAAGCCAACTTTCCCAAGTTACAGAAGCATTTACTAATGTATTACTTGTTTCTCTTTTTGTTTTTATTGTCCTTTGCCCTTAGTGAAGCTGTGGTCTACCAATCTAGACAACTCAGTGGCAAGCATTGAGGCAAAGGCTAATGTGTGCTGTGTTAAATTCAGCCCCTCTTCCAGATACCATTTGGCTTTCGGCTGTGCAG	ATTGTTCCCCATTTTGGAGATGAAGAAACTGAGACTCAAAGCAGCTGAGTGACCTTCCCAAGGACACACACTGAGTGAGTTGTAACTTCTTCTCATTCCTCAATCTATTAGCTTCCTCTGCACTCAAACTACCCTTTAGCCAAGAATTTGGCTCCTAGGGCAAGTTATGAGAATGTAAATAAGTAAAATCAGGTAAAAGT	NA	intra-chromosomal
NFATC1	CTDP1	18	79411501	+	18	79695225	+	E	E	CCGCCCTCAGTGGCGCTCAAGGTGGAGCCCGTCGGGGAGGACCTGGGCAGCCCCCCGCCCCCGGCCGACTTCGCGCCCGAAGACTACTCCTCTTTCCAGCACATCAGGAAGGGCGGCTTCTGCGACCAGTACCTGGCGGTGCCGCAGCACCCCTACCAGTGGGCGAAGCCCAAGCCCCTGTCCCCTACGTCCTACATGAG	AGCGGTTCTGGTGAGGTTGGAAGGATGCAGCCACCCGGTTGTCATGAAAGGCCTGTGTGCTGAATGTGGCCAAGACCTCACCCAGTAAGTATCCGGAAGAGTGAGATCGCTGCCTGCTGGGGCTCGAGGTGGTGGCCTCCGGGGAGTCCGAGAAGCTGTGCTGGGAACACAGTGAGGCCCTTGGTTTCCCAGCGGCAGAT	in-frame	intra-chromosomal
NEDD9	CDKAL1	6	11305992	-	6	21230848	+	E	E	CTTACCAACCTTTCCATCTCTATCTCCTGTTTTCAGATTCAGTAAGCTGTGAGGTCCGTAATGTCAGACACTGGCAAACATCATATGTTCTTCAAGTAGAGTTATGAAAACGAAGAAACTGGTCAGAAGAGTAAAACGCCGGAATTGTCCTTTCCAACATCCAGAGCTGCATCATTCCTTGGGGCAAAATGTGGACAAGG	GACTTCAGAAATGGGCTTGGGAACCAGCTGAGTTCAGGATCCCACACCTCTGCTGCATCTCAGTGTGACTCAGCGAGTTCCAGAATGGTGCTGCCCATGCCAAGGCTACATCAAGACTGTGCGCTGAGGATGTCCGTGGGCTTGGCTCTGCTGGGTCTTCTTTTTGCTTTTTTTGTCAAGGTCTATAATTAGAATACAAC	in-frame	intra-chromosomal
NPRL3	LYPLA2	16	138150	-	1	23792657	+	E	E	CTCCGTCCTCCTCAGGCCCCCTCCGCCTCCGGCTCCGTCCTCCTCTGGCCCCCTCCGCCCCCGGCCCCGGCCCCACGGCGGGATGCGGGACAACACCAGCCCCATCAGCGTGATTCTGGTGAGCTCGGGGAGCAGGGGCAATAAGCTGCTGTTCAGGTACCCCTTCCAGAGAAGCCAGGAGCACCCGGCGTCCCAGACAA	GCCCCCGCCGTGGAGCCGTGTGGTGTATGTGTGGTAACACCATGTCTGTGCCCCTGCTCACCGATGCTGCCACCGTGTCTGGAGCTGAGCGGGAAACGGCCGCGGTAAGGGTCCCCTTTCACCCACGGCCAGACACTGTGGGAGCAGCTGGAGGACCGGCTGGAGGGGGTGTGGGAAAATGGAGGTGGCAGTGATGAGCA	NA	inter-chromosomal
GK5	YARS	3	142185061	-	1	32782539	-	M	E	TTTGTATTTTTGGTAGACATAGGATTTTGCTGTGTTCCCCTGGCTGATCTCGAACTCCTAGACTGGGGCCTTCTGCCACCTTTGCCTCCCAAAGTGCTGGGACTACAGGCATGAGTCACTGTGCCAAGCCTGTTTTTGATTTTTAAGAGTCCTTTCACATTGCCTTTGATTTCCTGTGGCAGCTTAAGCAGGAGGTAGAG	GTTGTACATCCTGGAGACCTGAAGAATTCTGTTGAAGTCGCACTGAACAAGTTGCTGGATCCAATCCGGGAAAAGTTTAATACCCCTGCCCTGAAAAAACTGGCCAGCGCTGCCTACCCAGATCCCTCAAAGCAGAGTAAGGCCAGCTGGAGAGGGGCCGACATCATCAGGAGAGAGAGCTTGTCAATGAGCCTTGGAAA	NA	inter-chromosomal
SASH3	ZNF839	X	129780154	+	14	102325983	+	E	E	AAGCTGCCACTGCAGCAGTCAGAGTGGCAGCTGAAGGCTCGGTTCATGCCGTGCCCCCGGGCAGTTCTGGTGAGGCTAAGCAAGAGGCCTCTGCATCTTGACACCTAGGAGAGCAGGGACGGAGTCTCCCAGGGTGGAGGACCATGCTGCGCCGCAAGCCCTCCAATGCCAGTGAGAAGGAGCCCACTCAGAAGAAAAAG	AGCAACTAGAAGCCATTTGTGTCAAGGTAACGTCTGGAGAAACAAAAGGTCAGGAAAGGCCAATGCTCCTACCGACCACAATCCAGCCCCAAACTGCAAGAAAGAGCCAGCTGCCCCGGGGGAATTCCTGCCTGGTGGGGCTCCATATCGCCAGCCCTCAGCTGCTCAGGGTACAGCCGCTTGTGAGAACCGAGCCACAG	NA	inter-chromosomal
RPL30	PLIN4	8	98044943	-	19	4504023	-	E	M	TTGAGGCGGTTGCAGGCGAGGCCCTTAGGTCCGTATTTAATGTTTGCTTTGTAGAAAAAGTCGCTGGAGTCGATCAACTCTAGGCTCCAACTCGTTATGAAAAGTGGGAAGTACGTCCTGGGGTACAAGCAGACTCTGAAGATGATCAGACAAGGCAAAGCGAAATTGGTCATTCTCGCTAACAACTGCCCAGCTTTGAG	GCAGTGCTGTGGCATCCCAGGCTCCGGGCAGCTCCGTTCTCATGCTGAAAGTGGGTCTCCGGCCTTAGCACACACACCTTGAGGGTCTTAAGAACCACATTCCCTCATAGTAGAAAGTACTAGAAAAAGCGACACTGCCATCATCATCCCAAGGCAGGCTGCTACTGCCTTTGCTGACCCCCGGGGTGGCCTCACGGTGG	NA	inter-chromosomal
GCA	PPP2R3B	2	162344274	+	X	347694	-	E	E	GCAGGGCGGGGCTGGCCTGCGGAAGGGGGCGGGTTCGGAGGAGTGAACTGTGCGGTTAGTGCGCCTTTCAGCCTCACCTGCAGCTGCGCCTCCTTGCACCTGCGCCTGTGCTTTTTCTCCCAGCACTGCGGACGCGACTCGAGGGTGACGCTCGCTCCGCTCGTCCCGCTCGTCATGGCCTACCCGGGATACGGAGGAGG	GGCCTGCGGCTGCCCCCTCTACTGGAAGGGGCCGCTCTTCTATGGCGCCGGCGGGGAGCGCACGGGCTCCGTGTCCGTCCACAAGTTCGTCGCCATGTGGAGAAAGTGAGTCCTGGGCTGGGCAGGGGGCTGTGTCGGGAGGGCGGAGGCGTCCCCGGGTCCCCGTGGTGCCAGGACGGGTGCCCCCTGAGGCTGCCGCA	NA	inter-chromosomal
STIM2	SLC3A1	4	26861675	+	2	44314920	+	E	M	GCCAGGGCGCGATGCGGAGCCCTGCCTGCTGCTTCGTCGCGGTCCCCTGCACTCCGGACGTCTTTCCTTTTCACCCCGACACCCCGCCCTCGCCGAGCCTCTCGACGGCACTGATTCCCCTCCCTTCAGTCGGGCTCTCCGATCTTCCAAGCTGAGCAATGCGGTGGTTTCTCTTTCGTGCTGCAGAAGTGCCAGCAGGG	TGATTTTTTTTTTTTTTTTTTTTTTTTTTGAGATGGAGTTTTGCTTTTGTTGCCCGGGCTAGAGTGCAATGGTGTGGTCTTGGCTCACCGCAACCTCCATCTCCTGGGTTCAAGCGATTCTCCTACCTTGGCCTCCCAAGTATCTGGGATTACAGGTGCCCGCCAGGCGCCTGCCACCATGTATGGCTAATTTTTGTATT	NA	inter-chromosomal
FITM2	WHAMM	20	44310976	-	15	82813103	+	E	E	GGAGGACGGTGGCTGACGAGATCCGGCATGGAGCATCTGGAGCGCTGCGAGTGGTTGTTGCGGGGGACGCTGGTGCGGGCGGCCGTGCGGCGCTACCTGCCCTGGGCCCTGGTGGCCTCCATGCTGGCGGGCTCCCTCCTCAAGGAGTTGTCCCCGTTGCCCGAGAGCTACCTCAGCAACAAGCGCAACGTCCTCAACGT	GTTATTCAAGGACACGGAAAAGCCAACACCATGGTAGCATTAATGAACGTTTACCAAGAGGAAGATGAAGCATACCAGGAATTGGTTACCGTGGCAACCATGTTCTTCCAGTACTTATTGCAGCCATTTAGGGCTATGCGAGAAGTTGCAACTTTATGTAAGCTTGATATTTTGGTATGTTTTTTTAAAATTTTTACTTT	out-of-frame	inter-chromosomal
PKD2L2	ZP3	5	137936427	+	7	76428684	+	E	M	TATCTTCCCAAAGCATTTCGCACTAGTAACTTGCTGTCTATACATGAAAGTTTATTACTGACTCATTCTCTACTTCCTTCGAAATTTTCTAGACTTTTTTTATATGCTGTGGAGCTGGAGAAGGAATTACACTACATCAATTTGAAGCTAAATCAAGTGGTGAGAAAGGTTTCAGCTCTATAGTATTGAGACAAGTGGAG	TTTGTTTGTTTTTGTTTTTGAGAGTTTTGCTCTTGTTGCCCAGGCTAGAATGCAATGGCACGATCTCCGCTCACTGCAACCTCTGCCTCCCGGGTTCAAGCGATTCTTCTGCCTCAGTCTCCCGAGTAGCTGGGATTACAGGCACGTGCCACCACACTCAGCTAATTTTTTTTTTTTAAGTAGAGATGGGGTTTCACCAT	NA	inter-chromosomal
ARHGAP6	TAB3	X	11254549	-	X	30831576	-	E	E	TAACTCTTGATTTTTTTTTTTTTTTTTTTTTTGGCCTACAGGGTGATTTCACCTGGAACAGCATGTCAGGCCGCAGTGTACGGCTGAGGTCAGTCCCCATCCAGAGTCTCTCAGAGCTGGAGAGGGCCCGGCTGCAGGAAGTGGCTTTTTATCAGTTGCAACAGGACTGTGACCTGAGCTGTCAGATCACCATTCCCAAA	GAGCATCGAACTGGCTCCACACAAAGTCCTCGGACACAACCTCGAGATGAAGACTACGAAGGGGCTCCATGGAATTGTGATAGCTGCACCTTTCTTAACCACCCAGCACTAAATCGCTGTGAGCAGTGCGAGATGCCACGGTACACCTGAATTCAGAAAAGTCTGCGCCAGGTTGAAAGTGAAACTTTGAGCACTACCAG	NA	intra-chromosomal
THADA	ARRDC5	2	43333157	-	19	4902866	-	E	E	CACATGAGCCTCATGCAGATTTGAATGATGAGAGAAATGAAGTTGGTATATTTTAAACCCAAGCATGCTGACATATGTTCACTTCCCTTTCAGACGTCTCAGGAATGTCTAAGGTCATGATATCTCCGGATGAGATCCTGTTTGTGTTTTTTAAATACAAAAGGAAACATTATCGTATTTCAACCCAAGCCAGTGGGACA	TGGGGGACAGAGAGGAATGTCTCTCTACCCCCCAACCCCCCATGTCTGTGGTGAAGTCGATCGAATTAGTGCTGCCCGAGGATAGAATCTACCTGGCTGGCTCCAGCATAAAAGGGCAGGTGATCTTAACCCTGAACAGCACCCTGGTGGACCCCATAGTGAAGGTGGAGCTCGTGGGAAGGGGTTACGTCGAATGGAGT	NA	inter-chromosomal
ZNF740	ITGB7	12	53195141	+	12	53196370	-	E	M	ACAAATGCCAGCCCTTCTGTTTGTTATCTTTGTGACCTTGGACAAGTCACTTAGCCTCCTTGTGTGGGTTTCCTCATCTGTAAAATAGGGATGGTAACAGTTATGAAGCAAGGCTTTTGGCAGGGTTAAATGAAGTAGCAAACAGTATGTACACCTAGGATGGTGGGCGCATGAAATAAAAGCTCAGTGATTGAAACTTT	CAGCCTTCTTTAGGGGGCTGGAGAGAGCAGGGAGAAGCAAGGTACTGGAGGCAAGGGGATGGACAAGCTGACTCAGAGTGAGGCTGGCCACATTCTTGGCTCACAGAGCTGGCTGGGGTGGCTCAAGGGCCATGCCCAGGTGCATAGCCTACCACCCCCACTGTAACTCAGGAGCAGATTGGCTGGAGAAATGTGTCCCG	NA	intra-chromosomal
SFSWAP	DDX5	12	131711447	+	17	64504842	-	E	E	GGCCGCGCCAAACCCGAGAGGAAAAGCGGCGCGAAGGAGGAGGCCGGGCCAGGCGGTGCCGGCGGTGGGGGCAGCCGAGTGGAGCTCTTGGTTTTCGGCTATGCCTGCAAGCTGTTCCGGGACGACGAGCGGGCCCTGGCTCAGGAACAGGGACAGCACCTCATCCCCTGGATGGGGGACCACAAGATCCTCATCGACAG	GTTTGGTGCACCTCGATTTGGAGGAAGTAGGGCAGGGCCCTTATCTGGAAAGAAGTTTGGAAACCCTGGGGAGAAATTAGTTAAAAAGAAGTGGAATCTTGATGAGCTGCCTAAATTTGAGAAGAATTTTTATCAAGAGCACCCTGATTTGGCTAGGCGCACAGCAGTGAGTAAATTCATGTGGCTTCATCAGGCTGTAA	in-frame	inter-chromosomal
JARID2	ING2	6	15246583	+	4	183510281	+	E	E	AATCTGGCTTTGGGGGAAGAGGAAGAAAAGTCGGATTACAAGATCAACCACCACCAACAACAATAAAAACCACCAGGATATTTTTTTGCAAATTTCTGACGGCTTTAAATTCATGAAGCAATTGTCCCCTTTTGCAATCAGCATTTGGATCTCAGAATGAGCAAGGAAAGACCCAAGAGGAATATCATTCAGAAGAAATA	GAAACGTTAAAGGAAATTGATGATGTCTACGAAAAATATAAGAAAGAAGATGATTTAAACCAGAAGAAACGTCTACAGCAGCTTCTCCAGAGAGCACTAATTAATAGTCAAGAATTGGGAGATGAAAAAATACAGATTGTTACACAAATGCTCGAATTGGTGGAAAATCGGGCAAGACAAATGGAGTTACACTCACAGTG	NA	inter-chromosomal
TEPP	USB1	16	57985941	+	16	58002479	+	E	E	CTGACAACTCCACCCTTGCGGAGTGGAGGCGTTCGCATTGGGTGAAGGCGCCCTGGAACCCTTCAGGAGGGATGGCGGGGAGAGGGGGTGGCTCCCGAGGTCGAGTGAGGCGCCCAGAGAGGGTCGCCCCTTCCCATCTCGTGCTCACCCGCCCCGTTCTTTCCCAGGAACACTTTCCGAAGCTTCGGCTCCAGCTACAG	TGGCCAGAGCCCCCTTCCCAGGCAGAGATTTCCAGTACCTGACAGTGTGCTGAACATGTTCCCGGGCACCGAGGAGGGGCCTGAAGATGACAGCACAAAACACGGGGGACGGGTGCGCACCTTCCCCCACGAGCGAGGCAACTGGGCCACCCACGTCTATGTACCATGTGAGTGATGTGTGAAAGGCAAGTTGCCAAGAC	in-frame	read-through
WDR92	TLK1	2	68130363	-	2	171082852	-	M	E	GGGAATCATTTCATTTGGTTTAAAAGAGTTTGCCTTGGAAAAACTGAATTAACCTTCATAAATACATTTTGAGAGATTTCAGTGTGAGTAATTTTCTGGACATAATATTATTGTATAAAATATCAAAATGGTGGGCCAGGCGTGGTAGCTCACGCCTGTAATTCCAGCACTTTGGGAGGCTGAGGCGGGTGAATCACGAG	GCCTCAACAAATAACGAAAGCTCTAATCACAGTTTTGGAAGCTTGGGATCTTTAAGTGACAAAGAATCAGAGGTAAGTAATTTCATTTTAAATATGGTGCTATTAAAGTAAAAGCTGGAATCACCGTTTTAATTAGTATTTTGTTTCTTCATCAGTTCTTTTGCTAAAGGTTAATGCTTTTAAAGTTTCTTATAGGAATG	NA	intra-chromosomal
SP100	CEP76	2	230417665	+	18	12692308	-	E	M	TTATATATTTCTTTTTGGGTTTTTACATCTAAACAAATATTTATCTTGTCTCTAAACCTTAAAAATGTAATTATTGAGGCAAAGGGTCCAGTTATTTACTTGGTCCTGCCAAATTGTCTTTCTAGGAGGCTGAATGAATGTATTTCACCAGTAGCAAATGAGATGAACCATCTTCCTGCACACAGCCACGATTTGCAAAG	AGTCTCACTCTATCGCCCAGGGTGGAGCACGGTGGCATGAACTCGGCTCACTGCAACCTCTGCCTCCCGGGTTCAAGCAATTCTCCTGCCTCAGCCTCCCGAGTAGCTGGGATTACAGGCATGTACCACCATCCCCAGCTAGTTTTTGTATTTTTAGTTGAGATGGGGTTTCACCATGTTGGCCAGGCTGGTCTCGAACC	NA	inter-chromosomal
CSF2RA	TMEM192	X	1295456	+	4	165074388	-	E	M	CATCCTACCTGTCTTGTAGATTCGGGGTTTGTGGAGGGAGACCTGCCTGCCACTCCGCAGGGACTCCTTCCCATTCGGTGCCCACACCAGGGGAGACACTGTGTGAACCATCTACAGTGTTTTAGAAATGGAAACAGTGAGCCTTGTGTTGTGTTTTGTTTTGTTTCTAGAATACCCAGCCTGGCACGGAAAACCTACTG	AAACTTTGAATATGTGACAATCACAAATTTGAGATCTCAAAACATTCTCTAGGTTTCCTAAGGAAAATTGTTTCATTCGCAAACCAGGGAAGCCTATCTCTAATTCTTCTCCCTTCCTCTCTATCCAGTCTCACCTTTCACTCTACTACTCTACTGAAACTGTTCTTGGCAAGGTCACCAATAGCTTCCTTCCACATTGC	NA	inter-chromosomal
CYTH4	PLEKHF1	22	37303404	+	19	29674526	+	E	M	GCAGGGAGAGTGGCCAGGGCCAGAACTGTGACCGCTGTCCCCTCCGCAGACACCTGCTACGTGTTGTCCTTCTCCATCATCATGCTCAACACCAGCCTCCACAATCCCAACGTCCGGGACAGGCCGCCTTTTGAGCGCTTTGTGTCCATGAACCGCGGCATCAACAATGGTAGCGACCTGCCCGAGGACCAGCTGCGGGT	GCAGCCAGCCCACCTGGCCCGGCCCATCTGCGGAGCGTCCAGTGGAGATGACGATGACTCCGACGAGGACAAGGAGGGCAGCAGGGACGGCGACTGGCCCAGCAGCGTGGAGTTCTACGCCTCGGGGGTGGCCTGGTCTGCCTTCCACAGCTGACCCCCGGCCTGCAGAACATCTGTCCCCAAGCCAGCTCCACTGCCCA	NA	inter-chromosomal
ESR2	STAT5B	14	64084232	-	17	42218005	-	E	M	ACCTAGGGTTGAAGACAGGTGAAAGGGGATTGACTGCAAAGAGGCAGGAGGAAACGTCTTGGGAGATGGAGATGTTCCTTATATTGATGGCGGTGGTGGTTACACAACTGCACTTTTATCAAAACTTACCTAACTGCTACTTAAAATAGGTGTATTAATATTTTTACTGTATGTAAATTATACCTCAATAAATTTGATTT	GGCCTGGTGTGGTGGCTCACACCTGTAATCCAAGCACTTTAAGAGGCCGAGGTGGGCAGATCACCTGAGGTCAGGAGTTCAAGACCAGCCTGGCCAACATGGTGAAACCCTGTCTCTACTAAAAATACAAAAAATTAGCCGGGCGTGGTGGCAGGCACCTGTAATCCCAGCCACTAGAGAGCCTGAGGCAGGAGAATCCC	NA	inter-chromosomal
FBXL13	SRPK2	7	102963533	-	7	105146658	-	E	E	TTGTTTTTGTTGCAATTGTTTTTGGGGACTTTCTCATTTCTTAATGCATTTTGTTTATTCTTTTTAGATTGATTTTTCCTCAGTGAAAAATGTGATTCCAGATAAATATATAGTGTCTACTTTGCAAAGGTGGCGTTTAAATGTGCTGCGTTTGAATTTTCGTGGTTGTCTTCTCCGACCCAAAACTTTCAGATCTGTCA	GTCCTTCAAGGGTTAGATTACTTACACAGTAAGTGCAAGATCATTCATACTGACATAAAGCCGGAAAATATCTTGATGTGTGTGGATGATGCATATGTGAGAAGAATGGCAGCTGAGGCCACTGAGTGGCAGAAAGCAGGTGCTCCTCCTCCTTCAGGGTCTGCAGGTGAGGGAGCTGAGCCAGCTTCATTTCAGTGTGG	out-of-frame	intra-chromosomal
SSH2	CIITA	17	29648144	-	16	10925510	+	E	M	AAACATGGATCTAAATGCCTTGTGCACTGCAAAATGGGGGTGAGTCGCTCAGCCTCCACCGTGATTGCCTATGCAATGAAGGAATATGGCTGGAATCTGGACCGAGCCTATGACTATGTGAAAGAAAGACGAACGGTAACCAAGCCCAACCCAAGCTTCATGAGACAACTGGAAGAGTATCAGGGGATCTTGCTGGCAAG	ATGTTGCCCAGGCAGGTCTTGAACTCCTGGCCTCAAGTGATTCTCCTGCCTCAGCCTCCCAAAGTGCTGGGATTACAGGTGTGAACCACCACACCCAGCCCACTTCTGCCATATTCTGTTGGCCAGTGTGACAAGGATTGCTACTGTCCTACCCACCCTCCTTTCACCACATGTGCACATGCACGTGTGTGCACGTACAC	NA	inter-chromosomal
RPS3A	MCTP2	4	151104652	+	15	94483026	+	E	M	TTTTTTTTTTGCCTTTTAGTGGGAAAGCTCATGGAGCTTCATGGTGAAGGCAGTAGTTCTGGAAAAGCCACTGGGGACGAGACAGGTGCTAAAGTTGAACGAGCTGATGGATATGAACCACCAGTCCAAGAATCTGTTTAAAGTTCAGACTTCAAATAGTGGCAAATAAAAAGTGCTATTTGTGATGGTTTGCTTCTGAA	CTCTGAATGGAGGTAACCCTTGAAAAATTCCACTGTGGAGAAGAAAGGAGAGAGAGAGGGCTGGAATTTGGAATGAAAGGAGATATTTGGGATTATTTTAGTAAGAAAACAGAGGTGTCATGACCTCAGTGTAACCCTATTAGCTGCAAAAAATTCTTCATGGGCTTGAGATGGAGTTAGCCATATTCATTATTGAAAAC	NA	inter-chromosomal
MAN2B2	MRFAP1L1	4	6578498	+	4	6708643	-	E	E	AGGGCGTGTGTGGCGCTGTAGGTGTGTTCCCCACAGACCCAGCCATGCTCAGGAGCCGTAACTGGCTTTTTTCTCTCTGCCTGCCCATGTCAAGGTCCGCCAGCTCCTGGAGGAAGGACGCCTGGAATTTGTCATCGGAGGCCAGGTCATGCATGACGAGGCTGTGACGCACCTTGATGACCAGATCCTGCAGCTCACAG	GTTCACAGCTGAGGACTGTAGTCAACTGGTAAGGATGAACTGACACCTTGAGGAAACTGAAACAGCTTGTCATTTTCTCTGTTTTGTTTTTGTATGTTTTTTACCCCGATGTAACAGTCTCCCTTATGGTCAGTGATTGATGACCTCGATATGGATTTAGATTATCAAATGTGTTTGGTTTTGGAAATATAACTTTTGTC	NA	intra-chromosomal
ENOSF1	TAF8	18	670324	-	6	42078614	+	E	M	AGCTGAGGGAGACTATCCATCGGTGCAAGGTTTCTGCAGGTGTCCATTTACGGCTGAAGCAATGCTCTTCCATCAGAGCTGAAGGGATCTGGGCTACCTCGTGGCACCAGATTACAAATACAGCAGGAATAATTCTGTTTGCCACAGGAAACTGGTGCTTCTGGTACACCCTCCTATATTAAAAGTCTCTATTACATGGC	CACCTGTCCTCCCGTCGGCATTTGACGAAAGCTCCCTGAAGCGGGGCAGCACTCTCCTCCTGAGAGATTTACCATTTATTGCCCCTGTGAGGAATGTGTGCTTGGGAACTGCCAAGTCTTACCCCTTCTGGAAGAAGAGGTTTTCTCTGACAAGAGCCTAGAGCGTCGGCTCTATTATGCTGGGACTTGACAGAGGAGCC	NA	inter-chromosomal
IL3RA	FEM1A	X	1382689	+	19	4795900	+	E	M	GTCTGCCTCAATCTCCCTGGCCGGGCCAGGCGCCTGCACAGACTGGCTGCTGGACCTGCGCACGCAGCCCAGGAATGGACATTCCTAACGGGTGGTGGGCATGGGAGATGCCTGTGTAATTTCGTCCGAAGCTGCCAGGAAGAAGAACAGAACTTTGTGTGTTTATTTCATGATAAAGTGATTTTTTTTTTTTTAACCCA	TGGCCAGGCTGGTCTCAAACTCCTGAACTCAAGCGATCCTCCCACCTCAGCCTCCCAAAGTGCTGGAATTACAAGCATGAACCACTGCACCTGGCCTCTATGTTACATACTGGGGCTTTGTGTAAAATTTCATTTGAAAAACAGTATGTTGCTCTTTGAAAAAAAGCCTGGGCAACATAGTGAGAGCCTGTCTTTACAAA	NA	inter-chromosomal
CNOT7	ZDHHC2	8	17224964	-	8	17224401	+	E	M	GTTTGCAAGACCCCAAGGGGACTTAATATTTTACATCTTACTAGCCATGTCATAGGTTTTAAGTGCTTTTAATGGGGAACTGTTTCACTCATGCCATATACCTGTTTTGTTTTTCTAAAAAATTAATACTGTAAGTTGTGAGCAGGTGTCTTGTATCACTGCGAAACCCATGCATAATAAAAACTTGTTCTTGAGCTATA	TTATTTTAAGCCCTGGTTTATGGCTAGTTCCCTTTTGCTCAGGAAAAATAGTACTACTTTATGGTTTATGAAAACCTATGATTTATGTTGCATCTTCCGGGGAAGGTTTAACAGTACAAGGAGCTGAATCCTACCTGAAATTATTAATGCTTAATATATTGCTTCTGTTTGATTGATAAAGGTGCTTAATCAATTGAAAA	NA	intra-chromosomal
IPO11	KIAA1671	5	62443083	+	22	25196454	+	E	M	AAAACAAAACAAAGATCTGTCCATACTTTATTGTGGGTACATTAATTATACTTTTTACTTATTCCATGCTAATTCTAATATTATGTTTTTTATTTATAGAATATTTTCACCAACCACACTTTGGATATAAATGTAAGGTGGCTTGCTGTACTGTATTTTAAACATGGAATTGATCGCTACTGGAGACGTGTAGCACCTCA	AGACACGGTCTTGCTCTGTTGGCCAGGCTGGAATGCAGTGGCACAATCATAGCTCACTCCAGCCTCCAACTCCTGGGCTCAAGCAATCCTCTCATCTCCACCTCCAGAGTAGCCTAGATGACAGGCGCACATCACCACGCCCAGCTGATCTTTTAAATCTGTTTTGTAGAAACAGGATCTCACTATATTGCCCAAGCTGG	NA	inter-chromosomal
NFIX	DNHD1	19	13095729	+	11	6508880	+	M	E	GAGTCGGGCCCCAGGTCGCCCCCGCCCCCAGCCCTGCATGCAGGTGCCCTCGCTCCGCCCCATCAGTTCCTGCCCCTGCCCCTCATGCAGACTGCCCTGCTGGGGCCGGGCCGGAGGGTGGAGCAGAAAGGGGACCCCGGAGCCGAGCGAGGAGGACCAGGCAGCCGCCGCTGCCGCGCTAAGCCACCACCTGCGCTTAG	GCCTTACAGCCTGATGGTGGTGCCACCCGACAAGGTGAATCCCGAGCACTACATCTTCTCTCCCTTTGGGATCTTGCATGTACATCCTGTGGAAGGTAGCGAGACGATGACACTGGGTACCTGGCACCATCACTGTGTTCTCTGGCAGCAGCTCCAGTTCATTCCATTCTTTAAGTATTGCCTCTTACGCAAGTCCTTTA	NA	inter-chromosomal
MRPS21	ZNF587	1	150294448	+	19	57853779	+	E	M	AAATCCTAAATAAGCCGCGCGGTGTAGTTTGTATTATGTTGCGTTTCTCTTTCTGCTTTCCTCGCCCTTTCTCCATCATCCTTTAGGCTCTACAGAGTGAAGGTTTAAATCCAAGGTCATGGCAAAACATCTGAAGTTCATCGCCAGGACTGTGATGGTACAGGAAGGGAACGTGGAAAGCGCATACAGGACCCTAAACA	GAGTTTCGCTCTTGTTGCCCAAGCTGGAGTGCAATGGTGCCATCTCGGCTCACTGCAACCTCCACCTCCTGGGTTCAAGCAATTCTCCTGCCTCAGCCTCCCAAGTAGCTAGTATTACAGGCACCTGCCACCACAGCAGGCTAATTTTTGTATTTTCGGTAGAGACAGGGTTTCACCATGCTGACCAGGCTAGTCTTGAA	NA	inter-chromosomal
TNFRSF1B	PNRC1	1	12194617	+	6	89083752	+	E	E	CAGGTGGAGTTGGGTGGGGGCTTCTGTGGACCTTGTCTGGTAGGCGATTGGTCCCCACAGGGCTGGGCCTCTCTGCTGGTTCTATGGGGCCCCATACTGCCCTCCTACTTAGGACAGATGTGCCTGAGGAAGTCAATCTCTTACTTGTCCCCTCTCCTCTTTATAGAGAAGCCCTTGTGCCTGCAGAGAGAAGCCAAGGT	GGTTTTAAAATCAAAGATGGGAAAATCGGAGAAAATTGCCCTTCCCCATGGCCAGCTTGTTCATGGTATACACTTGTATGAGCAACCAAAGATAAACAGACAGAAAAGCAAATATAACTTGCCACTAACCAAGATCACCTCTGCAAAAAGAAATGAAAACAACTTTTGGCAGGATTCTGTTTCATCTGACAGAATTCAGA	NA	inter-chromosomal
TIMM23B	AGAP6	10	49973142	+	10	50001996	+	E	E	TACTTGATATCAATCTCTTGTTCATTTCTTGATAATATGTTTGGTTATTTTTGTTTTCATTGCTTTTAGTGTCAGAGATGGCTTTGGATTCCCCGTTCTGTGTGCTGCTGTCTGGCTCCTGAACCCAGCTGTAGAGGTGTGTGTCAATCCCAACTGGTGAAGTACTGAGAAGAAGCTACACAAAAGGCAGCAAAGTATTA	GTATCTGCTGTGCGTTTCAGTCAACAATACAGCTTGTGTTCGACAATATTCCTTGATGACAGCACAGCCATCCAGCATTATCTTACAATGACAATAATATCGTGAGTACAACTATGCTGCCGAGGGACAGATTCCTTTATTCTAAAATTATTTCAGTCATTTGGTTGTCCTTTTCAGCAATCAGTTTAAGAAATTGGAGT	NA	intra-chromosomal
FGFR1OP2	MLANA	12	26938710	+	9	5908985	+	E	M	TCTACCCCGCCGGTGATGGCGTTGAACGCCACTGGCTTCCCGGCCTTCCGTCCGCTGCCTCCGTCCGATTCTGCGTCTGCTTGCTGAGGAGGCGGATTAGGGGGGCGCGGAGTCTCTTCCCTTGAGTGCATAGGTCCCGGTTGGTAGAGGGTTTGAGTCCGCATCGCCACAGCTGAAGGCTGCGAGGGACTAAGAGCAGA	TTTTCTGAGAGACAGAATTCAAGTGGGTATTCTGGGGCCATCCAATTTCTCTTTACTTGAAATTTGGCTAATAACAAACTAGTCAGGTTTTCGAACCTTGACCGACATGAACTGTACACAGAATTGTTCCAGTACTATGGAGTGCTCACAAAGGATACTTTTACAGGTTAAGACAAAGGGTTGACTGGCCTATTTATCTG	NA	inter-chromosomal
SETX	XRCC2	9	132286422	-	7	152648546	-	E	M	AATAAGCTGGGTAAATACATTTTTCATTGGTGAAATACAGGCTCTTTTAAAATTAGAGGTAGTCCATTGGAAGGCATTTAAAAATGCTTAGTTTAGTTTTAATTGTGACATTTGAATTTTTTTCCAGAGGCAAGAATTAGATGAAAACATTTCCAAAGTTTCTAAGGAAAGGCAGGAACTTGCTTCTAAAATTAAAGAGG	TGGCACAATCATGGCTCACTGCAGCCTTGAACTCCTGGCCTCAAGGGATCCTCCTATGTGTGCCTCCTAGAGTGCAGGGATTACAGGCGTGAGCCACTGCTCGTGGCCAAAAGTTTTCTTTTTTTTTTTTTTTCTTTTTGAAACAGTCTTACTCTGTCTCCCAGGCTGCTGGAGTGCAGTGGCACAATCTCGGCCCGCTG	NA	inter-chromosomal
HIST1H1C	HIST2H3A	6	26055787	-	1	149853099	+	E	M	AGAAGAGCGCTAAGAAAACACCGAAGAAAGCGAAGAAGCCGGCCGCGGCCACTGTAACCAAGAAAGTGGCTAAGAGCCCAAAGAAGGCCAAGGTTGCGAAGCCCAAGAAAGCTGCCAAAAGTGCTGCTAAGGCTGTGAAGCCCAAGGCCGCTAAGCCCAAGGTTGTCAAGCCTAAGAAGGCGGCGCCCAAGAAGAAATAG	CCAAAAGGCTCTTTTCAGAGCCACCCACATCAGCACTTGGAAGAAGCTGTACCGCTTGCCCTCCGTGCTCCTCCGGCATTAGAGCGGGGAAGGCACTTCCGCTTAGGCTCCCAACAAAACGGGGTCGGGTCCCCCTGCTGCGGTGCCGTCTTGAGCTTTGCCGACTTCGGCCAATTGGCCTATCCGCACTGGCCGGGCTG	NA	inter-chromosomal
ZNF561-AS1	LINC01002	19	9626860	+	19	203985	-	E	E	ACATTGGTGTACAAATATCTCTGAGTCCCTGCTCTGAACAGTTTTGGATATGCCAAAGTGGAATATCTGGATCACATGGTAATTCTGTTTAATCGTTCTTTTTTTTTCTTTTTTTTGAGACAGGGTCTCACTCTATTGTCTAGGCTCGAATGCAGTGACGTGATCATGGATCACTGCAGTCCTCAACTTACTGGGCTCAG	ATCCTCCCACCTCAACCTCCCACGTGGCTGAGACTACAGGTGCTTGCCACTATGCCCAACTAACATTTGGAATTTTCGTATACGTGGATTCTAGAGGGGTGACAGCGAAACGTGAGTAAGCATGGATTTTGGTATATGCAGAGATGGGGGGCTGGAACTAATTCTGTATACTGAGGGATGACGACTGTGTATGTTTTTAC	NA	intra-chromosomal
SLC15A3	GMPR	11	60943708	-	6	16238580	+	M	E	GGGATTACAGGCATAAGCCACCAAGCCCAGCCTTGACTGTTGTTTTATCTGCTGCCTCTGGGGTCTCACAGAGACCGTCAATGTGCCCGCGTGCTGGCCGACGAGAGGTCTCCCCAGCCAGGGGCTTCCCCGCAAGAGGACATCGCCAACTTCCAGGTGCTGGTGAAGATCTTGCCCGTCATGGTGACCCTGGTGCCCTA	CCGGCCCACGCCAGCTCCCGGCCGCGGCACAGCAGCCCCGGCGCTCCCCGCGCCGCCCCGCGCAGGCGCCCCCGCCCCGCCGTCGCCGCCGCCGCAGCCAGGAGCCGCTGCACCATGCCCCGCATAGATGCGGACCTCAAGCTCGACTTCAAGGATGTCCTGCTCCGACCTAAGCGGAGCAGCCTCAAGAGCCGAGCCGA	NA	inter-chromosomal
GZF1	SLC12A2	20	23373063	+	5	128168136	+	E	M	GCAGCCTTTCGTTTTACCAAATTCTTTGCTGTCGTTTGGAAAAAATGGGCCATGTGGTGGAGACCTTTATTTAAGGTGATTTTTACAGAAATGTGATTTTGCTGTAGGTGATTATCCAAACAAGTAAATTTGAGTGTATAATTTAATTTTTAACCTGTTAAATAAACCTTGTCCCTCCAAGGAGTTCATTTTTGGGAAAC	TGGCTTCTCATTTAAGTTTGTAAACTTTTTCCTATCCCTCCAGCTGTTGCTGAGCAGAGTTCCCAAATGTCAGACCCATCACCTCCTAAACTATGTCATTATAATGTGCTGAGGAAGAGTGTTTTATCGCTGTTTAGGCTTGTTCCCCTTCCAAACAAATTTTGCAGTTAATCATTTGGTTCATTCATTAAGTTATTTAC	NA	inter-chromosomal
PRKAR1A	TMEM120B	17	68515815	+	12	121782000	+	E	M	AGTTGTTACATTTAATAACTGGAATGTTACTAATTTGTATTTTTTGGAAGAAAAGGAATCTGACTAAATAAAAAGTCTAAAACAATTTCAAATAAGAAATACAGTTAAGGCATTTGTAGTAATTTAAAAATTCTTAATTAGTAGAATTTATCAGAAAAATGAACCTGTATGCTAACTGTACTTGGCTAATAAAGGGTTTC	AAACAATTCTTTGTAACTTTTTGTATTGACAGTTTCAAACTTACAGTAAAATTGCAACACGAGTATGAAGAGCTCTCTGACTGTGATTCACCACCTGTTTGCATTGGCCCCTCTGACTTTATCTGGAGACAGACACTTCTGTTTCTCCCTGTCAGGGCACGGTAACTGTAGACATCTGCCTCTTCACCCCTTAGCTCAGC	NA	inter-chromosomal
ZNF529	SLC35G1	19	36580266	-	10	93954009	+	M	E	ACATATCACTCAGGTGTTTGTGGTGACGCTGCTGTAAATAAACCTACTGTGCTTCCAGTTGTATAAAAGTATAGCACATGCAATTATGTATAGTACGTAATAGGTGATAATAATAAGTGATTACATTACTAGTTTATGTAATTTATTGTACTATTTGTATTATTATTTTAGACTGTACTCCTTCTACTTATTAAAAAAAA	AACTGTAAAATAGCCTCAGGCAGGTCCTTCAGGAGGTATGGACAAGAAGGCATTGCTATCACAGGAGACGACAGCTCCATGCATGTTCCTGTCCCTGAAGGCCTTCCAGTCAGTCAAGATGTGGAGGCGGAAGACAGTGATATAAATGATCCTGACCCTGGTAGGCTAATGTGTGTATTTGTGTCTTAGTTTTTAAGAAA	NA	inter-chromosomal
PRIM2	VPS13B	6	57507453	+	8	99170038	+	E	E	AAAAGAGAAATAGAACCTTATATTTTTAAGTATTGCCTCCCTATCTGCCCTTCAGCTCGTTTTACATTTAGTATTCAAATATGTTCGGTGTTCGGCCTTTGCTGTTTTTACTAATTTTCTTCCCTGCTTTTAGTTAACAGCCAGGTCCTTGCCTGCTGTGCAGTCTGATGAAAGACTTCAGCCTCTGCTCAATCACCTCA	GATATTTGGTTTCCAGGCAGGACTGACGTCTTTGGATTGCAGTGGATCTTACTGCTTACCTGTACCAGTTATTCCCTCTTTCAGCACTGCTCTTTATGGGAAACTTCTGAAACTCCCCACATGCTGGTAAGTCTTACATGTTAAAATGTGATTTATGTTAATTTCCATTTATTAGGAGGGAAAAAACCCCCAAATGTATC	NA	inter-chromosomal
PPP3CA	RFWD2	4	101346739	-	1	176184692	-	E	E	CAGAGCCTAGACCTCCAGCCGAGCGGTTTGCAGCGCGGCGGCGGCGGCGGCGGCGGCGGCGTTGAGTGTCTGGCCCGCCGGTCCGGTCGGGGTGTGCAGTCGGACGGACGAGCAGCGCGTCGCTGTCCTCCGGCAGCTGGAGATGTCCGAGCCCAAGGCAATTGATCCCAAGTTGTCGACGACCGACAGGGTGGTGAAAG	CCCCATCTGCTTTGATATGATTGAAGAAGCATACATGACAAAATGTGGCCACAGCTTTTGGTAAGACAATTCTATTGAGTAAAATAATCTTTTAACATTTTAAAACTTATCTGTAAATGTAGCCAATGAGAAGTTACGTGTTTTAAACCAACTTTGATTATGTTACAGTCATATTTTTTTTCTTGACATGTCTTTGTAGA	out-of-frame	inter-chromosomal
MBOAT2	PTPRS	2	8908621	-	19	5159098	-	E	M	TTTAATTTCTGAACCATATCATTTAGCTAATAAATTACTTTAAAATGTACTCTTTAACAAAATGAGTCTTATTTTCATTAATGTAGCTTATTTTTGTTTTGCAGTTACTGCTTTGTGTTTGCTCTGGGATACCTCACAGTGTGCCAAGTTACTCGAGTCTATATCTTTGACTATGGACAATATTCTGCTGATTTTTCAGG	GGCCATCAAGCTACAGATGATCTTACAAATGGAACCCCAAATGAGCTCAACTAACAACTTCTACTGAGGACCCCTGGACCAACCTGCTGGCCCTTTCACTGGCCTAAAGAGTTCCCCTCTGGAGGACACCACAACTGCAGGGCCCCTTCTTCGCCCCTATCCAGCAGGAAGTAGCTAGAGCGGTCATCGCCCAATTCCCA	NA	inter-chromosomal
TMEM230	TTC28-AS1	20	5068483	-	22	27986294	+	E	M	CCCCACCCGAATCTCACTTTGAATTGTAATCCCTGTAATTCCCATGTATCAAAGGAGGTACTAGGTGGAGGTAATTGGATCATGGGGTGGTTTCCCCCAAGCTGTTCTTGTGATAGTGAGTGACTCTCATGAGATCTGATGGTTTTATAAGCATCTGGCATTTCCCCTGCTTGCACTCACTCTGTCCTGGTGCGCTGTGA	CTGCTTCTCCTTCGCCTTCCGCCATGATTGTAAGTTTCCTGAGGCCTCCCTAGCAATGCAGAACTGTGAGTCAATTAAACTTCCTTTCTTTATAAATTACCCAGTCTCGAATGGTATCTTTATACCAATGTAAGAACAGACTAATACAGACAGGGACCACAAAGCAAGAATTTAGGGCCTGAAGAGTCTTCAGCATTGAA	NA	inter-chromosomal
CBR4	ST3GAL1	4	169001169	-	8	133459071	-	E	M	AGTGACTTGCCTAAGGTTACACAGCTAGTTTATGGAAGAACTGTTACTAAAAGCTTTGTCTTTTGATTTCCACCTAATGGGAGCTTAAAAATAATGTCCTACCAGGTATGGTAGCTCATGTGGGAGGCTGAGGCAGGAGTATTGTGAGGCCAGGAGTTCCAGATCAGCCTGAGCAACATAGCAAGATGCTGTCTGTACCG	AATAAAAGATTTAAAAAAATTAGCCAGGCACGGTGGCACACACTTGTAGCCCCAGCTACTAGGGAGGCTGAGGAGGGAGGATCTCTTGTGCCTAGGAGTTCGAGGCTGCAGTGGGCTGTGATCACACCACTGCACTCCAGCCTGGGCAACAGAGTGAGACCCTGTCTCTGAAAAAAAAAAAAAAAGAAAAGAAAAAAAAC	NA	inter-chromosomal
MASP2	TARDBP	1	11026523	-	1	11025912	+	E	M	CCAGTTTAATTCCAGCCTTACCCATTGACTCAAGGGGACATAAACCACGAGAGTGACAGTCATCTTTGCCCACCCAGTGTAATGTCACTGCTCAAATTACATTTCATTACCTTAAAAAGCCAGTCTCTTTTCATACTGGCTGTTGGCATTTCTGTAAACTGCCTGTCCATGCTCTTTGTTTTTAAACTTGTTCTTATTGA	TATTAGGGTTCTGTACTTAACTGTTGTGTGATGTGTGCTTTTGTTAGGCATCACTGTGCCCAAGTATTTCATGTTCATTGTAAAGAGGAAAAATACAGATTTCTCTATAATGTCACCACTTATTTCTAATGCCACTTTTCATCTTGTGGAAATGCCATGTTTTGATTCAGTCTTCTGAATTTGAACATTATTCAGGTTAT	NA	intra-chromosomal
PARP8	TRAPPC9	5	50666068	+	8	140311375	-	E	E	TGTCCTTAGGCAGAACAGAAAGTGAGAATCAGAGCAGTATCTCATTTCTGAACACCTGGATTGTAGCTTTCCCTTGACTGTCAAAGGAGGTGGTTTTAAAAATCAAGCCAAACAGGTTTCCATCTTTTAGGAAGACCCTGGAACGTGCCAGTTGATTCTGACCATTTCTCATGAACAGAAACACCTAGGAAGGGAGAACT	GAAAAGAAAGATGTGGCCCAAAGCCTAGAGAACTATACGTCCAAGTGTCCTGGGACCATGGAGCCCATCGCCCTCCCTGGCGGCCTCACCCTGCCACCGGTGCCCTTCACCAAGCTTCCCATCGTCAGGTGAGATGGGCACTGCAGAGCCGGAAAGGCAGCTGCCCTCTGGGACACCGTCCTCTAGTCTGATTGTGAATA	NA	inter-chromosomal
TIMM13	BTBD2	19	2426881	-	19	1997463	-	M	E	CCGAGCTGAGCCGTGCGCCCCTCCGCTCCCGCAGAAGTGCATCGCCATGTGCATGGACCGCTACATGGACGCCTGGAACACCGTGTCTCGCGCCTACAACTCGCGGCTGCAGCGGGAACGAGCCAACATGTGACCGGCGAGCGCGGGCCACCCCACCCTGTTCATTTCCATAAACGTGCTTTGAGAGGCGGGGTCCGCAT	GTTCGTGCTGGCCGTGGGCAGCGCCGTCTTTGATGCCATGTTCAACGGGGGAATGGCCACAACATCCACGGAGATTGAGCTGCCCGACGTGGAACCCGCTGCCTTCCTCGCACTGCTCAAGTAATGCTTCCGGATGCTTCCTGCTGGGGAGCTGGGCCTGGGGAGGGGGACCTCAGAGAACGTAGACCCTGTCTGACACC	NA	intra-chromosomal
GALNT10	MRPL22	5	154386430	+	5	154956371	+	E	E	GGGGGAATGGCATTATCGGGCCACATGAGAGCATGTGGCCAGGACATCTGCACCTTCACACCATGTTCTTCTTCTCTGACAGGTCTCCCGTGATGGCCGGTGGACTGTTCGCCGTGGATCGGAAGTGGTTCTGGGAACTCGGCGGGTATGACCCAGGCTTGGAGATCTGGGGAGGGGAGCAGTATGAAATCTCCTTCAAG	GAAATCTACCACTGTCGAAGACAAATAAAATATAGCAAAGACAAGATGTGGTATTTGGCAAAATTGGTAAGCTGCAATGACTATTACCATATAATTAATAATTTAGGAAAGAAGCTATGAGTTCCCCTCCCCACCCCTCACCCCAGGATTTGAAAAATAAAAAAGATTTGTGAGGAATGTGATATAATTGGTAGGTTGTC	in-frame	intra-chromosomal
COA7	CHD1L	1	52684451	-	1	147255820	+	E	M	TAAACTGTGGACTTTGAGTGATAATGATGTGTCAGTGTAGGTTCATCAATTACTGCAAATGTACCTCTTTGGTGGGAGATGTTGAAAATGGTGGAGACTATGCATGTGTGGGGACAACAACTATATGGGAAATCTCTGTACCCTCTCAATTTTGCTGTAAACCTAAAATTGCTCTAAAATATAAAGTCTATTAAAACCAC	CCAGGTCTTTCCTGTGTAACATATGCAGGCGACAAGGAGGAAAGAGCCTGCCTTCAGCAAGACCTGAAACAGGAGTCACGTTTTCATGTGCTACTGACTACCTATGAGGTATTCATTCGTTTCTCTATAGCGAGAACTCCTAACCTGTGACCTTAGAAGTTGTAGAGTCTGCTGAAATTATATTTAAGTTTTGTTGAGAG	NA	intra-chromosomal
CREB3L2	STAT1	7	138001604	-	2	191010004	-	E	E	AAGCACACGCGGAGAGAGAGGAACCTTGCCGGTCCGAGGCAGCTCTGCGCGTCCCCTCCTGCGCTTAGCATCCTCGGCCCAGCGCGGCCCGCACCGCCATGGAGGTGCTGGAGAGCGGGGAGCAGGGCGTGCTGCAGTGGGACCGCAAGCTGAGCGAGCTGTCAGAGCCCGGGGACGGCGAGGCCCTCATGTACCACACG	GATGTCTCAGTGGTACGAACTTCAGCAGCTTGACTCAAAATTCCTGGAGCAGGTTCACCAGCTTTATGATGACAGTTTTCCCATGGAAATCAGACAGTACCTGGCACAGTGGTTAGAAAAGCAAGACTGGTAAGGAAAATTCACTAGACAGAAGAAGAAGTTTACACCTTAAAAGTACTGGTTGATTAAGTGACTTGGGG	out-of-frame	inter-chromosomal
RANBP10	RASGRF2	16	67805428	-	5	81228110	+	E	M	GAGTTGTCATGGAGGAGTTGCAGAGAAAAATGAGGCTTCCATTTGCATTTCCTTCTGCTGAAATTTCTTACTTGCCCTCTCCTGTTAGGTCATGGCAAAAATCACAAAGATGCGGCCTCAGTGCGTGCCACCCACCCCATACCTGCTGCCTGTGGCATTTATTACTTTGAAGTGAAGATTGTCAGCAAAGGAAGAGATGG	GGGTCTCACCATGTTGCCCAGGCTGGTCTCGAACTCCTGGACTCAAGCAATCTTCCTGCCTCAGCCTCTCAAGCAGCTGGGACTGCAGGGGTGTGCCACTCACTAGCCTTTCGCATTTTTGTTTGAGAATTACACCACTTTCTGGAGTCTGCAGCCTTCCTGGAGCTGCAAGAGGGCAAGAGAGAGAGCTCCACCTCTGA	NA	inter-chromosomal
DDX10	NUMA1	11	108723462	+	11	72068613	-	E	M	AAGAAGAAATGGAAGAGAAACTGGCAAAAGCAAAAGGATCTCAAGCCCCATCTCTTCCTAACACCAGTGAGGCACAGAAGATCAAGGAAGTTCCTACACAGTTCTTGGACAGAGATGAGGAGGAAGAAGATGCTGATTTCTTGAAGGTGAAGCGGCATAATGTGTTTGGATTGGACCTTAAAGACGAGAAAACATTACAG	GGTCTCTCTCTGTCACCCAGACTGGAGTGCAATGGCGGGATCTCAGCTCACTGCAACCTCCACCTCTCGGGTTCAAGCGATTCTCCTGCCTCAGCCTCCCTAGTAGCTATGATTACAGGCATGTGCCACCATGCCCAGCTAATTTTTTGTATTTTTAGTAGAGACAGGGTTTCACCATGTTGGTCAGGCTGGTCTTGAAC	NA	intra-chromosomal
SNU13	AAK1	22	41673930	-	2	69482668	-	E	M	TGGAGTCCAAGGAAACAGCCTGTCTCTGGTGAATGGGACTTTCTTTGGTGGACACTTGGCACCAGCTCTGAGAGCCCTTCCCCTGTGTCCTGCCACCATGTGGGTCAGATGTACTCTCTGTCACATGAGGAGAGTGCTAGTTCATGTGTTCTCCATTCTTGTGAGCATCCTAATAAATCTGTTCCATTTTGATGACAGAA	GTGCCTGTTTCAAGAATGACAAGTACCTAGTTAACCAATCCCTGGGGAATAGCCCTGCCACCCCAGAAGCCAAGGCTATTTAATCTCACTTGTATCACTCCAAATGAAGTGTTTTCCTTGCTTTTCGGGGGTACAACGTCTATTTTTTGCCTTTCTTGATATCTGGAGATTTCTAGAGTGGATCTCTTATGAATGAGGAG	NA	inter-chromosomal
KIAA0232	TBC1D14	4	6782842	+	4	6923374	+	E	E	GCCAGTTGCCGGGTAACGGAGCGGAGCGGCTCCCGGCGCGCCGCCTCCCGCCCTCCGCGGAGTGGCGCTGGGGCCGCCGCCGCCGCTTTACGTAAGGCGCAGGCCAGGGCCGCCCGGCGCTCGGCAGCCGCCCGCAGCCCCTCGGAGCCAGAGGAGAGGCGCCCCCGCCGGCCGCCGCGCCGCCCGGCAGCCTCGGCAGG	TTCTCCTTGGACCAAGATGACTGATGGAAAACTCTCCACCTCTACAAATGGCGTAGCCTTCATGGGTATTCTGGATGGTCGACCAGGAAACCCCCTTCAGAACCTGCAACACGTCAATCTCAAGGCGCCCCGACTCCTCTCCGCGCCTGAGTACGGGCCCAAGCTGAAACTCAGGGCTTTAGAAGACCGGCACAGCCTCC	NA	read-through
SAMHD1	DNMT1	20	36930760	-	19	10144404	-	E	M	GGAAACATACTGAAGTTCTTGAGGACCAGAACTATCACTCCTCTTGCAAACAGAAAAGTGACTTTTTGTGTTTTTGCTCTGCAGGGTGGGGTATCTAGCAGGATGTCTAGTTCACGCACTGGGTGAAAAACAACCAGAGCTGCAGATAAGTGAACGAGATGTTCTCTGTGTTCAGATTGCTGGACTTTGTCATGATCTCG	ATGGAGTCTTGCTCTGTCACACAGGCTGGAGTGCAGTGGCACAATCTCAGCTCACTGCAACCTCTGCCTCCTGGGTTCAAGCAATTCTCCTGCCTCAGCCTCCCAAGTAGCTGGAATTATAGGCATGTACCACCACACCCGGCTAATTTTTGTATTTTTAGTAGAGACAGGGTTTTACCGTGTTGGCCAGGGTGGTCTCG	NA	inter-chromosomal
ZFP41	SNUPN	8	143251341	+	15	75621055	-	E	E	GGCGGCCTGACTTACCTGGATGGACTTGGGACAAAGGTTCCTCAGGACCTTGGACACCACCACCTGCTGAGCTTCCCGTCCCAGCCATGCAGTGGGGCCCCTGGGGTGCCCTCGGCAGCTTCGGTCCAGCCTGCATCTGCCCCTCGGCCTTCCGACGTGGGCGGTGGGCCCCAGCCCCACAGACCAGCCCAGCATTCAGG	GAAGATGGAAGAGTTGAGTCAGGCCCTGGCTAGTAGCTTTTCTGTGTCTCAAGATCTGAACAGCACAGCTGCCCCACACCCCCGCCTATCCCAGTACAAGTCCAAGTACAGTTCCTTGGAGCAGAGTGAGCGCCGCCGGAGGTTACTGGAACTGCAGAAATCGTAAGGAAGCTTTAACTCCTTGTCTTCTTTCTCTGGGC	NA	inter-chromosomal
TNFRSF10B	GSK3B	8	23043138	-	3	119947351	-	E	E	AGCTTGGGTGCCTGGGCTCAAGAGAATGTGAGTGGATCCTGGGAGGGGTGAGGTCTGGAAGCCACTCATGCCCATCCCTGCTTTGTCCCCACAGGTCTCAGCTGAGTCTGCTCTGATCACCCAACAAGACCTAGCTCCCCAGCAGAGAGCGGCCCCACAACAAAAGAGGTCCAGCCCCTCAGAGGGATTGTGTCCACCTG	AATCGAGAGCTCCAGATCATGAGAAAGCTAGATCACTGTAACATAGTCCGATTGCGTTATTTCTTCTACTCCAGTGGTGAGAAGGTAGGTTTGACACAAAGTGTGTACTGAATATTGTGATAAATTTGTTATTTTTCTAGAAATTAATCTCCCCACCGCTCATAGACAGTTTTGCTAATGGAATGGAAAAATTCCGAAAC	out-of-frame	inter-chromosomal
DHX35	PPP1R16B	20	38994880	+	20	38902668	+	E	E	TCTGTAAGCTCCCTTACCTCCTCCTCAGGCAAAAAAGAAAAAAAAAGACACTGAATTTTTGAAATACATTTCAGATATCAAATGATCTCATCCATAAGTGTTGCACTATTATCATTATTTCCAAATGTCTTCTTTTTTAGATTCAGAAAAAGCGAGGGGATCTTCGATTGATTGTAGCTTCAGCCACTCTGGATGCAGAC	GCATCACCCAAGAGAAAATCAACGAGATGCGGGTGGCTCCTGAGCAGCAGATGATTGCGGACATCCACTGCATGATCGCAGCGGGCCAGGACCTGGACTGGATAGATGCCCAGGGTGCCACACTGGTGAGGAGATGGGCCAGTACCAAAACCAAGACCAGCTAGGTCCGAAGTGGGCCAGCACCTGGTGGGGACCAACCC	out-of-frame	intra-chromosomal
MCF2L	FAM153A	13	113024758	+	5	177780504	-	E	E	GTGCTGATGAAAACGGGCCGACATCTGTGGAACCCCCGGGGGCATGGAGCCCTCGGCTAAGGGTCTGCCTCTGGTCTCTCCCCAGGTGGGCGGGGGCAGGACGGAAGCCCGGTTATCACCTTCCCTGACTACCCGGCCTTCAGCGAGATTCCGGACAAGGAGTTCCAGAATGTCATGACCTACCTCACCAGCATCCCCAG	AATTCGACACCAAATTTTGGAACTTAAAAAGAAGATTCTTAAAACTTACAATCCAGGTAAGACTTCTGATAGTGAATTTCTCATTTCTCATGGTGGTCCTACTCTTGGTTTAAAAAAATTAAGATGTAAGATTAAGGTAGTTTTGAAGGAAAAGAAAAGTTTAAAAAGATGTGTAAATTGCATGTATATATACATATATA	NA	inter-chromosomal
GSPT1	NPIPB3	16	11875761	-	16	21415085	-	E	E	TCTGATTTTCTCATACTCTTTTCTTGGTTAGGCCTTAATCTGCTTGGTAGACAAAAAATCAGGAGAAAAAAGTAAGACCCGACCCCGTTTTGTCAAACAAGATCAAGTATGCATTGCTCGCTTAAGGACAGCAGGAACCATCTGCCTTGAGACCTTTAAAGACTTCCCTCAGATGGGTCGTTTCACCTTAAGAGATGAGG	GTTATCAATACTCTGGCTGACCATCATCATCGTGGGACTGACTTTGGTGGAAGTCCTTGGTTACATGTCATTATTGCGTTTCCGACAAGTTATAAAGTTGTCATTACCCTCTGGATAGTTTACCTTTGGGTGAGTATACTAACTTTCTGTAGAGGTATACTTGTAATCACAAATAAGAATAAATTATATAAAACAATTCA	in-frame	intra-chromosomal
RFX1	DCAF15	19	13961539	-	19	13961284	+	E	M	GGAAATCTGACCTATTGTATAAAAATCACTATTTTGTGTGCTCCGCGTGCTATAGCTTTTGGGGCGGCCCTGCCCAGTCCCCGTGCCCACGGGGCTCCCTCTCCCGGTGGTGAAAGTGTCCACACGTGTGGTAGTCTAGTGTGCCGAGCTGTTTTCTACCTTTTTGTAGTCTTTCTTAAAACAATAAATTCCGCTGTGAT	ATTTGCCCTTTTCTCGGCTACAGCTGTGGACGTTGCCCTCGGGGAGGTCGAATGGACCCCATTCCCCCTGCCCTGCCCGCCCCCAGCCTCCCCACCCAGGCCGGCAACCTGGCCATCCCCATTCCGTTCTTCTTCATGTAATAAATGTTTTAATTTCTGAACCTCATTGAGGTCCTGTCACTGCAGCTTGGGGCCCAGCT	NA	intra-chromosomal
NBAS	SKA2	2	15551493	-	17	59124423	-	E	M	TGACAAAAGGGTCATAATTGAGCCACAAAACCATGTCTGAGAGGAGATATGATTGAGCATTGTATATAGAGGCTGTCTAGTCCACAGTATCTGGTATTTTATGGTTCTATACAGTGTTACGATAAAACTTTTGCCTTGATTTTGCATGTTTTACAGGTCTGCAAAAGATGATTTTACATCCATTATTGGGAAATGTCAAG	GTCTCACTCTGTTGTCCAGACTGGAGTGCAGTGGCATGATCATGGCTCACTGCAGCTTTGACCTCCTGGGCTCAGGTGATCCTCCCACCTCAGTCTCCTGCGTAGGTGGAAATACAGGTGTGTGCCACCACACCTGGTTCTAATTTTTTGTATTTTAGTAAGGATGGGGTTTTGCCATGTTTACTAGGCTGGTCTTGCCT	out-of-frame	inter-chromosomal
GUK1	CGGBP1	1	228145624	+	3	88055245	-	E	M	GCCATGAATTCAGGAAGGCAGAGGCAGCTCAGCAGATGGGGACTAGAGGCCGCACTGCTATCCACAGCCTCTCTTCTCACCCCCAGGCATGTCGGGCCCCAGGCCTGTGGTGCTGAGCGGGCCTTCGGGAGCTGGGAAGAGCACCCTGCTGAAGAGGCTGCTCCAGGAGCACAGCGGCATCTTTGGCTTCAGCGTGTCCC	ATACCTGAAACCTGATGGTTATCTTTAAAATTAATGGTTTTTCTCCTGAAATGTTTGTGCATGGAAGAACTGCCCTGCTTTTTTACCCTGTTGCCATGTATGATTATTCCTTGTGAGATTACTTAATTACTTGGATTGAAGACTAGCCTATTGAAGCTGCTGCCAGGCAACACCACTTAACAGTAACTTAAAGGAATTAT	NA	inter-chromosomal
TC2N	OMA1	14	91866427	-	1	58539310	-	M	E	GGTCCTGAAGAATGAAGGGTACCAAGGTGGAAGGGGCGCAGGATTAAGAGTAGGGACGCCTGCAAAAGCTCTCGTGTTACCACCTCATCTTCCAACTTTCATGTGGGTGAAAACGTTCATCCTAAATAATTGCTTCTAATTCTGAAGTTTTGTGATTCCTTGAAATGTACTTTGGGGATGACAGCCAGCATTTCCATTTC	GTAGTCAAGTGAAAAAATGAGCTTCATCTGTGGATTGCAGTCTGCTGCTAGAAACCATGTTTTCTTCCGATTTAATTCACTGTCTAACTGGAGAAAATGTAACACATTAGCATCCACCTCACGGGGCTGTCATCAAGTACAAGTTAACCATATAGTAAATAAGTATCAGGGACTGGGAGTAAATCAGTGTGACAGGTGGA	NA	inter-chromosomal
TRIM58	OR2T8	1	247868065	+	1	247921040	+	E	M	AGGTATGTGTGCTTTCTGAATTGGTGAAGGGATTGGGAGAGGCAGAGGAGCTGGTGGAGAACCCTGCTGACTTCTGTGGTTTCTGTGCTCTTCCCAGAAGTAAGGCTGTCACAAGGCTGGAAGCAGAGAACATCCCCATGGAACTGAAGACAGCATGCTGCATCCCTGGGAGGAGGGAGCTCTTAAGGAAGTTCCAAGGT	CTTATTTCATTCTCCTAGGACTCTTTAACCACACCAGAGCCCACCAAGTCCTCTTCATGATGGTTCTGAGTATCGTTTTGACCTCCCTGTTTGGCAATTCCCTCATGATTCTCCTGATTCACTGGGACCACCGGCTCCACACGCCCATGTACTTCCTCCTGAGCCAACTTTCCCTCATGGACGTGATGCTGGTTTCCACC	NA	intra-chromosomal
FCRL1	SHQ1	1	157794403	-	3	72812750	-	E	M	CTGAAGGATAAATTTGTAAATCTAGTATTGCTAGATTATGCATATTAAATATTCTTGTTAAATAGTCTTCAATGTCTCTCAGGTAAGGCTGTATCAATTTATATCTTCACCAACAACGTCTGGGAAATCAGTTTGTGGGGTGTATTACTTAGTTTTCACATTGCTAATAAAGACATATCCAAGACTGGGTAATTTATAAA	GGTGTTGTGTTACCCACTCTATCGCCATTTCAAGCTGGTGATGAAGGCCTACAGGGACACTATAAAGATATTGCAACTGGGTAAGATATTACTGTACTTGCAAATTTGGGAGGGAAAAAGTTGTAAGTTTTTAGTCTGTGAAGATATAATAATGATTTTTGCTTTTTTACTGTATATAAATAAGTAATGAAAAATGAATC	NA	inter-chromosomal
ERGIC2	CCDC91	12	29366877	-	12	28391304	+	E	E	ATAGTTGGTGAGGTTTTTTTTTTTTTTTTGCTTGGTGAGTTTTCTGTTAGTTGGCTTAATTTGTTTATATTGGGGATGGTTTGCCTCCAAGCATAGAATGTAAAACTTCTAATTCTTTTTTCTATGCAGATGTTGGAGCGGATGTATTGGATTTAGCAGAAACAATGGTTGCATCTGCAGATGGTTTAGTTTATGAACCA	GCACTACTGCAGTCTTCAGTTAAGCAACAAGTAGAAGCTATTGAAAAACAGTACATTTCTGCAATTGAGAAACAGGCACACAAGTGTGAGGAGTTGCTAAATGCTCAGGTAATAAAAGTGCACATCCATTATATATTTATACTTTTCCCCTGACTCTCTCCCCTGAGAGCTCTATAACTGTTTATTCAGTTCTGTTCCAT	in-frame	intra-chromosomal
ARL6IP1	RPS15A	16	18801430	-	16	18789117	-	E	E	TGTCCAATGAGGAGCGAGCGTCGCGGGGGCCGTCGGGAAGGGCGGCCGACCCATATAAGCAGCCTGCGGGGCGTTCCCTCGGGTTGTGGTTGGTGTGCGGGTTTCGGTTGGAGGACTCGTTGGGGAGGTGGCCTGCGCTTGTAGAGACTGCATCCCCGAGACGATGGCGGAGGGAGATAATCGCAGCACCAACCTGCTGG	CACAATGGTGCGCATGAATGTCCTGGCAGATGCTCTCAAGAGTATCAACAATGCCGAAAAGAGAGGCAAACGCCAGGTGCTTATTAGGCCGTGCTCCAAAGTCATCGTCCGGTTTCTCACTGTGATGATGAAGCATGGTAAGTCTGCTGCCGCTGTGTTTTATGTTTTCATGTGAGACTCTCTAAGAAATCAGTCCTGTA	NA	intra-chromosomal
LRBA	ASCC2	4	150817124	-	22	29815269	-	E	M	AAATTCATGTAATTAATTCAAGAGATCAATTTGTATCTTTCAGTCTGTTTACTTTCTTTATTACAGAAGTGTCATTGTTGCAGCAAAAAAGTCAGCAGTCTCACCTTCCACCTTTAATACAAGCATACCTACCAATGCTGTCAGTGTGGTTTCCTCAGTAGATTCAGCCCAAGCCTCAGATATGGGAGGAGAATCACCAG	GCTAGAGTGCAGTGGCACAATCATAGCTCACTGCAGCCTTGAACTCCTGGGCTCAGTTGATCCTCCCACCTCAGCCTCTCAAGTAGCTGGGATTACAGGTACACACCATCTTGCCCAGCTAATTTAAAAAAAATTTTGTGGAGATGGGGGTCTCACCATGTTGCCCAGGCTGGTCTTGAACTTCCGGCCTCAAATGATCC	NA	inter-chromosomal
AFF4	RASGEF1B	5	132927121	-	4	81452510	-	E	M	AATTTTGGAGGAGCTGTCATGAAACCAGTATTTATAAATACAAATCTGGTTTTTAGCTGTATAATTTTTATCCTTGACCTGGTTGAAAACAAACTGTAATAATTACATTTCAGGAGATGACGCATTCATGGCCTCCCCCTCTAACGGCTATTCATACACCATGCAAAACAGAACCTTCCAAATTTCCTTTTCCAACTAAG	ATACATTTTTCCCTTATATTTTGATGCAGTTTTTTGCTAACAACCTGATTATACATTCCTCTGCCTCTTCCCCCAGTAAATTTTTCTAAAATTGCGGAATAGGCTGGGTGCGGTGGCTCATGCCTGTAATCCCAGCACTTTGGGAGGCTGAAGCAGGCAGATCACCTGAAGTCGGGAGTTCAAGACCAGCCTGACCACCA	NA	inter-chromosomal
FAM175A	HELQ	4	83467454	-	4	83453945	-	E	E	TCCTACAAAACCAGTAAAAAGACTCTTCTATTGGTCCTTGACAATGAATAAGTTTTTCACCTTATCATTAAAATGGTTTTGTGTATTTGCCTGAGGAAATGGTAATTTTTTACAGCTCTAAATTTTTTGAAGAAGATGGATCCTTAAAGGAGGTACATAAGATAAATGAAATGTATGCTTCATTACAAGAGGAATTAAAG	CCTAATGACAGTGAAGTGGACATGTTTGGTGACTATGATAGCTTTACTGAAAACTCCTTTATAGCTCAAGTTGACGACCTGGAACAAAAATATATGCAACTCCCTGAACATAAGAAACATGCTACAGACTTTGCCACTGAAAATCTTTGCTCGGAAAGTATCAAAAACAAACTCAGCATTACTACCATAGGCAACCTTAC	in-frame	read-through
VAMP7	F13A1	X	155889547	+	6	6224860	-	E	E	GCCTCGTTAGATACTATCTCCAGGTAGTATGTTGATAAATGATAGTAAGTTACCTTTGAAAGATTATGTCAAAGAAATATTCTAAATCTGTGTCTTTTTCCTTTTGATAGACTGAAGCCATGGCGATTCTTTTTGCTGTTGTTGCCAGGGGGACCACTATCCTTGCCAAACATGCTTGGTGTGGAGGAAACTTCCTGGAG	GTGAATGCCAAAGATGACGAAGGTGTCCTCGTTGGATCCTGGGACAATATCTATGCCTATGGCGTCCCCCCATCGGCCTGGACTGGAAGCGTTGACATTCTATTGGAATACCGGAGCTCTGAGAATCCAGTCCGGTATGGCCAATGCTGGGTTTTTGCTGGTGTCTTTAACACATGTAAGTATCCAACTGAGTAATTTCT	in-frame	inter-chromosomal
TTC21B	OSTF1	2	165911328	-	9	75117503	+	E	E	TAGCTCTGCTTGAATGCCATTCTCATTGCCTTGTTCCCTTAAATGGAATGAATTTTGTTTAGGCAATCACTTACTATGAAGCTGCTCTGAAAACTGGACAAAAGAATTATCTTTGCTATGACCTGGCTGAGCTCTTATTAAAATTGAAATGGTATGACAAAGCAGAAAAAGTTCTTCAGCATGCTCTGGCTCATGAACCT	GGGCAAGTTAAAGTCTTCAGAGCCCTGTATACGTTTGAACCCAGAACTGTAAGTGTTCAGTTTTTAACTTCTAAAATTGACAGAAAAACCTAAGATGATTTTATTTAGACATTTCCTCTGGTGTGAATGGTCTGCCTTTTCTTTGATAGACCTAGGTAATTCTCAGGAATGGATGTTGGGTCCAGAGCTGTGCAAGTTAA	NA	inter-chromosomal
JAZF1	OGDH	7	28180464	-	7	44681719	+	E	E	TCTCCTCACCCCACCCGGCCTCCCTCCCTCCCTCGCCCGCCCGGCGCTCGCAGAGCCGACACCAGGGGGGCTCTCGATGTAGCACCATGACAGGCATCGCCGCCGCCTCCTTCTTCTCCAATACCTGCCGATTCGGGGGCTGCGGACTCCACTTCCCCACCCTGGCCGACCTCATCGAGCACATCGAGGACAACCACATC	GGTCATGTCCATCCTGTTGCATGGGGATGCTGCATTTGCTGGCCAGGGCATTGTGTACGAGACCTTCCACCTCAGCGACCTGCCATCCTACACAACTCATGGCACCGTGCACGTGGTCGTCAACAACCAGGTACCTCACACCAGCCTGCGGCTTTGCTGCTCACATCAGTCTTACTTAGAATGACATCTCTGAGTCATTT	NA	intra-chromosomal
PYROXD1	ZNF121	12	21457086	+	19	9564219	-	E	M	AGAAGTAAACTCCATCTCAGATAACTACGTTCTTTGCTCATCCATGAGAAACAACAACTCATCTTTTCAAATTTTATCATGAGATTGCAGCAATGTAGTCTCATCTTCAGGATTCATTTCTAATTACAGTTCTTTTGTTATTTCCACCATATCTGCCTTTCTCCATTGAAATCTTGAATCCCTCAAAGTCATCCATGAAG	TTAATGTTGATATTTTGACCTCCTTCCATGAATCATAAATGTTGTTAATGGCATCTAGAATGGAGAATCCTTTCTGCAAGGTCTGCAACTTAATTTATCCAGATCCCTCAGAAGAAGCATTATTAGTGGCAGCTATAGCCTTATGAAATGTATTTCTTAAATAATAAGACTTGAAAGTCAGAATTATTCCAGAATCCATG	NA	inter-chromosomal
C6orf106	MLANA	6	34696446	-	9	5909279	+	E	M	TTGGTTGTGAAGAGGCGGGGAAGCGGGTGTCCGGTCCCCGCCATGGAGGGCATGGACGTAGACCTGGACCCGGAGCTGATGCAGAAGTTCAGCTGCCTGGGCACCACCGACAAGGACGTGCTCATCTCCGAGTTCCAGAGGCTGCTCGGCTTCCAGCTCAATCCTGCCGGTTGCGCCTTCTTCCTGGACATGACCAACTG	ATGGAGTTTCGCTTTTGTTGCCCAGGCTGGAGTGCAATGGCGCGATCTTGGCTCACCATAACCTCCGCCTCCCAGGTTCAAGCAATTCTCCTGCCTTAGCCTCCTGAGTAGCTGGGATTACAGGCGTGCGCCACTATGCCTGACTAATTTTGTAGTTTTAGTAGAGACGGGGTTTCTCCATGTTGGTCAGGCTGGTCTCA	NA	inter-chromosomal
LINC01578	HNRNPK	15	92892072	+	9	83978452	-	E	E	CATACATACATCTTTTGGTCTATTGGCAAATGACCCTTGCAAGATGTTGACATTTTGGGTATAAATCATGGTGCTTAATAATCTGTTTTCATTTTTTATGTATAAAATTAAATTCTTTTTGTCCTCTGCAGAAATATGAACCTCAAACTGAATCCTCTAAAGGCCCCATACAATGAAGTAGACATTGGTGGAAACATTTA	GCTACTGCAGCACTGGGGTGTCAGTTGTTGGTCCGACCCAGAACGCTTCAGTTCTGCTCTGCAAGGATATATAATAACTGGTACGTTCTAGAAGCAATGTCTTTTTTTTTTTTTTTTTTTTACAGCTTGCTTTCCAATAAGCCAAATGTACTAGCTGCTTTATTTTTCCACAGATTGGTGTGCCCGTTTAATAAAAGAAT	NA	inter-chromosomal
VPS29	ZNF274	12	110491097	-	19	58184039	+	E	M	AGACCAGCCTGGCCAACATGGTGAAACCCTGTCTGTACTAAAAATACAAAATTAGCCAGCATGGTGCTACATGCCTGTATTCCCAGCTACTCGGGAGGCTGAGGCAGTAGAATCACTTGAATCCTGGAGTTGGAGGTTGCAGTGAGCCGAGATCACACCATTGCACTCCAGCCTGGTCAACAAGAGCATAACTCCGTCTC	ACCTGGGAGGATGCGGATGGTGGTGAGATACCACCTTCCCTGAGATACCCCCATCCTCCAGAGCACCTCGGGGAGGGGGTAGAGATTGGTTGGGCATGAGAGATCCTGCGTGATGGTGGAACCGCAGGTTGCTTGGTTTTCCAAGGGTGTAGTTAGAATAGAGACCAGATTGTAGGGGCTTCTGAAGGCCAGGTTAAGGC	NA	inter-chromosomal
SFSWAP	LIMD2	12	131711447	+	17	63699348	-	E	E	GGCCGCGCCAAACCCGAGAGGAAAAGCGGCGCGAAGGAGGAGGCCGGGCCAGGCGGTGCCGGCGGTGGGGGCAGCCGAGTGGAGCTCTTGGTTTTCGGCTATGCCTGCAAGCTGTTCCGGGACGACGAGCGGGCCCTGGCTCAGGAACAGGGACAGCACCTCATCCCCTGGATGGGGGACCACAAGATCCTCATCGACAG	AACCCAGCGGGTGCCGCTTCTCCACCCGAGGCTTCCACCTCCAACGAGCCATGTTCCAGGCTGCAGGAGCCGCCCAGGCCACCCCCTCTCATGTAAGTGCCCGGCTGGGTGGGAGGGCCCCCCGGACAGGAGCCTGGCCTGGGGTGAAGGGGAGAGGCATCAGAGTTTGCCGGCCCCCTTTGTGCCCTGCGGCGCGCCCC	NA	inter-chromosomal
SFXN2	FUNDC1	10	102740738	+	X	44524275	-	M	E	GCCCCAAAAGAAACCCCATACCCATTGGCAGTCACTCCACATTCTCCCTACCTGCCAGCGCCTCACAATTCACTTCCTGTCTTTAGAGATTTGCGTATTCTGAACATTTCATGTAAGTGGAGTAATGCAGTATGTGGCCCTCTGTGTCTGGTTTCTTTCCTTAGGATAATGTTTTCAAGGTTCATCCATGTTGTAGCATA	GCAACAGAATTTATCAAGCAGAACATTGTGATATCCAGTGGATTTGTGGGAGGCTTTTTGCTCGGACTTGCATCTTAAGGACATGAATATTCTCCCATAACGGATTCAACTATGAGAAGAGAAGTGGCAGCAATAAGGCAGTCTCTCAAAAGTCATACTGCCAGAGTCTCTAGGGCAAGGAGAAACAACTAGCTGGACAA	NA	inter-chromosomal
ZDHHC21	CSNK1G3	9	14680033	-	5	123590410	+	E	E	CAGTTAGAATATTTAGTTGCTTATCGTTTTTTTCTTTGTGAGAAATCATTGTTTGTTAAACCATGAATAGGTTCTCATGGAGAACTGTTATTGAAGAGAGATCCATTTGGTGGGATATAATTAAAAAAAATGAATCAAAAGAAAATCTCTAAATGCAGATTCCAGAAAAATTACAGCACATCTCAGTGAATTTGCAAGTG	AAGAAATGGCAACATATCTTCGTTATGTAAGAAGGCTAGATTTTTTTGAAAAACCAGACTATGACTACTTAAGAAAGCTTTTTACTGACTTGTTTGATCGAAAAGGATATATGTTTGATTATGAATATGACTGGATTGGTAAACAGTTGGTGAGTATTCTATATAATAATATATTACTTACAGTATCTGTTGCCTTTTTA	NA	inter-chromosomal
SF3B1	NAMPT	2	197420232	-	7	106268600	-	M	E	GATGGTAATTCTTTCCCACTTTTCTATAAGTATTCAGAAATTTATTTGTATTAAGTTGTCTTTAGCCCTTTGATTTTTTTTGGCATGCTTCTGAATTTGCTTTTCTTTTTAAAAATCCCCCTTACTATAGATTTGTATAGATGTGGTTGAAGTCACAGATGCCATATTCTTCATCTTTATAATGCAAGTTTTCTTTCCAG	ACTGCTGGCATAGGAGCATCTGCTCACTTGGTTAACTTCAAAGGAACAGATACAGTAGCAGGACTTGCTCTAATTAAAAAATATTATGGAACGAAAGATCCTGTTCCAGGCTATTCTGTTCCAGCAGCAGAACACAGGTAAAAAATTCTGTTCATTTTTTAAAACTACTAATTTTTTCACTCTTGTATTTGTAACTCAGT	NA	inter-chromosomal
PIM3	CYHR1	22	49961811	+	8	144453460	-	E	E	CGGCGCCCTGGACGAGCCGCTGGCGCGCCGCTTCTTCGCGCAGGTGCTGGCCGCCGTGCGCCACTGCCACAGCTGCGGGGTCGTGCACCGCGACATTAAGGACGAAAATCTGCTTGTGGACCTGCGCTCCGGAGAGCTCAAGCTCATCGACTTCGGTTCGGGTGCGCTGCTCAAGGACACGGTCTACACCGACTTCGACG	TGTACTAATGGTCACTTGATGTGCGCTGGCTGTTTTATCCACCTACTAGCAGATGCCCGGCTGAAGGAGGAGCAGGCCACGTGCCCCAATTGTCGTTGTGAGATCAGTAAGAGCCTCTGCTGCCGGAACCTGGCCGTGGAGAAAGCCGTGAGCGAGCTGCCTTCAGAGTGTGGCTTCTGCCTGCGCCAGTTTCCCCGCTC	out-of-frame	inter-chromosomal
ENTPD5	MARK3	14	74011091	-	14	103491777	+	E	E	AGCTTGGTGATCTGGGTTCCAAAGCCTGAAAAGATTAGAAATGAAAATGTGGAAGAGATAACTGAGTCAAAAGTAGGCATACTGACAGCAGAGAAAAAGAGGAAACTGTTCTTATAATTATTCATGTCCATCTTACACAGGTTGAAAAAGTGATATAATAAAGGAACCAAGGAGAAAATTCAGAAGGAAAGAAAAAATTG	CACTATTCCTGATCAGAGAACTCCAGTTGCTTCAACACACAGTATCAGTAGTGCAGCCACCCCAGATCGAATCCGCTTCCCAAGAGGCACTGCCAGTCGTAGCACTTTCCACGGCCAGCCCCGGGAACGGCGAACCGCAACATATAATGGCCCTCCTGCCTCTCCCAGCCTGTCCCATGAAGCCACACCATTGTCCCAGA	NA	intra-chromosomal
FTH1	BEST1	11	61959718	-	11	61955808	+	E	M	ATCTCATCCACAGCCAACAGGGACACCTGGTCACCAGGGACAGAAGAAGTCCCACAGAAAGATCATCCCAGGCAGGACCTTGTATGTGCCTGATGACTTGGAGGAATCTCTCCCTCTCTCTGGACCTCAGTTTCCCTGCCTGTGAAATGGGGAGATGGGTGCCTGCCTGCAGCCTCAAAGATTGAGGTGAGAATCCTGTG	TCGTCGAAGGCAAGGACGAGCAAGGCCGGCTGCTGCGGCGCACGCTCATCCGCTACGCCAACCTGGGCAACGTGCTCATCCTGCGCAGCGTCAGCACCGCAGTCTACAAGCGCTTCCCCAGCGCCCAGCACCTGGTGCAAGCAGGTGGGCGGACCGGGAGCAACGGGGAGGCACCGGGCAGAGCCAGGGGCCGAGATGGG	NA	intra-chromosomal
ELL	AKAP8	19	18521921	-	19	15373340	-	E	E	CGGGGCGTGGCCGGCGTGGCGGCGCTGGAGCCGGGAAGGGGGCGCGGGGGAGAGATGGTCGCAAGATGGCGGCGCTGAAGGAGGATAGGAGCTACGGGCTGTCGTGCGGGCGGGTTAGCGACGGCAGCAAGGTGTCGGTGTTCCACGTGAAGCTCACCGACAGTGCCCTGAGGGCCTTCGAGAGCTACCGCGCCAGACAG	CTCCTTCCGCTTCCAGCCGTTCGAGTCCTATGACTCCAGGCCCTGCCTGCCGGAGCACAACCCCTACCGCCCCAGCTACAGCTACGACTATGAGTTCGACCTGGGGTCCGACCGCAATGGCAGCTTTGGGGGGCAGTACAGTGAATGCCGAGACCCAGCCCGGGAGCGGGGCTCCCTTGATGGCTTCATGCGGGGCCGGG	out-of-frame	intra-chromosomal
TANGO2	ZBTB18	22	20063442	+	1	244053788	+	E	E	CAGAGCCAGTTAGGCCACCAGGTGGGCTGGGGCTAGACCCGGCTGCGGGCGGGCCACAGAGGGACTAATGGCCACCACTTCTCTCCATCCTGCAGGCAGCTGCCAGACCCGGCCATCGAGGACCAGGGTGGGGAGTACGTGCAGCCCATGCTGAGCAAGTACGCGGCTGTGTGCGTGCGCTGCCCTGGCTACGGCACCAG	GTTATGAAGACAGTATGGAGTTTCCAGACCATAGTAGACATTTGCTACAGTGTCTGAGCGAGCAGAGACACCAGGGTTTTCTTTGTGACTGCACTGTTCTGGTGGGAGATGCCCAGTTCCGAGCGCACCGAGCTGTACTGGCTTCATGCAGCATGTATTTCCACCTCTTTTACAAGGACCAGCTGGACAAAAGAGACATT	out-of-frame	inter-chromosomal
RUFY2	ZNF850	10	68393764	-	19	36747169	-	E	M	GTGACTTCTTCATTTCATTTTCACTTCCATTACAAGCTTTACAAAGCAGATTATGGAAAATCACTTAGGAGAAGGAGGTTTTATTAATAGTATGAAGTGGGACCTTTGGTTATACCTGTAGTTACTGAGACCCATTTTAATAGTGGTTTTTTGGAATAAAAGAGATGAAAGCTTATTATTCACAAGTTTGCAAATACTGG	TGTTTGTTTGTTTTGTTTTGAGACAGAGTCTTGCTCTGTTGCCCAGGCTGGAGTGCAGTGGTGCTATCTTGGCTCACTGCAACCTCTGCCTCCTGGGTTCAAGTGATTCTCCTGCCTCTGCCTCCTGAGTAGCTCAGATTACAGGCATGCACCACCATGCTTGGCTAATTTTTGTATTTTTAGTAGAGACGGGGTTTCAC	NA	inter-chromosomal
LSP1	BRI3	11	1887576	+	7	98291111	+	E	E	TGTCCTCTGTGCATCTGGGAGGGCTTCCCAGAGGCGGAGGCAGCATCATCTCCTTTCTGCTGCTCTCACCTTCACTCTTGGTCTCCTTTCCCAACAGAGCACCCCATCTGGGAAGAGGTATAAGTTTGTGGCCACCGGGCATGGGAAGTATGAGAAGGTGCTTGTGGAAGGGGGCCCGGCTCCCTAGGCGTCCCATCTCG	GGTTGGGGTGCTGGAGGACTGCTTCACCTTCCTGGGCATCTTCCTGGCCATCATCCTCTTCCCCTTTGGGTTCATTTGCTGTTTTGCCTTGAGGAAGCGACGATGCCCCAACTGTGGAGCCACCTTCGCTTAAAGGGAACACCAGGCCCGGCTTTCCTACACCCAGCTCTCTTTTTCTAATGTAAATGTTGTGTACAATA	NA	inter-chromosomal
C20orf194	PARM1	20	3318289	-	4	75049866	+	E	M	TTAGGCAGTATTTGTGGTCTCATTCTTATGGACTTCTCTGAAAGTTTTGGGCTGGTAACTGATCTAACTGGTTTCTCATTCAATGCAGGCTTGTATGGCCGTCTATGACATTCCTGACTTACTGGGAGGCAATGGTTGTTTAGGATCTGTGGTTTTCTCTGAATCATTTTTGACTTCTCAGATCTTAGTTAAAGAAAAGG	CTTTTTTTTTTTTTTGGCAAATGAATGTACCATTTCAACTTTGATTTTAATAGTGCTAGTTGATATTGGTAATAATGCTAACCAAGAGATCAATGCCAGATTTTTCTCTTGGGGTAAGTTAGCTGAAGTCATTTAAAGATGGAAAGGTGGGAAAATTCTTTGATATTTGATGTCATTGTATCCACATTTGTTGTAAGACA	NA	inter-chromosomal
FAM212A	HDAC5	3	49805031	+	17	44093777	-	E	M	CTGGCCAGGGCTCGGCGGACAGCTATGGCAGGAAAGCGGCTGTCATGCCCACCTCGCCCAGAACCTGAACTGCCTGCGGATGTCTCACGCTTTGCAGCTCTCATGAGCTGTCGTAGCCGCCAGCCCATCATCTGCAATGATGTCAGCTACCTCTGACCCTGCCCTCCAGCCTGGGACAATAAAAGCCTTTTTTCTAGACT	GAGGCAGCCCCAGCCCTGTGGAGCTACGGGGGGCTCTGGTGGGCTCTGTGGACCCCACACTGCGGGAGCAGCAACTGCAGCAGGAGCTCCTGGCGCTCAAGCAGCAGCAGCAGCTGCAGAAGCAGCTCCTGTTCGCTGAGTTCCAGAAACAGCATGACCACCTGACAAGGCAGCATGAGGTCCAGCTGCAGAAGCACCTC	NA	inter-chromosomal
ITPKB	ELMO1	1	226735528	-	7	37315961	-	E	E	GAGGATGGGGCCTTGGAGGAGACGCAGGGAAGCCCTCGGGGCAACCTGCCCCTGAGGAAACTGTCCTCTTCCTCGGCCTCCTCCACGGGCTTCTCCTCATCCTACGAAGACTCAGAGGAGGACATCTCCAGTGACCCTGAGCGCACCCTGGACCCCAACTCAGCCTTCCTGCATACCCTGGACCAGCAGAAACCTAGAGT	GAAAAAACCACTGTCTGCAATAATAAAGGAAGTCTGTGATGGGTAAGTGTTACTCAGGATTTATCTAAGGCATTCTAGTTGATAAATTGACAAGCAAATAATATATTTCCAGTAGGATAGTAAAATATTATTCATAAGTCACCCACTGACTTGCTCAAAGTCAATAAGAATTACTGTGTAGGAATATCACACCCTTTTCC	NA	inter-chromosomal
VWA8	ULK4	13	41868346	-	3	41835971	-	E	E	TCTGTCAGATAGCCAATGTTAATGCTAAAATGAAAAGTAAATTGCATGATTTTCTTGTAATTTTACAGCGCTTTGAACTTCAAGATTCAGGAAGCTCTCTACTTCCTAAAGAGATTGTAAAAGTAGAGAAGATGATGGAAAACCATGTGTCCCAAGCTTCTGTGACCATCCGGATTGCAGATAAAGAGGTGACCATTAAG	GCAATTGTTCTCTTAACTGAATTAATTAGGGAAAACTTCAGGAACAGCAAATTAAAACAGTGCCTTTTACCAACCCTTGGGGAGCTGATCTATCTTGTAGCCACCCAGGTGAGACTGTCTGATTAACTCTGTTGCTGTTTGACATGTTCTGACATACTCTGGCTGACAAGTATTAATATCCTATAAAAGTTTTTTGATTT	in-frame	inter-chromosomal
RAD23B	PRKDC	9	107325004	+	8	47840189	-	E	E	ATTTTTCTCTGTCCTTCATATCACCACAGCAAATTAGCCAACACCAGGAGCATTTTATTCAGATGTTAAATGAACCAGTTCAAGAAGCTGGTGGTCAAGGAGGAGGAGGTGGAGGTGGCAGTGGAGGAATTGCAGAAGCTGGAAGTGGTCATATGAACTACATTCAAGTAACACCTCAGGAAAAAGAAGCTATAGAAAGG	AGATGATGAAAGACAAAAAGTATGTTTGGACATAATTTATAAGATGATGCCAAAGTTAAAACCAGTAGAACTCCGAGAACTTCTGAACCCCGTTGTGGAATTCGTTTCCCATCCTTCTACAACATGTAGGGAACAAATGTATAATATTCTCATGTGGATTCATGATAATTACAGGTAAGCTATACATTGACTATTTTATT	out-of-frame	inter-chromosomal
SOS2	VCPKMT	14	50118586	-	14	50116179	-	M	E	ACCCAGAGTTCCTGTTCCTACTGGTGCATTTGATGGGCCTCTGCATAGTCCACCTCCGCCACCACCAAGAGATCCTCTTCCTGATACCCCTCCACCAGTTCCCCTTCGGCCTCCAGAACACTTTATAAACTGTCCATTTAATCTTCAGCCACCTCCACTGGGGCATCTTCACAGAGATTCAGACTGGCTCAGAGACATTA	GGCTGATGTTGTAGTCACCGATCTTGAGGAATTGCAAGACTTGCTGAAGATGAATATTAATATGAACAAGCATCTTGTCACTGGTTCTGTTCAAGCCAAGGTACTGAAATGGTTTGTATGGCCTTTCAGCTTGTTTTAAGATATTGATTTGTAGTTTGTTTTGAATTGCGTTTCATTAAAAGGATGGAAGGGGACTTTCC	out-of-frame	read-through
BANP	TNFRSF1B	16	87984259	+	1	12188796	+	E	E	TCATTCCTGTATTCCATCAACCAGACAATCTGCTTGCGGTTGGATAGCATTGAAGCCAAATTGCAAGCCCTGGAGGCTACTTGTAAATCCTTAGAAGAAAAGCTGGATCTGGTCACGAACAAGCAGCACAGCCCCATCCAGGTCCCCATGGTGGCCGGCTCCCCTCTCGGGGCAACCCAGACGTGCAACAAAGTGCGATG	GTGGCATTTACACCCTACGCCCCGGAGCCCGGGAGCACATGCCGGCTCAGAGAATACTATGACCAGACAGCTCAGATGTGCTGCAGCAAATGCTCGCCGGGTGAGGGCAGCCACGGGGGCACTCGGGGCCCATGCCCTGGAGGAGCGTGTGTGTACAGGGGCTGGGGCGCAAGAGCATAGCCCTTGATTCTTACTGAACT	out-of-frame	inter-chromosomal
STIM2	DNAJB4	4	26999348	+	1	78016734	+	E	M	TTGCTCAAATATTTAAATTTGTATACTAGAAATATTTTCATTTAATATATATATATATGTGTGTGTGTTTTTCAAATAAACAGGATAGCAGTGCACGAACCTTCATTTATGATCTCCCAGTTGAAAATCAGTGACCGGAGTCACAGACAAAAACTTCAGCTCAAGGCATTGGATGTGGTTTTGTTTGGACCTCTAACACG	TGTAAAAGAATATCCTGATGCATCTGTTTCACCATTTTGATTTTTAAAGTATGCTGTAGCATTTCTTAATAACATCGTTGTGATGTTCTTAAGGCAGATCTTTCTTCATAAAAAGGAAAGTAATGGCAATTTCTCTCCTGTGGAAATCCCAATTGCTTGAATTACTGATATTTTAGAATAGACTTTTTAAAATGCCATAT	NA	inter-chromosomal
GYPB	UVSSA	4	144016802	-	4	1387670	+	E	M	TACAAAGCATATAAAACCAGGTAAGATGATAAACATGAATGCCGAAAACTGCTTAAGAAAAGGGTAGCAGGGAGTTATTTTCTGAGTAGATGACATTTATGCTAAACGTGGAACAAGGAGATGGAGCCAACCCTGAAAATTCTGGGAGAAGAGGACAGAAGGCAGAGGGAAGAGCAAGAGCAAAAATTCTGAAACAGGAG	TTGTCCCAGCACCATTTGTTGAAAACATTATTTTTCCCCATTGAATTATCTTCGCACCATTATTGATAATCAGTTGACCAAAAATGTACAGGCTTATTTCTGGGCACTTGACTCTATTCCATTGACCTGTTTAACCTTATGCCAGTGCCACAGTGCCTTGATCAGTGCTGCTTTGTTGTGAGAAGTTTTACTTTGTTCTG	NA	intra-chromosomal
TMEM71	LRRC6	8	132722040	-	8	132661627	-	E	E	ACATACATTCCAAAACTTTTTTTTTTTTTTGGTGGGTACAAGGGAAGTTTGAGATGATTTTTTCTTCCAAGATGATTGAATCAGCAATGATTTCTAATTTATTTGTTTTTGTTCTTCCTATTAGAAACCAGGTTGTTGCAAGAGGTCTTCTTTCAGGCAATCCTGCTTGCTGTGTGCTTAATCATTTCTGCATGTGCAAG	TCACAGAAGATCTTATTAGACGGAATGCTGAACACAACGACTGTGTCATTTTTTCCCTGGAGGAACTCTCGTTGCATCAGCAAGAAATAGAAAGACTAGAACACATTGATAAATGGTGCCGGGATTTAAAAATTCTCTATCTTCAAAATAATCTTATTGGGAAAATTGGTAAGTTTCAGTACTTAGTTCTCATGGTTTCT	in-frame	read-through
ZNF808	EAF1	19	52564464	+	3	15441288	+	E	M	CTGTGTGAGCATCATAATCACGTTACTTAAGCTGAAAATGTCACTACCATCTGGAGACTTGGACATGTTTTATTGGGAATATATTTTTTTCTCTCTGAATCTGTTATGAACGCATTGGTTGGGTGGGTTCAGTAATAAACATGTGAGACCTTTCATTTCAAAAAAAAAATTTTAATGACATAATAGATTACCTAAATTTC	TCAAGAATTTGGCTTCACAGATGGCTTCTCACAGATGCCCTCCTGCCAGCCAAACCGGACTTGTTCTTCCTGCCTCTGTGCCTTCTCTCATTCTCCTTCTCTCCCTCCATACCCCACTTTTGAGGTTCTGTGGGTACCATCTTTGTGGACTCTTGTCTTTTTTTTCAACCCACATGGAGTGCCCTGTGTGTACATACTGA	NA	inter-chromosomal
PFKP	PITRM1	10	3137712	+	10	3138334	-	E	M	CTTACTCACCCCAACCCACTTGCTTCTCAGGACGGTTTCCATGCAGCCGCCGCGGTGAACTCCCGTCTGGTGGACACTCCCCCAGGGCCTCGGTGTGATGGAGTTTCCTGAATCAGCGCAGGCAGACGTGGGACACCCTTGTGCACCTTTTCATTTTACTTCTGTTTTTAAATAAAGGCCCTAAATGCTGCTTAAAATAA	TGGACCACTTCTTGTACGGCCTCTCGGATGAGATGAAGCAGGCCCACAGAGAGCAGCTCTTTGCTGTCAGCCACGACAAGCTCCTGGCCGTGAGCGATAGGTGAGTGGGGAGCGGGGGAGACAGCGTCTGGGACTGGAAGCCCTCGTGCTGACTCTAACAGCGCTCACGCAGAAGCCAGTCCTTGCTGACCACGCCTGCC	NA	intra-chromosomal
VPS53	ELL2	17	553380	-	5	95900584	-	E	M	AAAAAGTGTATGGAATTATGCCTGAATCATCAAACGCAGTAAATGTTAACTATTATTGTGATGGTACTTCTTTGGATAATCATTAACCGTGCATCCATTTCTTCTGTTTTTCAACAGCTAGAAGAAAAACTCAAAGAAAAAGTGGATGTAAGTCTGATTGAACGAATCAATCTGACTGGAGAGATGGACACGTTCAGCAC	TGCCTGCCCAAAGCCATCTGGTTATGGCTGAGCTTAGCCTAGAATTTAGGTCTTGGCTTCCAGCCCAGAACTTTCTCCACTACACAGCACTGCTTGTCAGAGTACTTAATGTCTACCTTGCTTTCCATTTTTAAAGTTTACATTTTGTTGTAAGATTATCTACTTTCCAATTTGGTCACTAACTAGAAGACTTACCCAGT	NA	inter-chromosomal
VASP	GNG4	19	45507776	+	1	235551515	-	E	M	CCGCCTGAGGGAAGCGGCGCCCGGAGACCCGCCCCGGCCCGGTCCACATTCTCCCCAGGAAGCCGGACTCTATGGGGCGGGACCCTGGGGGAGCCTGAGCCGAGCCCGGAGCCAGCCCCGAACCCCTGAACCTCCAGCCAGGGGCGCCCCGGGAGCAGCCAGCCCGTGGGCGAGCCGCCCGCCCGCCGAGCAGCCATGAG	GCTGGAGTGCAATGGCGTGACCTCAGCTCACTGCGACCTCCACCTCCTGGGTTCAAGCGATTCTCCTGCCTCAGCCTCCTGAGTAGCTGGGATCATAGGCACGCGCCACCACACCCAGCTAATTTTTTGTATTTTTAGTAAAGACGGGGTTTCACCATGTTGGTCAGGCTGGTCTCAAACTCCTGACCTCGTGATCCACC	NA	inter-chromosomal
DGKE	ASCC1	17	56847659	+	10	72097135	-	E	M	GAGTAGCTAGGATCACAAGCACACAACACCACACTGGCTAATTTTTGTATTTTTAGTAAAGACAGGATTTCACCATGTTGGCCAGGCTGGTCTCGAACTCCTGACGTCAAGTGATCCACCCGCCTTGGCCTCCCAAAGTGCTGGGATTATAGGCATGAGTTACCACACCTAGCCTTGTATTTCAGCACTTAATTACCTGG	ATTTGTGCCTATAACCCTTAGTGTGTTCTGGTTTTTTTTCTTTTAATTTTTAAATTGTCGTAAAATACTCATAAAACATACTGTCTTCACCATTTTTAAGTGCACAGTTCAGTAACGTTAACTGTTAATACATTCATAATGCTGTGTGGCCGTCACCGCCGTCCATCTCCATAGGCTTCTCAGCTTGTAAAATGGAAACT	NA	inter-chromosomal
SLC16A4	PYGO1	1	110363626	-	15	55542970	-	E	M	TCTTCAGTTTCCTTTTTTTTTGTACCATTGGCCGAAAGATGGAAAAACAGTCTGACCTGAAAGAAAGAAGACTGCAATCAAGTGAGAGCTAAACAAAAGAAAACCTAAACTAATGTCATTGGAAACAAAAGCTTGAAAGAAACACATCGCATCTACATTTGTAACATGAGAAGGAAAACAATTTTTTTTTTTTTTTTTTT	TTTTTTTTTGTTTTTTTTGTTTTGTTTTGTTTTGTTTTTGTTTTTTGCCAGTCTTGCTCTGTTGCCCAGGCTGGAGTGCAGTGATGAGATCTCGGCTCACTGCAACGTCTGCCTTCCTGGTTCAAGTGATTCTCCTGCCTCAGCCTCCTGAGTAGCTGGGATTACAGTCGCCCACCATCACACCTGGCTAATTTTTGTAT	NA	inter-chromosomal
ADGRE5	SIGLEC10	19	14391491	+	19	51410607	-	E	M	AATCCTGATAACCAAGTGTATGACGTTGGCCAGGATACTTATTCAGAAACCGCTGTCCACATGTGAGATGTGATAACGTTATCATGCTTGTAATTCCAGTGCTTTGGGAGGCTGAGGCGGGAGGATCTCTTGAGGCCAGGAGTTCAAGACCAGCCCATAGCAACATAGCAAGACCCCACCCCTATAAAAGGGGAGGCGAA	GGTGGGTGGATTGCTTGAGCCCAGGAGTTCGAGACCAGCCTGGGCAACATGGTGAAACCCCATCTCTACAAAAAATACAAAACATAGCTGGGCTTGGTGGTGTGTGCCTGTAGTCCCAGCTGTCAGACATTTAAACCAGAGCAACTCCATCTGGAATAGGAGCTGAATAAAATGAGGCTGAGACCTACTGGGCTGCATTC	NA	intra-chromosomal
IKZF2	RPS8	2	212999691	-	1	44777658	+	E	M	TACTTTGTGAAAAGGATTATATTATAAAGGTTTGTACTGTCTGAGTGCACAGCTACTGGAATAAATTTAGGGAATCTCAGGAACAAGCATATAATTTGTCCAAGATTTATTTCTTCTCAGAAGTGTAAGTGCAGTTTTTAATTCTGTATATTATTTAATATTTTACCAATAAAATAAACTTCTGACATAAAAAGTTTGCT	TCTAATAACGAGCTGGTTCGTACCAAGACCCTGGTGAAGAATTGCATCGTGCTCATCGACAGCACACCGTACCGACAGTGGTACGAGTCCCACTATGCGCTGCCCCTGGGCCGCAAGAAGGGAGCCAAGCTGGTGCGTGTTACTTCCCTGTAGGGGTTGTGGGGAGGGCAGCCTGACTCCAGCCTTCTCGTGATGAAAAC	NA	inter-chromosomal
DCAF12	UBAP1	9	34125023	-	9	34220908	+	E	E	CCTTAGTATACTACTTGAAGAACCGGGAAGTCAGGCTACAGAATGAAACCAGCTACTCTCGAGTGTTGCATGGTTATGCAGCACAGCAACTTCCCAGTCTCCTGAAGGAGAGAGAGTTTCACCTTGGGACCCTTAATAAAGTGTTTGCATCTCAGTGGTTGAATCATAGGCAAGTGGTGTGTGGCACAAAATGCAACACG	GTTCTAAATGGCTTCTAAGAAGTTGGGTGCAGATTTTCATGGTAAGTGGACTATTAGAATCATGGTTTAAGTTATGATTTGATCAGAGGATTTGGAATCACTTAGCATAGTTTTAAGTACAAGTGCCCCTTTTTGTCTCTTTTAATGAACAGCTTGACAAAAATAAAGTTGTACAACAATGTATCAAGTATATCTGAAAG	out-of-frame	intra-chromosomal
HNRNPK	AGTPBP1	9	83980504	-	9	85712567	-	E	E	CCCTGTGCGCGTGAACTAGGCAGTTGTTAGATCTCGCGAGAGGTTCGCCCCCTAGCCGCCCCTCCCCCCAGCTAGTGAGTGCGCGAACGAGAAAGGAGGAGGGCGCTCCAGGCGACAGCACTGCAGACGCCATTATCCTCTGTTTCTCTGCTGCACCGACCTCGACGTCTTGCCTGTGTCCCACTTGTTCGCGGCCTATA	GATTATCTGCAATTATGAAATGAAGTAACTCAAGATGAGCAAGTTAAAAGTGATACCAGAAAAAAGGTACTGTAATTCTGAATATCAGTATGCATAAGTTACAGAAATAATGTATGACAGAATTACTTGAAACTCAATACTTGACAAAGTATTATTTGTGTTTAAGTATAATATGTTATATTTATGTAATTAAAAATGTT	NA	intra-chromosomal
PCGF1	MAP3K11	2	74505952	-	11	65615119	-	E	M	CCCCAGAGCATTCTTCTTGCCCAGTTTTGCTCTCTGGGGAAAGAGGAGTATGGAATGTGTGCCACCAGCCACCTCACTACCCTATCTTTCTCAGAGCCAGCACTGAGCAACCTCGGCCTCCCCTTCAGCAGCTTTGACCACTCTAAAGCCCACTACTATCGCTATGATGAGCAGTTGAACCTGTGCCTGGAGCGGCTGAG	GTGAGGAGAAGAAGAGAGCCTTAGGCAATCCACTCCAAGAGCTTGAGGTGCAGCCAGTTCCGTCTGTCCTCCAGTCTTCCCCACCCCATCCAACTAGCTCTACGAGGCAGAGCTTTCTCGTCCTCATATCATATATGAAAAGAATGGCCGGGCGCGGTGGCTCACGCCTGTAATCCCAACACTTTGGGAGGCCGAGGCGG	NA	inter-chromosomal
ERGIC1	TMEM165	5	172914838	+	4	55424538	+	E	E	CCAGAGAGAACAGGCTGGCCCCCATCCTCCCGCGTCTCTGGGTTTGTGACTGTTGTCTCCCTTTGGCTCCTGCAGTGGTTGGGCTTGACATTCAGGATGAGATGGGCAGGCACGAAGTGGGCCACATCGACAACTCCATGAAGATCCCGCTGAACAATGGGGCAGGCTGCCGCTTCGAGGGGCAGTTCAGCATCAACAAG	GACCCCTATGGTGTAGCCGTGGGTGGAACTGTGGGGCACTGCCTGTGCACGGGATTGGCAGTAATTGGAGGAAGAATGATAGCACAGAAAATCTCTGTCAGAACTGGTAAGTCTTGAAAATTACAAATCAGATAACATTTTAGAATCACTGAGAGATTAAAGGGTGTTAGCTTTGATTATTTAAATTTCTGCTGCTGAAG	in-frame	inter-chromosomal
GALNT8	MTIF3	12	4814778	+	13	27441111	-	E	M	CCTTGAGCACCAAGAGAATATGCACTCTGGGTTGCCTGGACAGCTGGGGTGGTGATTCACAGGAAGGGTCCAAGCCATCACTACACCTGACTCAAGCCGGAAAGAGCTCCCAGAGGACTTCCTGGAGCTGCCAGCCTCAGCCTGAGATGCGGGATATTCGTCCCCAAGGAGCGAGGAGGGACAGCTCGCCTTCTTTGCAG	AAGACCAACCCCTCCTCTTGCTCCTCCTCCTCAGCCTACTTGATGTGAAGACAATGAGGATGAAGACCTTTATGGTGATCCACTTCCACTTAATAGTAAATATATTTTCTCTTCTTTATGATTTTCTTAATGACATTTCTTTTCTCTAGCTTGCTGTATTGTAAGAATACAGTATATAATACATATGGCATACAAAATAT	NA	inter-chromosomal
ZNF324	ZNF446	19	58473794	+	19	58477179	+	M	E	CAACCTGACACCTATTTCACCCTCATACAATGCAGATGGTATTGAACATACCCTGACATGCCATCAGCGTTTGTCATCATCACAGAAGTTCCTGGACTTGGCTTCAACCTGGGTACCCTCAAGAGGCCACAGAGTAGAGATACAGCCTGTCTGCAGCCCAGGGAGGGAGTGGGATACCTGTATCCTTTTCAGGGTCAGAG	GCCCATCTTGACGATTCCAAGACCACCCCCTTGAGCAAGAATGCCATCCCCTCTGGGTCCCCCATGCCTGCCCGTCATGGACCCAGAGACCACCCTTGAGGAGCCTGAGACTGCCCGCCTCCGCTTCCGAGGGTTCTGCTACCAGGAGGTGGCAGGTCCCCGAGAAGCCCTGGCCCGGCTGCGTGAGCTGTGTTGCCAGT	NA	read-through
ZDHHC2	CNOT7	8	17224799	+	8	17225360	-	E	M	AAAAAACGCATAATGCTTCAAGGTAAAATTCCGTTGATTCTGAATTTAAAAAGATACTACAGAATGCGTCAGTTCTCCTGTTGTATTTTTCTCAGTTATGAGAGCAAGGCTATTTTGTCAGTTTAGATTTTGTGTCTTTTTCTGTCAGTATGTATGGCTCCCTAATTGAAAACATCTTAAATGAACTAATCAAACACTTA	TATATGAGAAGCATTCATGAATATAATCTGCCCTCTTGCTTTATTGTCATAGGAGGGGAAATTCACTGCTTTCACACCCTTCTGTTTTGGCTCTTTCTCCCAAAAGATAAGAATCTTTATTTAGTATCATACCAAGAAATTGGAGTTCCTTTAGCTTCAGACTATCATCATGGCTTCCAAATTGTTAGGAAATACAAGTT	NA	intra-chromosomal
THEM4	IL15	1	151909360	-	4	141688838	+	E	M	CCTGCGTCCACCCCAGGGGTTAACTCGCACGCGCGCTCTTGTGGCGGAGGTAGAGTGCGCCGTCCAGGGCTAGAGCAAGCGCGGCCCCGCGGCCCGGAGCCATGCTGAGGAGCTGCGCCGCGCGCCTCCGCACGCTGGGGGCTCTGTGCCTGCCGCCAGTAGGCCGGCGCCTGCCGGGAAGCGAGCCGCGACCCGAGCTG	CACTGTGTCCGGAATTGATGGGTTCTTGGTCTCACTGACTTCAAGAATGAAGCCGCGGACCCTCGCGGTGAGTGTTACAGCTCTTAAGGTGGCGCATCTGGAGTTTGTTCCTTCTGATGTTCGGATGTGTTCGGAGTTTCTTCCTTCTGGTGGGTTCGTGGTCTCGCTGGCTCAGGAGTGAAGCTACAGACCTTCGCGGT	NA	inter-chromosomal
GYPC	CFLAR	2	126656312	+	2	201173695	+	E	M	CCTCCCCTCGGCCCGCGCGGGAGGAGTGTGACCCAGGTGCCGCTTCCTCTCGCCGCCGAGGGTCAGGAGCCCGGGAGCGCGACCCTCCCCCGGCCCGGCCTGGCCCGGCCTGGCCAGTCCCCGCGGTCTCTGCCCGGGCTGACGCCCAGGAATGTGGTCGACGAGAAGCCCCAACAGCACGGCGTGGCCTCTCAGCCTCG	GGAATCTCACTCTGTCGCCCAGGTTGGAGTGCAGTGGTGCAATCTCGGCTCACTGCAACCTCCACCTCCTGAGTTCAAGCGACTCTCCTGCCTCGGCCTCCCTAGTAACTGGGATTACAGGCACCCACCATCACGCCTGGCTAATTTTTGTATTTTTAGTAGAGACAGGGTTTCGCCATGTTGGCCAGGCTGGTCTTGAA	NA	intra-chromosomal
FRMD6	HERC2	14	51689935	+	15	28169655	-	E	E	GCGTGTGATGAGGAGGCGAGCTTGGCTTTGGAGTGCTGGGAACCTGAGGAATTGCCAAGGACCCAGAGCCCAGCCCTGACCACCAGAGTGCCCAAAACACAATGAACAAATTGAATTTTCATAACAACAGAGTCATGCAAGACCGCCGCAGTGTGTGCATTTTCCTTCCCAACGATGAATCTCTGAACATCATCATAAAT	GCGTGCCTTCAGATGCTGATTCTTCTGCTGCCAGTAATAAAATAAGTGGTGCAAGTAATTCTAAGCCAAATCGCCCTTCTCTTGCCAAGATTCTCTTGTCATTGGATGGAAATCTGGCCAAACAGCAGGCCTTATCACATATTCTTACAGCATTGCAAATCATGTATGCCAGGTAGGCTTCTGTGCTAATTTTTGAAATT	out-of-frame	inter-chromosomal
AGGF1	CARD6	5	77036721	+	5	40854593	+	E	M	TTTGTCTTATTTGGCATGACTATATCTTTTATAGGAGCCAGCATCTGCATTAGCAACAGAAGATACCTCCTTAGAAGGCTCATCATTAGCTGAAAGTTTGAGAGCTGCAGCAGAAGCGGCTGTATCACAGACTGGATTTAGTTATGATGAAAATACTGGACTGTATTTTGACCACAGCACTGGTTTCTATTATGATTCTG	TTTGTTTGTTTGTTTGAGACAGAGTTTCACTCTTGTTGCCCAGGCTGGAGTGCAATGGCACGATCTCGGCTCACCGCAACCTCTGCTTCCTGGCTTAAAGTGATTCTCCTGCCTCAGCCTCTCGAGTAGCTGGGATTACAGGCATGCACCACCACACCCAGCTAATTTTGTATTTTTAGTAGAGGCAGGGTTTCTCCATG	NA	intra-chromosomal
KCTD18	AKNA	2	200519699	-	9	114351022	-	E	E	TCCTGTTGCCTAGTGACATCATAGTCATTGTAACATCATAGCACAATTCCTTTATTTTTTAAATAAATTAAGGTAGCCTAAGTGTATAGTGTTTATAAAGCCTACCCTAATATACAGTAATGTCCTGGGCCTTCACATTCATTCACCACTCACTCACTGACTCACCCAGAGCAACTTCCAGTCCTCCAAGCCCCATTCAT	GCGGTTCCTGGCTCAGAGTTTGAGGGGCACAAACGGATTTCTGAACAGCCCCTTCCCAACAAGACAATCAGCCCACCCCCAGCCCCCGCCCCTGCCGCTGCGCCTCTACCCTGTGGACCAACAGAGACCATCCCCAGCTTCCTGCTCACCAGGGCAGGGCGAGAGTAAGTTAGACACTTGGATCCTGGGGATTCAAGCTC	NA	inter-chromosomal
SAR1A	STAR	10	70161284	-	8	38144816	-	E	M	AGACACACTCAGGTTATGTACTTTCAGATCTAAACCTCTGGAACTTTGTCATTATCTGTTGTCACTGGTCCTGTAAAGGGACACCTCTCCTATACCTACTTCTAAGAAGTGGAAAATAGCTTGGAAGAAAAGAAACCTTTGGCTTTTAGAATAGTTTAAGAACATTTCACCCTTGTATTCCTTTTCTTTGTTGGGAGTGG	GGCTGGTCTCAAACTCCTGACCTCGTGATCTGCCTGCCTCCAAAAGTGCTGGGATTACAGGCGTGAGCCACTGCGCCTGGCCCTCTTCTGTCTCACAGCAAAGTTCAACTCTTATATGTAGTTATCATTTTAGAAAGAAGGAAACTTAGGTCCAGAGATCTGAAGGGTGAAAAAGGCAACATAACTGGTTCAGGGTCACA	NA	inter-chromosomal
ARHGAP11B	GOLGA8R	15	30769064	+	15	30412448	-	M	E	TGAACCAACCTCTGCTAGCTTCTAACTTTTCTATTCTTTTTTTTTTTTTCCATTTGAACAACTTGACATTTTAGGGTTGTTAATAGCCTAACTTTAATATGTTGTGTCTCAAGGAATACGGAGGCCTGAGGAGAGGGAGACCGGAGAATCACTGGTCAGTGGAGCAGTCAGAACACACACAACGTTTATTAAGTTCATCG	TTAAAAGAATATTGGCAGAAAAACAGACCTAGAGTTCCAGCAGGAGTGAACAGGAACAGGAAAACAAATGGCAGTATCCCTGAGACAGCCACTTCCGGTGGTTGCCAGCCACCTGGGGATGTGAGTCTTGGCTGACCAGGCTTCTGGGGACAGGGGGCCCAAGGGGCAATAGAGGGTAATTCTTAAGATTGTGGATGGAC	NA	intra-chromosomal
HELZ	NDUFB2	17	67200614	-	7	140705264	+	E	M	TGGCTACTAGAAAATGAAATGCTATCATTAAAAATGAGATATCCTCAAGCCTTATTTATTTATTATTTGTTTATTTGAGACAGGGTCTCGCTCTGTTACCCAGGTTGGAGTGCAGTGGTGTGATCACAGCTCACTGCAACCTCGACCTCCCTTGGCTCAGGTGATCCTCCCACCTCAGCCTCCTGAGTAGCTGGAACTAC	TAATTTTTGTATTTTTAGTAGAGGCAGAGTTTTGCCACGTTGGCCAGGCTGGTCTCGAACTTCTGACCTCAAGTGATCTGCCCACCTCAGACTCCCAAAGTGCTAGGATTACAGGTGTGAGCCACCACGCCTGGCCATGTATCTGATTTCTGCCTTAAGTTTTCACATTTGCTTTGGTCTCTTCTTCCTTTTCATTGTAT	NA	inter-chromosomal
JAZF1	OAZ1	7	28180464	-	19	2271384	+	E	E	TCTCCTCACCCCACCCGGCCTCCCTCCCTCCCTCGCCCGCCCGGCGCTCGCAGAGCCGACACCAGGGGGGCTCTCGATGTAGCACCATGACAGGCATCGCCGCCGCCTCCTTCTTCTCCAATACCTGCCGATTCGGGGGCTGCGGACTCCACTTCCCCACCCTGGCCGACCTCATCGAGCACATCGAGGACAACCACATC	GTTCCAGGGTCTCCCTCCACTGCTGTAGTAACCCGGGTCCGGGGCCTCGGTGGTGCTCCTGATGCCCCTCACCCACCCCTGAAGATCCCAGGTGGGCGAGGGAATAGTCAGAGGGATCACAATCTTTCAGCTAACTTATTCTACTCCGTGAGTATGGGGCCGGGCCTGCTGGGGCTGCTCTGGGGCCACAGGTACTTTCT	NA	inter-chromosomal
TYW5	ERI1	2	199947832	-	8	9002681	+	M	E	CAACCTCTGCCTCCTGGGTTCAAGTGATACTCCTGCCTCAGCCTCCCGAGTAGCTGGGATTACAGGCACATGCCACTATGCCTAGCTAACTTTTGTATTTTTAGTAGAGACAGGGTTTCACCATGTTGGCCGGGCTGGTCTCAAACTCTTGGCCTCAAGTCATCCACCTGCCTCAGCCTCCCAAAGTGCTGGGATTACAG	GAAACACTGACGGGAACACACGTGCCGGTGCTACCCTCCAGTGACTGGACTAGATCCTTGCGCAACTTCAACCCGCGCTAGCTCCGCCTACGGCCGGCCACGCCCCGTCTTCTCACCGGCGCGCCTCCCTCTTGTTCGTCCTCCCTCCCCCTGTGGACTGCGGCGCTGGCGTTCCGCGCACGCCGGCTCACTGCGCCTGC	NA	inter-chromosomal
CFP	TPGS2	X	47624561	-	18	36794209	-	E	M	ATTGCCCAATATCCTATAGCTAAAAAGTAGTGTTGGGAGGCCAGGCACAGTGGCTCACGCCTGTAATCCCAGCAACACTTTGGGAGGCTGAGGCAGGAGCATCACTTGAGCCCAGGAGATTGAGGCTGCAGTGAGCTATGATTGTGCCACTGCACTGCAGCCTGGGCAACAGAGTGAGACCCTGCCTCAAAAAAAAAAAA	TGTTTTTCCTTTCTTCCATAGTGTCTTTCTCAACTTGTTATGGCTGTGTTTTTTATTTGCTACTTAATGCTGTTCTAACTAAAAACTTAAATGTTAAATTCCTATCATGCATTTTACTATTCATCTTTATATTGTGCAATTCCAGTTTTAAATGAAAATATGAGCACTTGGCCAGGCACGGTGGCTCACGCCTGTGATCC	NA	inter-chromosomal
CCDC91	MCCC2	12	28307750	+	5	71657282	+	E	M	TCTGACAAATGTTTTCTGACATGTTCATTGAAAAAACTAATTATATTTTATGCCATTAAATATTACAAAGCTTGTATTTGTATTTTTATTTTAGGATGTGGAATCATTGATGGAAAAGCATAATGTCTTAGAAAAAGGCTTTCTAAAAGAAAAAGAGCAAGAGGCCATTTCTTTTCAAGATAGATACAAAGAACTTCAGG	TCAGTGGCATAAAGTGCCCTCACACTGCTGTGCAGCCATCACCACCATTCATCTCCAGAATTTGTTCTCAGTCCCAAACTGAAACTATACCATTCAAACAACAGCGCTCCCCATTTCCCCCTCCCCCGAGCCCATGACATCTCCTTATTATTATTTTTTTTTTGAGACAGGGTGTTTCTCTGTTGCCCAGGCTGGAGTGC	NA	inter-chromosomal
ATP6V0E2	FASTK	7	149875645	+	7	151078092	-	E	E	CCCTGAGTAGAACTCAGCCTCCTGTGTCCAGGAGGCATCAGGAAGGCCAATGGAAAAGAGCTCACACCAGGAGCTCTTCTTGCTCTGGTCCTGGCCAGGCCTTGTGAGGTGCTGGCTGCATTTGTTCTGACCCGTGTCCTCTTCTGCTGCAGAGTGATCATCACCATGCTGGTCGCCACCGCCGTCTGCTGTTACCTCTT	GTGGTACAGAAGTTGGTCCTGCCCTTTGGGCGACTGAACTACCTGCCCCTGGAACAGCAGTTTATGCCCTGCCTTGAGAGGATCCTGGCTCGGGAAGCAGGGGTGGCACCCCTGGCTACAGTCAACATCTTGATGTCACTGTGCCAACTGCGGTGCCTGCCCTTCAGAGCCCTGCACTTTGTTTTTTCCCCTGGCTTCAT	out-of-frame	intra-chromosomal
RPS27	MAP4K2	1	153992150	+	11	64786059	-	E	M	TGAGAAAAAAGATGTAGCTTTCTGTGGGTGGATCATCATGCATCTGCTTTTTTGGGAGAGGTGGGCAGAATACCTGTACTGATGACAGCTAATCTCTGAATCTTTTTCCTCCAGGATGTTCCTTCAGGAGGAAGCAGCACTAAAAGCACTCTGAGTCAAGATGAGTGGGAAACCATCTCAATAAACACATTTTGGATAAA	GTGGGATGGGATAAGGAAGGAGCCCAGGAATTTTTAAAGGTATTGGTAATATCTTAGCTCTCAGGTTTGGTGGTAGGTTCATGGGTATTTAAGTTATAACTCAGTTCCTAACTCACATAAGGTGCCACACATCCTTTTGTATGTATCAAATATTATGTCATAAAATTTTAGTTTGGGCATGGTGGTTCATGTCTGTAATC	NA	inter-chromosomal
TSSK6	ORAI2	19	19512418	-	7	102453838	+	E	M	GGGGGAGTCAGGGCGGGGCTGGGCGAGATTCAGCTGGACTCACTAGCTCGTTCCTTCCTCTGTTCCTTCATGTAGTCATGCATTTCTTGAGCACCTACTGTCTGCCAGGCCCCAGAGCTCATGGCGAAGAGACTTGGGCCCATCCCTGCCGAAAACGAGACAATTGAAAAGTCAAGTAAAATAAAAGAATGACATGGAAA	CCTGCCTCAGCCTCCTGAGTAGCTAGGATTACAGGCGCCCACCATCACGCCTGGCTAATTTTTGTATTTTTAGTAGAGACGGGGTTTTGCCATGTTGGCCAGGCTGGTCTTGAACTCCTGACCTCAAGTGATCCTCCTGCCTCAGCCTCCCAAAGTGCTGGGATTATAGGCGTGAGCCACCTCGTCCGGCCCAAGACTTT	NA	inter-chromosomal
BAZ2A	PER1	12	56636182	-	17	8150845	-	E	E	CCAGTCTGTCACACAGGGACATCACCCTACAGCAGTTCAGGCTGTGTGGTTCGCAGGAAGCATACACTGGCTTTTTGATTCTTGCTAGTTCCCAGCTCACAGTTTGGGAGGATCCAACACCAACCTTTACGTGAAGTGGAGGCCCAAGGACAGTGAGGAGCTGGGTGGTCCCAGCCTGGAGCTGTGCCAGCCTGACATGG	GTACTGGCTGTGATCGAACTTCTCAACCCTCAGAGACTTAGATCTTCCACCTCACTCCCTCAGCCAAGCCTCCAGGCCCCCTCGTGCATCCGTGGTGGCCTCTCTGCCTTCTCTGTTCTGTTCTCCCCATGGCCCAGACATGAGTGGCCCCCTAGAAGGGGCTGATGGGGGAGGGGACCCCAGGCCTGGGGAATCATTTT	NA	inter-chromosomal
PSIP1	BPTF	9	15506561	-	17	67853940	+	E	E	GGGCCTGCAGAACTGGCCCATTTTATAACAGAACCCTTTTGGATGTTGTGCTCTTGTTTATTCAGATAAATGTTGAGGTGTGTATGATTTAAAATATTTTAATTTTTCTCACTTTTCTTTTAGGTAGACGAAGTTCCTGATGGAGCTGTAAAGCCACCCACAAACAAACTACCCATTTTCTTTTTTGGAACTCATGAGAC	GTAGGCGAAAACCAAGAGTACATCGGCCTCGTTCTCCTATATTGGAAGAAAAAGACATCCCGCCCCTTGAATTTCCCAAGTCCTCTGAGGATTTAATGGTGCCTAATGAGCATATAATGAATGTCATTGCCATTTACGAGGTACTGCGGAACTTTGGCACTGTTTTGAGATTATCTCCTTTTCGCTTTGAGGACTTTTGT	out-of-frame	inter-chromosomal
S100A8	PKM	1	153390032	-	15	72202921	-	E	M	GACGTCTGGTTCAAAGAGTTGGATATCAACACTGATGGTGCAGTTAACTTCCAGGAGTTCCTCATTCTGGTGATAAAGATGGGCGTGGCAGCCCACAAAAAAAGCCATGAAGAAAGCCACAAAGAGTAGCTGAGTTACTGGGCCCAGAGGCTGGGCCCCTGGACATGTACCTGCAGAATAATAAAGTCATCAATACCTCA	AGCCTCTTCTCGTCTGTAGGAACACCGCCAGGGAGGTCATGGCAGGGCAGGACCAAAGGGTCCTGTGGCTCAGTAGGCACAGTAGATGTCACAGGCACTTGGTGAAGGACTGGTTTCTGTGGAGTCTTGATCTTGGCTCAGCTCAGAATCTCCAGTGATTGGGCTCCTCTTGGCCTTTGTTCCCAGGAACATGTTCCTCA	NA	inter-chromosomal
KLHL8	AFF1	4	87161041	-	4	87139559	+	E	M	GAAACCCTGTCTCTACTAAAAGTACAAAAATTAGCCAGGCGTGGTGGCGCATACCTGTAATTCCAGCTACTCAGGAGGCTGAGGCAGGAGAATTGCTTGAACCCAGGAGGTGGAGGTTGCAATGAGCCGAGGTTGAGCCATCGCACTCCAGCGGTGAAACAAGAGTGAAACTCCATCTCAAAAAAAAAAAAAAAAAAAAG	AAAGTGAGAGTTACGCATTGCAGCCATGAAGGGATGCTAGGATCAATTATGGCAGTACCTTTTTTCCCCTCCTGTTCTTGAGCCAGTTGTCTCTTTTGTTTTGGGTCCCACTTAGGATTAATGGATGTAAGGTATTTTCCTGTGCCTTTATTTTGTGTCATTCTATTGGAAGGAGGTGTAACGGCAGAATAGCATCGTGT	NA	intra-chromosomal
ASGR1	NFKBID	17	7178728	-	19	35902304	-	M	E	CCGTCTCTACTAAAATACAAAAAAGTAGCCAGGCGTGGTGGCGTGCACCTGTTGTCCCAGCTACTCCAGAGGCTGAGGCAGGAGAACCGCTTGAACCCGGGAGGCAGAGGTTGCAGTAAGCTGAGATCATGCCACTGCACTCCGGCCTGGGGACAGAGCAAGACTCCCTCTCAAAAAAAAAAAAAAAAAGAAAAGAAAAA	GAAAATTTGCTGATTAAATGAATGTGGGTGTGTTTGAGAGGGATCCTAGACAGCCAAGCCTTCTGGCATGAAACGCTGAGAAGATGGGAGTGTCTGCTGGCAGAGATGAAAGGTAGGGAAGTGGGTTTGCGGGGAAAGTGACGAGGTTTGGGCATACAGGGTTGGAAATGCCTGACAATCTCCCTGTGGAGATGCTGAAT	NA	inter-chromosomal
ARHGAP15	GPD2	2	143250599	+	2	156549607	+	E	E	AGGCATTATATCATAAATATGTATAGCTGCTAACTCAATAAACTCCTATTTCTCTGACATCTATCTACAGTGTTGCATCCTCTTATTCTTACTTCATTTTTGTGATTACAGAAAACTGGGCACAAACCAGAAAGTGTGGATTTGTGTGGAGCACACATTGAATGGGCCAAGGAAAAATCGAGCAGAAAGAATGTCTTTCA	GGACAACATAACGATGCACGGATGAACCTTGCCATTGCTCTGACTGCTGCCAGGTATGGGGCTGCCACAGCCAATTACATGGAGGTAGTGAGCTTGCTCAAGAAGACAGACCCCCAGACAGGGAAAGTGCGTGTGAGCGGCGCACGGTGCAAGGATGTCCTCACAGGTATGCCAGGTATCTGGGAGGGAGGTATTTCTTA	NA	intra-chromosomal
TXK	SLC35E3	4	48066393	-	12	68777543	+	E	M	GTCTGACAACAGGAGCCCATTATTTGCGTACTGTCCCACCCTGTATCATGGTTCTCTGGGAACAAGCTTTATGATTCTCATTAGAGTTTATTTGTTGATTGTCAGTAGTTGCGACTTTTAAATTATATTTCCCCCACTCAAAGAATGGTATCTTTATATATCAATGACATTCAATAAATGTGTATTATTTCTAATGAGAA	TTCTTGAATTTCATTATTTATCTCCCAACACAACTTTGGCCTCACCCTCTTCCCCAGCGTGAAGACGCACAACCCAAGTGGGACAGTCTGAATTTCCCCACCCTCAGGTGTCAGAGAATCAGAGGAAGTCATGCTGCTTATCTAGAATCTGCTAGAAATGGAGTTCACCCAAAGAATGACCATCACAGAATTTATGAACT	NA	inter-chromosomal
EPC2	PIK3CA	2	148690373	+	3	179219571	+	E	E	TTACTAAAACAACTTATGTTGCCTACTTTACATTTTCCAGGAACATCATTTACAGCGAGCAATTTCAGCACAGCAAGTGTTTAGAGAAAAAAAAGAGAGTATGGTCATTCCTGTTCCTGAGGCAGAGAGCAACGTCAACTATTACAATCGCTTGTACAAAGGAGAGTTTAAACAGCCAAAACAGTTCATTCATATTCAGC	ATGTATTGCTTGGTAAAAGATTGGCCTCCAATCAAACCTGAACAGGCTATGGAACTTCTGGACTGTAATTACCCAGATCCTATGGTTCGAGGTTTTGCTGTTCGGTGCTTGGAAAAATATTTAACAGATGACAAACTTTCTCAGTATTTAATTCAGCTAGTACAGGTAAAATAATGTAAAATAGTAAATAATGTTTAATT	out-of-frame	inter-chromosomal
IST1	PHF8	16	71923380	+	X	54022843	-	E	E	ATTTAGTATGAGAATATAAATGTATTTCTTTCTCCCTTCCCATACCCAAACCTTCGAGATTGCAAACTGGAGGCAGTGTCTCTGATGTTGCCTTTCTCCTCTTACAGTCAGATTTCAATGGACTGCCAATGGGGACTTATCAGGCCTTTCCCAATATTCATCCACCTCAGATACCAGCAACTCCCCCATCGTATGAATCT	TTGTGTTGGTGTTGAAGAGGAGAAGGCTGCTGACATTGACCTCTACCACTGCCCCAACTGTGAAGTCTTGCATGGGCCCTCCATTAGTAAGTAGATCTTAGGGTTTCCTAGAGAAGACAATCCAGAGGAGAGACAAAGGAAAGGAAATTTGGGGGAGTGATTGCTTTTGCCTGAGCACTTGTGATTCTTCTTCCTCAGGA	out-of-frame	inter-chromosomal
UBE2G2	USP34	21	44777299	-	2	61301454	-	E	E	TGTTCTTAACCCATTTGTCAATTGTGGTCGACGTTGAAAAATGTACTTTGAAGTTCAGTCTACGTATTTTATATCTTCTAGGGGCCCAGAAGACACCTGCTTTGAGTTTGGTGTTTTTCCTGCCATCCTGAGTTTCCCACTTGATTACCCGTTAAGTCCCCCAAAGATGAGATTTACCTGTGAGATGTTTCATCCCAACA	GAGGCCTCATGGGACCTGTCAGGATGATTTCATCTGGACACGAGTTAACAACAGATTATGATGAAAAAGCACTTCATGAGCTTGGTTTTAAGGATATGCAGGTACATATATAAAACGTGGTTTGAGTTTTAATGATCTGTTTATAATCATCAGTTGAATAGTCGCAGATGTAGTTTAAAAACAGCTCTTATTGCTTTGTT	in-frame	inter-chromosomal
APMAP	KIAA0355	20	24968891	-	19	34348630	+	E	M	TTTCAGAGTCTACGTTTCTGGCCTGATGAAGGGCGGGGCTGATCTGTTTGTGGAGAACATGCCTGGATTTCCAGACAACATCCGGCCCAGCAGCTCTGGGGGGTACTGGGTGGGCATGTCGACCATCCGCCCTAACCCTGGGTTTTCCATGCTGGATTTCTTATCTGAGAGACCCTGGATTAAAAGGATGATTTTTAAGG	TTCAGGGGTACATGTGCAGGATGTGCAGGTTTGTTGCAAAGGTTAATGTGTGCCATGGTGGTTTGCTGCACAGATCATCCCGTCACCTAGGTATTAAGCCCAGCATCCATTAGCTATTCTTCCCCATGCTCTCCCTCCCTTGCTTTTTCTAAAACAAATTTCATATACAAACCATAGGCTTCTTAGAGGAATAAAGGGAA	NA	inter-chromosomal
SESN3	TSC22D1	11	95230783	-	13	44436095	-	E	E	CCTTGAGGAGGCTGAGGCGGAATCGCGGCTGGCGGCGGGGGGACGGACCGGCCCTGCAGTGGCCGCAGTGACAGCCCGGACCCGGCCCTCCGCCCGCTCTCGCCTCGGCGCCCGCAGCCACGATGAACCGGGGCGGCGGCAGCCCGTCGGCCGCCGCCAACTACCTGCTCTGTACCAACTGCCGGAAAGTGCTGCGGAAG	CTCCTCTGGTGCAAGTGTGGTAGCTATTGACAACAAAATCGAGCAAGCTATGGTATGTACTGATGAAAAATCATTTATACTAAATGTGGGCACAGCACAAAAATAAGATGTTTTGTGGAACCAGTGCATCCCTAAGTTCAGATGATGATGATTGCTCTTGATGCGCGTAGAAATGCCGGCGCTGTCTCCATTCGGCCAGC	out-of-frame	inter-chromosomal
MKLN1	NRG4	7	131388972	+	15	76005797	-	E	M	AATATTTTGAGCATGAGTTTAAACTTAAAACCTGAGTGTGCATTAATTCGTGTTCTAGTGCATTTACTAAATTATGAAGTCAGATTTAATAGCCTTATTTTTTTCCCACAGTGGCTTAAAGAATGATTATAACAAAGAAACATTCACCTTGAAGCATAAAATTGATGAACAGATGTTCCCTTGTCGATTCATTAAAATAG	TGAAAATGACAACAATGAAGACCTTTATGATGATCTACTTCCACTTAATGAATAGTAAGAGGTATATTTTCTCTTCCTTACAATTCTCTTTTCTTTCCTTTTTTTTTTTTTTTTTTTTCTGAGACAGAGTCTCACTGGCTGGAGTACAGTAGGGCGATCTCGGCTCACTGTAACCTCCACCCCCCAGGTTCAAGTGATTC	NA	inter-chromosomal
LEMD3	SLC30A5	12	65218619	+	5	69104183	+	E	M	GTTCTTTCTTTACTGATTATAATAATATAACCTGTAATTGTATAATGTATAAAATATTTGAATTAATTATGTTTGTTTTCTTCTGTTTAAGAGAGTACTGATTCAAAATTAATAATATGCTAATCTTTCCAGGAGATCATGAATGTGGCAGTTCTAGTCAAAGAACGCTTTCTGTTCAAGAGGCAGCTGCGTATTTAAAA	GCTGCAGTGCAGTGACACGATCTTGTCTCACTGCAACCTCTGCCTCCCGGGTTCAAGCGATTCTCCTGCCTCAGCCTCCTGAGTAGCTGGAATTACAGGCACCCACCACCACACCCAGCTCATTTTTGTATTTTTAGTAGAGACGGGGCTTCATTCACCACATTGGCCAGCCTGGTCTTGAACTCCTGACCTCAGGTGAT	NA	inter-chromosomal
ACSL1	MTMR1	4	184765891	-	X	150735506	+	E	M	GCTATGGGTTAGGGAACGGGGTCCCAAGCAGGCCCCCTTGGCGGAGAGGCCGCCGACTTCCAGGTGTGTAACCCTCACCTTCTCCCACTCTCCCTCCCTGAAAGTCGAGCCTGGGCGGAAGAGTCCGGCTGATGGTGACAGGAGCCGCCCCGGTGTCTGCCACTGTGCTGACGTTCCTCAGAGCAGCCCTGGGCTGTCAG	AAGTATGCCCTCCTCTTCTAGTTTTTGGATGACCCATCATCTCTTACCTCACCTACAGCAGGAACCTTGAAATTGGACTTCTGCCTCACACCCTGCAATCTCATCTCCACATTATGACCAGAGTGATCTTCTTTTTTAAAAAAAACTTATTGTTACTATTTCAATTGATAAATGAATTGTATATATTTATGGTGTACAAC	NA	inter-chromosomal
ALS2CR12	TRAK2	2	201342370	-	2	201401094	-	E	E	AGAGGGGTGGGAAGGGGGCTGTGCCCCATGAATTGGAAGGCGGCTGTGCCCCATAAATTGGAAGGCTTTTCAGAAGGTGCAGATCAGAATGGGACAGGGTCCTCAGTCCTGTGTTGTAGATGCTGATTTTGTTTCCAGCTCTCCAGTGAAATGGATCTCCGCTGTGCTGAGATGAAACAGAACTTTGAAAACAAGAACAG	TTCTAGGCACAGACAGGGTGGAGCAGATGACCAAAACTTACAATGACATCGACATGGTTACACATCTCCTGGCAGAGGTAGGAATATCTTTTCTTTCTCCAGTACAAAAAGGTAAAACTTGAGGATCATTTGGAATCTATCAAATTTGCACATCAAATGGAAAATGTTGTACGTGCTCTGGGTTATTTTGTATAAGGTTG	out-of-frame	intra-chromosomal
EXOC3L2	RPUSD4	19	45212621	-	11	126209399	-	E	M	CAAGACCAGCCTGGGCAACATAGTGAGACCTGCCCCCTATCTCTACAAAAAATAAAAAATTAGCTGGGCACGGTGGTGTGTGCCTGTAGTCCCAGCTACTGGTGAGGCTGAGGCTGGAGGATCACTGGAGTTCGAGGCTGCAGTGAGCTATGACTGTGCCACTGCACTCCAGCCTGGTCAACAAAGCAAGACCCTTTCTC	TAAAAAATATGTGAAACAGCTTTGGTGCTTAGAATATTAAGTCTGATAGAACAGTGGTTCTTAATTCTGGTATACATCAAAATTATCAAAAATTAATTATACAAGCATGGGGTGGACATGGTGGCTCACGCCTGTAATCACAGCACTTTGAGAGGCAGAGGTGGGAGGATCACTTTAGGCCAAGAGTCGGAGAACAGCCT	NA	inter-chromosomal
BACH1	ABCB6	21	29329693	+	2	219215727	-	E	M	TGCCATTCAATGCACAACGGATAATTTCACTGTCTCGAAATGATTTTCAGTCCTTGTTGAAAATGCACAAGCTTACTCCAGAACAGCTGGATTGTATCCATGATATTCGAAGAAGAAGTAAAAACAGAATTGCTGCACAGCGCTGTCGCAAGAGAAAACTTGACTGTATACAGAATCTTGAATCAGAAATTGAGAAGCTG	GCTCTGTCACCCAGGCTGGAGTACAGTGGCATAATCTCTGCTCACTGCAACCTCTGCCTCCCGGGTTCAAGCAATTCTCCTGCCTCAGCCTCCTGAGTAGCTGGGATTACAGATGTGCACCAGCATGCCTGGCTAATTATTAGATTTTTTGTAGAAACAGGGTTTCACCATGTTGGCCAGGCTGGCCTGGAACTCCTAGC	NA	inter-chromosomal
ZNF585A	ACAA1	19	37106734	-	3	38137050	-	E	M	GCACAGCACCTTTTCTTAACCTTGTTTACGACACAGAGACTTTTGTTTACATGTTTTCCCGCTGACCCTCTCCCCACTATTACCCTATTGTCCTGCCACATCCCCCTCTCCGAGATGGTAGAGATAATGATCAATAAATACTGAGGGAACTCAGAGACCAGTAAGCACCGGTCCCCTGGGCCCACTTTTCTTTCTCCACA	GGGTTGACCTGCGCAATGCAGAGGCTGCAGGTAGTGCTGGGCCACCTGAGGGGTCCGGCCGATTCCGGCTGGATGCCGCAGGCCGCGCCTTGCCTGAGCGGTGCCCCGCAGGCCTCGGCCGCGGACGTGGTGGTGGTGCACGGGCGGCGCACGGCCATCTGCCGGGCGGGCCGCGGCGGCTTCAAGGTGAGGCCCGAGGG	NA	inter-chromosomal
RAB5A	LIPH	3	19978403	+	3	185507344	-	E	M	GGTTGTAGTAATAAGAAAGTCTCCTTTTCTATAACAAGTTTAAAGCAGGTGTAGTGTATTTCCAAGAGATATATCTCATATATCTCATTTTTTGTTCTGTAAACAGGAAGCACAGTCCTATGCAGATGACAATAGTTTATTATTCATGGAGACATCCGCTAAAACATCAATGAATGTAAATGAAATATTCATGGCAATAG	GCTGGAGTGCAATGGTACGATCTCAGCTCACTGCAACCTCCACCTCCCAGGTTCAATTGATTCTCCTGCCTCAGCCTCCTGAGTAGCTGGGATTACAGGCATGTGCCACCACACCCGGCTAATTTTTGTATTTTTATTAGAGACAGGGTTTCACCACGTTAGCCAGGCTCGTCTCGAACTCCTGTCCTCAGGTGACTACC	NA	intra-chromosomal
NOTCH2NL	NBPF19	1	146146203	-	1	149475643	+	E	E	ACACAGAATGTCAGGTCTCCCAGACCCTAGAAAATACATTGACTTAAAGCCTTTGATACATCTCAAAGCAGTATCCTTACAGTGTCACTGGAAGATGGTGCGGGCTGCAGAGAGGGATGCTTTCAAATGGGATTAACCAGTCCTCCTTCCTTCACTTCCACATGAATGCTGGGCAGCCCAGGGTCAACCCACTGCACCCT	GGTTACCTGGCACGCTGGCCACATTCTGCCTCACTCTTATCAGAGTCTGAGCTACTGGCAGTGCTTTCAGCTCTGAGTTGAGGCACCTCGAACCTTGTTTTTGTGGTGAAGGATCCTAAAGTGCTGTGGGGAGTGATCACATTTTTCACAACAGTAAGTTAAGAATTTCAGTTACTGACATCCCTCAGTCCTGATTAAAC	NA	intra-chromosomal
LFNG	CIC	7	2526921	+	19	42286771	+	E	E	GTCCAAGGGAGGCCAGGGCAGGGCCGTTGCCTCACTCAGGGCTGTGTGGCCAGCCTGGGGCGGGGCCCAGGGATGTCGGGCCCCTCCCGGCATCACTCCGCCCGCTCCCCACAGGTGACGCTGAGCTACGGTATGTTTGAAAACAAGCGGAACGCCGTCCACGTGAAGGGGCCCTTCTCGGTGGAGGCCGACCCATCCAG	TGTGGACGAATGTGGAACCTCGCTCTGTGGCTGTGTTCCCTTGGCACTCCTTAGTCCCCTTCCTGGCACCCAGCCAGCCTGACCCCTCCGTGCAGCCGAGCGAGGCCCAGCAACCTGCCAGCCACCCAGTGGCCTCCAACCAGAGCAAAGGTGAGGGCTGGTGGGGACTGGGGGGAGGCAAGGGTGTGGGGTCCAGGTGG	out-of-frame	inter-chromosomal
BIRC6	POLE	2	32477585	+	12	132633467	-	E	M	CGTTTACGTCGGACAGCAGAATGGTCCCGTTCTAATTTAGACACAGAAGTTACAACAGCAAAAGAAAGTCCTGAGATAGAACCACTTCCATTTACTCTGGCCCATGAGCGTTGTATCTCAGTAGTCCAGAAACTTGTTCTGTTTCTTCTCTCCATGGACTTTACATGTCATGCAGATCTCTTATTGTTTGTTTGTAAGGT	GGGTTGGCCGGGCGCAGTGGCTCATGCCTGTAATCCCAGCACTTTAGGGGGCTGAGGCGGGTGGATCACGTGAGGTCAAGAGTTTGAGACCAGCCTGGCCAACATGGTGAAACCCCATCTCTACTAAAAATACAAAAAGTAGCCAGGTGTGGTGCGCACACCTTTAATACCAGCTACTCAGGAAGCTGAGGCAGGAGAAT	NA	inter-chromosomal
RFC4	EIF4A2	3	186789880	-	3	186789187	+	E	M	AAATTTTTCTCGTAGGAAGTTGACAAATGCCTAGCAGATGGTGCTGATGAACATTTGCAACTCATCAGCCTTTGTGCAACTGTGATGCAGCAGTTATCTCAGAATTGTTAACGTGAATATATCTGGATGGGGGGTTTTGTAAATAATGAAGTTGTAATAAAAATAAAATGACCAAAAGCACCTTTAAAGTGAATATACAA	ACAAGAGGATTCTTCGTGACATTGAGACTTTCTACAATACTACAGTGGAGGAGATGCCCATGAATGTGGCTGACCTTATTTAATTCCTGGGATGAGAGTTTTGGATGCAGTGCTCGCTGTTGCTGAATAGGCGATCACAACGTGCATTGTGCTTCTTTCTTTGGGAATATTTGAATCTTGTCTCAATGCTCATAACGGAT	NA	intra-chromosomal
RPS27	MAP4K2	1	153992150	+	11	64786028	-	E	M	TGAGAAAAAAGATGTAGCTTTCTGTGGGTGGATCATCATGCATCTGCTTTTTTGGGAGAGGTGGGCAGAATACCTGTACTGATGACAGCTAATCTCTGAATCTTTTTCCTCCAGGATGTTCCTTCAGGAGGAAGCAGCACTAAAAGCACTCTGAGTCAAGATGAGTGGGAAACCATCTCAATAAACACATTTTGGATAAA	TTTTAAAGGTATTGGTAATATCTTAGCTCTCAGGTTTGGTGGTAGGTTCATGGGTATTTAAGTTATAACTCAGTTCCTAACTCACATAAGGTGCCACACATCCTTTTGTATGTATCAAATATTATGTCATAAAATTTTAGTTTGGGCATGGTGGTTCATGTCTGTAATCCCAGCACTTTGGGAAACTGAGGCAGGCAGAT	NA	inter-chromosomal
SFT2D1	RAB32	6	166342420	-	6	146549463	+	E	E	ACGGCGGCCGCGCTGACGCACAGGAAGCGGGCGGGACCGGACTTCCGGCTGGTCTGTGGGGTTTCGGGTTCGGGGTTTCCTGGTGGGCGTCAGGGGCAGGCAACAGAGTGGCGGCCGCTACGGCCCTGTAACAGGGCCATGGAGAAGCTGCGGCGAGTCCTGAGCGGCCAGGACGACGAGGAGCAGGGCCTGACTGCGCA	GGGCAGGAGCGATTTGGCAACATGACCCGAGTATACTACAAGGAAGCTGTTGGTGCTTTTGTAGTCTTTGATATATCAAGAAGTTCCACATTTGAGGCAGTCTTAAAATGGAAAAGTGATCTGGATAGTAAAGTTCATCTTCCAAATGGCAGCCCTATCCCTGCTGTCCTCTTGGCTAACAAATGTGACCAGAACAAGGA	NA	intra-chromosomal
VDAC1	H2AFY	5	134004647	-	5	135370142	-	E	E	CGCTGTCCCGGGCGGGGCCTGGGGGCGGAGCGCGCCGGGCCGGGCGCGCAGGAGGGGAGGCGGGTCCGCGCCGCCGCCGTCCGCGCCGCCCCGCCCTTGGCCCAGCCGCTCGCTCGGCTCCGCTCCCTGGCTCGGCTCCCTGCCTCCGCGTCGCAGCCCCCGCCGTAGCCGCCTCCGAGCCCGCCGCCACATCCTCTGAG	CGGAGATTCTGGAGCTGGCTGGCAATGCAGCGAGAGACAACAAGAAGGGACGGGTCACACCCCGGCACATCCTGCTGGCTGTGGCCAATGATGAAGAGCTGAATCAGGTATGGGCCTCTCCCATCTCCCACTGATGTTTGAGCAGGTGGTCATACTGCCCAAGAAACATAGCTGAGAGGCTTTGGTGTTGGCTGGTTATG	NA	intra-chromosomal
YPEL5	LPIN1	2	30147061	+	2	11765532	+	E	E	AAAGGGCGTTCTGGGCCAACCGGGAGAGCTGACTGCGGGGGGGCGGAGCCACGCCGGGTGACTGACGTTGAGGCCCAACCAGGGAGAGGCGGGGCCAAGGCCAGGGCCTGACTAAACCTGGAGACTCGGGTGGCCGAGGGGCTTCATACCAGCTGAAGAGCGACAAGCCGCTGGCAGCCGCGGATCTCACCGCCGCTCAG	GGTGCAGACCATGAATTACGTGGGGCAGTTAGCCGGCCAGGTGTTTGTCACCGTGAAGGAGCTCTACAAGGGGCTGAATCCCGCCACACTCTCAGGGTGCATTGACATCATTGTCATCCGCCAGCCCAATGGAAACCTCCAATGCTCCCCTTTCCACGTCCGCTTTGGGAAGATGGGGGTCCTGCGCTCCCGAGAGAAAG	NA	intra-chromosomal
CHAD	ACSF2	17	50464496	-	17	50464232	+	E	M	TTCCCTGCCACGTGGAAACAATCATCAGATCCTTGCCCCACCCCTTGCTTCCAGAAAGGGTTTTAAAGCCCATGCCCCAACTCTGCCAGCCCCCACCTGCCAGGACGTTCTAGCAGGACATCGGTGCTTTGCTGTCCATCTTCCCATGCTGCAATTTCTTCCTGAGATTTCTATAAATATAAATGTATGTATGTATTATA	TCCCCTGCACCTCCAGAGTTGATCCGAGCCATCATCAACAAGATAAATATGAAGGACCTGGTGGTGAGTGGTGACTGCGGCCCGGGCTGTGGGCAGGCCAGGCCTGGGATGACAGCAGATGGACAGACATGGGGATGAGTCCAGGCCAGATGTTCAAAGGAGACCCTCTCAGCCAGCCCTCCTTCCAGAAAGCAGATGTG	NA	intra-chromosomal
WAC	ARHGAP12	10	28590832	+	10	31861658	-	E	E	TGTTAGGCATTTGGCCAGAGCTGTTTAGTATGGAAACTCATGCCCTTAATGTAATTTTTATATGTTTATCTTTTTTTTTATTTTTAGAGAACAGAGACAAAAAGAAGCAAACAAGATGGCAGTCAACAGCTTCCCAAAAGATAGGGATTACAGAAGAGAGGTGATGCAAGCAACAGCCACTAGTGGGTTTGCCAGTGGAA	GCAACCACACCTCCAAATCAAGGAAGGCCAGATTCTCCTGTCTATGCTAACCTTCAAGAACTGAAAATATCCCAGTCTGCTCTTCCCCCACTTCCTGGGAGCCCGGCAATTCAGATTAATGGAGAATGGGAAACTCATAAAGACAGCTCAGGGCGTTGCTATTACTATAACAGAGGGACACAGGAAAGAACTTGGAAACC	out-of-frame	intra-chromosomal
B3GLCT	CNOT7	13	31330553	+	8	17245933	-	M	E	CATCTGTGTTTTATTTCTCCCTGAAGCCCTATCTTTATGGCTTACTTGTAACATGAAAGTAGTAGATGCTGCCAGAAAATAGTGTCCTCAATATTTTAAAACAATGTTGACATGTTTTGTTCAAGTCAGCAAGCTCTATGTGAGTCTCAGGAAGTGAATTAAATTTGGACCTTATGTTTTACTCTTGTTTTTTTTTTTTT	AGAAGGATTTGAAATTTCCCTGCCCAAGAATCAACAGGAACTCTGTTTATAGACCAGAAATGTGACATCTATCTTTGGTAACCATGCAATATGCTCTAAGTTTTAGACGTTCTATTGTGTTCTTTTTCCGTTCTGCAACTGCGAACATTCAGATAATTTTCATGGCCGTTACTTTTTTCTCAGAGCATTTACAAACATTT	NA	inter-chromosomal
PSD	NFKB2	10	102402617	-	10	102401895	+	E	M	ACCAGGATTTGGGGCTGAGCTGGTTTCCCCTCCTTCCTCCCCAAGGGCTTACTCTTTCTCTTGCTGGAGGTGGAGGAAGGGCGTCCATGCCAAGGCCCCATACCTGGGCCGGGGGCAGCACGGCCTGGCTTTCCCCCGCTTCAGTGGGCCTTGCCCTTTGTACAGCCTCCACCCCCATTAAAACTGCTCTGGACTTGCTG	GCAGCCTCCTGCGCAGCTACGAGGTGGGTTGGCCTGTGCCCTGCCCCCTCCCCAGCCTCCTTTCCCGATCTGAGTCCAGGTGCCTCCTTGGCCCCAGGGCTCCCGAGCACATGCCCTAACCATGACTCAGACCTCATTCCTCTGTCTTCTCAGCTGGCTGGCGGGGACCTGGCAGGTCTACTGGAGGCCCTGTCTGACAT	NA	intra-chromosomal
CTSH	PRKX	15	78921058	-	X	3606967	-	E	M	TCCGGGCTCTGGGATGTCTGTAGAACAAGCTGGAGTCCACCAGCTCTTTGTCCTATGGCTCACAGACTTTCTTAATGATAAAAGCTGTCATCTTATTTGGGCTTCCTGAAAAGCTAAAGGCTTGAGAATATTTGAAAAATATATATGTTCATGATAAGGCTTATTTAGATAATGCAAATATAGTTTAATTTATTAGAAAA	GGAAAATGAAATATGCAAGCACATTGGTGACCTTGTTCTTTACAGACGTCGTGATCAGCCTCCAGCCATACAGAACAAATGAGAAATTAGAAGCGATTCCAAGAACGTGTGATGGTGTGAAACCCACTTTGGACCATCACACACATTTCAGCATTTGAAGTGACACAAGCTACCTGGTAACTGCCCATGGCGGGGTCATA	NA	inter-chromosomal
PLCG2	CNDP1	16	81908591	+	18	74576211	+	E	M	ACCCCTCCTCTCTTTGCGGCCCAGGATATACCCCCTACAGAACTACATTTTGGGGAGAAATGGTTCCACAAGAAGGTGGAGAAGAGGACGAGTGCCGAGAAGTTGCTGCAGGAATACTGCATGGAGACGGGGGGCAAGGATGGCACCTTCCTGGTTCGGGAGAGCGAGACCTTCCCCAATGACTACACCCTGTCCTTCTG	GCTGGAGTGCAGTGATGTGATCATGACTTACTGCAGCCTCAACTTCCTGGGATCAATGATCCTCCCACCTCAGCTTCCCAAGTAGCTGGGACCACAGGCATGTGCCACCATGCCCTGCTAATTTTTGTATTTTTTGTAGAGACAGGGTCTCGCCACGTTGCCCAGGCTGGTTGGGAATTCCTGGGCTCAAGCGATCCACT	NA	inter-chromosomal
MNT	GPRC5A	17	2394305	-	12	12917222	+	E	M	GGTGGGCGCAGCATGGCACAGGGCGAACGTCTCCCAGTCTGCTTTAAGACAGTGTTGGGGACAAACAGCCTGTGGCAATTTTGCGGGTGGCGGCGCTGGTCAGGAAGGCCGTCTAATCGAGTCCTCCTCCCTGAGCCTCCTATCTGTCTGGGTTTCAGGATCGGAACCAGAGAAGTCCACAACAAATTGGAGAAGAACAG	GTGTGTGTGTGTGTGTGTGTGTGTGTGTGTGCGTGCGTGCGTGTATGTGCGCCTGACCCTGATTTCTGCAACCTCCAGATTTCTTTCTTGACCCTTCAAAGTGGAACAGTCCAGTGCCAAAAATTTTAGAGTTTGAGAAGGTCACAGAAATCCTCTAGTTGGTGCCTCCACAGTCTTCATTTTACAGAGGAACTCAGGGC	NA	inter-chromosomal
PLEK2	MARK3	14	67412018	-	14	103491777	+	E	E	CCTCAGGCTCTGGACACGCGCCAGGGAGGCGTCGCCCTGCCGCGTCGGAGCTGCTTCCTGGGCGCCGTGGGCGCGGACTGCGCGGGCTGCGCGGGTGCCGAGGAGCGCGAGGCGCGGGGAAGGCGCACCTGGGGTGGCCCTGGCGTGCGGGCGGCGACATGGAGGACGGCGTGCTCAAGGAGGGCTTCCTGGTCAAGAGG	CACTATTCCTGATCAGAGAACTCCAGTTGCTTCAACACACAGTATCAGTAGTGCAGCCACCCCAGATCGAATCCGCTTCCCAAGAGGCACTGCCAGTCGTAGCACTTTCCACGGCCAGCCCCGGGAACGGCGAACCGCAACATATAATGGCCCTCCTGCCTCTCCCAGCCTGTCCCATGAAGCCACACCATTGTCCCAGA	out-of-frame	intra-chromosomal
CELF2	TGFBR2	10	11249200	+	3	30623198	+	E	E	TTACTTTTTAACATAGTTAATAGTACCTGGAGAAGTCTTGTTGTCACTTATGTGCCCTTAAAACAGTATCAGTAATCGAATTGCTGCAGATTTCTGAGATGATTTTTACAGTTGTTCAATCTGCCTTTACTTTCTCCCTTTTGTGTTTTTAGATGCATCATCCCATTCAGATGAAACCTGCAGATAGTGAAAAGTCCAAC	GATGTGGAAATGGAGGCCCAGAAAGATGAAATCATCTGCCCCAGCTGTAATAGGACTGCCCATCCACTGAGACATAGTAAAGTATCATTAATTAATCTTTTCATCATTTTTCTATTTTTAGTCATGCTCCCTCACTGCTTAATTTGTAAGTAAATCTAAGATAAAAATCTATAGTCTCCTCGTATTTTCATATTTTCATA	NA	inter-chromosomal
DIABLO	BRWD1	12	122224645	-	21	39321417	-	E	M	GGCGTGAGCCACCAACACCCTGCCTGAGGCAACATTTTAAACTTGGTGTATGTTGAAAATTTCAAAACCCCTCAGCTGTCCTGCATCCTCATTTAGGTTCCTGCTTGGCTCGAGTTTGAGTTTACAGCCCCTGCAAGTAAATCCAAGAGCCTGTTACAGATTGGCGGTCGTGCCTTATGAAATCTGACTTCTACTTCCAG	GCTGGAGTACAATGGCTCGATCTCGGCTCACTGCAACCTCCACCTCCTGGGTTCAGGCAATTCTCCTGCCTCAGCCTCCTGAGTAGCTGGGATTACAAGCACACGCCACCATACCCGGCTAATTTTTGTATTTTTAGTAGAGACAGGGTTTCACTGTGTTGGTCAGGCTGGTCTCAAACTCCTGACCTCAGGTAATCCAC	NA	inter-chromosomal
MKL1	SGSM3	22	40410281	-	22	40409025	+	E	M	TAGGACAGGAGGAGCTTCGGGCCCAGCTTCACCCTGCGGTGGGGCTGAGGGGTGGCCATCTCCTGCCCTGGGGCCACTGGCTTCACATTCTGGGCTGACTCATAGGGGAGTAGGGGTGGAGTCACCAAAACCAGTGCTGGGACAAAGATGGGGAAGGTGTGTGAACTTTTTAAAATAAACACAAAAACACAGGCCTGTTA	GTGGAAAAGGGGTTGGAGGAGAGCCCTGGAGTGGGGGGACCCAGCCCAGCATCAGGGGGGGTCCTTACAGGGAACCCTAAAGGACAAAGAACCTCAGGGGCTCAGGTCCTTCCCCAAAGAGGGTGGTCTGGGAGCTGCTGAGAGACAGGTCAGAGGCTTCCACCGTGGCTGCAGCCAGAAGGGCCTGGAGCTGCCCCTGC	NA	intra-chromosomal
WASH1	PIAS4	9	24852	-	19	4033099	+	E	E	GTGCCGTTGGTCGTGGGTGGCTCTGACGCTCCGGCTCCGACCCACAGGCACCATGACTCCTGTGAGGATGCAGCACTCCCTGGCAGGTCAGACCTATGCCGTGCCCTTCATCCAGCCAGACCTGCGGCGAGAGGAGGCCGTCCAGCAGATGGCGGATGCCCTGCAGTACCTGCAGAAGGTCTCTGGAGACATCTTCAGCA	GTCAAGGAGAAGCTGCGCCTTGATCCTGACAGCGAGATCGCCACCACCGGTGTGCGGGTGTCCCTCATCTGTCCGGTGAGTCGGGGCGCGGTCCCCTCCTCGAGGCCTCTCCTGCGGCCGGCCTTCCCCCCTGGCGGCCCTGGGCCCGGGGCGGCTTGGCTGGGCCGTGAGCCTGCGGGGGCGAGGCTGGTCTTCGTCCC	NA	inter-chromosomal
PDE4D	MKL2	5	59038859	-	16	14140544	+	E	E	GGTATGGCAGGATGGCCCCCTTTGAACTCGCTAGCGGACCCGTGAAGCGCTTGAGAACTGAGTCCCCCTTTCCCTGTCTCTTCGCAGAGGAGGCCTACCAGAAACTGGCCAGCGAGACCCTGGAGGAGCTGGACTGGTGTCTGGACCAGCTAGAGACCCTACAGACCAGGCACTCCGTCAGTGAGATGGCCTCCAACAAG	TGTCTTCAATAGGCCGTGTTTAAGAGGCGTCTTACACTCCCTGTTGCCAGTGGCTGGAACACAATGGATCACACAGGGGCGATAGACACCGAGGATGAAGTGGGACCTTTAGCCCATCTTGCTCCAAGTCCTCAGAGTGAAGCTGTGGCTCATGAATTCCAGGAACTCTCCTTGCAGTCCAGTCAAAACTTACCCCCTCT	NA	inter-chromosomal
PSMA5	HSD17B4	1	109401771	-	5	119477796	+	M	E	TAATAATGTCCTTAAATTTTATTTCCAGCTCCTGTTCCTTGGAAAATCTCCATTGTATGTGCATTTTTTAAATGATGTCTGTACATAAAGGCAGTTCTGAAATAAAGAAAATTTTAAAATATTTGTTAATAGACTGTTCTCTTCTAATAGTCTTTTTTTTTTTTTTTTTTTTAAGAGATGAGGTCTCACTATATTGCCCA	AGGCTGGAGTACAGTGGCATGAACATGGCTCACTGTAGCCTTACCTCCTGGGCTCAAGCAGTCCTCCCACCTCAGCCTCCCAAGTAGCTGGGACTGCAGGTATGTGTCACCATGCCTGGCAAGTTTTTTAATTTTTTGGTAGAGACAGTATCTCGTTTTGTTGCCCAGGCTGGTCTCAAACTCTTGGGCCCAAGTAATCT	NA	inter-chromosomal
LBR	WDR37	1	225427954	-	10	1124218	+	E	E	GGCGGCCTCGCCGGTGGGGAGGGGAGGCGAGGGGAGGGGAGAAGCGCCGCGAGGCGGGGCCGGGGAGGCGCGCGCCCGGCTTGCGGGACTGCGGGGCGCGAGAGCGCGGCCGGGTAGCGTCGCGCGCGTGGATCTGCCGCCGGGTTGCTGTGCGACTATTCTCCGGGAGCCGTCCGTGTCACCGCCGGAACCTGGCGCAG	CACTGTGACTTCTGCCGTGTTCACCGTGGGAGACAACGTGGTTTCAGGCAGCGATGACCGCACGGTGAAAGTCTGGGACTTGAAAAATATGAGATCCCCCATTGCAACTATTCGCACGGACTCTGCCATTAACAGGTAAAGTCAAACTGTTGGTTAAGTAAGTGGCTTAGTTTGATGTGAAAGGATTGATTGTGATTTCA	NA	inter-chromosomal
CWF19L1	BLOC1S2	10	100260218	-	10	100275493	-	E	E	TTACTTTTAATATAAGTATTTTTTCTATAGAGAGGCATATCTTAAGTTCTAAAGCAGATCTGGTAACTATATGGTGTCATGTCTGTTTCCCTCACTAGCTCCTATTCAGACATATGTGCTTGGTGCTAATAACCAGGAAACAGTAAAATATTTCCAGGATGCTGATGGATGTGAATTAGCTGAAAACATTACTTATCTGG	AAGCCAAGTACAAGAAGCTGGAGAAGCGATGAGAAACTTATTTCTATGGGACAGAGTCTTTTTTTTTTAATGTGGAAGAATGTCTTATAAAACCTGAATCCTGAGGCTGATGAATTGTGAAAATTCCTCAAAAGGAAATTATGCTGGTCATCACAGGAACATCTCAACGTTCGAGTAAACTGGAGGACTGTGGCTATTCC	in-frame	intra-chromosomal
C1orf105	ASPA	1	172431288	+	17	3499967	+	E	M	TAAGCCAATTAATAACCCTGCAATGGCTTTTAACTGTTCAAATGAAGAGTTGCACATCTCTCATTTTAAATCAAAAGTAGAAATGATTAAGCTTAGTGAAGAAGGCATATCAAAAGCCGAGACAGGCTGAAAGCCAGGCCTCTTGTGACAAACAGCCAAGTTGTGAATGCAAATAAAAAGTTATTGAAGGAAATTAAAAG	TTCTACTCCAGTGCACACACACAAATGATAAGAAAGCAAAACAACCTTATTGCTGATATGGAGACAGTTTTAGTGGTCTGGATAGAAGATCAAACCAGCCACACATTAAGCCAAAGCATGACCCACAGCAAGGCCCTAACTCTCTTCAATTCTGTGAAGGCTGAGAGAGGTGAGGAAGCTGCAGGAAGCTGGGAGAGGTT	NA	inter-chromosomal
LRBA	RPS8	4	150914194	-	1	44778691	+	E	M	TCTGGAGTTTTTTTTTGTTTTTTCCTAATTCCTTTTTTTTTTTCTTTTACAGACCTTTGACAAATGTTTCCTGGGCTCATCAGAAACAGCAGATGCTAATAGAGTATTCTGTGGTCAGATGACTGCAGTTTACCTTTTCAGTGAAGCTCTAAATGCAGCTCAGATATTTGCTATTTATCAGTTGGGCCTGGGATACAAGG	TGTTTTGTCTTCACCCATGTAATAAAGGTGTTTATTGTTTTGTTCCCACATTTATGTTGCCTGAATATATGACTGTTTTCTCTGCTTTATTTCCTTGCCCTGCAAAACTGATCTGGGTGGGTGGCTGCAACCCCTTGCCTTAACCTCTGCCTCCTACTGTCCTGAGCCAGGCTCACCACACTGTAAAGTCCCTGTTCTCA	NA	inter-chromosomal
TFDP2	PPP4R3A	3	142149184	-	14	91490803	-	E	E	AGGGCGCGCGCACGGTTGGCGTTCTGGGGCCTCAAACTCCTGGGCCTTGACCGGGCAGGCCGCGTCTCCCCGGGTGTGAGTCCACCGGGACCCGGCCGCCGCCTAAGCGCGGGCGCCACAGAAGCGGCGGCGCCCGAAGACGCGCTCCTGGCTCGGCCCGACAGCCTCGCTTGGCCGCCAGTTCTTCTGCAGCCGAAGGC	GGTTCTCTACTTTTAGAGTCGAAAATAAATCCTAACACTGCATACCAGAAACAACAGGTAAAATTTTGAAGATGTGTTTTATCTTGCATATTTTCCTTTTGAGTAAATGAAAGTTTATTATCTGATTGCTTATAGTGAAAAATTTAGAAGAGATTACAACAGTTTGGCAGTGAAATTCTAAAATAGGATTTCTGCCAATT	NA	inter-chromosomal
OTUB1	ZNF195	11	63996607	+	11	3368855	-	M	E	GCAGGTGGCTGCTGGGAGCTCAGTTGCCACCTTTGGAGTGTGACCTTTGCTGGGGGACATTTCCTTGGCCAGCCCCCGTTCTGGCCTGATGTTAACCTGTCGGGGTGGGGCTGTCTCCGCAGGACCTCCACAAAAAGTACTCGTACATCCGCAAGACCAGGCCTGACGGCAACTGTTTCTATCGGGCTTTCGGATTCTCC	GACCAAGTGTTGAAGAGACTATACTGTCTGTATTGTATCTTCTTCGTGAACTTGTGAAAGATTAGTTAAGTGGATATGCATGAGTTTAATTCTGGGCTCTCTGTTCTGTCCCATTGGTCTCTGCGGCAGTTTTCCTCTCTGTTCGCATACCATCCTGTTCTTACTACTGTAGTCCTAAAATGTCACTTGAAAACAGAAAA	out-of-frame	intra-chromosomal
KLRC2	CAPRIN2	12	10431134	-	12	30715141	-	E	E	TACCCTTTTCCATGAAATTCTTTTCTTACAGTACATGGAAAATGCTTTCGTCTCATGAATCATTTGCTTAAAATGTAACAGAAAATGGATTTTTCTCCATTACAGGATAAAAGACTCAGATAATGCTGAACTTAACTGTGCAGTGCTACAAGTAAATCGACTTAAATCAGCCCAGTGTGGATCTTCAATGATATATCATT	CAAATTATCATCCTGATGGAACTATTCAAGTAAGCAATGGTAGCCTTGCCTTTTACCCAGCACAGACGAATGTGTTTCCCAGACCTACTCAGCCATTTGTCAATAGCCGGGGATCTGTTAGAGGATGTACTCGTGGTGGGAGATTAATAACCAATTCCTATCGGTCCCCTGGTGGTTATAAAGGTATGCCCTGAATAAAA	in-frame	intra-chromosomal
INPP5A	BRD3	10	132650504	+	9	134053591	-	E	E	GTCTCACGGTGATGTACCTATGTGCTGGAGCCCCTCTTATACCTTGTGGTCATCTCATGAGGTGCAAGGCGTCTGTGTGGCTTTTCCTCAGGAACCTACTTTCTTCCTTCCAGAGAACTATTGTCGAGTGATGCGATGAAAGAATATAACAGGGCTCGAGTCTACCTGGATGAAAACTACAAATCCCAGGAGCACTTCAC	GCTGTCGCCTGGTTGGGCCCGGAAATGGGACGTCGCGCTTTCTCAGGGAGCGTAGAAGCAGCCAGGGCCTCTCCAAGCCGCTGCTGTGACAGAAAGTGAGTGAGCTGCCGGAGGATGTCCACCGCCACGACAGTCGCCCCCGCGGGGATCCCGGCGACCCCGGGCCCTGTGAACCCACCCCCCCCGGAGGTCTCCAACCC	NA	inter-chromosomal
PARP8	UBOX5	5	50750181	+	20	3160196	-	M	E	TTCTTATGGCGGATATAAAAGTGGTTTTCTAATCTGTTTTGGAAGTTTCCTGTTTATACTTACATCTTTATAACTGAATGGGTAACATGGGTTTGGTTTGTCTTTTTTTTATAAAAGCCTGTCTACCTTAGCAATAACTTGAGCCTTTTTTGTTTGTTTGTTTTAACAGTGTATCCTACTCAGTACATGTATCTGAAGAT	TTTTGTATTTTTAGTAGAGACGGGGGTTTCACCACGTTAGCCAGGCTGGTCTCGAACTCCTGAACTCAGGTGATCCGCCCGCCTTGGCCTCCCAAAGTACTGGGATTACAGGCGTGAGCCACCGCGCCGGGACTAAGCTGCTTAATGACTTCCAGAGCGATCCATCCAGGAAGGTGTTTTCCCTCTGCAGGTCCTAGACT	NA	inter-chromosomal
NPIPB5	AMD1	16	22489315	+	6	110888494	+	E	M	CTAGGATTTGTTCTGTTTTTGTTTGTTTGTTTTTTTTAATGGTTCCACAGGCTGCATAGGAATACAAGCTAACCAATATTTTAATTACAGATCATTAAGCAGCTTTGAGTCTGGAAAATTTGTCGAATGTACCGAGCAATTAGAATTGTTACCAGGAGAAAATATCAATCTACTTGCTGGAGGATCAAAAGAAAAAATAG	TAGAGACGGGGTTTCATCATCTTGGCCAGGCTGGTCTTGAACTCCTGACGTGGTGATCCACCTCGGCCGCCTAAAGTGCTGGGATTACAGGTGTGAGCCACTGTGCCTGGCCTCTCTCTTTTTTTTTTTTAAACTAAGTTTATATTATGAATATACGAATGTTTATCAAAATGCTTACCATGTGCCAAGCCCTGGGGATG	NA	inter-chromosomal
STX2	HCAR1	12	130821688	-	12	122728960	-	E	M	AATTATTTATTTCCCTCCTTTATTCTTCCCCTTTTAGGGGATGAAAAGTGGTCACAGATTTGAGTTTGCCATGCTGTAATGACTCTCTCTCTCTCCTAGGTGGAGGAGATTAGAAACAGTATTGATAAAATAACTCAATATGTTGAAGAAGTAAAGAAAAACCACAGCATCATTCTTTCTGCACCAAACCCGGAAGGAAG	GAGTCTCACTCTGTGTCCCAGGCTGGAGTGCAGTGGCACAGTCTCGGCTCACTGCAACCTCTGCCTCCCGGGTTCAAGCAATTCTCCTGCCTCAGCCTCCCGAGTAGCTGGGATTAGAGGCGCCAGCCAACACACCCGGCTAATTTTTGTATTTTTAGTAGAGACAGGGTTTTGCCATGTTGGCCAGGCTGGTCTCGAGC	NA	intra-chromosomal
UCKL1	FBXO10	20	63956261	-	9	37532059	-	E	E	GTCCGCGGTGGGCAAGAGAGGGACCCGCCAGCTCCCGGCGGCCCATGCGCGCCGCCCGGCCAGGCCCGCAAAGAGGCCTCCGAGCGCCATGGCTGCGCCCCCGGCCCGCGCGGACGCTGATCCTTCGCCCACGTCGCCACCTACGGCCCGAGACACACCAGGCCGGCAGGCTGAGAAAAGCGAGACCGCGTGCGAGGACC	GATCATCATGCTCAGGAACGACATTTACCGCTGCCGAGCGTCAGGCATCTTTCTTCGCTTGGAGGGCGGTGGCTTGATTGCCGGCAACAACATTTACCACAATGCAGAGGCTGGTGTAGACATCCGGAAAAAGTCCAACCCACTCATACTGGTACTTTGTGTTCGTTCCCTATTCAGGGTGACTCTTGGTTTTCAGAAAC	NA	inter-chromosomal
SLC7A5	MECP2	16	87868885	-	X	154092307	-	E	E	GGGCGGCGACTACGCCTACATGCTGGAGGTCTACGGCTCGCTGCCCGCCTTCCTCAAGCTCTGGATCGAGCTGCTCATCATCCGGCCTTCATCGCAGTACATCGTGGCCCTGGTCTTCGCCACCTACCTGCTCAAGCCGCTCTTCCCCACCTGCCCGGTGCCCGAGGAGGCAGCCAAGCTCGTGGCCTGCCTCTGCGTGC	GCTCCATAAAAATACAGACTCACCAGTTCCTGCTTTGATGTGACATGTGACTCCCCAGAATACACCTTGCTTCTGTAGACCAGCTCCAACAGGATTCCATGGTAGCTGGGATGTTAGGGCTCAGGTAAGTAACCTTCCTTTTTTTTTTTTTAGTATATGTCCTGGTTTGGCCATCTGTTTTTTTTTTTTTTAAAAAAAAA	NA	inter-chromosomal
DYM	PRKCB	18	49257011	-	16	24154683	+	E	E	AAAATCAGTGACAACTGAGTTTACATTTGCTTCTATTAATAGTTAACCTTGGTTAAAATATAGAGAAGACTTGATTGTATGTTTTACACCCGCTGTTTCCTCACAGGACAAGTACCTTCACACAAATTGTTTGGCAGCTTTAGCAAATATGTCGGCACAGTTTCGTTCTCTCCATCAGTATGCTGCCCAGAGGATCATCA	GGTCATGCTTTCAGAACGAAAAGGCACAGATGAGCTCTATGCTGTGAAGATCCTGAAGAAGGACGTTGTGATCCAAGATGATGACGTGGAGTGCACTATGGTGGAGAAGCGGGTGTTGGCCCTGCCTGGGAAGCCGCCCTTCCTGACCCAGCTCCACTCCTGCTTCCAGACCATGGTAACTTGTCCCATGGCCCTGGGTA	NA	inter-chromosomal
AIM1	ALDH5A1	6	106558625	+	6	24535530	+	E	M	ACATAAGTTTGAATTATTAACAAAGATGAATAACAGAACATTGTTTTTGTTCCTCAACAGGAATTTTCTGAACCAACAATTATTCTCTTTGAAAGAGAAGACTTCAAAGGAAAAAAGATTGAACTTAATGCAGAAACTGTCAATCTCCGATCCCTGGGATTCAACACACAAATACGCTCTGTTCAGGTTATTGGTGGCAT	TGGGCTGGGCACAGTGGCTCACGCCTGTAATCCCAACACCTTGGGAGGCCAAGGCAGGCAGATCACGACATCAGGAGATCGAGACCATCCTGGCTAACACGGTGAAACCCCGTCTCTACTAAAAATACAAAAAAAATTAGTCGGATGTGGTGGCAGGTGCCTGTAGTCCCAGCTACTCTGGAGGCTGAGGCAGGAGAATG	NA	intra-chromosomal
OSBPL8	SRPK2	12	76559397	-	7	105203785	-	E	E	CTCGGGGGCTGAGCCGGCAGTGCCTCCGCGGCCGCTGGGCAGCGCCCTTCGTCCAGGCTCGCGCCCCAGCTGCCGCCGACGACAGCGGCCGAGAGAAGTTGGGGTCTGACTAGACGCTTACGGGGCCTCGGACCCCGGCGCCGCGGCGACCTCGGAGGAACCGGCTCCTTGCGTCCCGCCTCCCTGGGAGCTCCGCACGG	GCCGGAGCCTCAACAGAAAGCTCCTTTAGTTCCTCCTCCTCCACCGCCACCACCACCACCACCGCCACCTTTGCCAGACCCCACACCCCCGGAGCCAGAGGAGGAGATCCTGGGATCAGATGATGAGGAGCAAGAGGACCCTGCGGACTACTGCAAAGGTGATGTGCCAAGCATGGTGGTGTGGGGCTTGCCTTCCCCAT	NA	inter-chromosomal
STRADB	MARC1	2	201480846	+	1	220817126	+	E	M	CCCTTTTTCTTCTGTTAATACTTATGGTAACACCTAACTGAGCCTCACTCACATTAAATGATTCACTTGAAATATATACAGAAATTGTAATTTGCTTTTTTTTAAACAAGGGGGCTAAAGTAACACTTTCCTACTTATGTAAATTATAGATCCTAAATTCACGCACCCCGTGGGAGCTCAATAAAGATTTACTGAATTGA	GTCTCACTCTGTTGCCAGGCTGGAGTGCAGTGGTGAGATCTCAGCTCACTGCAGCCTCTGCCTCCCAGGTTCAAGCAATTCTTCTGCCTCAGCCTCCCGAGTAGCTGGTGTGTCTGGAGTTGGTTCCTTCTGGTGGGTTCTTGGTCTCGCTGACTTCAAGAATGAAGCCACAGACCTTCGCAGTGAGTGTTACAGCTCTT	NA	inter-chromosomal
NUDT21	MED28	16	56429133	-	4	17626381	+	E	M	GTTATTGTGTTCACATCATAGTATTCAAGCATCATTTATAGTTTGGTTTTGAGAACTTTTCTGGTATTACGTTTATGGCAAATGTATAAAAGAAACAAGTTTTGGTTATATTTTTATATTTGTAAAGTAAGTTTGGTTAAAGTGATCACTGTTCTTTTTTTATTTTATTGTCATTTCAATAAAAAATATTTGAAAGAGAA	TTGCCCAAAGTCAAGAGGTTAGTCTTTAACCTTTGGCAGAAGCAGGATTTGAAGTGAGTTTTCACACCCCTCTTCCCTGGTCAGTGTGTTGATAACAGCCCACCCACCTGTGGTTCCAGGGTGTTCTTAAGAAGCCAAGGTTGTCTTGGGTGTGGTAGCTCTTTGAAAGGTAGAAAGTTCCACCAAGAAGGCCTTTTTTC	NA	inter-chromosomal
ATF2	CHN1	2	175080660	-	2	174952202	-	E	E	TGATGTCCAATTTTATACTTTAATCCTTGCTTGTTTTAAATAGTAAAAAATATGTTTAGTCTGTGGTAAGGTACATAAGTTGTTTCTTCTCCAGAGTGAAGTCACCCTGCTGAGAAATGAAGTGGCACAGCTGAAACAGCTTCTTCTGGCTCATAAAGATTGCCCTGTAACCGCCATGCAGAAGAAATCTGGCTATCATA	ATACAGATGAATATAGACCTCCTGTTTGGAAATCTTACTGTAAGTCTACAAATAATTGTGTGGGTTATAGTGCTTTATAAGTAATATAAAAATATGGGATTATTAGATAGAAATACTCATTCCATTTTGTACCCATTGTTGAAAAATTAATTTAAACAAGGTTTGGGAGTAGCATAGAAATAATTGTGGTTAAGTAAGTG	in-frame	intra-chromosomal
TTC12	ETS2	11	113335036	+	21	38823489	+	E	M	TTTTGTCAACTCTGGTAGTTGCCCTGAGAATCAAAGTTTCGCCTTAACTCTTTTAGCTGTATAGTGAGGGGAGTGGCTAATGACTTCACATCTTCTAAAACTTCTGATCAGTCATTCTCTTTTATGCAGTGTGATGAAAAATGCACAAAAGCATATTTTCACATGGGAAAAGCCAACCTGGCCCTGAAGAACTACAGTGT	GCACATATGGAATTTTGCAAAGATTTAATCTGCCAAGGGCCGACTAAGAGAAGTTGTAAAGTATGTATTATTTACATTTAATAGACTTACAGGGATAAGGCCTGTGGGGGGTAATCCCTGCTTTTTGTGTTTTTTTGTTTGTTTGTTTGTTTGTTTTTGGGGGGTTTTCTTGCCTTGGTTGTCTGGCAAGGACTTTGTAC	NA	inter-chromosomal
AKAP8L	WIZ	19	15380518	-	19	15448368	-	E	E	GTGGGTGCAGGGGCGGGGTGGGGTCCCTCTAAGCTGGCAGGGTCGGGGCAGCAACTTGTAGGGCACTCAGAGCAGCCTCTCCAGCTCCTTCTGCCCTGCCCGCAGCTCATGATGGAGCAGTCCAAGAAGTCCTCCCTCATGGTGGCCCGCAGTATTCTCAACAACAAGCTCATCAGCAAGAAGCTGGAGCGCTACCTGAA	GGCCCACAATGCCCCGCTGAGCCGGTGCAGCAGCTGAGTGGATCCAAGCAGAGAAAATCCGATGGAGGGGTCTCTGGCAGGCAGCCTGGCTGCACCAGATCGTCCCCAAGGCCCAGAGAGACTGCCTGGCCCGGCGCCAAGGGAGAACATCGAGGGTGGGGCCGAAGCTGCTGAGGGGGAAGGTGGCATCTTCCGGTCCA	NA	intra-chromosomal
PIK3IP1	GGT5	22	31281593	-	22	24241469	-	E	M	TGGAGCCATCTGCTTTGGGGACCTAGACCTCAGGTGGTCTCTTGGTGTTAGTGATGCTGGAGAAGAGAATATTACTGGTTTCTACTTTTCTATAAAGGCATTTCTCTATATACATGTTTTATATACCTCATTCTGACACCTGCATATAGTGTGGGAAATTGCTCTGCATTTGACTTAATTAAAAAAAAAAAAAGACTCCA	AGAGAAGCAGGAATTCTGCTTCAACACTATAACACACAAACCCTGCCTGAGTTTCTGGCCTGCTGACTGCTCTACAGATGTTAGGTTCCAGACTTCGAGATCAACTCTTACCTGAATTTATAGCCTGCTGGCTTGCCCTACAGATTTTAAACTTGCCAGTCCCCAAAATCATGTGAGCCAATTCCTAAATAAATCTCTAT	NA	intra-chromosomal
ARPC1A	FOXI3	7	99363633	+	2	88447541	-	E	M	AGAAGAAGATAATTCATTTCCTTAAGCTGCCCTTACACTATTAGTCAGGAATGTTTGTGTTCACTTCCACTACATACCTTACGATCTCTTTTGCTTTGCTTTTTTTCAGTCAAGTCTCTATTTATGAGGTGGACAAGCAAGATTGTCGCAAATTTTGCACTACTGGCATCGATGGAGCCATGACAATTTGGGATTTCAAG	TAGAGATAGGGTTTCGCCTTGTTGGCCAGGCTGGTCTCAAACTCCTGACCTCAGGTGATCCACCCGCCTCGGCCTCCCAAAGTGCTGGGATTACAGGTGTGAGCCACTGCGCCCAGCCAGCATTCTGATTTTTATAGAAGAGCCAGATATCTGAATTTTTATAGGAAACCTCCAACTTTGTGTCATTTGCCTCTGAAGAT	NA	inter-chromosomal
MYCBP2	POGZ	13	77288161	-	1	151442205	-	E	E	ATACAGTAATCATACCAGATATCAAACTACATAGCAATCCTTCTGCTTTCAATATTTACTGTAATGTACGCCATTGCGTTCTGGAATGGCAGAAAAAGGAAATATCATTGGCAGCCGCATCTAAGAACTCTGTGCAGAGTGGAGAATCAGATAGTGATGAAGAAGAGGAATCCAAAGAGCCCCCTATCAAGCTTCCAAAG	CATGGCGGACACCGACCTGTTCATGGAATGTGAGGAGGAGGAGTTGGAGCCATGGCAGAAAATCAGTGATGTCATTGAGGACTCTGTAGTTGAAGATTATAATTCAGTGGATAAAACTACCACAGGTAACAAAAGCTCTTCTGATCTTAGATGGTTTAAATTAATTAAATTGAATGGTATTTTGGTTAACAAAGTGTGAG	NA	inter-chromosomal
HDGF	DMTN	1	156743651	-	8	22067539	+	E	M	AAAACCCTGAAGGAGAGGAGAAGGAGGCAGCCACCTTGGAGGTTGAGAGGCCCCTTCCTATGGAGGTGGAAAAGAATAGCACCCCCTCTGAGCCCGGCTCTGGCCGGGGGCCTCCCCAAGAGGAAGAAGAGGAGGAGGATGAAGAGGAAGAGGCTACCAAGGAAGATGCTGAGGCCCCAGGCATCAGAGATCATGAGAGG	AATCAGGTGCTGGGCTACAAGGACCTGGCTGCCATCCCCAAGGACAAGGCCATCCTGGACATCGAGCGGCCCGACCTCATGATCTACGAGCCTCACTTCACTTATTCCCTCCTGGAACACGTGGAGCTGCCTCGCAGCCGCGAGGTGAGGGGGCTCCTCTTGGGCAGGACTCCGGGGGAGGCCCCCCCCAGCCACACTGG	NA	inter-chromosomal
GNAL	MPPE1	18	11885685	+	18	11891265	-	E	M	GGAATGTCATGCTGATTGGTTCCCGGAAGGGTGTTTGGCAAGGGGCAGTGTATGGAGCTACGTGTAGAAGGAGAGAAATTTGTGTGTGGCTTTTGTAAATTTTGACCGATTGCAGCAATTAAATAGTTGATTACTGTGTTGATTTAAATACTTATGAAAGCTTTCAGACAAAAATAAACTTTCACGTTACCATGATGAAA	CTGACTTCAAGTGATCCGCCTGCTTCAGCCTCCCAAAGTGCTGGGATTATAGGCGTGAGGCACCGCACCTAGCCATCTAACTTTAAATGTTATTTGTTAAAGTGGAATCTTTGTAAATGTATTCAAGGACTCTATCCAGCATATTTCCTTAAGTTTTGCCAGATTTACAACATTTAGGATAAAGTTGGTTACTATCTAGA	NA	intra-chromosomal
YTHDC2	GRIN2B	5	113526785	+	12	13547995	-	E	M	AAAACCGGGAAATGAGCAAGACAAGTGGGCGACTCAACAATGGCATACCTCAGATTCCAGTGAAAAGAGGAGAATCCGAATTTGATTCTTTTAGGCAGTCTTTACCAGTGTTTGAGAAACAGGAAGAAATTGTTAAAATAATTAAGGAAAATAAAGTAGTTTTGATTGTAGGAGAAACTGGGTCTGGAAAGACCACACAG	AAAAAAAAAAAAAATATATATATATATATATATATACACACACATACATACATACATACATATACATAACCCTGTTTGGGTAAGGCCTATTGACAGAAGCCAGATATCTGGGTGGAAGTTAGAAGATGGGCAAGGAATTCTTATCTCAGAGTTTCAACACTGCGACAATGTGGAGAGAAGTCTCCTGGGAAAATGCAGAT	NA	inter-chromosomal
C1orf21	USP24	1	184568449	+	1	55072993	-	M	E	TTTTTGAGAATACAGTTCAGTGGCATTAAGTACATTCACATTATTGTGCAACCATCACCACCATCCATCTCCAGGACTTTTTTCATCTTGCAAAACTTAAACTTTGTACCCATTAAACACTAACTCCTCCTTCCTCGCTGTTCCCAGTCACTGGCAACCACCATTCTACTTTCTGTCTCCATGAATTTGACTACTCCAGG	AACCCCATTTAAGTAGAATCACAAATATAAAGACAACTGAATTTTAATGAAACTAGCATTTACGTTTCAAAATGAAGCACTAGGAACAAGCAAAGAAAGAATTTGGCTAATAAAAATCTCCTCGGTCATCAGGTGTCCTGCAGCTAAGGAGTACTTCAAGGAGAATTCCCACCACTGGAGCTGGGCTGTGCAGTGGCTAC	NA	intra-chromosomal
FNDC3A	HIF3A	13	49178655	+	19	46331453	+	E	M	ATATTGCACATAGTAGAAGATGAAGAGAAACCCGGGTCTTTTCACATATTCATTATTGCCCATATTTCTATTGTTAGACATCGAATGAAGACTTTGTTTTTTCCTTTTCCAGGGATATGGTTTTAAGCCTAAATATGATGGAGAAGATCTTGCTTACACAGTGAAAAATCTCAGACGTAGTACTAAGTATAAATTTAAGG	CTGCAGTGAACTGAGATTGCGCCACTGCACCCCAGCATGAGCGACAGAATGGGACCTTGTCAAAAAAAAAAAAAAAAAAAAAAAAAAAACTCTGCAAATACATGTAAGATGGCAGTAAGTCAGCTGGGCGCGGTTGCTCACGCATGTGATCCCAACACTTTGGGAGGCCGAGGCAGGTGGATCACCTGAGGTCGGGAGTT	NA	inter-chromosomal
FAT2	DCAF7	5	151504093	-	17	63593560	+	E	M	TTCTGGAGACAGAAGTCAAAAGGAAGAGCAGTGGAGCCTTGCCCACAGGGCTGCTGCTTCATGCGAGAGGGAGATGTGTGGGCGAGAGCCAATTTGTGTGAGTGGTTTGTGGCTGTGTGTGTGACTGTGAGTGTGAGTGACAGATACATAGTTTCATTGGTCATTTTTTTTTTAACAATAAAGTATCTTTTTTTACTGTT	CACCCACCTTTGGGACAACCCAGTGATTATGAACATGTGATATCTACTATTTAAAAGAAATGTTCTCACCTTGGGTTGATTGTGGTATACCATGTGTTATGAAAATTGTTGAGCTGAAGCTTTGAATCGATTTAGTTGAGTCTGACTCACTTGCTTTGGTTCCTGTGTATTTTACTACCCCTCTTGTCAGTGACCTTCCT	NA	inter-chromosomal
PAFAH1B2	CSNK1E	11	117164122	+	22	38292286	-	E	M	TTATCTTTAGGTCAGCTGAGGAATCTTTTTAGAAATGTGATTGCTCATGAATATTAGAGAACCTTGAGGTGGAAGCAGTTTATCATACTTTCGTTGACCTCTTCTTTAATGTATTTTACTGTCTTACTGGTTTCATCATTCCCCATACCAGCTGTGGGGCCATCTTTTATCCACGCATCCTTGTTTAGAAGTATGGAAGC	GGCCAAGTGCAGTGGCTCGCACCTGTAATCCCAGCACTTCGGGAGGCCCAGACAGGTGGGTCACTTGAGGTCAGGAGTTCGAGACCAGCCTGGCCAACATGGTGAAAACCCATCTCTACTAAAAACACAAAAATTAGCCGGGTGTGGTGGCACACACCTGTAATCTCAGCTACTCGGGACGCTGAGACAGGAGAATTGCT	NA	inter-chromosomal
ZFP36	DTX2P1-UPK3BP1-PMS2P11	19	39406928	+	7	77000309	+	E	E	GGCTGCGCCGGGGGCGCGCGTCCGGGAAGCGCCCCTCCTGCCCCGCCCCCGGCCCCGGCCCCGGCCCCGCCCCGTGCTTGCAGTTTCCTATAAGTAGCCGGCTCTCGGTGCCAGCCTCAGCCTGACTTCAGCGCTCCCACTCTCGGCCGACACCCCTCATGGCCAACCGTTACACCATGGATCTGACTGCCATCTACGAG	GAGCGACCCCGAAGCCAGAGCCAGAGCCAGAGCAGGTCATAAAAAACTACACGGAAGAGCTGAAAGTGCCCCCAGATGAGGTTTGTGTCTTGGGACCTTGGCTGCCTTTGTTTCTGTTTGGAAACAACTCCACATGGAAAGGACATCCGCCCCATCTTGCTTGAAGGGTGCTTCCCAGGTGCCTCTGGGTGCCAGGGCCT	NA	inter-chromosomal
FAM159A	RNF38	1	52669253	+	9	36390616	-	M	E	AGGAGAGTGGGCACAGTCAGAAAGGAAAAAGTGGCTCAGTGTAAAATAAAACTGACACAAGCCCATGTACCAGCAGCCAATTGGATCTTTTTTTTTTTTTTTTTTTTGAGATGGGGCTTCTCTTATTGCCCAGGCTGGTCTTGAACTTCTGAGCTCAAGCGATCCTCCCACCTTGGCCTACCAAAGTGCTGGGATTACAG	ATATCTCCCGGGGCCAATTCAGCATCTCTACCTGGCCATCCTAACAAGGTGATTTGTGAAAGGGTGAGACTTCAGAGCCTGTTCCCTCTCCTCCCAAGTGATCAGAACACTACCGTTCAAGAGGATGCTCACTTCAAAGCTTTCTTCCAGGTTCTTATATATTTACCCTTTCCCTACATAGGGCTGAAAGTCACATTCTA	NA	inter-chromosomal
COPS2	CEP152	15	49129477	-	15	48717169	-	E	E	ATATCATTGCCAAGCAGGAAGATGTATTTTGAGAAGATAATTAGGAGTACATAATGATCCATAAAGATATCATACAAACTGTTAAATAAAATGTTATTTTAATTTTTTGTCTTTCAGAGCTTTTGCGAAACATCAGAACACAAGTGCTTATAAAATTAATTAAGCCTTACACAAGAATACATATTCCTTTTATTTCTAAG	GTGAAGAAGCTAAGTCTCAGAAAGATAACTCACCCAAGAGGACACAAGGATAAACCTGATACCCATGGCAGTAGAAAGCCTACACTTACCCACTCAGATGCTCATCAATGGAGGAGAGACTTATGCCTGGAGGAACTTGGAAATCAAACTCAGTAAGTGTATTATGTGTTGTTGATACTCTAGGAGGGGAGGGGTTTACA	out-of-frame	intra-chromosomal
PAPOLA	ANPEP	14	96504652	+	15	89815400	-	M	E	AGCACTTTGGGAGGCCCAGGCAGGTAAATCGCTTGAGGCCAGGAGTTTGAGATCAGCCTGGGCAACATGGCGAAACTTCATCTCAACAAAAAACACAAGTTAGCTGGGCGTGGTGGCTCATGCCTGTAATCCCAGCTACTTGGGAGGTTGAGGTGGGAGGACTGCTTGAGCCCAGGAGGCTGAGGCTGCAGTGAGCCTTG	AGCGACAGAGCGAGACTCTGTCTCAAAAACAAATAAAGGAAAAAGAAAAAAATGAGAAGCGCGTGTTCCCGACTCCGGTGCTTTTTCGCAAGGTCGTGCTACTGCGCCTTCTGAACTACGAGTCCCAGGTACCAAGAAAGTTGAATTGCGTGCTGTGGCGGGTCCGTTATCTGCACCACCCGTCTGCACGGGATGCGCTG	NA	inter-chromosomal
SLC30A9	CCDC66	4	42088493	+	3	56569311	+	M	E	CAGCACTTTGGGAGGCCGAGGCAGGAGGATTGCTTGAGCTCAGGAGGTCAAGACCAGCCTGGGCAACACAGCGAGACCTCATCTCTACTAAAAAAAGTTAGCCGGGTGTGGTGGTGCTCACCTGTGTTAGTCCATTCTCACACTGCTATAAAGAAATACCTGAGACTGAGTAATCAAAAAAAGAGCTTTAATTGGCTCAT	AGTTTTGCAGACTGTACAAGCATGGTACCAGCATCTCCTCGGCTTCTGGTGAGGCCTCAGGAAGCTTTTACTCACGGTGGAAGGCAAAGGGGGAGCAGGCATTTTACATGGCAAGAGAGATGCCAGGCTCTTTTACACAACCAGCTCTCATGTGAACTGACAGAGGGAGAACTCAAGCATCATCCCAAGGGGATGGCACC	NA	inter-chromosomal
PHOSPHO1	GNGT2	17	49230468	-	17	49208954	-	E	E	ATCATCCTCAGTCCCTCGGGACTGGAGGGACTCGTGAGCCGGAGCCCAGAAATCCGGGGGTGGATAAGACACCGCGTCCCCTCCAATTCCCGTAAGCACCCCTTGCTCCATCCTGCGCCCCAATACCTCAGCTAGCCCCCTTCCCCACTTCTTACACTCCAAACTCAGCCGGGACAGACCTCTGCTGCCGCCGCCCCCAC	GCCATCTGCTTTATCTGAAGATTTTCAGCTGATGAAGAACTAGGAGGCTCAAACACTATCTTACCTGAGTCCAGGACAAGTGACTTGGAGAGTGTGCTCTTCTGTGGCAGGTGAGAGGGGCTGAGGTTGCACTGGGCTGGGATCTACTCTTAGTATCACTGGGGCTAGGCACCAGGAAGGCCTTCCTGATAACCCTGCAG	NA	read-through
SCO2	NCAPH2	22	50523568	-	22	50522891	+	E	M	TGAGGACCAGGACTACATCGTGGACCACTCCATTGCCATCTACCTGCTCAACCCTGACGGCCTCTTCACGGATTACTACGGCCGGAGCAGATCGGCTGAGCAGATCTCAGACAGTGTGCGGCGGCACATGGCGGCTTTCCGCAGTGTCCTGTCTTGAGCCACTGCAGTCTGGGCCCCATCATTAAACGGGCTGCGTTTAA	AGGACACAGTGCAGCCTCTGCTCCAGGAGCAGGTGAGGCGGGGCCGCTGGGAACCAGAGCTGTGTGCCACGGGTCTGTCCAGGGCCTTGCCTCTCTCCGCAGCCAACATGCCCCTCCCCTGTGCAGGAGCAGCATGTGCCCTTTGACATCCACACCTATGGGGACCAGCTGGTCTCACGGTTCCCCCAGCTCAATGAGTG	NA	intra-chromosomal
WDR37	SIRT1	10	1096246	+	10	67887417	+	E	E	CTCTCACTAAGTGGTCACTAAGCTGGAAAGGTCTGACTGCTGCTGCTTAGCCATAGTGGCGGTGAAGAGCGCATTTTACCATGGTCTGTGCCTTGGGTAATTTTCCCCGATTTCTCTCTTCAGCTTCTGGAGATCAGACTGCTCATATCTGGAGATACGCGGTGCAGCTGCCGACACCCCAGCCTGTTGCTGACACTAGT	ATAACCTTCTGTTCGGTGATGAAATTATCACTAATGGTTTTCATTCCTGTGAAAGTGATGAGGAGGATAGAGCCTCACATGCAAGCTCTAGTGACTGGACTCCAAGGCCACGGATAGGTATGGCTCAGAGCTGTTAATTTTAGAGAGTAAATGTACGGTTTTTGGTTTGTTTGTTTTGAGACAGAGTTTCGCTCTTGTTG	out-of-frame	intra-chromosomal
C19orf25	DAZAP1	19	1478774	-	19	1417500	+	E	E	GGGAGGAGCAGCCCGGGCAAGGGCGGAGAGGTGGACGCCCCGGTCAGCGCCCCCTTCCCCGCCTTCAGAGATGGGCTCCAAGGCAAAGAAGCGCGTGCTGCTGCCCACCCGCCCAGCGCCCCCCACGGTGGAGCAGATCCTGGAGGATGTGCGGGGTGCGCCGGCAGAGGATCCAGTGTTCACCATCCTGGCCCCGGAAG	GAAGCTCTTCGTGGGCGGTCTTGACTGGAGCACGACCCAAGGTAGGTGGGGAAGGGGTGTCAGGTGGGTACTGCAGATGGGCTCTAGGACCTCGGCCTTCAAGTTGTGTCTGCCCGCCTCTTGCTACTGTCTTGGATATTTTAAAGTCCTTTTGACGTTGTTCTGATTTCTGGGCAGGGGACAGAGTAAGTGTGTATTTG	out-of-frame	intra-chromosomal
JAK3	INSL3	19	17826807	-	19	17817059	-	M	E	CTCCGTCTCAAAAAAACAAAAACAAATACGCTGAATGGGAGTTGTGTCCTTTGGACTGCTCAGGCACGACCCCATTATCTGTCCCCCGCCCCTCAGGTTCACGAGCTCATGAAGCTGTGCTGGGCCCCTAGCCCACAGGACCGGCCATCATTCAGCGCCCTGGGCCCCCAGCTGGACATGCTGTGGAGCGGAAGCCGGGG	GTGAGTTGCTACAGTGGCTGGAGAGACGACATCTGCTCCATGGGCTGGTGGCCGACAGTAATCTCACGCTGGGACCTGGCCTGCAGCCCCTGCCCCAGACCTCTCACCATCACCGCCACCACCGTGCAGCTGCCACCAACCCTGCACGCTACTGCTGCCTCAGTGGCTGTACCCAACAAGACCTGCTGACCCTCTGTCCC	out-of-frame	read-through
ZNF627	SEC24B	19	11559615	+	4	109516527	+	E	E	TGTACCTACGCGCGATGCCAGTACTTCTGGTCAGTTTCCAGGAGCGGCAAGTGAGGAATATGAAATAACCTTATGGCTGAATCAGGGTGAAGGGGAAGCTTGTAAGCATGGAAGACGCTCTACTCAAACTAAAAAGTTCAAGTTCTGATCCAGCAGATGAAGAGGGAGGCCTGAGAGGCTGCTGTTCTAACTCGCTCCCA	GCTGCGTCCTCCTCAACCTGCAGTTTACTTGTTTGTTTTAGATGTGTCTCATAATGCAGTGGAAGCTGGATATTTGACAATTTTGTGCCAGTCACTCCTAGAAAATCTAGACAAGTAAGAATATTTTTAATTCATACTATACATATGTGTATGTTATATATATAAATGTGTATAAATATGAAGTGTTCGCAGTTTGTGGG	NA	inter-chromosomal
GTDC1	ARHGAP15	2	144208603	-	2	143228581	+	E	E	TCTGAAGGTTTGAATGGGCCAATGAGTATCCTCATCATTGAAGCATTCTATGGAGGCTCCCATAAACAGCTGGTGGATCTTCTTCAAGAAGAGTTAGGAGACTGTGTCGTTTATACCCTTCCTGCAAAGAAATGGCATTGGAGAGCCCGGACATCTGCTTTATATTTCTCTCAGACCATTCCCATCAGTGAGCATTACAG	GAAAAACTGGTCTACTTCCTGGATTGTTCTTTCTAGTCGAAGAATTGAATTTTACAAAGAATCCAAGCAACAGGCTCTGTCCAATATGGTAAGTAATTCTCTGTTTCTATTGTTAAATATCTTTTCAGAAATATTGTAGAATTAAAAGTTTGGTTTTATCAGAAATCACACTAAAACCTCCAAGCTACCAACATCTGAAA	in-frame	intra-chromosomal
BMP2K	MARK3	4	78776721	+	14	103491777	+	E	E	CCTCCAGCTCGCCGGCGGGACCATGAAGAAGTTCTCTCGGATGCCCAAGTCGGAGGGCGGCAGCGGCGGCGGAGCGGCGGGTGGCGGGGCTGGCGGGGCCGGGGCCGGGGCCGGCTGCGGCTCCGGCGGCTCGTCCGTGGGGGTCCGGGTGTTCGCGGTCGGCCGCCACCAGGTCACCCTGGAAGAGTCGCTGGCCGAAG	CACTATTCCTGATCAGAGAACTCCAGTTGCTTCAACACACAGTATCAGTAGTGCAGCCACCCCAGATCGAATCCGCTTCCCAAGAGGCACTGCCAGTCGTAGCACTTTCCACGGCCAGCCCCGGGAACGGCGAACCGCAACATATAATGGCCCTCCTGCCTCTCCCAGCCTGTCCCATGAAGCCACACCATTGTCCCAGA	in-frame	inter-chromosomal
IL18R1	NREP	2	102390217	+	5	111665577	-	E	M	TTGATTATTTTCTTTTCCTTTTTCCCTTTCTTTTCTAGCAGACATGGCTGATATCCCAGGCCACGTCTTCACAAGAGGAATGATCATAGCTGTTTTGATCTTGGTGGCAGTAGTGTGCCTAGTGACTGTGTGTGTCATTTATAGAGTTGACTTGGTTCTATTTTATAGACATTTAACGAGAAGAGATGAAACATTAACAG	AGCCAAGGAAACTTATTTTGAGCTATTTATGGCCTTTAATAATTAAGTAAGGTATACACTCCTGTGATCAAGATTTGGAGCATGTTTGTTTCTCTCTGCCTGGTTTCTCTAGAATTTGGAAACTGTGAGTATTCTTATGGCAATATAGTTGTTTGCATCAGTGCAGTAAGACTCCATTTTTCTTTTGCAACAGGACACAG	NA	inter-chromosomal
SLC9A3R2	MFSD11	16	2029782	+	17	76738938	+	E	E	TGGTGCAAAGGATCAAGGCTGTGGAGGGGCAGACTCGGCTGCTGGTGGTGGACCAGGAGACAGATGAGGAGCTCCGCCGGCGGCAGCTGACCTGTACCGAGGAGATGGCCCAGCGAGGGCTCCCACCCGCCCACGACCCCTGGGAGCCGAAGCCAGACTGGGCACACACCGGCAGCCACAGCTCCGAAGCTGGCAAGAAG	CAAACTGTCATCAGGAGCTTAAATAGGACAGATTTTCACGGCAGTGGATATACCAGGTATTGTACCGTATGATTGATTTTGCTTTATATTTGACAGTAGTTGCTTAAATCTCATCAGAATCACCAGCAATAGAATATTGTGATTGAATAAGTGGTGATGGCATTTTCTCTTCTCAGTGCCTAGACTGAGAGAACATAATA	in-frame	inter-chromosomal
ACAD8	CUL5	11	134253709	+	11	108088527	+	E	E	AGGCGTTGCCGGGTCGCAGGTCCCGCCAGTGCGAGCGCAACGGAGGTCGAAGGCGTTCAGACTCTTAGCTGAACGCGGAGCTGCGGCGGCTATGCTGTGGAGCGGCTGCCGGCGTTTCGGGGCGCGCCTCGGCTGCCTGCCCGGCGGTCTCCGGGTCCTCGTCCAGACCGGCCACCGGAGCTTGACCTCCTGCATCGACC	GGTGGGATTAAAAACTCAGCCTGAATCAAAATGCCCTGAGCTGCTTGCCAATTACTGTGACATGTTGCTAAGAAAAACACCATTAAGCAAAAAACTAACCTCTGAAGAGATTGAAGCAAAGCTTAAAGAAGTGGTACATGAATTTTTTGTATTTCAACTTTTAAAATTACCTTACTTTGAATTTGTGTTTTGCTTATAGG	out-of-frame	intra-chromosomal
ZNF879	DTX3L	5	179035064	+	3	122571729	+	E	M	GACCCATTTCATAAAGTGCTAAGTTTTTCTGCCAAGGAACTTTAAAAAATAGAAAACTGGCTGGGTGCAGTGGCTCACGCCTGTAATCCCGGCACTTTGGGAGGCCAAGACGGGCAGATCATGAGGTCAGGAGATCGAGACCATCCTGGCTAACATGGTGAAACCACGTCTCCACTAAAAATACAAAAAAAAAAAAAAAA	AGCCAAAGGAATTGAGTAAGACAACTGCTGGAAGATGTCTTAAATCAAGCTTTCAAAAAAATATATTTTAGGAGGCTGATTTAATGCCAGTCTAAATCCTTATGTAGAAAGGACTTTGAAATTTTTCTTCTCAAGAAATGGTTTGTATAAGAATAACAATCTGCTAGTCTGTCATTTCTGGAGTGATACTTTTTTTTTTG	NA	inter-chromosomal
ACAD10	ALDH2	12	111755745	+	12	111775605	+	E	E	GCACATGCTACCACACCCTGCTAGTTTTTGTATTTTTAGTAGAGATGGGGGACGGGGGGGCCTCACTCTGCCACCCAGGCTGCCCTCGGGTCTTTTATGATCGCATCTCCTCCTCCTTACAGGCTGCAGCCTTGGATATAGCCATGATTAAAATGGTCGCCCCGTCCATGGCCTCCCGAGTGATTGATCGTGCGATTCAG	TCTAGATTGAAAATGTCAACTCCAGACATCACTGTGCTTCTGGAAACTATAAAGAGGAAGTGGGAGCTAGGACATCCCCCCACCACGCCCCGCCCAAGAGCGTTTACGTGTGTTATGTAAGTCGAGCTTCGGGTTTCTGGTCAGGAGGTTATAAAGCATTTGGCCCAGAGTCTGGCCTGGTGTTTATTCAGGAAAACTGC	in-frame	intra-chromosomal
ZG16	ADI1	16	29782973	+	2	3515491	-	E	M	TCAGGGACCCCGAACGGAGGGACTGGCTGGAGCCACAGCTGAGGAACATAAATTGTGAAGATTTCATGGACATTTACCAGTTCCCAAAATTAATACTTTTATACTTTCTTATGCCTGTCTTTACTGCAATCACTAAACATAAATTGTGAAGATTTCATGAACATTTATCAGTTCCCAAATAATACTCTTATAATTTCTTA	CATATTGTCTTGATAAACATCTTAAATAACAGAAAACAGGGTTCGAGAGCAGAGAACTGGTCTGACCACAAATTTACCAGGGTGGAGTTTTTCCCCACCTTAGTAAGCCTGAGGGTACTGCAGAAGACCAGGGCGTATCTCAGTCCTTATCTCAACCGCATAAGACAGACATTCCCAGAGCAGCTGTTTATAGACCTCCC	NA	inter-chromosomal
FAM188B	HERC4	7	30786644	+	10	68068862	-	E	M	CCCACCGCCCCATCTCTACAAAAAATCAAAAAGTTAGGCAGGTGGGGTGATGTGCATCTGTAGTCCTAGCTACTCAGGAGGCTGAGTGGGGAGGATTGCTTGAACCTGGGAGGTTGAGGCTACAGTGAGCTGTGATCATGTGACTGTACTCTGGCCTGGGCAAGACTGAGACCCTGTCTCAAAAAGAAAAAAAAAAAAAA	AAAGAGATTAAGAGACTAATAGGGTCACTTGGCTAGCACATCTTGAGACCACCCTAAATCTTGTGGTTTTTATCCTTAATCTCACAAATCTTTTCCTTTGCTACATTTAGAAGGTAAAAGAATATTTGTTCACCTTTGAGGAAGCTGGTTTCCATCAGTATTTTATTGTAATTCTGAGGGTTTTTTATTTTTTATATTTT	NA	inter-chromosomal
PLEKHG6	PCYOX1	12	6328506	+	2	70278675	+	E	M	TGTAAATTTATGTATCATAGGTGCACCTGAGCCCCACAGAAAGTTGTGCATAAAAATGACTGCCCTGGCTGGGCATGGCTGCCTGTAATCCCAGCACTTTGGGAGGCTGAGGTGGGAGGATCCCTTGAGCCCAGGAGTTCCAGACCAGCCTGGGCAATATAGGGAAACCCTGTCTTTACAAAAAAAAATTTTAAAAATTA	CTCAACCTTGGCTGCACATTGGAATCACCTGTAGGGTTTTAAAGCATCCAAATGGTAATTAACAGGCAGCAAAACTTCAGAACTAGTTCTGCATCTACTGTGCAAAGATCATGATTAACTGTCAAGACACTGGTAGAACAGAACAAGCAAAAGATTAAGAGTTCAAAAGTAAATGCAACCAATTTAACATGTAGTGTTAT	NA	inter-chromosomal
HIPK3	ZBTB18	11	33258515	+	1	244053788	+	M	E	GGAGATCCCTTTCCTTTCATTAAGGGGAACAAACAAACGCGCAGGCACGCAGCTTGAGCACCCCAGCCGATGGCCGCGTCCCGGGCTTTGTGGCCCCGTCCCCAGCGTCGCGGAGCAGCGGGTTTGCAGGGTGTCAACTCTGGGGACGTGCGTGCGTGTGTGTGATTGTTGGGGAGGAGAAATGTGATCCGCGGCTCCGC	GTTATGAAGACAGTATGGAGTTTCCAGACCATAGTAGACATTTGCTACAGTGTCTGAGCGAGCAGAGACACCAGGGTTTTCTTTGTGACTGCACTGTTCTGGTGGGAGATGCCCAGTTCCGAGCGCACCGAGCTGTACTGGCTTCATGCAGCATGTATTTCCACCTCTTTTACAAGGACCAGCTGGACAAAAGAGACATT	NA	inter-chromosomal
RMDN2	KIAA1257	2	38017235	+	3	128969341	-	E	M	GGAAAGTATTTGGTGATTGCACGTACCCTCATGAACCTTAAAGTTCTCATGTTGGGGAATCTCCTCAAGTCAGTGTAAGTCTGTTTCAGCATGCTAGAGTATCAAGATGAATGCATGAAATTTCATTATGTATTTGTATTTTCTTTATAGGATAAAGAGGCACAGAAAGAGATGCAAAAAATAATGACTTCCTTGAAGAG	TGTCCGTGTGAAGAGACCAAACAGGCTTTGTGTAAGTAACAAGGCTGTTTATTTCACCTGGGTGCAGGCAGGCTGAGTCTGAAAAGAGAGTCAGCAAAGGGTGGTGGGATTATCATTAGTTCTTACAGGTTTTGGGATAGGCAGTGGAGTTAAGAGCAATGTTTTGGGGGCAGGGGGTGGATCTCACAAAGTACATTCTC	NA	inter-chromosomal
NUP153	ZNF250	6	17625808	-	8	144880858	-	E	M	TGTGAGCAGCTCTGCCTTTGGTAACACTGCTGAATCCAGCACCTCTCAGTCTTTGCTATTTTCTCAAGATAGCAAACTAGCAACCACATCCAGCACAGGTACAGCTGTCACCCCATTTGTCTTTGGTCCAGGAGCCAGCAGTAATAATACTACCACCTCTGGTTTCGGCTTTGGAGCCACAACCACATCTAGCTCTGCAG	TCTTGCTCTGTTGCCCAAGCTGCAGTGCAGTGGCATGATCTTGGCTCACTGCAGTCTCCGCCCCCACCCCAGGTTCAAGCTTTTCTTGTGCCTCAGTCTCCCAAGTAACTAGGATTATAGATATGCGCCACCACACCTGGCTAATTTTTGTATTTTTAGTAGAGACGGAGTTTCACCGTGTTGGCCAGGCTGGTCTCGAA	NA	inter-chromosomal
TBCEL	ARHGEF12	11	121036312	+	11	120465235	+	E	E	GTAAATAGAGATAAGTTAGTTTTTCTGTTTCAGAGAGTGGTTATGGAAAACTACTAGGCTTTAAAATGATTGTTAATCTCAGTGTGGGGACATTTGGTTTGGGGACATCAGTTCAGGAGTAAATGTATCTGATCCTGCTTTGAATAAATGCAACTTGAAAGCCTTGGAATTTTACCAGATCGAATCTGGGCCAAATAGAA	AGTTCAGCGGACCAGGAGAGGAGAAATTGAAACATGCTGCTGCTACCTTTTGCAGTAACCAACCTTTCGCCCTGGAAATGATCAAATCTCGTCAGAAAAAGGATTCTCGATTTCAGACTTTTGTGCAAGTGAGTTGAGTGAGTCATGTAAGAAAAAAAATAAGGCAAGTTTTTATCAATTATCAGATAAACTGGGGGAAT	NA	intra-chromosomal
TKT	KLHL24	3	53255836	-	3	183643480	+	E	E	CCCCGCGCCCGGCCTCGGCAGCCGCCTGTCGCCGCGGGAGCAGCCGCTATCTCTGTGTGTCCGCGTGTGCGCCCGGTCCCCGCCTGCCGCACCATGGAGAGCTACCACAAGCCTGACCAGCAGAAGCTGCAGGCCTTGAAGGACACGGCCAACCGCCTACGTATCAGCTCCATCCAGGCCACCACTGCGGCGGGCTCTGG	GTGTGGAAATTAAAAGAACACACATATTTTGACTGGGGCTTTGATCAACCAAATGCTAAAAAGGTATATTTGTAATATTTATAAACTATCTAAATGTTGTTATTAGAGAATTTAAACCATATTCCTTTCTTTAACCAGGGATCACTTAAGCCAATCAGATAACAAGGCACAACTCTATCCTTAAGATCACAAAAGATGGC	NA	intra-chromosomal
TRAK2	STXBP5	2	201407403	-	6	147267084	+	E	E	TTTAGATGTCTGCTCCAATGAGGATCTCCCTGAAGTTGAGCTGGTGAGTCTGCTAGAAGAACAACTACCACAGTATAGGCTAAAAGTAGACACTCTCTTTCTATATGAAAATCAAGACTGGACTCAGTCTCCACACCAGCGGCAGCATGCATCTGATGCTCTCTCTCCAGTCCTTGCTGAAGAGACTTTCCGTTACATGA	CTTTTGATTGGCTTTGAATCTGGAACAGTAGTTTTATGGGACCTCAAATCAAAGAAAGCCGACTACAGATACACATATGATGAGGTAATATTATTTTTGCTAGTAAAAGCTATGGTCATTTCTCTCATATAAAGCAGTTTCTCTAAAAACTTAATTGGTAATTTTACTTTAGGCAAACTTTGTAATTGCAGTAATACACA	out-of-frame	inter-chromosomal
FBXL13	VPS35	7	102963533	-	16	46656998	-	E	M	TTGTTTTTGTTGCAATTGTTTTTGGGGACTTTCTCATTTCTTAATGCATTTTGTTTATTCTTTTTAGATTGATTTTTCCTCAGTGAAAAATGTGATTCCAGATAAATATATAGTGTCTACTTTGCAAAGGTGGCGTTTAAATGTGCTGCGTTTGAATTTTCGTGGTTGTCTTCTCCGACCCAAAACTTTCAGATCTGTCA	AGTCTTGCTCTGTCACCCAAGCAGGAGTGCAGTGGTGCGATCTTGGCTCACTGCAACCTCCGCCTCCCCAGTTCAAGCAATTCTCCTGCCTCAGCCTCCCGAGTAGCTGGGATTACAGGCGTGCACCACCATGCCTGGCTAATTTTTGTATTTTTAGTACAGATGGGGGTTTCACCATGTTGGCCAGGCTGGTCACGAAC	NA	inter-chromosomal
ST7	PAXIP1	7	116953690	+	7	154998785	-	E	E	TCATCCCGGCAGACACCAAGAGCCGCGGCAGCAGAGAGGAGCGCTGAAACATGGCTGAAGCGGCCACGGGCTTTCTGGAGCAGCTCAAGTCCTGCATAGTTTGGTCTTGGACGTATCTGTGGACCGTGTGGTTCTTCATCGTGCTATTCCTGGTCTACATCCTGCGGGTGCCTTTGAAAATCAACGACAACTTGAGCACA	GGTTATTCAGCTTCTCAAGGCTGGAAAAGCGAAGGAAGTTTCCTACAATGCACTAGCCTCACACATAATCTCAGAGGATGGGGACAATCCAGAGGTGGGAGAAGCTCGGGAAGTCTTTGACTTACCTGTTGTAAAGGTCAGTAGTAAACATAATTTGTTTTATATCTTTTCCTCAGTATCTTGCAAGCAGTACATTGAAG	NA	intra-chromosomal
HMGN2	MCFD2	1	26475972	+	2	46904674	-	E	M	TAAACTTTCCCTGTTCAGAGCATCAGATGAAGACTTCATTGGGTTTTATAGTGGCTTTCTGATTTTTGGTAGTCCATTGAAGAAGGGAGTTTGAAAGTTGTTGTATACTGTTAACGATTGTCTGCCCATGTCCTGCCTGAAATACCATGATTGTTTATGGAAAGTATCTTTAATAAAGCTGGATACAGTTTGGCTTGGAA	ACCAACAGGGGTACAGGTATTGATTAAAGACGGCTGTTCCAAATGGGAGAAATTGGCCAAAATAAAGGGGTTACAGGGCCCATGCAAGTCCGAAATCCAGCAGGGCTGTCAAATTTTAAAGTTCCAGAATAATCTCCTTTGACTCCAGGTCTCACATCCAGGTCATACTGATGCAAGAAGTGGGTTCCCATGGTCTTGGG	NA	inter-chromosomal
IFNAR2	IL10RB	21	33263637	+	21	33276596	+	M	E	TCTGATCAAAGTGACACTTCTGAGTCAGATGTTGACCTTGGGGATGGTTATATAATGAGATGACTCCAAAACTATTGAATGAACTTGGACAGACAAGCACCTACAGGGTTCTTTGTCTCTGCATCCTAACTTGCTGCCTTATCGTCTGCAAGTGTTCTCCAAGGGAAGGAGGAGGAAACTGTGGTGTTCCTTTCTTCCAG	TTATAGGATATTCCAAGATAAATGCATGAATACTACCTTGACGGAATGTGATTTCTCAAGTCTTTCCAAGTATGGTGACCACACCTTGAGAGTCAGGGCTGAATTTGCAGATGAGCATTCAGACTGGGTAAACATCACCTTCTGTCCTGTGGATGACAGTAAGCCATTTTGTTTTCCCTTTTTTTGTAATGTCATCATCT	NA	intra-chromosomal
THRAP3	OR7D2	1	36224503	+	19	9188115	+	E	M	TGTCTTTTGGGAAACGTAGTTCTGATGGCAGCCAAGTCGGCCAGGAGAGGAGGGCGTAGGACTACATTTCCCAGGAGGCAGCGGGTCTACGCCGTCGCCGTCGTCGGAGAGCGGAGACGCTGGGCGCGCTGTGGGGCGGGGGCGAGGTTCGGGCTGGTTGTTCCGTTGCGAGCTGCAGCTGCGATCTCTGTGGTAGGCCC	AGAGTCTCACTCTGTTGCCCAGGCTGGAGTGCAGTGGCGCGATCTCATCTCACTGCAACCTCCACCTCCCAGGTTCAAGCGATTCTCCTGCCTCAACCTCCTGAGTAGCTGGGACTACAGGCACCTGCCACCCCACCCAGCTAATTCTTCTATTTTTAGTAGAGACAGGGTTTCACCATGTTGGCCAGGCTGGTCTTGAA	NA	inter-chromosomal
MT2A	PLCB2	16	56609057	+	15	40294420	-	E	E	GATCTGAGTTAATGGCTTGCTCAAGTTCCCAGGAATCGGTTGTGGACTGAGGAACTCGGCCCCGGGCTCTTAGTACGCCGTCCCTTGTTCAGGTATCCAGGGACGGTTCTCACCTCTGTCTTTTCTCCTTGCAGGTGACTCCTGCACCTGCGCCGGCTCCTGCAAATGCAAAGAGTGCAAATGCACCTCCTGCAAGAAAA	ACTTGCCCATGCAGCAGAACATGGCAGTATTTGAGTTCAACGGGCAGAGCGGCTACCTCCTCAAGCATGAGTTCATGCGCCGGCCGGACAAGCAGTTCAACCCCTTCTCAGTGGACCGCATCGACGTGGTGGTGGCCACCACCCTTTCCATTACGGCAAGGCCCTGGGGCACACAAGTGGCCGGGAGGCTGAGGTCTTGA	in-frame	inter-chromosomal
SNRPC	GLG1	6	34773794	+	16	74461872	-	E	M	TCGGTTTTATATTACCTGTTCTGCTTCACCAGGAGATCATGCTGCTGTGATACTGAGTTTTCTAAACAGCATAAGGAAGACTTGCTCCCCTGTCCTATGAAAGAGAATAGTTTTGGAGGGGAGAAGTGGGACAAAAAAGATGCAGTTTTCCTTTGTATTGGGAAATGTGAAAATAAAATTGTCAACTCTTTCAGTTAAAA	ACAAGGGTGTTCTTTCATTATAGCTCTCTGTAAATTTGTTCTTCCCTTCTTCTTATTCTGGATGGTAAACCCAAGACCTGCCAGAAAGATAAAAGTGCTTTCAGCTGGGCACGGTGGCTCACGCCTGTAATCCCAACACTTTGGGAGGCCAAGGAGGGTGGATCATCTGAGGTCAGGAGTTCAAGACCAGCCTGGCTAAC	NA	inter-chromosomal
KIF2A	IPO11	5	62526257	+	5	62550367	+	E	E	GGCTTTTTGTATGATAGGTAATTTTTTGGTGCGGGATGGGACATTAGAGTGTCTTATTATAAGTTTTATTTATACTTCCCATAGGGATTAGGAGCAGACAGCAAGAACCTGTACCCTTTCCTGCTCCCAGTTATTCAACTGAGTACAGATGTTTCACAGCCTCCACATGTTTATCTTCTGGAAGATGGTTTAGAATTATG	GTTGTGGAAAATGCCCTTAAAGTGAACCCAATACTAGGTCCACAAATGTTTCAACCGATTTTACCCTATGTTTTCAAGGGTATTATAGAAGGGGAGGTAAGATTTTTCTTTAAGTTCCAAAGGTAGTGTTAGACTATAGGATTCTAGTTTTAATTACTCTGTTAGATACAGAAGGAAAGCTTTTCTTGTCATTTGGATCA	NA	read-through
SEH1L	ZMYM2	18	12948232	+	13	19959958	+	E	E	GCTGCGAGGTCTGGCTAGGCTACGGGCCACGCGCCGCCGCCGCTGCCGCCGCCACTGTCCTCTTCGGAGGCGCGGGCCCGACGGAAACCATGTTTGTGGCTCGCAGCATCGCGGCGGACCACAAGGATCTCATCCACGATGTCTCTTTCGACTTCCACGGGCGGCGGATGGCAACCTGCTCCAGCGATCAGAGCGTTAAG	GACCAAGAATCGCCTTCAGCCCTGTCTGGTGCATCCTTGGCAGAAAGTGAGGAGGAAAACACCCCCATTGTGAGTCCTTTGCCCCTAATTTGTTGCTAATAGAGGACATTGTCAGGTTGTAGGGGTTAAGCTATGGGACCTGGCCCTCCCCGTTGTTTTGAGGGGGAGGAGCTTTCCCTTGGGTGGCAGCTGCCCCCAGG	NA	inter-chromosomal
SRPK2	LRRC8C	7	105388648	-	1	89712709	+	E	E	CGCCGTCGCGAAGCCCCCCGCCCCGCTTCCGCCGCGTCGGAATGAGCTCCCGGAAAGGTGAGTGGCCCGCGGCGCGCCCTCTCCCCGCCACGCGGCCAGCCCGGGCGGGCGGCCCGACCGTTAATGTGTGTCTTCTCTTCCCCAGTGCTGGCCATTCAGGCCCGAAAGCGGAGGCCGAAAAGAGAGAAACATCCGAAAAA	GTCATGCAAGACAAGATAATCTGCCTTCCGAAAAGAGTGCAGCCTGCTCAGAACCACTCTTCCCTTTCGAATGTCTCTCAAGCAGTTGCCAGTACCACTCCACTGCCTCCACCTAAACCATCTCCTGCTAACCCCATCACTGTGGAAATGAAAGGCCTGAAGACAGATTTGGACCTTCAGCAGTACAGCTTTATAAATCA	out-of-frame	inter-chromosomal
PPAT	USP8	4	56403980	-	15	50506226	+	E	M	TATTCAAAAGCTTTTCTGTACATCTCATAAAGCACATTTTTCCTGCTTGAAAATCTTCTAGATTTCCTATTGCCTCCAGCCATGGTCATCCGTTATTAGTATATACATACTATTAGCGCAGGAGTCCCCAACCCCTGTGCTAGGGACTAGTACCAGTCTGTGGCTTGTTAGGAACCAGGCCACACAGCAGGAGGTGAGTG	GCTGCCTGTCCCTGACCTGTTCAGGACCTGGCTGCACAGCAGGAAGCGAGCGGCAAACCTACCCTGAGCACCGCCTCCTGTCAGATCAGCTGCTGCATTAGATTCTCACAGCAGCACAAACTCTATTGTGAACTGCGCATGTGAGGGATCTAGGTTGCGTGCTCCTTATGAGAATCTACTGCCTGATTTTCTGAGGTGGA	NA	inter-chromosomal
NDUFA13	KARS	19	19528080	+	16	75644462	-	M	E	TGCCAGGTCCCACAAGGGAAGGCTGTAGCGCCTGCCACGCACAGGGGCCACTGATCCTGGGGGATGGGTCCTAGCAGGCTGTATATGGGTGGCTGTGCCTCTACCCATACCCCACTGTCCCCACAGGTGGGGGAGTCTGTGTTCCACACAACCCGCTGGGTGCCCCCCTTGATCGGGGAGCTGTACGGGCTGCGCACCAC	GTGGTGGTAATCATTAGTTCCAGGGTGCTCTGCCATGTTGACGCAAGCTGCTGTAAGGCTTGTTAGGGGGTCCCTGCGCAAAACCTCCTGGGCAGAGTGGGGTCACAGGGAACTGCGACTGGGTCAACTTGCTCCTTTCACAGCGCCTCACAAGGACAAGTCATTTTCTGATCAAAGAAGGTTGGTGCCCATTACCTTCT	NA	inter-chromosomal
PDSS2	LMBRD1	6	107274030	-	6	69741878	-	E	E	AGTCAAAGAAGTTTGGCAGAGATCACGGAGCTAATTCATATTGCTCTCCTTGTACATCGTGGGATAGTAAATTTAAATGAGTTGCAATCATCTGATGGTCCACTGAAAGACATGCAATTTGGAAATAAAATTGCTATCCTGAGTGGAGACTTTCTTCTAGCAAATGCCTGCAATGGACTAGCTCTGCTACAGAACACCAA	GTGCCTTTGTTCCATTGAATGTTCCCAATAACAAAAATTCTACAGAGTGGGAAAAAGTGAAGTCCCTATTTGAAGAACTTGGAAGTAGTCGTAAGTATTGTTTTTTTTAAAAAACATAGTAGTTTATATTTCCTGATACTTTGGACTTTTGAGAAGCAGTTTATTTGTATTTTGTTAAGAATTTAACCCCAGCTGGGCGT	NA	intra-chromosomal
NASP	ACSM3	1	45615716	+	16	20783327	+	E	M	ATGTTAATGTTCTATTTGCCAGGAACTTTTCATCATGACTTGGTTTCCAGGGAGTTGGTGGGCTCATCTAATTATTCCTATCAAGTAATGCAGTGGTTAAGAGGAAATACCCTGGAGCCCCAGACTATCTGGGTTTTAATTCCATACTTACGTGTGGCCATGGGCCTTTCTCTCCCTCAGTTGACCGATTTGTAAAATGG	TACAGGTTGAGTATCCCTTATCCAAAATGCTTGAGACCAGAAGTCTTTTGGATTTCAGATTGTTTTGGATTTTGGAATATTTGCATTATACTGGTTGGGCTGCCCTAATCCAAAAACATGAAACCTGAAATCCTCCAATGAGCATTTCCTTTGAGCATCATGTTGGTACTAAAAAAGTTTCAGATTTTGGAGCACTTTGG	NA	inter-chromosomal
RXRA	MIDN	9	134434207	+	19	1254902	+	E	E	AGCCTGGGAGACCCCACACAAGCCTGGGTCCTGGGGGCAGGTGCCCGAGACACGCCCCAGCTGAGGGTTCTGACCTGTGGCTTCTTCCTTTCAGACTCCAAGGGGCTCTCGAACCCGGCCGAGGTGGAGGCGCTGAGGGAGAAGGTCTATGCGTCCTTGGAGGCCTACTGCAAGCACAAGTACCCAGAGCAGCCGGGAAG	CAGATGGACTGCTCCCCCACGGCCAGCAGCAGTGCCAGTCCTGGTGCCAGCACCACGTCTACCCCAGGGGCCAGCCCTGCCCCCCGCTCCCGAAAACCCGGCGCCGTCATCGAGAGCTTTGTGAATCACGCCCCGGGGGTCTTCTCAGGGACCTTCTCTGGTAGGTGTCACAGCACATGTGTGAGCTCACGTGTGTCCCG	out-of-frame	inter-chromosomal
GP5	PPP2R5A	3	194396156	-	1	212306785	+	M	E	TTTGTAAACTGTGGTTGCCTGCCTTCCCCAGCTCCCACGCGGGTGTGCGCTGACACTGCCGGGGGCGCTGGACTGTGTTGGACCCATCCGTGCTCCGCTGTGCCTGGCTTGGCGTCTGGTGGAGAGAGGGGCCTCTTCAGTGTCTACTGAGTAAGGGGACAGCTCCAGGCCGGGGCCTGTCTCCTGCACAGAGTAAGCCG	TCTTCCTCGGTCACCCAGGATGGAGTGTAGTGGCGCGATCTCCACTCACTGCAACCTCTGCTGCCAGGGTTCAAGCAATTCTCCTGCCTCAGCCTCCCGAGTAGCTGGGCTTACAGGTACCTGCCACCATGCCTGGCTAATTCTTTTTGTAGTTTTTAGTAGAGACAGGGTTTCACCATCTTGGCCAGGCTGGTCTTGAA	NA	inter-chromosomal
OTUD7A	ARHGAP11B	15	31649679	-	15	30767858	+	E	E	CACCTCCAACTCTGTGGCACTTCCAACTGTGGTCTCCTTTCTGCATCAGCACCTCCAACTGTGATCCACCTTCCTGAGCCCGGTCGCTGCTGCCTGCACGCTGTCCAGGGGTCCCGGCTGCACCCAGTGGGACAGAGGGTGGCAGTGGTGAGTGCTCACTCACCTCACCCACTGCTGGGTCCTGCCTTTGGCTTTCACAG	CAATGTTCACAGCATCTTTACCGGGAGCAGATTCCATCTCAAGAAACCACTTCCTTTGCTCATCCATAAGAAGCAACTCCCCAACTTGAGATTGTAGCAATTTAGTCACATCTTCAGACTCCACTTCTAATTCCAGTTCTCTTCCACGACATCTGCAGTTAATTCTTCCACTGAAGTCTTGGACCCCACAAAGTCATCCA	NA	intra-chromosomal
CCDC114	PMEL	19	48319701	-	12	55958678	-	M	E	ATGGCTTCTACTCACTGGATACCAGTAGCCCCCTCCCTTCTCCACAAGTCATGACAATGACAAATGTCTCTAGGCTGAGCATGCTGGCTCATGCCTGTAATCCCAGCACTTTGGGAAGCTGAGGAAGGAGGATCACTTGAGCCCAGGAGTTCAAGACCAGCCTGAGCAACACAGTGAGACCTCATCTCTACAAAAATAAA	GCAATTTTAGGGGTTTTGATATACAAAAAAGAATGCCAGGGTTTGAGAGTGACTCTGTATTTATCTTTCAGGGAGCCAGGTGTGGGGAGGACAGCCAGTGTATCCCCAGGAAACTGACGATGCCTGCATCTTCCCTGATGGTGGACCTTGCCCATCTGGCTCTTGGTCTCAGAAGAGAAGCTTTGTTTATGTCTGGAAGA	NA	inter-chromosomal
RAB30	PCF11	11	83071692	-	11	83163678	+	E	E	CTACGGTCTCTCCACCCCCTGCTGCTGCTGGGCTTGCGATTGCCGCTCGCTCCAGCTGAGCTAAGTGTAGCAGCAGCACCAGGGCAGGGACTGACTCCAGCCCTTGGACTCAGGACATCGCAGACCTTCCCTTGCGTGCGTGACTCATTCGCACATCCATTTCTGTTTATGCCTGGGGTGGGGAGAAAAATCCCAAACCA	GGTGGATGAAAATACTAGGAAAAGTTTATTTAAGTTACGTTCTACATGGGATGAAATATTCCCTTTGAAGAAACTTTATGCCCTGGATGTCAGAGTCAATTCATTAGATCCTGCTTGGCCTATTAAACCTCTACCCCCCAATGTGAATACGTCTAGCATCCATGTGAATCCTAAATTTTTAAATAAATCGGTAAGTTTTA	NA	intra-chromosomal
HNRNPU	LYST	1	244863674	-	1	235833667	-	E	E	CGGGGACGAAGAGGAAGGCGCGGGCGACGAGAACGGGCACGGGGAGCAGCAGCCTCAACCGCCGGCGACGCAGCAGCAACAGCCCCAACAGCAGCGCGGGGCCGCCAAGGAGGCCGCGGGGAAGAGCAGCGGCCCCACCTCGCTGTTCGCGGTGACGGTGGCGCCGCCCGGGGCGAGGCAGGGCCAGCAGCAGGCGGGAG	GTGAAGCTTTGTTCTAAGAATATTTGTTTCATCTAGTTTATGAGTCCAAATGATATAGACTGTAAATGTCACAGCAGTGGTGAAAGACTGGTAAGTATATAATGTAATAAATATTAACCATCAACATGATTTTGAAGGCTTGAAACTACATAATTATCTGACATTCGTTAAACCCCAAAGTTAAAACAGCTAAACTTTTC	NA	intra-chromosomal
CEP192	FAM153B	18	13015446	+	5	176119615	+	E	M	TTTGGTCCTTTTTGTAGCCTTGTACTATGCTCTTCAGAGCCCTGAATGTGCTTCTCTTACTTGCCATTTTGTTTCTTATAGATTGTTGTGCTTGATGCTGGAAAACATTTTGAAGACAAGACTCTAAAGAGTGACCTAAGCCACACTAGCTTATTAGAAAATGAGAAACTTATCTTACCGACAAGCTTGGAAGATTCTTC	GAATGATGGAATAAAGCATACGAAGTAGAAGGACTGGAACCTCCAGAAAAAGTACTTTAAGTTACCTACAGGTGATCCTAGTCAGGTATGTTACAGTCTTAATGGCTTTTCAGAAATTTGACAGAAAATCACTATTGATCTCACTGGATGTTTACATGAATTTTAAGCCTTTGGTTTTCTTTTAACTCTGTTTTTTACAG	NA	inter-chromosomal
CACUL1	CCDC6	10	118685983	-	10	59852702	-	E	E	TGATGTTTTTTCAGATAGCTCGTCAGCATGTGCAAGTTCCAGGGGGTACAGATAGTGAATGTATTGAATATGCTTTCCTTCCTGAAAAGAGGACACACTGGAGCTGCAGAGACTGTATTCAGAGCACAGTGGGGGCTGCACACACTCAGGAGCTCTGTCACAAAGCTGTTCATGGAAGAGGATGTTGGACTTCTTACTTG	CAAGCCAGGGCTGAGCAGGAAGAAGAATTCATTAGTAACACTTTATTCAAGAAAATTCAGGCTTTGCAGAAGGAGAAAGAAACCCTTGCTGTAAATTATGAGAAAGAAGAAGAATTCCTCACTAATGAGCTCTCCAGAAAATTGATGCAGGTAAATTATCTTTTCTACTCCCTCATCTTCCCTGCCTATTTTCCTTTCTA	NA	intra-chromosomal
NR2F6	EIF3M	19	17231883	-	11	32604852	+	E	M	AGCACCCCTAGCATGAACTTGTGGGATGGTGGGGTTGGCTTCCCTGGCATGATGGACAAAGGCCTGGCGTCGGCCAGAGGGGCTGCTCCAGTGGGCAGGGGTAGCTAGCGTGTGCCAGGCAGATCCTCTGGACACGTAACCTATGTCAGACACTACATGATGACTCAAGGCCAATAATAAAGACATTTCCTACCTGCACA	TTTATTTTATTTTATTTTTGAGACAGAGTCTTGCACTGTCGCCCAGGCTGGAGTGCAGTGGCGCCATCTCAGCTCACTGCAACCTCCACCTCCCAGGTTCAAGCGATTCTTCTGCCTCAGCCTCCCGAGTAGCTGGGATTACAGGCACCCACCACGATGCCCAGCTAATTTTTTGTATTTTTAGTAGAGACAGGGTTTCA	NA	inter-chromosomal
ATG16L2	FCHSD2	11	72843674	+	11	72887571	-	E	M	CTTCAATCACTTCTAACACCTCATGTTCCTCAATGGTCAACTCATCTGGTTGAGAAGCCTGCAGTGTAGGATGGTCATGGACAAAATTAAAAAGGTTAGATAAGGAGCAGATGTGAGCTGATCATGACAAAAACTGGGGATCAAAATATTGAAATGATTTTGAGAAACATGTTGAACATAAAAATTTAAATGCTGTAAAA	CTAAATGATCTGGAGTGTCATGGAGCTGCTGTATCAGAACAAAGCCGAGCAGAGCTAGAACAGAAAATAGATGAAGCTAGAGAAAATATTCGTAAAGCAGAGGTAAGGTGGCAGCTAATTGTGGCATTTTGCCCAGGTCTAATGACACTGTCACAGCTGTGATATACATCTTTAAAACTGAGTTTCTACACACACTGAGA	NA	intra-chromosomal
CDC26	PPM1K	9	113272427	-	4	88259272	-	E	M	GCTTGCAAATTGATTTTATGTTTTGTATCTGAGACTTTATCACCTTCAGATTTTCCTCCTCTCTTTCATTTTTAACAGCTAATAGTTCACTGGGTTTGGCCCTTAGTGTTGACTTCAGTATGCTGAGACGGAAACCAACACGCCTAGAGCTAAAGCTTGATGACATTGAAGAGTTTGAGAACATTCGAAAGGACCTGGAG	TTTTTTTGAGATGGAGTCTCACTCTGTCACACAGGCTGGAGTACAGTGGTGCGGTCTCGGCTCCCTGCAACCTCTGCCTCCCGGGTTCAAACGATTCTTCTGCCTCAGCCTCCTGAGTAGCTGGGACTACAGGCGCGTGCCACCACCCCTGGCTAATTTTTGTATTTTTTTTTCTTTTTTTTTTTTGAGAAGGAGTCTCT	NA	inter-chromosomal
SPECC1	CCDC144NL	17	20314223	+	17	20893462	-	M	E	ATGCAGTACGTGGCCCAAATCTACAAGTACTTTGAGACGTAACCCTGGAGGGCCTGGGGCAGCCACCATTGCCACCTACTGCAGCTTTTCCTGGAAGCGCCTGATTACTGTCCACTGACCCTGCTCTGCCCACCACCCAGCTGCCTAGACTTCAAAGACAGGCTCAATCCAAGTGGACCAACACCCAAATAAGAAACAGA	CATTCAGCAACTAGTTCCTGAATATAAGGAAAAACAGACACCTGAAAGTCTTCCTCAAAATAACAATCCAGGTAAGACTTCTGATAGTGAATTATTTTTGGTGGTCCTACCATGGGTAAAAAAGAAGTAAGAGTAAGGAAGTTTTGATCATGAAAGAGCAGTTTTAAAAAATCTTTATTTCTTTCTTGATAGGTTAGATT	NA	intra-chromosomal
PHACTR4	PTPN9	1	28407462	+	15	75479915	-	E	E	AACTATCATTTAATAAGTTGTACATTTCTATAATGTTCCACTTTTAAACTATAGTCAATGTTACTGAATTAGGATTATTTTTTTAAAAGCATAAAAGGTGATGGACTATATGTATTAAGTGTATCATTTACCTTTTTCTCTTTTTAGAAACAGTATCTCACCTCCCTAAACTGGTTAATAGTGGCATGGAAGATCCATTT	GACAGATTACATCAATGCCAGTTTCATGGATGGCTACAAGCAGAAGAATGCTTACATTGGCACACAAGGTAAGCTGGTCCGTCCCTCCCATGTTGATTTTGTGCCATCTACTTATGATTCCTTGTGCCAAATGATAGCATAATTTTTAAACGAATGGTAACTTGAGTGGAGGTTTTGGCCACTAGATCCTGGCCTTTTAT	NA	inter-chromosomal
PABPC1	DMWD	8	100704296	-	19	45790646	-	E	M	TGAGGGAAGAAACTTATCTTTGTTGGGAATTGGTATGTTACCATTATGAAACTCTTTATTTCCATTCCTTTCCTGAACCAGTTTATCTGTTTTCCCCTTTTTTAGGTTGATGAAGCTGTAGCTGTACTACAAGCCCACCAAGCTAAAGAGGCTGCCCAGAAAGCAGTTAACAGTGCCACCGGTGTTCCAACTGTTTAAAG	GAGTCTCACCCTGTCACCCAGGCTGGAGTGCAGTGGCGCGATCTCTGCTCACTGCAAGATCCACCTCCCGGGTTCATGCCATTCTCCTGCCTCAGCCTCCTGAGTAGCTGGGACTTCAGGCACCTGCTGCCACGCCCGCCTAATTTATTGTAGTTTTAGTGGAGATGGGGTTTCACCGTGTTAGTCAGGATGGTCTCGAT	NA	inter-chromosomal
NDEL1	RARA	17	8460159	+	17	40330856	+	E	E	GTGCAGCTACTGTTTTGACAACCATATCATTCCTCCTTCTTTTTTGTAGGCTTTAGAATCCAAATTAGCAGCTTGCAGGAATTTTGCAAAGGACCAAGCATCACGAAAATCCTATATTTCAGGGAATGTTAACTGTGGGGTGCTGAATGGCAATGGCACAAAGTTCTCTCGATCAGGGCATACATCTTTCTTCGACAAAG	GCATCACAGGACATGGCCCCCTCAGCCACCTAGCTGGGGCCCATCTAGGAGTGGCATCTTTTTTGGTGCCCTGAAGGCCAGCTCTGGACCTTCCCAGGAAAAGTGCCAGCTCACAGAACTGCTTGACCAAAGGACCGGCTCTTGAGACATCCCCCAACCCACCTGGCCCCCAGCTAGGGTGGGGGCTCCAGGAGACTGAG	NA	intra-chromosomal
PCNX	KAT6A	14	70908003	+	8	42049707	-	E	E	GGGGACGGCGGCGGCGGCGGCGGCGACGGCGGCGGCGCCGGGTGGGGATGGGGTCGCAGACGCTGCAGATCCTCCGACAGGGGGTGTGGGCCGCGCTCAGCGGGGGCTGGTACTACGACCCGCACCAGGCCACCTTCGTGAACGCGCTGCACCTCTACCTGTGGCTCTTTCTGCTGGGCCTGCCCTTCACCCTCTACATG	GATTCTTTCTACTAATCCAGATACTTGTTGAAGTGCTGACTAGTTTCTTGGGGAAAGATGTCAAGGAAGAGTTGAAATTCCTAGACTGGTGAGCAGAGATTGCGGAGTACAGAATAGCCATCACCCACTCTGGTTAGTGGTAGCTTAAAGGTCATTCTTAGAACATGTCATCGTGTTTCCTCATTGTATCCTAATTACTC	NA	inter-chromosomal
ZCCHC7	XRCC2	9	37147445	+	7	152645114	-	E	M	TATAATATAGTTTCATTTTAAGACCACTAGGATAATAGACATTGTAATGTAATGGAAAAACATTTTGTCCCATAAAAACCACTTTCATTTAATGCTTTGTTTTTCTGTCTAACCAGGTAATACCTAGCAAATACAGAAAGAGAGATAAAGCAAGCAAGCTGTTTTGAAAGTGTCTAATATTGGCTGATGTAGAGCTATAG	AAAAAAAGTGCAGCTCACTGCCAGCGCTCATTTAATTTTACGTAAACACACTCTTGGAGGCTGAAGCAAATCTTACTGATTTTCAATGTGAAAATAAAATATAAAAACTATTCTTGGAGTTATTTCTAAACAGAACTAACATCAGAATCATCTGAATCATCAGAATCATCTCTTTCAGAAAAATCGGACTCATCGAATGA	NA	inter-chromosomal
PIAS1	DOCK9	15	68086750	+	13	98903112	-	E	E	TCCATCTACCATTCCACAACTCACTTACGATGGTCACCCTGCATCATCGCCATTACTCCCTGTTTCTCTTCTGGGACCTAAACATGAACTGGAACTCCCACATCTTACATCAGCTCTTCACCCAGTCCATCCGGATATAAAACTTCAAAAATTACCATTTTATGATTTACTGGATGAACTGATAAAACCCACCAGTCTAG	AAGCTTGACTTCTCATCAGCTGAGCCAGAAGTGAAGTCATTTGAAGAGAAGTTTGGAAAAAGGATCCTTGTCAAGTGCAATGATTTATCTTTCAATTTGCAATGCTGTGTTGCCGAAAATGAAGAAGGACCCACTACAAATGTAATTTTTCATTTTAAAAATAAACATTAAAAAAAAAATAGGCAGAGGTTTCAGATGTA	out-of-frame	inter-chromosomal
ZNF7	GRASP	8	144847509	+	12	52010881	+	E	E	TGGCTCACGCCTGTAATTCCAGCACTTTGAGAGGCCAAGGAAGGATCACGTGACCCCAGGAGTTCGGAGACCACAGTGAGCTGTGATCGCACCACTGCACTCTAGCCTGGGTGACAGAGTGAGGCCCTGTCTCCACAATATATAAATAAAAACATTTTGGGTTTCTGTTTTGGAGACAATAAATTAAATCTATAACCTAG	GAAAGTGCTGACGTTGGAGAAGGAGGATAACCAGACCTTCGGCTTTGAGATCCAGGTGGGAGAAGCTGCACACAGGGGTCAGGGGGGTTGGATGACCAGCCTGAGGGATGAACGGACTTGTCCCAACCCTGGGCTGAGGGTCCCCTTGTCCATTACAGACTTATGGCCTTCACCACCGGGAGGAGCAGCGTGTGGAAATG	NA	inter-chromosomal
VPS13B	PCMTD1	8	99442635	+	8	51833689	-	E	E	TGATAGCCTGCCTTCCCCAAGTACAATTGTATCTGGTGACATTCCTGGAACAGTAAGAAGTTGGTACCATGGACAAACCAGCATGCCGGGAACACTTGTCCTCTGTTTGCCTCAAATAAAGATTATTAGTGCTGGGCACAAGTATATGGAACCTCTGCAGGAGATTCCATTTGTTATCCCACGACCCATCCTTGAAGAAG	ATTTGAGTTCTGTGAACCTGCATTTGTTGTTGGTAATTGCCTCCAGATAGCTTCTGACAGTCATCAGTATGATCGAATTTATTGTGGAGCTGGAGTGCAGAAAGACCATGAAAACTACATGAAAATATTACTAAAAGTTGGAGGCATATTAGTCATGCCTATAGAGGATCAGGTAACTTCCACTCTCCTTTTCTTTAGTG	in-frame	intra-chromosomal
LRCH4	SBF1	7	100575705	-	22	50468461	-	E	E	CGTGCCCTTCATCCATGTGCCCTCCCCTGCTGTGGTCAGTTGGGGCTGGGGAAGAGGTGGGGGATGGGCCGGGGCGCCTGTGGCCTCTCCCTTACCACATTTTCTTCTTTCACCCACCCCAGCCAAAACTCAGTGCCCTCAAGGCTCGGAAGAATGTGGAGAGTTTTCTAGAAGCCTGTCGAAAAATGGGGGTGCCTGAG	GGAGTGGGGAAGGCCAGGGCCAGATTCTGCAGCGCTTCCCAGAGAAGGACTGGGAGGACAACCCATTCCCCCAGGGCATCGAGCTGGTGAGTTGGGGGCGTGCTGAGACGGTGCTGGCAGGTGGGGAGGGCAGGTGGGCACAGCCCTGCCCTTGTCCCTGACTGAGGGGCCTCCACAGTGCCCGGCCCCCCGCTGGGCTA	out-of-frame	inter-chromosomal
ALPL	KLHL24	1	21564216	+	3	183643480	+	E	E	AAACCCGCCCCTCCTGCACCCCAGGGAAATCTGTGGGCATTGTGACCACCACGAGAGTGAACCATGCCACCCCCAGCGCCGCCTACGCCCACTCGGCTGACCGGGACTGGTACTCAGACAACGAGATGCCCCCTGAGGCCTTGAGCCAGGGCTGTAAGGACATCGCCTACCAGCTCATGCATAACATCAGGGACATTGAC	GTGTGGAAATTAAAAGAACACACATATTTTGACTGGGGCTTTGATCAACCAAATGCTAAAAAGGTATATTTGTAATATTTATAAACTATCTAAATGTTGTTATTAGAGAATTTAAACCATATTCCTTTCTTTAACCAGGGATCACTTAAGCCAATCAGATAACAAGGCACAACTCTATCCTTAAGATCACAAAAGATGGC	NA	inter-chromosomal
RAB29	NUCKS1	1	205774834	-	1	205729622	-	E	E	TCCAAAGGGGTTAAAACGAGCGACCCCCGATCCCCGACCACACTTCCCGCCTCCCTAAAACGCACACCCCGCTAGCCATGGGCAGCCGCGACCACCTGTTCAAAGTGCTGGTGGTGGGGGACGCCGCAGTGGGCAAGACGTCGCTGGTGCAGCGATATTCCCAGGACAGCTTCAGCAAACACTACAAGTCCACGGTGGGA	GAAATAGGAAGGTTGTTGATTACTCACAGTTTCAGGAATCTGATGATGCAGGTAAGTTTTGTGGTTTCAACAAATTTTAAGTTGGACTGACCAGTGGAGGTTACCAGCTTATATAGTTTTATTATGCTTTTGGAATAAGTTTTACTTTTTTATTTTTAGATCATTTACCAAAACCATGTCATGATCTGTGTCAACCAAAG	NA	intra-chromosomal
YOD1	C1orf116	1	207049104	-	1	207023480	-	M	E	ATACCAAAAGGGTTCTGCTTATTTATGATGGCATCCACTATGATCCACTTCAGCGTAACTTCCCTGATCCAGATACACCTCCTCTGACCATTTTCTCCTCTAATGATGATATTGTTCTTGTACAAGCACTGGAATTAGCAGATGAAGCTAGAAGAAGGAGACAGTTTACTGATGTCAACCGCTTCACCCTGAGATGCATG	GAGGTCCAGAGGAGACCATCACTCAGCAAGGACGAACGCCAAGGACAGTAACTGAGTCCAGCTCATCCCACCCTCCTGAGCCCCAGGGCCTAGGCCTCAGGTCTGGCTCCTACAGCCTCCCTAGGAATATCCACATTGCCAGAAGCCAGAACTTCAGGAAAAGCACCACCCAGGCTAGCAGTCACAACCCTGGAGAACCG	out-of-frame	read-through
SUCO	NDUFA10	1	172551627	+	2	240011692	-	E	M	ATAGAAATATGTTGACTTAACAACTTTTCTTCTTTCTTTCTCTTTCTCTTTTTCTGTTTGTTGGTGGTGGTGGGTGTTTTACAGGCTTCCCAGCTGGCGTGTATGTTGTAAAGAGAGTTCTTCAGCTTCAGCGTCATCATATTACTCTCAAGATGACAACTGCGCACTAGAAAATGAAGATGTACAATTCCAGAAAAAGG	ATGAAATGAAGATCACCTCTGCCTATCTACAGGACATTGAGAATGCCTATAAGAAAACCTTTCTCCCTGAGATGAGGTGAGCCAAACACACGACTGATTTACAGGGCTAAAACTTCTTCGCCACTCGTTTCTTAGGCCCCAACAGCCCAGGGAGTTTTCTGTCTTATTTACTGCAGTGGATATTGTCTGAGATGTTTAAT	NA	inter-chromosomal
TRDMT1	RSU1	10	17201571	-	10	16782084	-	E	E	CCTGAGCCTGGAGCGGTAGGAGACGGGGGAACTGAAACGCCGCGGAACCAGAGGCTGAGGGAGCGGCGCGATGGAGGGAGGAGGAGCGACGGACCGGCAGGCCTAGCTCCGGGGCTGCGGCGGCTGAGGCGCGGGGATGGAGCCCCTGCGGGTGCTGGAGCTATACAGCGGCGTGGGCGGCATGCACCACGCGCTGAGAG	TTACCTTATCCCATATCACACAACTGGTCCTCAGCCATAACAAGCTAACAAGTAAGTGATGTTTCTCATTTGTTACAGTTTCTGACATTTAGGTAATCCTATGGCACTGCTGAGTCTGTTACTGTTTCCTTGGGAGAAACTAATGAAGAATGATTATTTGCAGAAACCTTAGTTTACTTTGGTGACACTAAGATGAGAAT	in-frame	intra-chromosomal
PTPRJ	NAA25	11	47981008	+	12	112034622	-	E	M	GGAGGCGAAGGAGACGGCAGGAGGCGGCGACGACGGTGCCCGGGCTCGGGCGCACGGCGGGGCCCGATTCGCGCGTCCGGGGCACGTTCCAGGGCGCGCGGGGCATGAAGCCGGCGGCGCGGGAGGCGCGGCTGCCTCCGCGCTCGCCCGGGCTGCGCTGGGCGCTGCCGCTGCTGCTGCTGCTGCTGCGCCTGGGCCAG	ACGGAGTCTCGCTCTGTTACCCAGGCTGGAGTCCAGTGGCGCGGTCTCGGCTCACTGCAACTTACGCCTCCCAGGTTCAAACAATTCTCCTGCCTCAGCCTCCGGAGTAGCTGGGATTACAGGCGCCTGCCACCATGCACGGCTAATTTTTGTATTTTTAGTAGAGATGGGATTTCACCATGTTGGCCAGGCTGGTCTTG	NA	inter-chromosomal
UBB	OPTN	17	16381184	+	10	13125418	+	E	E	GGGCGCGGCGAACTACTTTCAGCGGCGCACGGAGACGGCGTCTACGTGAGGGGTGATAAGTGACGCAACACTCGTTGCATAAATTTGCGCTCCGCCAGCCCGGAGCATTTAGGGGCGGTTGGCTTTGTTGGGTGAGCTTGTTTGTGTCCCTGTGGGTGGACGTGGTTGGTGATTGGCAGGATCCTGGTATCCGCTAACAG	GTGTCAGGCCCTTGAAAGGAAAAATTCTGCAATTCCATCAGAGTTGAATGAAAAGCAAGAGCTTGTTTATACTAACAAAAAGTTAGAGCTACAAGTGGAAAGCATGCTATCAGAAATCAAAATGGAACAGGCTAAAACAGAGGATGAAAAGTGAGTATGTTGAGTCAGAAGGGCAGCGACGGGGCAGAGGAGGGAGAATC	NA	inter-chromosomal
TNS1	ODC1	2	217831456	-	2	10440869	-	E	E	CCGTCTCCAGCCCCCCAGCCCTCACTAAGCGTGCCCTCACGTGCCTGGCGTGTCTGCCCTCCTGCCCACCTCTCACTCCCTGTGTCTCCCCTCTTCTTCCTGGCACAGTGCGGTCCCCCCCGGGTCTGGCCAAGACACCCCTGTCTGCTCTGGGCCTGAAACCTCACAACCCAGCGGACATCCTGTTGCACCCCACAGGA	GGCAACTCATGCAGCAATTCCAGAACCCCGACTTCCCACCCGAAGTAGAGGAACAGGATGCCAGCACCCTGCCTGTGTCTTGTGCCTGGGAGAGTGGGATGAAACGCCACAGAGCAGCCTGTGCTTCGGCTAGTATTAATGTGTAGATAGCACTCTGGTAGCTGTTAACTGCAAGTTTAGCTTGAATTAAGGGATTTGGG	NA	intra-chromosomal
APOA1BP	GPATCH4	1	156594299	+	1	156594851	-	E	M	TATTCTTCCCAATAAAGACTTAGAGCCCCTCTCTTCCAGAACTGTGGATTCCTGGGAGCTCCTCTGGCAATAAAAGTCAGTGAATGGTGGAAGTCAGAGACCAACCCTGGGGATTGGGTGCCATCTCTCTAGGGGTAACACAAAGGGCAAGAGGTTGCTATGGTATTTGGAAACAATGAAAATGGACTGTTAGATGCCAA	GGACGTCAGCTGCTGAGAGGAGCAAGCGGTAGTACCACCCCTTAGTTGAGGGAGTCAGCACAGTCCTTTCTGCAGCTTCTAACCCAGGACCATGAACTCAGGTGCCTAGAGAAGCCAGGCAGCTAAAGGACAAGGAATGCTGGGGGCTGTGGGAACAGGAATGCAGATACCCTTTGAAGGAGCATTCCTGCTAAAAGAAG	NA	intra-chromosomal
RNF10	HNRNPC	12	120539468	+	14	21263698	-	E	M	GTATTTTTCAATAAGCTTTGTATAATCACACTTAGCAAGCAGATAACTTACTGGCATGTGCATCATTCCTGATACCACCTCTCTCTTCCTTTCATTCAGAATTACTAATTTCAGCTGGATTCAATTTGTTGTCAGTTGATTCTGTAGTAAGGCCATATGTTGCCCCTCTGGAGGTGCTTGTCAACTACTCTGGATGATGG	GCAACTTGGTGTGCACTACAGCAAATGTACAGGTGTTTTTTTTTTAATTGTTTCCAAAACCGGGACCTGGATTTAAGATGTAATTTTTAAAATTTCTATTTCTATTTTTTCTGCAGCAGTTGGGTTAGAGGAGGAGGAGCCTTTTAGCCTCTCATAAACTGACCTCTCTACTTCCTCGTGTATTTTTAAGATTGATTGAT	NA	inter-chromosomal
CPEB4	DCTN5	5	173910604	+	16	23672848	+	E	M	TTACATAGAGAGTAAAATTGCTACTTTGTGATCTGTGTCCCATCTAATGAAACTTACTGTCCTCTTTTATATTTAAATGCTATTTTAAAAAGTGGTTTGTGGCTGTTTGTGTCTACAGGATCGCCCCAGGACATTCGACATGCACTCACTGGAGAGTTCACTCATTGACATAATGAGAGCTGAAAATGATACCATTAAAG	CCAGGCGCAGTGGCTCAAGCCTGTAATCCCATCACTTCGGGAGGCCGAGGTGGGCAGATCACGAGGTCAGGAGATCAAGACCATCCTGGCTAACACAGTGAAACCCCATCTCTACTAAAAATACAAAAAAATTAGCCAGGCATGGTGGCGGGTGCCTGTATTCCCAGCTACTTGGGAGGCTGAGGCAGGAGAATGGCGCG	NA	inter-chromosomal
UBXN4	CXCR4	2	135742011	+	2	136115912	-	E	E	GGGGGCCGAACCAGCCAAGGTTGCGGGGGCCGCAGAGCCGGACGAAGACGGAGGGCGGAGCCGGCTTCGGGACTGCGGAGACTACACACCGAGCGAGCGCCTGGGCCCGAAGGGAGCGATGCTGTGGTTCCAGGGCGCCATTCCGGCCGCCATCGCGACGGCCAAAAGGAGCGGCGCGGTCTTCGTGGTGTTCGTGGCAG	ATATACACTTCAGATAACTACACCGAGGAAATGGGCTCAGGGGACTATGACTCCATGAAGGAACCCTGTTTCCGTGAAGAAAATGCTAATTTCAATAAAATCTTCCTGCCCACCATCTACTCCATCATCTTCTTAACTGGCATTGTGGGCAATGGATTGGTCATCCTGGTCATGGGTTACCAGAAGAAACTGAGAAGCAT	out-of-frame	intra-chromosomal
SMC3	SCAI	10	110577915	+	9	124945594	-	E	M	AGTGAGATAATTGAAATTTTAAAATAAATACTTATGGGCAAGGACTTTAAAATGACCTTATTTAAAAAGTTTTCTCCTTTACTATTAAATTAACTGTGGGCTTTTACATTTTTTCTTAGATCGATAAAGAGGAAGTTTCACTTCGAAGAGTTATTGGTGCCAAAAAGGATCAGTATTTCTTAGACAAGAAGATGGTCACG	TTTCTTTTGTGGTTTTAAAAATTAATAATTTTTTTTTTTTTGAGATGGAGTTTTGCTCGTTGCCCAGGCTGGAATGCAATGGCGCGATCTCAGCTCACTGCAACCTCCGCCTCCTGGGTTCAAGAGATTCTCCTGCCTCAGCCTCCCAAGTAGCTGGGATTACAGGCGTGTGCCACCACGACCAGCTAATTTTGTATTTT	NA	inter-chromosomal
MIR205HG	AFF3	1	209429134	+	2	100008934	-	M	E	CAAACTCTCTCTTTTCCAGCTACCTTTACTCCCTCTCCTTCAATTCCACTTTCCTCTGCTTACTTTTTTTTTTTTTCTGACAGGGTCTCACTTTGTCGCCCGGGCAGGAGTGCAGTGGCTCAATCTTGGGCTCACTGCAGCCTCAACCTCCCAGGTTCAAGCGATTCTCCTGCCTCAGCCCCTCAAGTAGCTGGGACTAC	AGTGTCTATGAACCAGATAGAAATGCATTACGGAGGAAAGAACGAGAAAGAAGAAATCAAGAAACTCAACAGGATGATGGCACGTTTAATTCTAGTTACTCTCTCTTCAGTGAGCCCTACAAGGTAGATGGTTTTCAGTTGTTCATCTCTACCTCTCACTTGTTTCTCTCACTCCCTGTGACGGTGGCCTTGACTAAAAG	NA	inter-chromosomal
EIF2S3	ATF7IP	X	24077971	+	12	14498690	+	E	M	GTTTAATGCCTGAAATCCAAGTCTTCCTCCATGGGAAAATACTGTTATACCAAATAATTCTAGATGAGTAACAAAGATCTTTTTAGGCCTTCATTTTATGTTTTTTCTTAACTGTTATATTATGATTGTGACATAGATTATACTACTACTAATTTTTGGATGTTTCAAAAGGTCAAGAAGTAAAAGATGTTAGAAAGCAA	ACATTTATTTTGTGCCTTAAAGATTAACTACAAAGATAAACATGGCCAAAAATAAATAAATAAATATGGCCATATGTCCGTTGTTGCTTAGTCTTCCCTTGCAGCCTTTTACCCTTGATTTCTCCTTCATCTCTACCAAATATAGCACAACTCCTCAAGTAATTTTTTTTTTTTAAGATGGAGTTTTGCTCTTGTTGCCC	NA	inter-chromosomal
C1orf122	MTF1	1	37809454	+	1	37809902	-	E	M	GTGCTGTGCTTTGAAATGCAGCCAATGAATACCCAGTCTGATTACCCAGATTTGGGCAGACCAGCAGTGCTCGCCAGAGTGGTCTGGCCTGCTATGGGGGATCCAGGTGGTGTTACATGTCCATTTCATGTTTTGGGGGCTTTTAGCCCCACAAAACACCTTCAGTAGAGCCTTGATTAAAAGGAAACCTGCAGACTCTC	CTTGGTGACAACTTTTAAAATCCCAAATAGTTTTATTTGGATTATGTAAAAGTAAGTGTGAAACATGGGAACAACGGACTTCCACTGAGCGATGTGAAAACGTTACAGGTTCAGTACTTCCAAAGGAAGAAACCTCCAAACCCAAAAAAGAATAAATATGAATTTGTATTTTTGAAGAATGTGAAATAATGGTGTTTGCT	NA	intra-chromosomal
TMEM41B	CTSZ	11	9295259	-	20	58996801	-	E	E	ATGTTGTGAACTTGACTTTGATATTATCTTGGCAAAATTCTGTTCTAAAATTTTTCACTTTATTTCTTCAGAGAAGAAAGAGTGAATATGAAGGTTCCCAGAGATATGGATGATGCCAAGGCTCTAGGAAAAGTTTTATCCAAATACAAGGACACCTTTTATGTTCAAGTACTTGTAGCTTATTTTGCTACATATATTTT	CTGTGGAATAATGGCAACAGAAAGACTGGCTAACTACACCGGAGGCATCTATGCCGAATACCAGGACACCACATATATAAACCATGTCGTTTCTGTGGCTGGGTGGGGCATCAGTGATGGGACTGAGTACTGGATTGTCCGGAATTCATGGGGTGAACCATGGGTAAGATGTTTTCATTTTCTTAAGGTCATTCCTAGAA	in-frame	inter-chromosomal
WDPCP	MSH2	2	63121383	-	2	47445586	+	E	M	GCCTGTGCAACATAGTGAAACGCTGTCTCTAGAAAAAATTTTAAAAATTAGCCAGGCATGGTGGTACATGCTTGTGAAGCTGAGGCAGAAGAATTGCTTGAGCCCAGGAGTTCAAGGCTACAGTGAGCTGTGATCGCGCCACTGCACTCTAACCTGGGCAACAGAGAGTGACCCTGTCTCCAAAAAAAAAAAAAAAAAAA	CCTCTTACTGATCTTCGTTCTGACTTCTCCAAGTTTCAGGAAATGATAGAAACAACTTTAGATATGGATCAGGTATGCAATATACTTTTTAATTTAAGCAGTAGTTATTTTTAAAAAGCAAAGGCCACTTTAAGAAAGTTTGTAGATTTTTCTTTTTAGTATCTAATTGTAGCACCTTTGTGGACAGTGGATGTAATATT	NA	intra-chromosomal
ANKIB1	DLD	7	92371607	+	7	107916794	+	E	E	GGTTTTTTTTTCCCCCAGAAGTTGTACACTAAATCATTTATTTTTGTGATTGTGTTTAATATCCCAAAGTTGTGGGAGTTAGTGAAGCCTACGAGGATGCCGCCAATTGTCTCTGGTTATTAACTAACTCCAAGCCTTGTGCCAACTGTAAGTCTCCAATACAGAAGAATGAAGGCTGCAATCACATGCAGTGTGCTAAG	TATTGAAGCTGCTTCTGGTGGTAAAGCTGAAGTTATCACTTGTGATGTACTCTTGGTTTGCATTGGCCGACGACCCTTTACTAAGAATTTGGGACTAGAAGAGCTGGGAATTGAACTAGATCCCAGAGGTAGAATTCCAGTCAATACCAGATTTCAAACTAAAATTCCAAAGTAAGTTGGATAATTGTCTGCATTTTCAG	out-of-frame	intra-chromosomal
GPR137C	HS3ST1	14	52613716	+	4	11396071	-	E	M	AACCTCTGGTAACCATCCTTCTACTCTCTATCTCCATGAGTTCAATTGTTCTGATTTTTAGCTCCAACAAATAAGTGAGAACATGCGATGTTTGTCTTTCTGTGCCTGGCATATTTTATTTAACATGATGATCTCCAGTTCCATGTTGTTGCAGATTACAGGATCTCATTCTTTCTTATGGCTGAATAGTACTCCATTGT	CCATTATTCATTAAAATTTTACTTTTTTGATCCCCTACCACATGCTCAACATGGTATTGAGTCCTCAAGAATATAAAAAGAAAATACAACAGGAACCAGTAGTCATTAACTGTTTGTTCTGGACTTTAATAAAAGTACAGAGGGTCTTGGAGTACAAAGGCAAAGACATTTAGCTGTGTATAGAATGGGTGGGGGAATGT	NA	inter-chromosomal
RPL30	SNRPA	8	98044942	-	19	40751187	+	E	M	TGAGGCGGTTGCAGGCGAGGCCCTTAGGTCCGTATTTAATGTTTGCTTTGTAGAAAAAGTCGCTGGAGTCGATCAACTCTAGGCTCCAACTCGTTATGAAAAGTGGGAAGTACGTCCTGGGGTACAAGCAGACTCTGAAGATGATCAGACAAGGCAAAGCGAAATTGGTCATTCTCGCTAACAACTGCCCAGCTTTGAGG	AAATCTCTCGAGAGTTCTCTCCGCACGCGGGCTGGAGAAGCGGGTCCTACGCACGCTTTGTTGTCGCGCTTTGCCTCCGTCCTTGCCCCTACTCCCGCCTTACCTGACTTCCTTTTCGGAGGAAGATCCTTGAGCAGCCGACGTTGGGACAAAGGATTTGGAGAAACCCAGGGCTAAAGTCACGTTTTTCCTCCTTTAAG	NA	inter-chromosomal
HIST1H2BJ	ATE1	6	27132367	-	10	121743858	-	E	E	TCATGAATTCGTTTGTGAACGACATTTTCGAGCGCATCGCAGGTGAGGCTTCCCGCCTGGCGCATTACAACAAGCGCTCGACCATCACCTCCAGGGAGATCCAGACGGCCGTGCGCCTGCTGCTGCCTGGGGAGTTGGCCAAGCACGCCGTGTCCGAGGGTACTAAGGCCGTCACCAAGTACACCAGCGCTAAGTAAACA	TGGATGAGGATCGCAGTACGGAACCTGACCGATTGCAGGTGTTTCACAAGAGAGCCATCATGCCTTACGGTGTTTATAAGAAACAGCAGAAAGACCCAAGTGAGGAGGCTGCTGTTCTGCAGTACGCCAGCCTGGTGGGGCAGAAGTGCTCCGAGCGGATGCTGCTGTTCAGAAACTGACCTGTTCACCTCTGCCGGGAA	NA	inter-chromosomal
TACR2	SNTN	10	69404618	-	3	63663695	+	M	E	TGGCAGTGTTGGGAGGTAGGGGTTAGTGGGAGGTGTTTGGGTATTGGGGATGGATCCCTTATGAATAGATTAATGCCTTCCAGTTGAAGTGAATCATCACTCTTGTGGGAATGGACTAGTTCCCAAAATAACAAGTTGTTAGAAAGAGTGTGGTGTCCTCAGTTTCCCTGTCTTGCTTCCTCTCTCACCATGTGATCTCT	AGCTCCCCTTCACCTTCTACCATGAGTGGAAGCAGCCTGAGGTCCTCACCACATGCAGATGCCTGATCTTGAACTTTCCAGCCATCAGAATTGTAAGCCAAATTTTTCTTTTTTCTTTATAAATCACTCAGTCTCAGGTATTCTATTACAGCAACACTAAACAGACTAAGACATTATTGTTTATGATCTGTAAACCTAAA	NA	inter-chromosomal
EGF	UVSSA	4	110012266	+	4	1386469	+	E	M	AAAATATTACACAGGAGGCTTCGGAGTTTCTTAGTCATTACTGTCCTTTTCCCCTACAGAATTTTCCCTCTTGGTGTGATTGCACAGAATTTGTATGTATTTTCAGTTACAAGATTGTAAGTAAATTGCCTGATTTGTTTTCATTATAGACAACGATGAATTTCTTCTAATTATTTAAATAAAATCACCAAAAACATAAA	CTGGCTTCTTACACTTGGCGTTGTTTTTAAGGTTTATCCATGCAGTTCCCCTCCAATGTATAAAACAAAGGAGGTGAAAACCTGTCCATGCGGAAGCTTGTGCACCCATGTTCACAGCAGCATTGGAGAAGGATACCGAACATCTTCTCGTGGGCTTACTGGCCATTTGTGTATCTCCTTTGGAGAGGAGTCTATTCAAA	NA	intra-chromosomal
MPPED2	ZNF621	11	30384493	-	3	40535840	+	E	M	GTCAGGAGATCGAGACCATCCTGGCCAACATGGTGAAACCCCGTCTCTACTAAAAATACAAAAATTAGTTGGGCGTGGTAGTCCCAGCTACTCGGGAGACTGAGGCAGGAGAATTTCTTGAACCCTGGAGGCGGAGGTAGCAGTGAGCCCCGAGGTCGTGCCACTGAACTCCAGCCTGGCAACAGAGCGAGACTCTGTCT	CATGGGTAGGAAAGATTAGTTTCATCAAGATTTCAATTTTTATCAATTCATAAATTAAAAACAATATAAAAATTCCAGAGGGGTGTGTGTATAGAGAGGCAAAGGACACAGAGTAGCTAACCTAGTTTTGAAGAACAAGATGGGGGGTTTTATGCTACCAGATATTATATACAATGATCATCAAACACAGAACAAAGCAA	NA	inter-chromosomal
PKN2	SLFN12L	1	88741289	+	17	35473928	-	E	M	CGAATTAAGAGAGAAATAAGGAAAGAACTGAAAATCAAAGAAGGAGCTGAAAATCTGAGGAAAGTCACAACAGATAAAAAAAGTTTGGCTTATGTAGACAACATTTTGAAAAAATCAAATAAAAAATTAGAAGAACTACATCACAAGCTGCAGGAATTAAATGCACATATTGTTGTATCAGATCCAGAAGATATTACAGG	AAATAAACTAGAAAATCTAGAAGAAATGGATAAATTCCTGAACACATGCAACCTCCCAAGACTGAGCCAGGGAGAAGTCAAATCCCTGAACAGGTCAATAACAAGTTCTGAAATTGAGGCAGTAATTACTAACCAAAAAAAGCCCAGGACCAGACAGATTCACAGCTGAATTCTACCAGAGGTACAAAGAGGAGCTGGTA	NA	inter-chromosomal
FANCI	POLG	15	89317256	+	15	89317537	-	M	E	TAAAGCACAGTTTGTTTTTCTGTCACCTATAGAGTGCAAGAATGCACTCTATAGAATAAATTATCTTTAAACATTTCTTCTGTGGTTGAAGTAGGGGACAGGTACAGGTAGAATATTTGAAGCTCTGCTGCCTTCATTTCTGAAACATCATATCACATTCACTCTGGACACAGGGCACCTTATAAACTGAAATTAGCCTA	GGTGCATGTTTGCCTACAAGCTGGGTCTGAATGACTTGCCCCAGTCAGTCGCCTTTTTCAGTGCAGTCGATATTGACCGGTGCCTCAGGAAGGAAGTGACCATGGATTGTAAAACCCCTTCCAACCCAACTGGGATGGAAAGGAGATACGGGATTCCCCAGGGTGAGCACAACACATTTGTTCCTCATTACACATAGGAT	NA	intra-chromosomal
SIMC1	KIAA1191	5	176345991	+	5	176346677	-	E	M	GTCATTCAAGGTACCGACAACCTGTTTCAGGAGAGAGACGTTCATTTTTCCCTAATGAAATGCAAGCATTCTGTTAGACCTATTATATTGCCTGTTAATTTGACTGTAATGAATAGGGGGTAGAAACAAAAGGATCAAGTGTGTTATAAAACATTTGATGTTAAAAGGAGACAATAAAAAGGCAATGGTTTTTCAAAATA	CCAGTGCCGGAGGAGGCATGCTCCTCTTTCTATGCCACAGAACAAACACTACTCTAGCAGAGCCTTTCTTGCACTTTAAAGTGAGATTAATTTAGCTGTAATTTGGTTAAAAACTTCCTAAGAGAGAAAATTAAGTCTACTGATTTGGTATAGGTAAATGGACATTAAACTTTTTTAAAGTAAAGGAGATGGTAGATACC	NA	intra-chromosomal
CAP1	CREBBP	1	40070284	+	16	3751825	-	E	M	AGTTTGGGATAGCCTGGTTATTTTTTGTTCGGTGTGTGCTTTGTGATGAGAATCCTGGGATCTCTCTCTAACAGGAAAATCAGGAAAATGTTTCCAACCTGGTGATTGAGGACACAGAGCTGAAACAGGTGGCTTACATATACAAGTGTGTCAACACGACATTGCAAATCAAGGGCAAAATTAACTCCATTACAGTAGGT	ATGGCCTTCTTGCTGACAGGTATCATTTCTGTGAGAAGTGTTTCACAGAGATCCAGGGCGAGAATGTGACCCTGGGTGACGACCCTTCACAGCCCCAGACGTAAGTACCGTCCTGTCATTTTCTCTGGGGTGAGGGAGGGTGACCTTAAATTGTTTTTTCCTCTTACCAATGACTATAAGGAAGGTACCGGTGCCATTTT	NA	inter-chromosomal
WDR6	HNRNPAB	3	49012245	+	5	178206732	+	M	E	AGGAGCTGACCATAGTGGCAGGTGCTGTTTCCAACCAGCTCTTGGTCTGGTACCCAGCAACTGCCTTAGCAGACAACAAACCTGTAGCACCTGACCGACGAATCAGTGGGCATGTGGGCATCATCTTCAGCATGTCATACCTGGAAAGCAAGGGATTGCTGGCTACAGCTTCAGAAGACCGAAGCGTTCGTATCTGGAAG	GTCCTAGACCAGAAGGAGCACAGGCTGGATGGCCGTGTCATTGACCCTAAAAAGGCCATGGCTATGAAGAAGGACCCGGTGAAGAAAATCTTCGTTGGGGGTCTGAATCCTGAAGCCACTGAGGAAAAGATCAGGGAGTACTTTGGCGAGTTTGGGGAGGTGAGTGTGGCTCTGGGAATAGCCCATCAGCTGCCCCTAAG	in-frame	inter-chromosomal
HIVEP1	HGSNAT	6	12008874	+	8	43182144	+	E	E	CGGTGCACTAGATAACATCAAAGCCCCGGGCAGGGGCCAGAAAGGGGGGCACAGGCAGCCCGGGGAATGAAGCGCCTCCCTCTAGCATTTCCTCTCACGCCCACTTCCAACCTAGGAGGCTTTTGGTTTCTGCTTTTTTGTTTTTAAAATTAAAAGTTAAACCCAGGAAGCTTTGGATCAGACTTTTGTGTTGCAGTTCG	GTGTCTTGGGACAAGGTGCGCATTCCTGGTGTGCTGCAGCGATTGGGAGTGACATACTTTGTGGTTGCTGTGTTGGAGCTCCTCTTTGCTAAACCTGTGCCTGAACATTGTGCCTCGGTGAGAAACCATGTTTTAATTAAGAAAAACTTTTTTTAAATTAAAAAAAATGTATTGTGTGGTGATACGGTCTCACTATGTTG	NA	inter-chromosomal
APLP2	TBCEL	11	130110660	+	11	121045673	+	E	E	AGACACTCCATCCTTACTTGCAAGTGTGTGTCTGTCTGCAGATTGATTTATTGTGTGTGTGTTTGTTTTCTTAACAGATGTATCCAGAGCTACAGATCACAAATGTGATGGAGGCAAACCAGCGGGTTAGTATTGACAACTGGTGCCGGAGGGACAAAAAGCAATGCAAGAGTCGCTTTGTTACACCTTTCAAGTGTCTC	GCATTTTAAGAAAGAAAGATGGATCAACCTAGTGGAAGAAGTTTCATGCAAGTATTATGTGAAAAATATAGTCCTGAAAATTTTCCTTATCGCCGTGGCCCGGGGATGGGAGTCCATGTCCCAGCCACACCTCAGGGCTCTCCTATGAAAGGTAAGAAAGATGGGACCTAAAACACTTATTTAGTGGAGCTTACTTAGGA	NA	intra-chromosomal
NOL10	PDIA6	2	10689796	-	2	10790833	-	E	E	GCTCCAGGAAGTGCGTCATCAGTCGGCGCCAGCGGCCGCACGCCGCGGAGCAGGGGCTCGGAGGTCCCGGGATTACGGTGCTCGAGCACGCTGGTGGGAAAGGACCCGGGACTTGAACAGTGTTGTGCGGCGCCATGCAGGTCTCCAGCCTCAATGAGGTGAAGATTTACAGCCTCAGCTGCGGCAAGTCCCTTCCTGAG	CCTAGAGCCAGAGTGGGCTGCCGCAGCTTCAGAAGTAAAAGAGCAGACGAAAGGAAAAGTGAAACTGGCAGCTGTGGATGCTACAGTCAATCAGGTTCTGGCCTCCCGATACGGGGTGAGTATACTTATAAGGCTCATTTCATTGTGAAATACATGGTGTTTCGTTACTTCTTCCAATACTCCAGGCCTCCCTATGAGGT	out-of-frame	intra-chromosomal
MS4A7	MS4A14	11	60389888	+	11	60400404	+	M	E	GGTCCGAATGCCTGGAGACAGACAGAAATAAACAAAAACTTGTGGTTGGAAGAGGCCTGTCTGCTGACTGCATGGTGTGGGGGATGTACTATAGAAAGTCAAAAGAGGAAATCATGAAGGACAGTAGGGAGTCTATCCCTCCACTGGTCTTTCTTAATCACAAACGTTCCAACCTTAATGGGTTTAACTCTTAAAGTACA	TTTATTCTTACAGGATACCTCACAGTAACCGATAAGAAATCAAAACTTCTGGTAAGCCACTTAAACTACATAAAATTTAAAATCTTCTATTTGTTTTATATCATCTTTATGTATGAAGCCTTTAGTAATAAAGTTACCTTTCAGGAAAATCTGTATGCATCAAAGTTGCAGTTCAGATCATTCCTATTTGCCAGTGCCAC	NA	read-through
SMOX	SGOL1	20	4177577	+	3	20170370	-	E	M	CCTGGATCCATGGCTCCCATGGGAACCCTATCTATCATCTAGCAGAAGCCAACGGCCTCCTGGAAGAGACAACCGATGGGGAACGCAGCGTGGGCCGCATCAGCCTCTATTCCAAGAATGGCGTGGCCTGCTACCTTACCAACCACGGCCGCAGGATCCCCAAGGACGTGGTTGAGGAATTCAGCGATTTATACAACGAG	GCTGGAGTGCAATGGCACGATCTCAGCTTACCGCAACCTCCGCCTCCCAGGTTCAAGCGATTCTCCTGCCTCAGACTCCCGAGTAGCTGGGACTACAGGCATGTGCCACTACGCCCGGCTAATTTTGTATTTTTAGTAGAGACAGGGTTTCTCCATGTTGGTCAGGTTGCTCTCAAACTCCCAACCTCAGGTGATCTGCC	NA	inter-chromosomal
ANP32A	PHC2	15	68820698	-	1	33334292	-	E	E	TTAGTGTGCGCCGCGGGTGCTGGGGGCTCGAGAACCGAGCGGAGCTGGTTGAGCCTTCAAAGTCCTAAAACGCGCGGCCGTGGGTTCGGGGTTTATTGATTGAATTCCGCCGGCGCGGGAGCCTCTGCAGAGAGAGAGCGCGAGAGATGGAGATGGGCAGACGGATTCATTTAGAGCTGCGGAACAGGACGCCCTCTGAT	AGACAGGGCAGGGCATTGTTCATGCACTGACCGACCTCAGCAGCCCCGGCATGACCTCAGGGAACGGAAACTCTGCCTCCAGCATCGCCGGCACTGCCCCCCAGAATGGTGAGAATAAACCACCACAGGCCATTGTGAAACCCCAAATCCTGACGCATGTTATCGAAGGGTTTGTGATCCAGGAGGGGGCGGAGCCTTTC	out-of-frame	inter-chromosomal
ZDHHC6	TEPP	10	112442192	-	16	57986615	+	E	M	GATTTTCTGCCTCATGTTTTATGTAAATTTTTCTTGTTAGATGTGTGATGAAGATGGACCATCACTGTCCTTGGATCAACAACTGTTGTGGTTACCAAAATCATGCTTCGTTCACACTGTTTCTCCTTTTAGCACCACTGGGTTGTATCCATGCTGCTTTCATTTTTGTGATGACTATGTACACACAGCTTTATCATCGG	ACGGAGTCTCACTCTGTCGCCCAGGCTAGAGTGCAATGGCCTGATCTCAGCTCACTGCAACCTCCGCCTCCCGGGTTCAAGCAATTCTCCTGCCTCAGCTTTCTGAGTAGCTGGGATTACAGGTGCGCATGACCAAGCTTGGCTAATTTTTGTATTTTTAGTAGAGATGAGGTTTCACCATGATGGTCAGGCTGGTCTCG	NA	inter-chromosomal
SFSWAP	BRPF3	12	131711447	+	6	36200297	+	E	E	GGCCGCGCCAAACCCGAGAGGAAAAGCGGCGCGAAGGAGGAGGCCGGGCCAGGCGGTGCCGGCGGTGGGGGCAGCCGAGTGGAGCTCTTGGTTTTCGGCTATGCCTGCAAGCTGTTCCGGGACGACGAGCGGGCCCTGGCTCAGGAACAGGGACAGCACCTCATCCCCTGGATGGGGGACCACAAGATCCTCATCGACAG	GCCTGTCCCCTCAGTTCCCAGGTGCCATGAGGAAGCCTCGTCGGAAGTCCCGGCAGAATGCCGAGGGCCGGCGTTCCCCGTCCCCCTACAGTCTCAAGTGCTCACCCACCCGGGAGACCCTGACATATGCCCAGGCCCAGCGGATTGTCGAGGTAGACATTGATGGACGCCTGCATCGTATCAGCATCTATGACCCACTC	NA	inter-chromosomal
TOR1A	TCEANC	9	129818492	-	X	13653189	+	M	E	TCCAGGAGAAAACCCTGTCCTTACCCACTGGGATTGTTTTGCAGCAATGCTGGAGCAGAAAGGATCACAGATGTGGCTTTGGATTTCTGGAGGAGTGGAAAGCAGAGGGAAGACATCAAGCTCAAAGACATTGAACACGCGTTGTCTGTGTCGGTTTTCAATAACAAGAACAGTGAGTAGGGCCATCCACCGCCAGTCCC	GTGAGTCATGCTTCAGGTTTGCCAGGGCCTGTGTCCCGCAAAAAGGCGAGCCCTTATTCCCAGCGGAAGCCCACCCCGGCTCGCGGCAGCTTTCCGGTGCGCCCTGGGCGGCGTAGATCCGAAGGTGCTCGCACCCCCGCCCCTTCCTCTCCGACTGTCGAGGTCGCCAGAGTGGGCTGAACCCTCGGGACTGTCGCTGT	NA	inter-chromosomal
TOPORS	DDX58	9	32550775	-	9	32500940	-	E	E	TCACAGGGGTCGCAGCCGCCGCTGGGGTCTCCGCTGTCTCGCGAGGAGGGTGAAGCGCCCCCGCCTGCTCCCGCTTCGGAGGGTAGGCGGAGAAGTCGCCGGGTACGCCTTCGCGGATCCTGCCGACACCGACCTAGCTTTCTGGGCTGCCGGGAGCTCGCGGCGAGCGCCCCAGCCAGGCCTGCGCCGGCATCCTCCGA	GAAGAGGTGCAGTATATTCAGGCTGAGAAAAACAACAAGGGCCCAATGGAGGCTGCCACACTTTTTCTCAAGTTCCTGTTGGAGCTCCAGGAGGAAGGCTGGTTCCGTGGCTTTTTGGATGCCCTAGACCATGCAGGTTAGTTCATTCTTTTTAATCACAAATCAGAGGATATTACTTTGCTGCTTGACAATACTGTAAA	NA	read-through
NR3C1	LCP1	5	143310097	-	13	46127723	-	E	E	ACCGGAAACAAAGACAGAGGCTGTCCTTATAAAATATGTTTGAAGACCTGTGAAACTTTAATAGTGCCTTTTATTCCATATAGGACAGCACAATTACCTATGTGCTGGAAGGAATGATTGCATCATCGATAAAATTCGAAGAAAAAACTGCCCAGCATGCCGCTATCGAAAATGTCTTCAGGCTGGAATGAACCTGGAAG	ATATGCCATCTCTATGGCCCGAAAAATTGGAGCAAGAGTGTATGCCCTGCCAGAAGACCTGGTTGAAGTGAACCCCAAAATGGTCATGACCGTGTTTGCCTGCCTCATGGGGAAAGGAATGAAGAGGGTGTGAGGCCCAATGGGGCTGGGTGGGAGGCGGTGCACTCACTCCTGACTGCCCGGCACAGATGCTCCAGGGA	out-of-frame	inter-chromosomal
RAB5A	FAM98C	3	19951061	+	19	38405890	+	E	M	AAGAGTCTGAAATTAGGGACTTATTTCAAATTTGGACATGGCTAGTCGAGGCGCAACAAGACCCAACGGGCCAAATACGGGAAATAAAATATGCCAGTTCAAACTAGTACTTCTGGGAGAGTCCGCTGTTGGCAAATCAAGCCTAGTGCTTCGTTTTGTGAAAGGCCAATTTCATGAATTTCAAGAGAGTACCATTGGGG	CTCTGTTGCCAGGCTGGAGTGTGGTGGTGCGATCTCAGCTCACTGCAACCTCCGACTCCCGGGTTCAAGTGATTCTCCTGCCTCAGCCTCCTGAGTAGCTGGGATTACGGGCACATGCCACCATGCCCAGCTAATTTTTGTATTTTTAGTAGAGACAGGGTTTCACCATGTTGGCTAGGATGGTCTCGATCTCCTGACCT	NA	inter-chromosomal
WSB2	ATG13	12	118032736	-	11	46621060	+	M	E	AAGAAAAGAAAAAAACAACAGTTAAAAGCTTTTGGCTCTCTGTTTCATTTTTTTCCATTAAGAAAAAAAAAAGTCCCCTTTTAAAACAAGCAGGGCTGGGTGTGACGGCACATGCCTGTAATCCCAGCACTTTGGGAGGCTGAGGTGGGAGGACTGCTTGAGCCCAGGAGTTCAAGATCAGCCTGGGCAACAGAGTGAGA	GCTGGAGTGTAGTGGTGTGATCTTGGCTCGCTGCAACCTCTGCCTCCCAGGTTCAAGCGATTCTCCTGCCTCAGCCTCCTGAGTAACTGGGATTACAGGTGCGTGCCACCACGCCCGGCTAATTTTTGTATTTTTAGCAGAGACTGGATTTCTCCATGTTGGTCAGGCTGGTCTCCAACTCCTGACCTCGTGATACACCC	NA	inter-chromosomal
CCDC154	CRTC1	16	1437816	-	19	18782203	+	E	M	CTCCCACGCACACGGGATGGGCGCTCAGCCAGGCCTCCCCGTGCCCACCTGTCCCCTGCAGCTCCGAGAGAAGAGCCGGGCTCTGGAGGCATCCGTGGCGCAGCTGGCCGGGCAGTTAAAGGAGCTGAGTGGCCATCTCCCGGCTCTGAGCAGCCGGCTCGATCTGCAGGAGCAGATGCTGGGCCTCAGGCTGTCCGAGG	GCAGCGGGCGGGGGCAGGCGGCTCAGGGCACACTCGGCCGTCCCTGCCCCATCCTCTGGCAGGGCTGCTTTTGTCTTTGTACCTTTGCATCCTTTGTAATGAAACGTAATAAAAATCCAACGTTTTCGTCACTGGCTCTTCCTCTTTTTTCTGAGCCCCTCCCTCCTCCCTCAGGGGTGACACATGGGCGTGGCAGGTGC	NA	inter-chromosomal
EIF2S3	COA5	X	24077971	+	2	98604365	-	E	M	GTTTAATGCCTGAAATCCAAGTCTTCCTCCATGGGAAAATACTGTTATACCAAATAATTCTAGATGAGTAACAAAGATCTTTTTAGGCCTTCATTTTATGTTTTTTCTTAACTGTTATATTATGATTGTGACATAGATTATACTACTACTAATTTTTGGATGTTTCAAAAGGTCAAGAAGTAAAAGATGTTAGAAAGCAA	TTTTTTCATTCTTTAGGCACCAATAGCCCAAATGAATTAAGAACTATTTCCTACATAACTTTCTATTTTCCTCCTTTAACACTTTTAAAAAGGACTATTTTCAGAAGGACAATTATTTTGTACTTTGTGAGAAAATTTCCAAGGTGTTTATATTGTTTTATGTGTCTGTCATAGGAAGGAAAATCACCTCGGCAGTGTTT	NA	inter-chromosomal
AKAP13	DNA2	15	85534561	+	10	68470163	-	M	E	TAGTGTCACTCTTACTGACTTTATCTGTTGGCCCTCCCTATGAGAGTTCACTGAAGAAAGGACTTTTTGTTTGTTTTTTGTTTTTTTTTGAGAACGGGCTTTCACTCTTGTAGTCCAGGCTGGAGTGCAGTGGCATGATCTCGGCTCACTGCAGCCTCCACCTCCTGGGTTCAGGTGATTCTGCTGCCTCAGCCTCCCAA	ATTTCAGAAGAAAGTGGTAGCTTCCTTTCCAAGAACAGTTCTGAGCACAGGAATGGATAACCGGTACCTGGTGTTGGCAGTCAATACTGTACAGAACAAAGAGGGAAACTGTGAAAAGCGCCTGGTCATCACTGCTTCACAGTCACTAGAAAATAAAGAACTATGCATCCTTAGGAATGACTGGTAATTTTTATGTGACT	NA	inter-chromosomal
NRF1	ZNF562	7	129633780	+	19	9650422	-	E	M	CCACCAAACTTTTTAAAGTGAAGAAGCAACAGTCTGAGCCATTTTTCTCACCAGTGGCAGGAGGGGGAGACTTCCACCAGCAACATGGAATCTTCAGTGGATGCAGCTGACCAACCCTCCTGACTTCTCAGTCTTTTCCCACCACTGCTCACCCTTTATGTTCAGATGTATTCAGCACTAGATAACCATACTTATTAACT	TGTGTGTGTGTGTGTGTATGTGTATATATATATACATATATATACACATATGTATGTATACCTAACTCCTAAAGTGGAACAGTAAGAGTCATTATTTATAGATTATCTGATTCTCTATGTGGAAAGAGAAAAGAATCATATTAAGTACTTTGGACTGAACAATGACCCCCAAAATTCGTATGATGATGAAGCTCTCTCTA	NA	inter-chromosomal
PTBP1	TBCD	19	797505	+	17	82905936	+	E	E	GTGGGAGGTGCTGGCGGGGGCCCGCGGGGCTCTCCCCGCCCCCTGGCTGCAGCGGGAGCCAATGGGCAGCGCGCGCGGGGGACGTGTGCGGGCGTCTCCGCCATTTTGTGAGTCTATAACTCGGAGCCGTTGGGTCGGTTCCTGCTATTCCGGCGCCTCCACTCCGTCCCCCGCGGGTCTGCTCTGTGTGCCATGGACGG	TCTTCCCGAGGCTGCTGTCCATGACACTGAGTCCAGATCTTCACATGAGGCATGGGTCGATTCTCGCCTGCGCAGAAGTTGCTTACGCCTTGTACAAACTTGCAGCCCAAGAGAACAGGTAGGAAGAGTGGGTCTCGAGGAGACACAGGGCTCTGTCCCTGATCCCCTCACCATGTAATCACAGTGCTCTCCAGTTCGAG	out-of-frame	inter-chromosomal
MARCH3	PSMF1	5	127030350	-	20	1135121	+	E	E	GCAGGTCCGTGAATTGTCAGCGCGCTGTGGGCGACTGTGTGGCCGCGGCGGCCGCCAGGCTTGCCGCACTCCCCCTGAGGTGCCCGCCGGAACCAATGTGCCCTGGTCCACTGGGCCGTGAGCAGCCACCGACTGGGGGCAACTTGGCACTTAGAACCGCAGCAGGGACGTCGGTTTGCTATCGGGACTCGGCGAGGACG	GACCTACAAGAACAGTGAGGAGCTTCGGTCTCGTATTGTGTCTGGAATCATCACACCTATCCATGAGCAGTGGGAAAAGGCTAATGTAAGCAGTCCCCACCGGGAGTTCCCCCCTGCTACCGCCAGAGAGGTGGACCCACTCCGGATTCCTCCACACCACCCACACACCAGTCGGCAGCCTCCCTGGTGAGTACAGAGTG	NA	inter-chromosomal
VCAN	GRINA	5	83490375	+	8	143991692	+	M	E	CTACTTTGCCACCCAGTTACAACACCAGTGAATTTCTCCGCATCAAATGGTCTAAGATTGAAGTGGACAAAAATGGAAAAGATTTGAAAGAGACTACTGTCCTTGTGGCCCAAAATGGAAATATCAAGATTGGTCAGGACTACAAAGGGAGAGTGTCTGTGCCCACACATCCCGAGGCTGTGGGCGATGCCTCCCTCACT	CACCCCAGCATGGAAACTACCAGGAGGAGGGTCCCCCATCCTACTATGACAACCAGGACTTCCCTGCCACCAACTGGGATGACAAGAGCATCCGACAGGCCTTCATCCGCAAGGTGGGTAGGGGCATCTCCAAGGCGGTGGGGGCTGTGGCTCCCAGCGGATGACTCTGAGCGGCTCCTTCCCCAGGTGTTCCTAGTGCT	out-of-frame	inter-chromosomal
ACTR2	MRPL35	2	65239961	+	2	86206105	+	E	E	TAAATGCAAAGTGATATTTTTCAGATGCTGTCTTAAAATATAGTAAATATCCTGATGCTAACCCACTTTTATTTTACTGTTTCATTCCAGTTTGTGAAGTGTGGATATGCAGGCTCTAACTTTCCAGAACACATCTTCCCAGCTTTGGTTGGAAGACCTATTATCAGATCAACCACCAAAGTGGGAAACATTGAAATCAA	GGAATCCTACGGCCCCTGAATATTTTGGCATCTTCAACCTACCGCAACTGTGTCAAGAATGCCTCTCTTATTTCTGCATTGTCCACTGGACGTTTTAGTCATATTCAGACACCAGTTGTTTCCTCCACTCCCAGACTTACCACATCTGAGAGAAACCTGACATGTGGGCATACCTCAGTGATCCTTAATAGGTAGAGTAT	NA	intra-chromosomal
FANCD2	RAB5C	3	10064430	+	17	42155044	-	E	E	TATTTATTATTACTTTCTTTTTAGAAATGAGGGAACTGAGACTTAGAAAGGTTAAGAGTAATTTATCTAGGGCTGTACAGCAAGTACACTCTGCACTGCCCTTTTTGTTTGTTTGCTTCCTGAAGGAATGGGTTGGGCATACCATCTGTAATGATTTCCAGGATGCCTTCGTAGTGGACTCCTGTGTTGTTCCGGAAGGG	GAGTATTGAGGGGCGGGGCGGAGGTGGAGATCCGGATCCGGAGCGGCTGAAAGGCGGAAGTGGAGGCCGGAGCCTGGGACACCGCCGGCGGGGAGAGAAGCGGATCCCGTCCGAGCCCCGGCCCCAAGTAACGCCGCCGCCCCGGAGCCGCCGTGAGTATGCTTGTCCCAGGACCTGGTGTCTCGCCTGCGTTGAAGCAT	NA	inter-chromosomal
OXTR	SSUH2	3	8752884	-	3	8742602	-	M	E	GACGCCTGGGAGAGACGAGTGCCAGCAAAAAGAGCAACTCGTCCTCCTTTGTCCTGAGCCATCGCAGCTCCAGCCAGAGGAGCTGCTCCCAGCCATCCACGGCGTGACCCACCAGCCAGGGCCAGGGCTGCAGCCTGAGGCTCAGGCTGTGCTGGCATAAGTGCTCTGCTCCTAGGTGATGGCGTATGTTTGTGTATAAG	GTGCTCTGAAGATTCCTCGAAAATACATCTGAGAAATTCTTTTGACATCCCGGATTATTCTCCAGCCTACTTAGTTATAAATGAGTCTGCGTGTGTCTCAGTCTGTGCTGATAAGACGGATGGAGTCCTCCTTTCCTTACAGTAGTAAGTACAGTACTTACAGTAATAATCCTACCGCCAATGGCTTCTGTATGTGTCTT	NA	read-through
PSMC6	SAMD4B	14	52714030	+	19	39350983	+	E	M	CATTAAAAATCTTGACTAACTTTTTAAGAAAGATTTAACTTCTTTTCTAGGTGATAGAATTACCTCTTACAAACCCAGAGTTATTTCAGCGTGTAGGAATAATACCTCCAAAAGGCTGTTTGTTATATGGACCACCAGGTTGGTATTGAATTATTTCTACTCCACCAATAAGATAAATGAATTAAGGAATTAAAAAAAAA	TTTTGTTTTTGTTTTTTGAGACAGGGTCTCACTCTGTTGCCCAGGCTGGAGTGCAGTGGCACGATCTTGGCTCACTGCAACCTCTGCCTCCCGGGCTCAAGTGATTCTCCCGCCTCAGTCTCCCAAGTAGCTGGGGTTACAGGTGCACGCCACCACGCCTGGCTAATTTTTTTGTAATTTTTGTAGAGACGGGGTTTCAC	NA	inter-chromosomal
AFF1	FRMD4A	4	87007424	+	10	13670528	-	E	E	CCGAGCCCGGGGCTGCGCCGAGGACGCCCGGGGCTCGAGAGCAGGTAGTCCCGTAACATCGGGGCGCCGCGCCGGGACGCGTCCCCGCCCGGCTCCGCCAAATGGTGAGCGCGGCGCTGGCAGCAGGGCCCGCGGGGTGAAGGCGCTCATGGACGGAAGACCCCTGGCTCTATAAGCTGAATTATGGCAGCCCAGTCAAG	GAGCTCACGGGCAAGCTGCCAGTAGAATATCCCCTGGATCCAGGGGAGGAACCACCCATTGTTCGGAGAAGAATAGGAACAGCCTTCAAACTGGATGAACAGAAAATCCTGCCCAAAGGAGAGGTGCGTCCTTCCTTTCTGTTGTTGGATTCTCTCATGTTATCCTTGTTTTTCCCATTGGTCAGGCCTTCCAGGTTTTC	out-of-frame	inter-chromosomal
TRPV3	ARL10	17	3527697	-	5	176375024	+	E	M	CTGAGTTATAACATGGGAAAAAATGGATAAGGCTGGCCTATCCTACCTACTTCATCCATCTACTTCTCTATCCATCTGCCCAACTATCCGCCATTTATCTACCTTCCCAGCCACTCAGTGTCCCTTGTCCTCTTCCACCCCCATCCACCCATCCGATCACCTGCCCTCTTTCATGGACCCAGCCACTCATTCATCCATTC	ATCTAAAGCTGCATGAAGTTCCATTACGTGTTTTTGTTGAACACAGGTGGCCTCATCCATCCATCCATCCATCCATCCATCCATCCCTCCATCCGTCCACCCGTCCACCCGTCCACCCATCCACCCACCCACCCATCCATCCACCCACCCACCCACCCATCCACCCATCCATCCATCCATCCACTCATCCACCCATCCAC	NA	inter-chromosomal
ATP11A	BIRC6	13	112690455	+	2	32543241	+	E	E	GCATGAGCGCGGAGGGGCCGCGGCCGCCCCCTGCACCGCCCGGCGCGCCGAGGCCGTGACCGGAGCGGGGGGCGCGGCCGCACTAGTACCCCGGAGCCCATGGGCGCGCCGAGCCGGGCGCGGGGGCGCTGAACGGCGGAGCGGGAGCGGCCGGAGGAGCCATGGACTGCAGCCTCGTGCGGACGCTCGTGCACAGATAC	GTGAGTGCTCCAGTTGTAACATCTACCACTCAGGAAAAGCCGAAGGATAGCGATCAGTTTGAATGGGTGACCATTGAACAGTCAGGGGAGTTAGTTTATGAAGCACCAGAAACTGTTGCGGCTGAACCTCCACCTATCAAGTCAGCAGTACAGACCATGTCTCCCATACCTGCCCATTCTTTGGCTGCTTTTGGATTATT	in-frame	inter-chromosomal
SHOC2	CDC42	10	111013618	+	1	22091428	+	M	E	CAAATTCATGACTAGTTTTGAGGTCAAACCTATGTTCGTAATGAGAGATTTTATAAGGATCAACTAAGAAATGGAAGGCAGGTGAAGATATAAAACCCTAGAATGCTTAAATGTGCTGTAAAACTATTGTAGATGTCACTGGATTTTACCAAGTAATATCCTTTCTTTTTTTTTTCCCCCCATCTGCTGTGGCTTTTCAG	AAAGGCCTAAAGAATGTATTTGACGAAGCAATATTGGCTGCCCTGGAGCCTCCAGAACCGAAGAAGAGCCGCAGGTGTGTGCTGCTATGAACATCTCTCCAGAGCCCTTTCTGCACAGCTGGTGTCGGCATCATACTAAAAGCAATGTTTAAATCAAACTAAAGATTAAAAATTAAAATTCGTTTTTGCAATAATGACAA	NA	inter-chromosomal
USP12	RBM38	13	27171592	-	20	57407543	+	E	E	GACGACGGCAGCGGCGGCCCAGCGGGCTCGGTGGTTGGGTCCGCGGCGGCTCGGGGTCCGCCCGCGGGCTGCGGTGCGAGCGGGCGGCCCGGCTCCCCTCCTCCCCCGCCCGCCGCCGCCGCTGTGATTGGGTGGAAGATGGCGCTGGCCGGATGGAAATCCTAATGACAGTCTCCAAATTCGCCTCCATCTGTACCATG	GCTGACCCCGCACTACATCTACCCACCAGCCATCGTGCAGCCCAGCGTGGTGATCCCAGCCGCCCCTGTCCCGTCGCTGTCCTCGCCCTACATTGAGTACACGCCGGCCAGCCCGGCCTACGCCCAGTACCCACCGGCCACCTATGACCAGTACCCATACGCCGCCTCGCCTGCCACGGCTGCCAGCTTCGTGGGCTACA	out-of-frame	inter-chromosomal
LMTK2	LINC00963	7	98137442	+	9	129505962	+	E	M	ATATATTGATTCACTAATTAAAGTTGATTTTGGAATGTACATGTTTTTAATATTATTTATCTCTCTTTCCAGGGGAGGCGCCACCTGCTGCAGAAGTTTCCTCATCTTTTGTGATCCTGTGTGTGTGCAGTTTAATAATATTAATAGTGTTAATTGCAAACTGTGTATCCTGCTGTAAGGACCCAGAAATAGACTTTAAG	ACAGGGTCTCGCCCTGTCACCCAGGCTGGAGTACAGTGGCGCAATATGGGCTCACTGCAACCTCCACCTCCTGGGCTCAAGTGATCCTCCCATCTCAGACCCTCAAGGAGCTGGGGCTACAGGCACGTGCCACCGTGTCCGGCTAATTTTTGTATTTTTTGTAGAGACAGGGTTTCACCATGTTGCCCAGGCTGGTCTCA	NA	inter-chromosomal
MID1	TMEM200A	X	10589587	-	6	130440407	+	E	E	TTAGCCTGCCCTGTGGAACATCCCTGCGGGGGACTCCAACCAGCCGGAGCGACGCGGATCCTGAGAGCGCTCCCGGGTAGGCATTTGCCCAGGTGGGACGCCTCGCCAGAGCCGTGTGTGGCAGGCCCCCGTGGAGGATCAACGCAGTGGCTGAACACTGGGAAGGAACTGGCACTTGGAGTCCAGACATCTAAAACTTG	AGTAAAAGGCCAAGCTATGATAGCAACTGGTGGAGTGATAACTGGCCTGGCCGCCTTGAAAAGGCAAGACTCTGCCAGATCACAGCAGCATGTCAACCTCAGCCCGTCTCCTGCTACCCAAGAGAAGAAGCCCATCAGGCGCCGGCCCCGGGCAGATGTTGTGGTTGTTCGTGGCAAAATCCGGCTTTATTCCCCATCTG	NA	inter-chromosomal
C3orf17	SNHG4	3	113002947	-	5	139279049	+	M	E	TGGTCTCAAACTCCTGGACTCAAGGGATCCACCCACTTTGGTCTCCCAAAGTGCTGGGATTACCCACATCCTAGTACCAACTTTATCACTTCTGATGGCATTAGGACACACAGGCCATTTATAAGAGCAGTGTTTGAGACCTCCTGTGTGTCACTTCCAATCCTCTTGGCCTTCATACTAAAGTCACTGCTGTGGCAACC	AGATGCCTTCACCTGAATGACATCTACCTCCATCAGGACCCCAGATGTCTGACAGCCCTGTGTGACACCAAGATAAGTAACGTATGTAGTCTTCTTGTCATGTAGGTCCCAATTAAATTACTATAGCTCAGATGGGGGTAGGGGACTTAAAATTATGATGTGAAAAATTATGTAGAGTATCAGACTTTTTTTTGGGGGGG	NA	inter-chromosomal
ANAPC7	CDKL3	12	110387739	-	5	134350427	-	E	E	GAGATATCGTGCCTTACTTTCTTTCTTCTGCTTTCTGTTGGTTTAGGCTTGTTGTCCCTTTCTGTAAAAGGGGCAGAGGTGGCATCCATGACAATGAATGTGATCCAAACCGTGCCTAACTTGGACTGGCTCTCTGTGTGGATCAAAGCGTATGCTTTTGTGCACACTGGTGACAACTCAAGAGCAATCAGTACCATCTG	ATCATTCATCGAGATATAAAACCTGAGAATATTTTAGTATCCCAGTCAGGAATTACTAAGCTCTGTGATTTTGGTTTTGCACGAACACTAGCAGCTCCTGGGGACATTTATACGGACTATGTGGCCACACGCTGGTATAGAGCTCCCGAATTAGTATTAAAAGATACTTCTTATGGAAAGTATGTGTATTTTGGGATCCT	out-of-frame	inter-chromosomal
ACSL1	CENPU	4	184756919	-	4	184730968	-	M	E	GAAGAAAGCTCAGAGGAAATGGCACAGTTCCACAATCTCTTCTCCTGCTGATGGCCTTCATGTTGTTAATTTTGAATACAGCAAGTGTAGGGAAGGAAGCGTTCGTGTTTGACTTGTCCATTCGGGGTTCTTCTCATAGGAATGCTAGAGGAAAGAGAACACTGCCTTACAGTCACCTCATGTTGCAGACCATGTTTATG	CGCAAGACGTTCAAAGAACACTTTAGAAAGAACACATTCCATGAAAGATGTAAGTTACCTTTTTGTGTTGTGGTTTTCTCAAAATTGACAGTACAAAATAACATTTTTTGGGTACCTCAGTTTTGTAGACTTCACTTGGCAAGTTCAATGTTTATTGTAGTGAAAAAGTGTGTTCATTTTCCTCACACTTTTTCCGGTAT	NA	read-through
ZNF761	ZMYM6	19	53449965	+	1	35030378	-	E	M	GCAGTCTTGAATTCCTTGGCTCAAGTGATTGTCCCACCTCAGCCTCCCCCGGTAGCTGGTACAGGTGCATGCCACCATGTTTGGGCAAATTTTTTAGTTTGTTTTCTTTCCAGACAGGGTCTTGCTGTGTTGTTGAAATTCATCTTGATCTCCTGAGCTCAAGAGATCCTCCTCAGTCTCCCAAGTAGCTGAGATTACAG	CTCACTGCAGCCTCCACCTCCCAGGCTCAAGTGATCTTCCCACCTCAGCCTCCTGTGTAGCTGGGACCACAGGGCACACACCAACATGCTCAACTATTTTTTTGTATTTTTGGTAGAGACGGGGTTTGGCCATGTTTCCCAGGCTGGTCTCAAACTCCTGAGCTCAAGCAATCCACCCACCTTGGCCTCCCAAAGTTCTG	NA	inter-chromosomal
RPS2	PAPLN	16	1962059	-	14	73272861	+	E	M	TTGATGCCATTTCTAAGACCTACAGCTACCTGACCCCCGACCTCTGGAAGGAGACTGTATTCACCAAGTCTCCCTATCAGGAGTTCACTGACCACCTCGTCAAGACCCACACCAGAGTCTCCGTGCAGCGGACTCAGGCTCCAGCTGTGGCTACAACATAGGGTTTTTATACAAGAAAAATAAAGTGAATTAAGCGTGTT	TTTGCATCTCTGACATAACCACAGGCTGCTGTTTTCAAGAAGAGCAATCTGTTTGGATAAGAAAAACCTTTACTTTACAGCTTCCCTTTATAATTTGTTACACAGGAATAGTTAAATGCATTTGTTTGTTTGTTTTTTGAGACAGAGTTTCACTCTTGTTGCCCAGGCTGGAGGGCAATGGCGCGATCTCAGCTCACTGC	NA	inter-chromosomal
NDEL1	PPIA	17	8460160	+	7	44799247	+	E	E	TGCAGCTACTGTTTTGACAACCATATCATTCCTCCTTCTTTTTTGTAGGCTTTAGAATCCAAATTAGCAGCTTGCAGGAATTTTGCAAAGGACCAAGCATCACGAAAATCCTATATTTCAGGGAATGTTAACTGTGGGGTGCTGAATGGCAATGGCACAAAGTTCTCTCGATCAGGGCATACATCTTTCTTCGACAAAGG	CTGTTTGCAGACAAGGTCCCAAAGACAGCAGGTTGGTCCATTTTCTAAGTTTAACAAAGATGTTCCAATTGTGACAGTTTGTGTGTGTGTGTGTATATATATATTTTTATGTATGTATATATGTGTTTAATTTTTTTTTAAACAGAAAATTTTCGTGCTCTGAGCACTGGAGAGAAAGGATTTGGTTATAAGGGTTCCTG	in-frame	inter-chromosomal
TMEM243	INTS6	7	87197701	-	13	51444264	-	E	M	TAAGTTGCAATGCACAGGACAAAAATTTTCAGCCTTGGGTCTATACAAAAGGGTATCTCTTAATTATATCCTCATCCTCCCCCTAAAAGTATGTTAGAATTCTCAATAAAATCTGAGTCTTCTCCTTTTCTCCTAAATCCCAAAGTTGTAACCCCAAAGAGAAATTCCACTCCCTTGATAGCTTAAAAAAAAAAAAAAAA	AAAAAAAAAAAATTAGCTGGGGGGTGGTGGCATGTGCCTGTAGTCCTAGCTACTCAGGACTCCTGGAGTCCTGGTTGGAGGATTGCTTGAACCCCGGAGGTGGAGGTTGCAGTGAGCTGAGATGGTGCCACTGCACTCCAACTTGGGCAATAGGCTGTCTCAAAAAAACAAAACAAAACAAAAACAAACAAAAAACCAAA	NA	inter-chromosomal
WDR26	OIP5-AS1	1	224424518	-	15	41305254	+	E	M	ACAAACATTTTCTGAAACTTCCATCAACTTTTTTCCCCTGACTGCTGCTTTCTGTCATGTCAGAGGATGAAGTTTTTGCTGCTGCAGCAGAAGTACCTAGAATACCTGGAGGATGGCAAGGTCCTGGAGGCACTTCAAGTTCTACGCTGTGAATTGACGCCGCTGAAATACAATACAGAGCGCATTCATGTTCTTAGTGG	GTCTCACTCTGTCGCCCAGGCTGGAGTGAAGCAATGTGATCTCAGCTCACTGCAACCTCCACCTCCCGAGTAGCTGGGATTACAGACATGCACCACCACCCTCAGCTAATTTTTGTATTTTTAGTAGAGACGGGGTTTCGCCATGTTGGCCAGGCTGGTCTTTAACTCCTGGCCTTACGTGATCCGCCCCCCCTTAGCCT	NA	inter-chromosomal
ANK1	MED13	8	41758037	-	17	62035609	-	E	E	AGAGGATGCAGGGGCTGCTGCGGGGGCCTGGGACTTGAACGGGGTGGAGAAGTCATTAATACACCCAGGACACTCACCGCCTGTTGTTTTTCCTCACAGGCCGATGCTGCTACCAGCTTTCTGAGAGCAGCAAGATCAGGTAACTTGGACAAAGCTTTGGATCACCTGCGGAATGGGGTAGATATTAACACCTGTAACCA	GTGAACACTTGTCCTGCTCCTTCACCTTTTTCTTGCATGGAGACAGCAATGTTTGTACCAGTGTGGAAATTAACCAACATCAACCTGTATACCTTCTCAGTGAAGAGCATATCACCCTTGCTCAACAGTCTAATAGCCCATTTCAAGGTAGATTATTTTATTATATTAGGTATTTGATCTTTTATTGAAAGATCCTTATT	NA	inter-chromosomal
ATAD5	GMPR	17	30895547	+	6	16254562	+	M	E	ATTATATTTTTAACCTAAAAGTTAAGGATCCTCATATTGTACAGTTTTTTTTGTGTGCTTTTTTTTTTTTTTTTTGAGACGGAATCTTGCTCTGTCACCCAGGCTGGAGTGCAGTGGCCTGGTATCGGCTCAGTGCAACTTTTGCCTCCCGGGTTCAAGCGATTATCCTGCCTCAGCCTCCTGAATAGCTGGGATTACAG	AATGTAGCCGTGAGTTCAGGCAGTGGGCAGAATGATCTGGAAAAGATGACCAGCATCCTGGAAGCTGTGCCACAGGTTAAGTTTATTTGCCTGGATGTGGCCAATGGGTATTCAGAACATTTTGTGGAATTCGTGAAACTTGTCCGTGCCAAATTTCCTGAACACACCATTATGGTAAGTACGGTAGAACATTACGGTAG	NA	inter-chromosomal
GNB5	NPEPPS	15	52147167	-	17	47579927	+	E	M	TTGTTGTTTAATTGTTTAGCAGTATGCTAAATCCTTCCCTGAACTTGATCAAAGAAGAAACCATAAGCCAGCACAGTGGTGCCTGCTTGTAATCCCAGCCACCTGGGAGGCTGAGGTGGGAGGATCACTTGAGCCCAGGAGTTCAAGTCCACCCTGGCAACATAGCAAGACCCCATCTCTTTAAAAAAAAAAAAAAAAAA	CTCCGTGTGTGTGTGTGTGTGTGTGTGTGTGTGTGTGTATACACATATATATACACACACATATATATATTTGCTGTCCTATGTAGGCCAGGATGATTTTTATTTGTCAAGTATTTGCAAATTATATAAATTGTTTTGAATCTGCTAGTCGTATTTTTAAGTGTTAAATCTAAATTTATTTCTGTAAATTTCAATATGGA	NA	inter-chromosomal
RIN3	GSE1	14	92513976	+	16	85648552	+	E	E	AAGTAGAAGGGAGCGAGAGCCCCAGAGCGCGGCGGCAGCGGCGGCCTGGCCCTTCCAGAGGGCCAGAGCCAGGGACATGCGGGCGCCCGGGACTCCGCGTTCCGCGCGGCCCGGCGCCTGAGCGCCTCCGTTCCCCGTCCCGGAGCTGCCGGCGGCATGATCCGACACGCCGGGGCGCCCGCGCGCGGGGACCCCACGGG	GGTCCTCACTGAGCAGCGAGTCGTCCCCCGTGTCCTCTCCGGCCACCAACCACAGCTCCCCCGCCAGCACACCCAAGCGCGTGCCCATGGGCCCTATCATCGTCCCCCCTGGGGGCCACAGCGTGCCCAGCACCCCCCCCGTGGTGACCATCGCTCCAACCAAAACCGTGAATGGTGTCTGGAGGAGTGAGAGCCGGCAG	out-of-frame	inter-chromosomal
GALM	ST6GALNAC2	2	38741237	+	17	76564713	-	E	M	TTTCTTTGAGCACAGCGACCTCTACTGGTACTAATATAAATTAAAATGCAGTTTCTGTTTTTTTCAGTTTCCTTTCCAGCATGGGATCATTTGGAGACAGAGAAACCTAGAGGACAATAGCAGAATCCTTTGATTCACATGTGAGTGCTGCTACTTCCTTATTATAGTAGAATAAACCAGGCCAATCTTCCAATAACTAA	TCCTAGTATCTTAAATAGTGATTTTTTTTTTTTAATTTACAAAAGAGGTTTATTGGACTTACAGTTCTACATGGCTGGGAAGGCCTCACAATCATGGCGGAAGGTGAAAGCCACATCTCACATGGCAGCAGATAAGAGAAAAAAAGGTAGTGATCTTTTAGTAAAGAAACCTGAGACTGGTAGTGGGCTTGGAGCCAGAG	NA	inter-chromosomal
CNOT1	PRPF3	16	58543607	-	1	150338160	+	E	E	CAATTAAGATTGCCATGACTACTTGTGAGCAAATAGTCAGGAAGGATTTTGCCCTGGATTCGGAGGAATCTCGAATGCGAATAGCAGCTCATCACATGATGCGTAACTTGACAGCTGGAATGGCTATGATTACATGCAGGGAACCTTTGCTCATGAGCATATCTACCAACTTAAAAAACAGTTTTGCCTCAGCCCTTCGT	GCTCAACTGGAGAAGCTACAGGCAGAGATTTCACAAGCAGCTCGAAAAACAGGCATCCATACTTCGACTAGGCTTGCCCTCATTGCTCCTAAGAAGGAGCTAAAGGAAGGAGATATTCCTGAAATTGAGTGGTGGGACTCTTACATAATCCCCAATGGCTTTGATCTGTGAGTTTGTTTTAGTACCTTTTTAAAAAAACA	in-frame	inter-chromosomal
C18orf32	ABI2	18	49477796	-	2	203351553	+	M	E	AAGGTCATACTTTCATGCTAAGGAGCCATCACAGCTACATATATATATAGTGTATATATATATATAGTGTGTATATATATATAGTGTATATACATATAGTGTATATATATATAGTGTATATATATAGTGTGTATATATATAGTGTGTGTATATATATATATGTGTATATATATATAGTGTGTGTATATATATATATTTTT	AGAGATGGGGTCTTGGTATGTCATGCAGGCTGGAATGCAGTGGTGTGATCATAGCTCACTGCAGCCTTGAACTCCTGTGCTCAAGTGATCATCCTGCCTCAGTCTCTCAGTAGTCTGGGACTACAGGTGCGTGCTACTGTGCCCGGCTGATTTTCGTATTTTTTGTAGAGCCAGCATCTCACTTCATTGCTCAGGCTGGT	NA	inter-chromosomal
FBXO34	IL1RAP	14	55361918	+	3	190518553	+	E	M	CTTTTATGTTACAGAGACAGCTTCTTACACCTCATGAGCCAACCTCTGCTAGCTTTTGACTTTCCTTCTGCAGCTTCCTCACTTCTCTCAACCATCAGAGAATTAAAGAGATAGGGCGTTGTTCTGGGTAAGGCTTTGACTTAAGGTAATGTGGCTGGTTTCATCTATCTAGACCACTAAAGCTTTCTCCGTATCAGCAA	TCTGTGTTCATGCTGCTGATAAAGACAGACCCAAGACTGGGCAGTTTGCAAAAGAAAGAGGTTCATTGGACTTATAGTTCCACATGGCTGGGGAGGCCTGACAATCATGGCGGAAGTCAAGGAGGAGCAAGTCACATCTTACGTGGATGGCAGCAGGCCAAAAAAGAGAACTTGTGCAGAGAAACTCTCATTTTGAAAAC	NA	inter-chromosomal
EFHD2	SRSF10	1	15427284	+	1	23970659	-	E	M	CCAGGGACTCCGGCTCCCCTCCTTCCCTCCCTTCCTGACACCGCGCGCCTCCCTCCCCGCTGCAGTTCCTCCTGATCTTCCGCAAGGCGGCGGCCGGGGAGCTTCAGGAGGACAGCGGGCTGTGCGTGCTGGCCCGCCTCTCTGAGATCGACGTCTCCAGTGAGGGTGTCAAGGGGGCCAAGAGCTTCTTTGAGGCCAAG	CGGCTGGGCGTGGTGGCTCACACCTGTAATCCCAGCACTTTGGGAGGCCGAGGCGGGCGGATCACGAGGTCAGGAGTTCGAGACCAGCCTGACCAACACGGTGAAACCCCGTCTCTACTAAAAATACAAAAATTATCCGGGCATGGTGGCACATGCCTGTAATCTCAGCTACTCAGGAGGCTGAGGCAAGAGAATCGCTT	NA	intra-chromosomal
CCNK	ZNF347	14	99493104	+	19	53135793	-	E	M	GATAGGCTCCCCACTCACCACCAAGAAATAATTAGATTCTGTAGACAAAATATATAGTAATTTCTCTGTACCAGAGCAGTTCTTAAATATCTGTTTGAATGTTGTTTCTGGTGGGGGTTTTTCTCTTTCTGATTTGTCATTTTAAAGGTGTAGACTTAGCCACTGAGGAGGTGGCCAGCCAGGAGGATATGAGGCACCCA	ATCACAGTTATTAATGCTTTATGTGTAACAACTGAATCATCAGCTCCTGAAATAAGTATTAATGATATTCTCATTTCAGAGGTGAGGAAACTTAGGACAGATAAGCAAAATAATCAAATTAGGCTGGGCACAGTGGCTCATGCCTGTAATCCCAGCACTTTGGGAGGCCGAGGCGGGGGGATCACCTGAGGTCAGGAATT	NA	inter-chromosomal
FADS1	SLC25A37	11	61802012	-	8	23566108	+	M	E	TCCCTAGGAGGGAAGGAGCTGTTGGGGCAGGGGTGTAAATTATTTCCTTTTTCTAGTTTGGCACATGCAGGTAGTTGGTGAACAGAGAGAACCAGGAGGGTAACAGAAGAGGAGGGACCTACTGAACCCAGAGTCAGGAAGAGATTTAACACTAAAATTCCACTCATGCCGGGCGTGGTGGCACGCGCCTGTAATCCCAG	ACACGAATGCAGAGTTTGAGTCCAGATCCCAAAGCCCAGTACACAAGTATCTACGGAGCCCTCAAGAAAATCATGCGGACCGAAGGCTTCTGGAGGCCCTTGCGAGGCGTCAACGTCATGATCATGGGTGCAGGGCCGGCCCATGCCATGTATTTTGCCTGCTATGAAAACATGAAAAGGACTTTAAATGACGTTTTCCA	NA	inter-chromosomal
ANP32B	RBKS	9	98005153	+	2	27870890	-	E	E	TTTTCTTCAGAAAAAGTTAGAATGTCTGAAAAGCCTGGACCTCTTTAACTGTGAGGTTACCAACCTGAATGACTACCGAGAGAGTGTCTTCAAGCTCCTGCCCCAGCTTACCTACTTGGATGGCTATGACCGAGAGGACCAGGAAGCACCTGACTCAGATGCCGAGGTGGATGGTGTGGATGAAGAGGAGGAGGACGAAG	GAGGATGTGCATGAGGATATGTTATGTGCACTTTTGTTGCCAGCCCACACCACAGCTGCAGAACTGTTCAAGTCTTTGCGTGATTACATGTCAGGAAAACTGAACTGGTCATTTTGTGTGAGTATATGCATGGACAGAGTGGCTGCCATGGCTGGACAGCTTCTGGTTTCACTACTCACATCAAAGAGGTTGCTTCTGAA	out-of-frame	inter-chromosomal
WDR19	SEC24B	4	39228337	+	4	109491327	+	M	E	AGGCTTCTACCACGGCAAATGATAATGATTCAAGTACAGACTTGGGGCAAATCTGTAAATTTTATTTTGTAGGTCAATGACGCTACCTATGAGATTCCAGATTTTTCACCAACCATTAAAGGTGTTCTTTGGGAAAACTGGCCAATGGATAAAGGTGTATTTATTGCTTATGATGATGATAAGGTGTACACTTATGTCTT	GTGTTGACAGCTCTTCTACCACAAGCAGTGCTTCTCCAATGCCCAACAGTTATGATGCCCTGGAAGGAGGCAGTTACCCAGGTAATTTGTTTTGTGCTTGCTTGATCTTCATTTTGAAAGTTATTGACCATCAGTTGCCTTCAAATGTGAACATGTATTACACATAATAGCAGGCTATATTTTTAACAAGAAAAAAAGGA	out-of-frame	intra-chromosomal
PCMTD1	VPS13B	8	51860845	-	8	99192876	+	E	E	TGATCGTGGAGATTACTATTTGGAAGGCTACAGAGACAATGCTTACAAAGACTTAGCCTGGAAGCATGGAAACATCCACTTGTCAGCACCTTGCATTTATTCTGAAGTTATGGAAGCATTGAAACTTCAACCAGGATTGTCTTTTCTTAACCTGGGAAGTGGAACCGGATATTTAAGTACAATGGTGGGCTTAATTTTAG	GACCAAAAGATCTCAGATTGCTATAACTGAAGGTATATTTGAACTTCCAAATCTCACAATTCAAGCTACAAGAGCACAGACACTTCTCTTGCAAGCAATATATCAAAGTTGGTCTCATCTTGGAAATGTCAGCTCTTCCGCAGTGATTGAAGCTTTGATAAATGAAATCTTCCTAAGTATAGGTAAGAGCACAGTCTTTT	out-of-frame	intra-chromosomal
MCOLN2	UBQLN1	1	84958530	-	9	83664044	-	E	E	GTGTTTCTATTTTATTTTATTTTTTAGCTTGTTCGTTTTGGTTTAAGTAACCAGCTGGTGGTTGCTTTCAAAGAAGATAACACTGTTGCTTTTAAGCACTTGTTTTTGAAAGGATATTCTGGTACAGATGAAGATGACTACAGCTGCAGTGTATATACTCAAGAGGATGCCTATGAGAGCATCTTTTTTGCTATTAATCA	GGTTTACTCCTGGCTTGGGGGCATTAGGAAGCACTGGAGGCTCTTCGGGAACTAATGGATCTAACGCCACACCTAGTGAAAACACAAGTCCCACAGCAGGAACCACTGAACCTGGACATCAGCAGTTTATTCAGCAGATGCTGCAGGCTCTTGCTGGAGTAAATCCTCAGGTATCAGTTCTTTTCCATTCAAGTTTTGTA	NA	inter-chromosomal
LIMS1	MAP3K5	2	108588627	+	6	136592615	-	E	E	AAGTTAAATAAGAGTAGGAGCCAGGAGGGAGGTTCTTTACTCTTGAATTAAGAGAAGGGGAGCTGGAGGTGGCTCAGGTAGAGTGCGTAGGTTTGCAGAACTGGGCCTGTGTGTGTAAAGTGACTAAGGCAAAGGAGTGGAAGTTTGAGAGAAGTTTAAGAGAAGAAATGGACATGATTGCCTAAATCAGCCAAACACAG	GAATATCTCAGGAGTATATCCTTGCCGGTACCTGTGCTGGTGGAGGACACCAGCAGCAGCAGTGAGTACGGCTCAGTTTCACCCGACACGGAGTTGAAAGTGGACCCCTTCTCTTTCAAAACAAGAGCCAAGTCCTGCGGAGAAAGAGATGTCAAGGGAATTCGGACACTCTTTTTGGGGTAAAGACCTGACTTACTTGG	NA	inter-chromosomal
E2F4	CDC42BPB	16	67194980	+	14	102938411	-	E	E	CCCTGTGGCTGTGCCTGTGCCACCACCTGAAGATTTGCTCCAGAGCCCATCTGCTGTTTCTACACCTCCACCTCTGCCCAAGCCTGCCCTAGCCCAGTCCCAGGAAGCCTCACGTCCAAATAGTCCTCAGCTCACTCCCACTGCTGTCCCTGGCAGTGCAGAAGTCCAGGGAATGGCTGGCCCAGCAGCTGAGATCACAG	AGTGCTGTGCCCCCCTCCCAGGAGGAAAGGCCGGGCCCCGCTCCCACCAACCTGGCTCGCCAGCCTCCATCCAGGAACAAGCCCTACATCTCGTGGCCCTCATCAGGTACAGGGGAAGCCTGGCCCCCGCAGCCCTGGGGGAGGTGGGGGGTAGGGGGTGCTGGAATGGGGAGACCCCAGGCATTTGATTCCGTTCTTGA	out-of-frame	inter-chromosomal
SCAF4	CCT8	21	31685049	-	21	29070337	-	E	E	TTCCTTAGCTACTATCGCTGGTATAAATGAAGACACTACAAAAGACTTATCTATTGGAAATCCCATTCCAACAGTGGTGTCTGGGGCTAGAGGAAACGCCGAGTCTGGTGACAGCGTGAAAATGTATGGCTCTGCCGTGCCACCTGCTGCACCCACGAATCTGCCCACCCCTCCTGTAACCCAGCCTGTTTCACTTCTTG	CACTTTTCAGGATTAGAAGAGGCTGTGTATAGAAACATACAAGCTTGCAAGGAGCTTGCCCAAACCACTCGTACAGCATATGGACCAAATGGTAATTTCTAAATTAATATTTGTAAAGATACAGTAGTAGAATATTGTGTACTACGTCTTCTTTCAGACTTGTTCTGAGGATGTTATGGTATGACTTCGGAAGTTAATTT	out-of-frame	intra-chromosomal
PSMD2	RAD54L2	3	184301658	+	3	51655971	+	E	E	ATGATCTTGATTCCACAATGCATGCTCCCTTTATGCTGGACTGCTGGGTTTGACTTCAAAGAACTCTTTTCTTTATAGCGTTTTGCTGCTGACATCATCTCCGTTTTGGCCATGACCATGAGTGGGGAGCGTGAGTGCCTCAAGTATCGGCTAGTGGGCTCCCAGGAGGAATTGGCATCATGGGGTCATGAGTATGTCAG	GCAGCCAACTTTGAAGGGTGATGAAAAGCCTGTGGCCAGTGTTCGTCCTGTGCAGTCCACCCCCATCCCCATGATGCCCCGGCATGTCCCATTGGGAGGAAGTGTAAGCTCTGCCTCCAGCACAAATCCATCCATGAACTTTCCCATCAACTACTTGCAGCGTGCAGGAGTCCTTGTGCAGAAGGTGGTCACCACGACAG	in-frame	intra-chromosomal
RFX3	SLC25A37	9	3525747	-	8	23568322	+	E	E	CTCTCCCTCTCTCTCTCTCTTTTGTGAGTTATAGCAACCGTTGCCTTGTGAATCAAGCGCCATAGTCACCGTAGTCCTGGCGACTGTTACCCATCAACAACAACTACTCCTCTCCTCCTCCTCCTCCTCTTCCTCCTCCTCCTCCCCACCACCACCATCTCCATCACCCACCAACAACACCACAATAATCCACAGCCAAG	GGATAGCTGGGAGTATGGCCACCCTGCTCCACGATGCGGTAATGAATCCAGCAGAAGGTAATGTTTCATGGTCCCAGGGAGGGGCAGTAGGGGATGTGCAAAGGGGCACAAAAAATGGTTGTGGGAGAGTGGAGAGGACTGAAGGTGGGCAGAGCGGCTCCTAGTCTCCAGTCAGAGCAGACAGGAGAATTGAATTTTTT	NA	inter-chromosomal
LDLR	ANXA1	19	11107514	+	9	73158522	+	E	E	ATTATATGAATGAGTGCCAAGCAAACTGAGGCTCAGACACACCTGACCTTCCTCCTTCCTCTCTCTGGCTCTCACAGTGACACTCTGCGAGGGACCCAACAAGTTCAAGTGTCACAGCGGCGAATGCATCACCCTGGACAAAGTCTGCAACATGGCTAGAGACTGCCGGGACTGGTCAGATGAACCCATCAAAGAGTGCG	ACACTTTTTCAAAAATGGCAATGGTATCAGAATTCCTCAAGCAGGCCTGGTTTATTGAAAATGAAGAGCAGGAATATGTTGTAAGTAGAGTGATAATAAAATTATGATTACAATATTGAAATAAAAACGAATATAAGTAAATGGCCATTAATTTATTTCTCTCTCATTCTTAGCAAACTGTGAAGTCATCCAAAGGTGGT	NA	inter-chromosomal
FAM65B	CMTM2	6	24935839	-	16	66587918	+	E	E	GCTTTCTTCAGGGCAGATGCGGAAGCTGCCCTCCAGAGGGCTTGGGCAACCCAAGGAAAGGAAATCACCTCGGTCGGCAGTGTGACTGCTGAGACTGCCGGGGCTGCTGCCTGCTGCTTCTCGCGCCTGTCCTCTCCAAGATGCAGTTTTTTGATGCTGAGGAGCTCCTGGTCGATGAAGAGGATGATGTTTTTGGTGAA	GATCCTTATTGGTGCGGCTGGAGTTTTTGCTTTTATCGATGTGTGTCTTCAAAGAAACCACTTCAGAGGCAAGAAGGCCAAAAAGCATATGCTGGTTCCTCCTCCAGGAAAGGAAAAAGGACCCCAGCAGGGCAAGGGACCAGAACCCGCCAAGCCACCAGAACCTGGCAAGCCACCAGGGCCAGCAAAGGGAAAGAAAT	NA	inter-chromosomal
BANP	SNX29	16	88035378	+	16	12042895	+	M	E	ACAGACTATATTGCACTATTCAGGATTTAGTTATCTTTTTGAATTGTAAACAGATAATCAAGAACAAACATTCCGGAAGATGTTTCTTGTTTCCTTTGCTTTTGATTTTCTTCTGATGCTTCTTGGTGTCTTTTCTTGCTGCGGATCCCACAGGGACACCTCCACATCGCCCAGGTGCCGCAGGGGGAGCAAGTCCAGAT	AGAGCCCGTGTTCTGGTACTACGTGAAGGAGGTCCTCAACAAGCACGAGCTGCAGCGCTTCTACTCCCTGCGCCACATCGCCTCAGACGTGGGCCGGGGTCGCGCCTGGCTGCGCTGTGCCCTCAACGAACACTCCCTGGAGCGCTACCTGCACATGCTCCTGGCCGACCGCTGCAGGCTGAGGTACGTGGCCGGGATGC	NA	intra-chromosomal
HK1	EEF1A1	10	69319009	+	6	73520057	-	E	E	GCCCCGGGCCGAGGGGGAGGAGCCGGGGGAGGAGGAGGAGGAGGAGCCGCCGAGCAGCCGCCGGAGGACCACGGCTCGCCAGGGCTGCGGAGGACCGACCGTCCCCACGCCTGCCGCCCCGCGACCCCGACCGCCAGCATGATCGCCGCGCAGCTCCTGGCCTATTACTTCACGGAGCTGAAGGATGACCAGGTCAAAAA	GGTGTCGTGAAAACTACCCCTAAAAGCCAAAATGGGAAAGGAAAAGACTCATATCAACATTGTCGTCATTGGACACGTAGATTCGGGCAAGTCCACCACTACTGGCCATCTGATCTATAAATGCGGTGGCATCGACAAAAGAACCATTGAAAAATTTGAGAAGGAGGCTGCTGAGGTATGTTTAATACCAGAAAGGGAAA	NA	inter-chromosomal
FOXJ3	EPB41	1	42315428	-	1	29097807	+	M	E	CAACAAGGCTAGGGTTCAGGACGTCATTTAAGGACGGTAATCTAGAGGAAAAATGAATAACACTGGAACTAAAGCATTGAAGCTAGAGCAGATTGGAAAGATAACTAGAAGTTAGAATTTGATAGTAAATGGTAACTTATTGGAGGTACTAAGGGTGTTGGTGTTTGGACAGTTTAGTATGAGATCATTTTCCCTTGCCT	CCTCCCCTGGTGAAGACACAAACTGTCACCATCTCAGATAATGCCAATGCTGTGAAAAGTGAAATCCCAACCAAAGACGTCCCTATTGTCCACACTGAGACCAAGACCATCACTTATGAGGCTGCCCAGGTAGGACATGTTTTGATGCTTCAGAACCAAAGGCTGCAAACAAAATTAATAACCTTTCTTCACAGAGTTTC	NA	intra-chromosomal
NT5C2	SSH1	10	103140116	-	12	108779706	-	E	M	CAGACACACCAAAGAATACTGCATGATTTCACATGTGGAATCTAAAAAACAATCAAAAAAGGAAACCATAGAAACAAAGAGCAAAGCAGTGATTGGAGGCCAGGCGCGGTGGATCATGCCTGTAATCCCAGGACTTTGAGAGGCCGAGATAGGAGGGTTGCTTGAGCCCAGGAGTTCAAGATGAGCCAGAGCAACATAGG	TGAGACTCTGTCTCAAAAAACAAAAAAAAGAAAAAAAAAGGTAGAGGAGAGTCCTTTTTCTAACTTTCTTGAACTCTTTGGACTACCTTGGGATCCTTCTATTAACTGCCTTGTTGGCATTATTCTCAGTTTATGAAAAAACAGGCCCACAGAGTGGAAGTAATTTGCCTACAGGTACATCTAAAAATTGATGAAGCCAG	NA	inter-chromosomal
TESK2	CYB5R3	1	45385913	-	22	42632998	-	E	M	TCTGCCTCCTAAAGTGCGGGGATTACAGATGTAAGCCATCATGCCGCACCCCACAGGTTGTTTCTAATGCATGGGTAACTAACCTGATTTCTCTATATGAATTTATATTTGTGTCCTTTTCACTTGTTAAATAATTCTGTCTTGTTCTTTAGGTTCATGGGTGTATGTGTTCATCAAGGACAATTGCATGCACTTACAGA	GGCTGGAGTGCAATGGTGCGATCTCAGCTCACTGCAACCTTGCCTCCCAGGTTCAAGTGATTCTCCTGCCTCAGCCTCCTGAGTAGCTGGGATTACAGGCATGCGCCACCACGCCTGGCTAACATTGTAGTTTTAGTAGAGACGGGATTTCTCCATGTTGTTCAGACTGGTCTCGAACTTCCGACCTCAGATGATTCGCC	NA	inter-chromosomal
DGCR2	SYVN1	22	19041059	-	11	65128993	-	E	M	TTGATTACGGCCCAGACGGGTTTGGCACGGGCCTCACGCCGCTGCATCTTTCTGACGACGGAGAGGGTGGGACTTTCCATTTCCACGACCCTCCACCTCCCTACACGGCATACAAGTACCCGGACATCGGCCAGCCCGACGACCCTCCGCCGCCCTACGAGGCCTCCATCCACCCGGACAGTGTGTTCTATGACCCTGCA	GGTGCCTGACTCCCCAGGGTGGAGACTGCAGGGTAAGAGTGAACAGGTCAACAGTCCCTGCCTGCAAGCACCTTACAGCTAAGGGATAGAATCATTTGGCCCTTGAGTCCAGTCACCCTGTCTGAGTTCATTCAGCATGTTCACTTGTGTTTGCCAGGCACTGGGGCCACAAGGGCACATCATTCTATACTCTGTTCTGC	NA	inter-chromosomal
DDX58	TMEM18	9	32455705	-	2	668557	-	E	M	AGAGAAACTTGCCAGTTATATAACTTCTCTTTGGCTTTTCTTCATCTGTAAAACAAGGATAATACTGAACTGTAAGGGTTAGTGGAGAGTTTTTAATTAAAAGAATGTGTGAAAAGTACATGACACAGTAGTTGCTTGATAATAGTTACTAGTAGTAGTATTCTTACTAAGACCCAATACAAATGGATTATTTAAACCAA	TTTCTGAAAGTTACCAATTCAAAATGTAATTGGAACAGTTATCTTTGATTAGACAAGCCTGGGAAGAGAATGTTGAGGTGCAGAGCTCACCAGCCAAGTTCATGCCCCTCTCGGGCCTTTGTGGCTGAGAAGTGGGACAGAAAGATGATTAAGGTAATGTGTCCTCCCTGTAGCATTGTCCAGGGCCGTTGTGTAGATAT	NA	inter-chromosomal
SMC3	CECR1	10	110593223	+	22	17182761	-	E	E	CTTAGTTAACTGTGTTGTGATCTCTCTGTTGACAAAATTTCATTTTTAGGATGCTATTCCTATGATCAGCAAACTGAGGTACAATCCCAGATTTGACAAAGCTTTCAAACATGTGTTTGGAAAGACTCTTATTTGTCGTAGCATGGAAGTTTCAACCCAGCTGGCCCGTGCTTTCACTATGGACTGTATTACTTTGGAAG	ACTGGCAGGGTACTTCCATAGACAGGAACATTCTGGATGCTCTGATGCTGAACACTACCAGAATCGGCCATGGATTTGCTTTGAGCAAACACCCCGCAGTCAGGACTTACTCCTGGAAAAAGGACATCCCCATAGAAGTCTGTCCCATCTCTAACCAGGTATGTGTGACCCATGTGGCTAATCCCATATGATCTCCCCTA	in-frame	inter-chromosomal
ZNF692	DNM2	1	248850006	-	19	10811293	+	E	M	TCCTCCAGCTTTGGCTTTGGGAAGCCAGACTCCAGGGACTGAAAAGGAGCAACAAGGAGAGGGTCTGCTTGAGAAATGCCAGATGCTTGGTCCCCAGGAACTAAGGCGACAGAGTGCAGGGTGGGGGCAAGACTGGGCTGTAGGGGAGCTGGACTACTTTAGTCTTCCTAAAGGACAAAATAAACAGTATTTTATGCAGG	CCGGGGTGGGTCGGGGTAGTCCGGATGAAGCCCCTCCAGAGGACCGCCCCCGACTAGGACAGCATCTGGGCCCCAGAGGGATTCCTGGAGGCCCCATCTCTGGCGCTCCTGCCGTGCCGTGCCCTGCCATGCCCTGCACTGGGGGATGCAGGCCAGCCCTTCGCAGCTGTCCATGGCCATGCTCAGCCCACCCTTTGTAG	NA	inter-chromosomal
GOLPH3	SUB1	5	32143749	-	5	32598961	+	E	E	TCTGTTTTTTACTCTGAATTCAAGGTAAATTAGCTATTTTGTTTTATTTCTTCTTCTTTTTTTAATAGGGTTACACATCATTTTGGAATGACTGTATATCATCTGGATTACGTGGCTGTATGTTAATTGAATTAGCATTGAGAGGAAGGTTACAACTAGAGGCTTGTGGAATGAGACGTAAAAGTCTATTAACAAGAAAG	ATTGGGAAAATGAGGTACGTTAGTGTTCGCGATTTTAAAGGCAAAGTGCTAATTGATATTAGAGAATATTGGATGGATCCTGAAGGTGAAATGAAACCAGGAAGAAAAGGTGAGGTCTAATTACTTGAATTTTATTACAGTGTTAGGACTAAACGACAACTTTTCTGAGTAGCTTACTTGAAATGTTGGCAGGACACACG	in-frame	intra-chromosomal
PRDX2	NCKAP1L	19	12796820	-	12	54531768	+	E	M	TGCCCCCACCTGGGTGCCCTATGCTGACCCAGGAAAGGCCAGACCTGCCCCTCCAAACTCCACAGTATGGGACCCTGGAGGGCTAGGCCAAGGCCTTCTCATGCCTCCACCTAGAAGCTGAATAGTGACGCCCTCCCCCAAGCCCACCCAGCCGCACACAGGCCTAGAGGTAACCAATAAAGTATTAGGGAAAGGTGTGA	GACCATCATTGGGGTTATCCTCAGTTTCAGGGCCATGGCCCAAGAGGGACTTCGGGAGGTGAGTTGGTGGGGAGGGGTCTGTCACAGAGTCACAGATACCTCTGTGGGTAGGGTTTGTATGATAATTTGTGGAAGTATTGCGGGAATCAGTTTTAACTTCTGCTTCAGAAGGGGTTGGTGAGCATTGAGAAGAGGGAGAG	NA	inter-chromosomal
B3GNT4	PHF6	12	122208952	+	X	134419864	+	E	M	TTTAACTGACACTCTGTCAAAAACAGCATTTTTCTTCAGCTGTCAGCGGCCAACATCACAATTATTAAATGCAACTCTCACAATCATCTTTATAGCTACAGAGCTTTTAGTACAGACCTTTGATTAATTTTTTTAACTACACATCTTCCATTTCTTTTTGACAAAGAGATCATGAATAAAATTGTCAAAGATCCCTTTCA	TAGAGGGTTAAGCTGATGCAAGACAAAAAGAAAGAGGCCCAGTGCATTGACTCACGTCTATAATCCCACACTTGGGAGGCCAAAGCGAGAGGATTGCTTGAGGCCAGGAATTCGAGACCAACCTGGGCAACATAGTGAGACCCCATCTCTACACAACATTTAAAAATTAGCCAGGCAAAGTGGCACACGCCTGTAGCCCC	NA	inter-chromosomal
LY9	HEMGN	1	160828261	+	9	97930420	-	E	M	CACACTTATAGCGTTTCCTCCTCGAAATTCTACCAAGACTGGTCAAATGTTGCTGAGGGGCCTGGACCAGCTGTCCTTTACACCACCTTCTCAACACTGCTGAAAAGAACCCAAGAGAATTGTCACACATGACACAAGATGTACATAATATCATGCTCACTGCAGTGTTATTTAAAATAAAAGGCAGGAAATAACCTAAA	TCATAAAACATGTAACGAAATTATTGTGCCTAAAGCCCCCTCTCATAAAACAATCCAAGAAACACCTCATTCTGAAGACTATTCAATTGAAATAAACCAAGAAACTCCTGGGTCTGAAAAATATTCACCTGAAACGTATCAAGAAATACCTGGGCTTGAAGAATATTCACCTGAAATATACCAAGAAACATCCCAGCTTG	NA	inter-chromosomal
NEK9	PUS1	14	75117197	-	12	131932745	+	E	M	AAGCTGTTGAAATGTTAACATAGTTACCTCAGAAAAGAAGTTATTCTTTGATTGTTTCTTTGTTGCTCAGCTTGTGGGAACCCCATATTACATGTCTCCAGAGCTCTGTCAAGGAGTAAAGTACAATTTCAAGTCTGATATCTGGGCAGTTGGCTGCGTCATTTTTGAACTGCTTACCTTAAAGAGGACGTTTGATGCTA	CAGGCTGGAGTGCAGTGGCATGATCATGGCTCACTGCAGTCTCAAACTGCTGGGCTCAAGCAATCCTCCTGCCTCAGCCTCCCGAGTAGGTGGGTGTATTAGTCTGTTGTCACACTGTTATAAAGAACTGCTCAAGATTGGGCAGTTTATAAAGAAAAGAGGTTGAATTGACTCAGTTCCACATGGCTGGGGAGGCCTCA	out-of-frame	inter-chromosomal
FYB	SLC31A1	5	39105236	-	9	113262786	+	E	M	GTTTACACATCAAGAAACAGACACACATACCTAGGAAAGATTTACACAATAGATAATCATCTTAATGTGAAAGATATTTGAAGTATTAATTTTAATATATTAAATATGATTTCTGTTATAGTCTTCTGTATGGAATTTTGTCACTTAAGATGAGCTGCAAATAAATAATACCTTCAATGGATAACCTTGCCTCCTACTTC	AATAGTTAGTAGTGACATTGGTGCTCTCTAGAAATCTCAGCATGAGCTGCTATAGAATACCCTCCCAGCAACAAAACCTAATCAGTAAGGCCAGCTAGACCCAATGGCTCATGCCTGTAATCCCAACACTTTGGGAGGCCAAGGTGGGAGGATGGCTTGTGTCCAGAAGTTCGAGACCAGCCTGGACAACATAGTGAGAT	NA	inter-chromosomal
CDKAL1	GJC1	6	20548705	+	17	44801277	-	E	M	CTGGGCAACAGAGCAAGACCCTGGATCAAAAAAAAAAAAAATCACTCAATGAAACTTACTTTTTTTTTTTTATTGATTCCTTAACAGCACTATTCCAGGCATACAGAAAATTTGGATACGAACATGGGGTTGTTCTCATAATAATTCAGATGGAGAATATATGGCTGGACAGCTAGCTGCTTATGGCTATAAAATTACAG	AGTCTTGCTCTTGTCGCTCAGGCTGGAGTGCAGTGGTGTGATTTCGGCTCACTGCAACCTCCGCCTCCTGGGTTCAAGCGATTCTCCTGCCTCAGCCTCCCGAGTAGCTGGGATTACAGGCACCACCACCATACCAGGCTGATTTTTTTTGTATTTTTAATATAGACAGGGCTTCATCATGTTGGCCAGGCTGGCAGGCT	NA	inter-chromosomal
PREX1	RNF10	20	48630728	-	12	120534801	+	E	M	GCGCTCTCAGGGATTTCATTCTGAGAGTCGGCAGAGGGCGGAGTCACGGTGGCTGCAGGAGTTGAGACCTGGGTAGGGGCAGGAGGATGGTGGGTGTGGTGGCCCCCGCCTCATTCCCATCTTTCTCTCGCAGGGCATTTTACCTGGAGCGGTCTAACCTGCCCACGGATGCCAGCACCACGGCGGTAAAGATAGACCAG	GGCCCCCGTTGATGCCGCTGAGCTCCCCCAACGCCGCCGCCACCGCCTCCGACATGGACAAGAACAGCGGCTCCAACAGCTCCTCCGCCTCTTCGGGCAGCAGCAAAGGGCAACAGCCGCCCCGCTCCGCCTCGGCGGGGCCAGCCGGCGAGTCTAAACCCAAGAGCGGTAAGGACGGGCCTGCGGCAGTGGGCGGGGGC	NA	inter-chromosomal
MTMR4	HSF5	17	58491631	-	17	58480267	-	M	E	AATGTATTTTGTGCTGGATGCTGCCACCTGAAGCTGCCCATTCCTGATCAGCAACTCTATGACCCAGTTCTCGTCTGTAACTCATGTTACGAACACATTCAAGTCTCTCGTGCCAGGGAACTCATGAGCCAACAGCTGAAGAAACCCATTGCTACAGCTTCCAGTTGAATGCCGGGGAGAAACCTGTCCAATTTTAGCAG	GACCAGTGGCTGTAGGACAATTTCACCGGTCATTTCGTCGAGATAGTTTGTCTCCTTACTCCTGTGTATCAACTCCATCCCACGACCACAGTACTTACCCTCTGAAAGGTTTAGATCGGACCCCAGTTCCTCATAGAATATGGCAGAACTCCCTTGGAATGCATCCTGGACAAGTGGAGACATCTCCCACATTTTCAGAT	NA	intra-chromosomal
CCDC102A	POP4	16	57512178	-	19	29604017	+	E	E	GCTGCCTCTCTAGGCTTCGCTGTTCATCATACAATGCAGTGAACCCAGTTATTTGTAATAAATGAAGTTCAAGTTCTTGGGGCATCTGAAAGTATGGCAGATGTGGGCGGGGGTTGTGGGGGACGGCATCGGCCTGCACCTGACGCTGAACCAGAGCTCAGGAATGTCAAGTAACTTAATAAATGAGTGAATGTGAAGAA	GTTTGCTTTTTAAAAAATATTTTAGGCTGGGCGCAGTGGCTCACCCCTGTAATCTCAGCACTTTGGGAGGCCGAGGCGGGTGGATCATGAGATCAGGAGTTCGAGACCAACCTGACCAACATGGTAAAACCCTGTCTCTACTAAAAATACAAAAATTAGCTGGGCGTGGTGGTGTGTGCCTGTAATCTCAGCTACTCAGG	NA	inter-chromosomal
RBM47	RNF149	4	40466578	-	2	101295182	-	E	E	CCCCCCAATTTCTAATGCACATATGAAAATCATGTTGAAATAGAAAATATTTCTAACCATTTCTTTTTTAACCCTTAGGATTTGCCTCAAAGGGCACTGCAAAAATTGAACAGAGGAATCCCAAGGAAGCTGCCTGAATTTGCCTGTATACTCTCGTTCTGCGACTTATAAAGGACCAGACAAATCAAATTAGTGGTTTT	GGAACAGGAAATATAGTGGTCATTATGATTAGCTATCCAAAAGGAAGAGAAATTTTGGAGCTGGTGCAAAAAGGAATTCCAGTAACGATGACCATAGGGGTTGGCACCCGGCATGTACAGGAGTTCATCAGCGGTCAGTCTGTGGTGTTTGTGGCCATTGCCTTCATCACCATGATGATTATCTCGTTAGCCTGGCTAAT	NA	inter-chromosomal
PACS2	GLI4	14	105384987	+	8	143269360	+	E	E	CCTGGGCGGGGCACCGGGGAGGCCCAGCTTAGCCCCGCCTGCAACCCCACCTGGCACCAGCCTAACCCCCCACCGCCTCCTCCCCCTGCAGTACAGGACACGCCAGACATTGTGTCACGCATCACGCAGTACATCGCAGGGGCCAACTGTGCCCACCAGCTCCCCATCGCAGAGGCCATGCTGACCTACAAGCAGAAGAG	GTCCCAGGTGTGACACCTTCAGCAGGTCTCAGGGAAGATGGCAGCCCTAGGGGACATTCAGGAGTCCCCTTCTGTCCCGTCCCCTGTCAGTCTCTCATCACCGGGGACACCTGGAACCCAGCACCACGAGCCTCAGCTTCACCTCCATGGGCATCAACATGGTACTCACCCAGCCCGCTGTGCGCCCTCCACCCTGCATC	NA	inter-chromosomal
NUP214	ENO3	9	131136006	+	17	4952191	+	E	M	TTCAACCAGATAAAAAACCTTACTCTCTCTTTGACATGTGGAGGCAGCCCTCACAGGTGTTACCTGCAGACCCAGGTTAGCTTAGAACTATTGCTGTATTTGAACGTAATGGTCTCTGGTTTTATTCTTTAAGGGATTTAGTGCTGGCAGCATCTGCGGCTTCAACAGAAGTTAGTATCCTTGCTCGACAAAGTGATCAG	TTTTGAGATGGAGTCTCGCTCTGTGGCCCGGGCTGGAGTGCAGTGGTGCAATCTCAGCTCACTGCAACCTCTGCCTCCCGGGTTTAAGTGATTCTTGTGCCTCAGCCTCCCAAGTAGCTGGGATTACAGGCCTGTGCCATCACGCCCAGCTAATTTTTTTTTTTTTTTTTTGAGATGGAGTCTCACTCTGTCGCCCAGGC	NA	inter-chromosomal
IFT74	EMC1	9	26982400	+	1	19221527	-	E	M	TTTACATAAGTATGTATTTGGTCAGTTGCTACCAATGTGGCCTAATTTTAATTAATTCATAAGCTTTTTTTCTTTTTTTTTTGAGACGGAGTTTTGCTTGTCACCCAAGCTGGAGTGCAATGATGGGATCTCACGTCACTGCAACTTCCACCGCCTGGATTCAAGTGATTCTCTTGCCTCAGCCTCGTGCCTGTAATCTG	AGTAGCTGGGACTACAGGTGCGTGCCACTGTGCCCAGCTCATTTTTAAATTTTTGGTAGAGACGGAGTTTCACCATGTTGGCCAGGATGGTCTCAATCTCCTGACCTTGTGATCCACACCTGCCTCGGCCTCCCAAAGTGCTGGGATTACAGGTGTGAGCCGCCGCGACTGGCCTATTGAATTCTTAAATATGAAGAAGC	NA	inter-chromosomal
CLCN3	MARK3	4	169660448	+	14	103491777	+	E	E	ACCTCATCAAATATGGCATCTCCCTTGCTTGCTGCAGCAGGGATGGAAGAAATGTCACTTTCTTTTTAAGCTAGCAAGCTTTTTCTTTTTCTTTTTCTTCTTCTATTTAAAAATTCTAATCATGGATGCTTCTTCCGACCCTTATTTGCCTTATGACGGGGGAGGAGACAGTATTCCCCTGAGGGAATTACATAAAAGAG	CACTATTCCTGATCAGAGAACTCCAGTTGCTTCAACACACAGTATCAGTAGTGCAGCCACCCCAGATCGAATCCGCTTCCCAAGAGGCACTGCCAGTCGTAGCACTTTCCACGGCCAGCCCCGGGAACGGCGAACCGCAACATATAATGGCCCTCCTGCCTCTCCCAGCCTGTCCCATGAAGCCACACCATTGTCCCAGA	in-frame	inter-chromosomal
R3HDM4	CNOT1	19	901976	-	16	58528093	-	E	M	CTGGCCGGCCTTGACCCTGAGGACCACCCCTGCCCCGGCCCACAGGCCCCTTCCCAGCTGCCTGCCTGCCCTAGCCAGCTCCCAGGTGAAGAGACTCTCGGCTTCCAGGCGGAAACAGCACTTCATCAACCAGGCAGTGCGGAACTCAGACCTCGTGCCCAAGGCCAAGGGGCGGAAGAGCCTCCAGCGCCTGGAGAACA	TGACCCAGGCTGGAGTGCAGTGGTGCAGTCTCGGCTTACTGCAACCTCCCCTTCGCTGGTTCAAGCTATTCTCCCGCCTCAGCCTCCCAAGTAGCTGGGATTACAGGCACTCGCCACCACACCTGGCTAATTATGTGTTTAGTGGAGATGGGGTTTCGCCATGTCAGCCAGGTTGGTTTTGAGCTCCTCACCTCAAGTAA	NA	inter-chromosomal
ZNF14	CUL9	19	19732956	-	6	43193001	+	E	E	CCTCAGCTGAAAAGATGTGAGCGGCGCCACGCTGGGCCTGCGCAGTGCGGACGTCGCCATTCCTGGCCCATGGGAAGATTGCGTTTCACCTGCTCCTGAAGGCCGAAGGTGGCTCTAGCGCATCCTTTGTCGCGCCGTGACCTGCAGGTACTGACAGATCCGTAGGGAGGACACCGTGACTTCCCGGACGCTGGGAAATG	AGAGAAGCTAGTGAAGATGCTGGTGGAGCTGCTGACCAACCAGGTGGGAGAGAAGATGGTGGTCGTGCAGGCCCTGCGCCTCCTTTACCTGCTCATGACCAAGCACGAGTGGCGGCCGCTCTTTGCCAGGGAGGGTGGCATCTATGCTGTGCTGGTCTGCATGCAAGAATATAAGACTTCTGTCTTGGTGCAGCAGGCTG	out-of-frame	inter-chromosomal
NPC1	MTHFD2	18	23506184	-	2	74215425	+	E	M	TCATTTAAAAAAAAAAAACTCAAGGGATGGATTACAGAAGGGCCCAAGGAAACTTTTCGGGGTCTGAACATGTTCATTGCCTTGATTGTGGTGATGGTTTCATGGGTGTATACATGTCAAAACTCACATATTGCATAATATTAAGTGTGTACAGTTTATTATGTGTCAACTATGCCTCAATAAAGCTGCTTTTAAAAATC	TTTTTTTTTTTTTTTTGTAGAGATGGGGTCTTGCTATGTTGCCTGGGCTGGTATTGAACTCCTGGCCTCAAGCAATCAATCCTCTTGCCTCAGCTTCCCAGAGGGCTGGGATTACAGGCCTGGGCCACCCACACCCAAACAGAGGTTTAAAGAGCTTTGGAGAAACCAGCCTCGTCCTCCAGTCTCTTTGTTTGTTTGTT	NA	inter-chromosomal
MSI2	SPECC1	17	57529724	+	17	20096631	+	E	E	TTTCTACTTTTTTGCATTTTCAAATATTTTTTGATAAGCAACTATTACTTCTGTAATGGAAACTACCCCCTCACCCCCCGACATGCATATAATGTTTTGTGTACTTTCTTAAAATTCCTAAGGCAGCCTGTATTCTATATTTGTTTTGCAGGTGGAAGATGCAATGCTGATGTTTGATAAAACTACCAACAGGCACAGAG	GACAGACCCACGAAGTCAAGCATGCGGAGTGCAGCCAAGCCCTGGAACCCAGCCATCAGAGCAGGGGGCCACGGCCCAGACCGGGTGCGGCCTCTGCCTGCAGCCTCTTCCGGCATGAAGAGTTCTAAGTCTTCAACTTCCTTGGCTTTTGAGTCCCGACTCAGCAGGGTATGGATCAAAATGCACAGGGCCAGGCAGAG	NA	intra-chromosomal
RBM27	DOCK2	5	146237432	+	5	169803058	+	E	E	TGGCCTGATACTTTTATTAGGAAATATTAATGCTGTACTTTTCACTTTTTGTTGTCTGTATGTAGGACCACCTATAACACAATCAAGCTTGATAAACAGCCGTGACCAGCCTGGGACAAGTGCAGTGCCCAATCTTGCATCAGTGGGAACAAGACTACCTCCTCCTTTACCCCAGAACCTCCTTTACACAGTATCAGAAC	AATGCCGGGACATTCTGCTTCCTGTCATCACCAAAGAGCTGAAGGAGCTGCTGGAGCAGAAGGATGACATGCAACACCAGGTCCTGGAGAGGAAGTACTGCGTTGAATTGCTCAACAGCATCTTGGAAGTCCTTAGCTACCAGGATGCGGTGAGTCCTCCTGATGATGTAGATATCCTGGACTCAGACTAGGGCTAAGTT	in-frame	intra-chromosomal
ZCCHC11	HELZ	1	52552933	-	17	67087083	-	E	E	CCTCCTCCTCCCCCTCCCCATCCCTTCCCCCCCACAATGCAGTTCGCGGCGCGGCGGACATGGCGGTGGAGTCCTGAGCTAGTCGTGTCCCGGCCTCCAGCGGCGGCAGCGGCGACGGCGGCGGCAGCAGGAGGCGGAGGGAGAGCAGGAGCCACTGAGATGAGGAGGCGTCGCGCGCGCCTGTAGCTCGCGGGCCTCGC	AGTATGAGCCCAGAGGACCTGGTCGGCCCTTGTACCAAAGAAGAATCTCATCTAGCTCAGTTCAACCTTGTTCTGAAGAAGTAAGCACTCCTCAAGACAGTCTGGCTCAGTGTAAAGAGCTTCAGGACCACAGTAACCAATCTTCTTTCAACTTTTCATCCCCGGAGTCCTGGGTAAACACCACCTCATCTACTCCTTAT	NA	inter-chromosomal
ITGB2	TMEM167A	21	44885953	-	5	83054750	-	E	M	TTGAGGAGGGAGGGCTTGAGGTTGGTGAGGTTAGGTGCGTGTTTCCTGTGCAAGTCAGGACATCAGTCTGATTAAAGGTGGTGCCAATTTATTTACATTTAAACTTGTCAGGGTATAAAATGACATCCCATTAATTATATTGTTAATCAATCACGTGTATAGAAAAAAAATAAAACTTCAATACAGGCTGTCCATGGAAA	CAGGTGCTAAGCCTAGTACCCAGTAGTTATTTTCCCTGCTCTTCTCCCTCCTCCCACCCTCCACCCTCAAGTAGGCCCCAGTGTCTGTTGTTCCTTTCTTTGTGTCCTTGAGTTCTCATCATTTAGCTCCTACTTCTAAATGAGAACATGTATTTGGTTTTCTGTTCTGTGTTAGTTTGCTAAGGATAATGGCCTCCAGC	NA	inter-chromosomal
AMDHD2	ATP6V0C	16	2521124	+	16	2519219	+	E	E	GGGGAACCCAGGGGAGGAGCTCTGAGCTCCATGCGACACTTCCTTTTCTGTGGCTGCAGGTGGATTTGGTGTTGACTTCTCTCAAGCCACGGAGGACGTGGGTTCGGGGGTTGCCCTCGTGGCCCGGAGGATCCTGTCGCACGGCGTCACCTCCTTCTGCCCCACCCTGGTCACTTCCCCACCGGAGGTTTATCACAAGG	CCTGGGCGCTGCCTATGGCACAGCCAAGAGCGGTACCGGCATTGCGGCCATGTCTGTCATGCGGCCGGAGCAGATCATGAAGTCCATCATCCCAGTGGTCATGGCTGGCATCATCGCCATCTACGGCCTGGTGGTGGCAGTCCTCATCGCCAACTCCCTGAATGACGACATCAGCCTCTACAAGTGAGCACTGGGGTCAG	NA	intra-chromosomal
ZNF444	NEIL3	19	56157680	+	4	177351380	+	M	E	GCAACCTCCGCCTCCCGGGTTCAAGTGATTCTCCTGCCTCGGCGTCCCGAGTAGCTTTGATTACAGGTACGTGGCACCACGCCCAGCTAATTTGTTGTATCTTTAGTAGAGTTAGGATTTCACCATGTTGGCCAAGCTGGTCTCAAGCTCCTCACCTTGTGATCTGCCCGCCTCAGCCTCCCAAAGTGCTGGGATTACAG	CAAGCTACCGACTAGAAATACTATAATCAGTTGGACATCTAGCAGGGTGGATCATGTTATGGACTCCGTGGCTCGGAAGTCGGAAGAGCACTGGACCTGTGTGGTGTGTACTTTAATCAATAAGCCCTCTTCTAAGGCATGTGATGCTTGCTTGACCTCAAGGCCTATTGGTAAGACTGAATTTTGATTTTGAGTTTGTT	NA	inter-chromosomal
SHPK	TRPV1	17	3621237	-	17	3592383	-	E	E	TGGGTGTCCACTTCTGTTTTACAGACTGAGGAGCTCGGGTTTTCCTGTCCACCTGCTCCCAGACATCGCCGAGCCTGGCAGTGTGGCGGGCAGAACTTCCCACATGTGGTTTGAAATCCCAAAGGGGACGCAGGTGGGAGTGGCCTTGGGTGATTTACAGGCCTCTGTCTATTCCTGCATGGCCCAGAGGACAGATGCAG	GTTGCACACTGGGCCACAGAGGATCCAGCAAGGATGAAGAAATGGAGCAGCACAGACTTGGGGGCAGCTGCGGACCCACTCCAAAAGGACACCTGCCCAGACCCCCTGGATGGAGACCCTAACTCCAGGCCACCTCCAGCCAAGCCCCAGCTCTCCACGGCCAAGAGCCGCACCCGGCTCTTTGGGAAGGGTGACTCGGA	NA	intra-chromosomal
CCDC13	OPRM1	3	42719278	-	6	154108494	+	E	M	AATTAATTAAAACTTTACAGGAGATAAACAATGATTTTTACCAGTCTGCACAGAGAGAGAGAGAGAGAGAGAGAGAGAGAGAGAGAGAGAGAGAGGAAAGCACTGCCTGAGGCAGAGTGGGGAAGGTGAGGTGCTCAGAGAGGCCAGAGAAAGACCCACCCATTGCAGCGACACTGAAAAGTTCAGGCGGCTGCTTGTCA	GATCTTTTCCAGCAATCCTATTAGCTCTCAAGTTTCCCCTTTTAGGGAGGAAAAAGCTCCCCATGTCCCGCGATCCTGTACATGTCCAACCCTGCCATCCACAGCCATCAGCAAAGAGTGCAAGACAGATTAATCCAAAGAGAATAGCAATTAATATCCCATAGCATCAAAGCTGTTCTTAGCCAAGAGGGACTTTAACG	NA	inter-chromosomal
PSMA3	ABHD6	14	58244941	+	3	58249878	+	E	E	TTTTTTCCCACAATACTCCTCGTCCTGGGGGCCGGAGCCGCGGAACGAGCCACAGAGAAAAAGGTTATTGGTTGGCAGTTCAGCCAATGAGCGGGCCTGTTACTAGTTTGCGGCATCCTGTGGTATAGGGGAAGCGCTCCGGGCCTGGAATCCCTACGCGTCCCTTTGGGTTTAGCACGATGAGCTCAATCGGCACTGGG	AATCTCATTTTCAGCTTCTGCCAGAGCCAGTAGCAGTTGGGAAAGAAGGCTGTGCTCTTTGAAGAGTGAGTATGGATTTTAACCACCATAGATTTCCCCCAAAAGGCAGCCTTTAATTAAACTGGGACTGCTGTTGTAAGCCCTGCTTCCAAGCCCTCTGCAGGCCAAAGTGTGCTGCATGATTTTTCTGATCAGTAGGT	NA	inter-chromosomal
FOXRED2	KATNBL1	22	36487269	-	15	34154831	-	M	E	CTGAGTCACCTTTAGTCACCTGGTCCGTAACCATCTTTCCTGTCTAAACTTCTCACCCCACCACTCTGGCTTATACCCCTGCTCTCTTTAAAATAGCCAGTCAGAATTAGCTTAGATTGTGCGGTCCAACCCTAGCCCATAGGGGAACAACACAGCAGTAGGGGGTACCTGCATCAGGGATAAGAACCCATTCCCCTCCC	ATGCTCTTGCGACCACTCCAGGCACGATTGGCACCCTTCTGCAGAAGTAAATTGCCTTGCTGAGAAAGCTTTTTGCCGGAGTGCTGATTCTTCTTTGCGGCACCAAGCATTTGTTTCTAACATCAACTATCTACTTTCATTTTTCAGGTTAAGAAATCTCCAAAACAGTTGGCTGCTTACATAAATAGGTAAGAGTTTCT	NA	inter-chromosomal
PIK3CB	STRIP2	3	138796462	-	7	129487060	+	E	M	CATTAAGAAGTGATTACATATATAAGTAATAAAATTTACGTGACTTAATTTAGCTCATTTAGATTAATACTTTTGTCTTCAACCTTTTTTGTAGTGTATGTTTTAACTGGAAAAAGTCTTCCATGAAAACGTCACTTTTAAAAAATAAGTAATGCCATCTGTTTTCCTAAAAGACTGAAATGGGGGCGACCATTCTTAGG	CTGGAGTGCAATGGCACGATCTCGGCTCACTGCAACCTCCGCCTCCCGGGTTCAAGCGATTCTCCTGCCTCAGCCTCCCAAGGAGCTGGGATTACAGGCACGCACCACCATGCCTGGCTAATTTTTTGTATTTTTAGTAGAAACAGGGTTTCACCATGTTAGCCAGGCTGACCTCAAACTCCTGACCTCAGGTGATCCGC	NA	inter-chromosomal
LRRK2	OS9	12	40249945	+	12	57715760	+	E	E	TGATGTAAATAGTGTTATATGTTAAAGGTAATTTAACTTCCATGGATGAGAATTCAGCTAATGTTTCACTTAACTTTTAGGTAATTTTTTCAATATCCTGGTATTAAACGAAGTCCATGAGTTTGTGGTGAAAGCTGTGCAGCAGTACCCAGAGAATGCAGCATTGCAGATCTCAGCGCTCAGCTGTTTGGCCCTCCTCA	TTCCTCTGTGACGAGGGTGCAGGTATCTCTGGGGACTACATCGATCGCGTGGACGAGCCCTTGTCCTGCTCTTATGTGCTGACCATTCGCACTCCTCGGCTCTGCCCCCACCCTCTCCTCCGGCCCCCACCCAGTGCTGCACCGCAGGCCATCCTCTGTCACCCTTCCCTACAGCCTGAGGAGTACATGGCCTACGTTCA	out-of-frame	intra-chromosomal
UVRAG	ZNF138	11	75815523	+	7	64814917	+	E	E	AGGGGCTTGGTAGGTGGTGGCAAGGGGGCGGCGGCGGATGCCGGAAGAGTGCCCGCCCCGCCGCTTGGCGGCCCCTGGATCGAGATGAGCGCCTCCGCGTCGGTCGGGGGCCCCGTCCCCCAGCCACCCCCGGGCCCGGCCGCTGCTCTGCCTCCCGGTTCTGCCGCGCGGGCCCTGCATGTGGAGCTGCCGTCTCAGCA	GGGACCACTGACATTTATGGATGTGGCCATAGAGTTCTCTTTGGAGGAGTGGCAGTGCCTGGACACTGCACAGCGGAATGTATATAGGCATGTGATGTTAGAGAACTACAGAAACCTGGTTTTCTTGGGTGAGAATAACTTCAGTACACATTTCCTAATATATCCTAAAGGTTTCATTTTTTTTTTTTTTTGGGTAGAAT	NA	inter-chromosomal
ITPR1	AKAP11	3	4766564	+	13	42272153	+	M	E	CCCAGAGAACTACAGTGTGTGGAGTGGTCCTTAATGTTGATCTAAACTTAGATCATGCGTGAGGTTTTGCAACTGGCTCTGATCTTCATTAGGTTTTGGTGTCATGAGTGGGGTGCAGTTTCTGGTCAGTTACAGTGTTCACAATCTATGGATTTTCCTTTGCAGCACTCCTTTTTCTGTCGCTTGACAGAAGATAAGAA	GCTTGCTTGCCCGGCTCGCTCACGGGTCGTTGAGGCCGGTGACATGTCTGTGAGCTGCGGAGGCTGCGGCCCCCAGGTGAGCCGGGCGCCGACGTGCTCGCCGCGGAGGCTGCGTTTAGATGGGGTGGCGGCGGGTGTGCGGCCGGCATGGATGGAGCGGCCCGGCTCCGGCGCTCCAGCCCCTCCGCCTGCCGCTGGTC	NA	inter-chromosomal
HDAC2	FAM63B	6	113938023	-	15	58831773	+	M	E	AAATAAAAAGCTATAGAGAGACTTATTTTTTAACTTAGTTTTTTAAACCTATTATGTTTATTTATTTTTTCTTTTTTTGAGACGGAGTCTCGCTGTTGCCCAGGCTGGTGTGCAATGGCGCAATCTCGGCTCACTGCAACCTCCGCCTCCCAGGTTGAAGCCATTCTCCTGCCTCAGCCTCCTGAGTAGCTGGGATTACA	GGCTTTGTAGCTGAGCAGTTTCTAAATAACACAGCCACTCAACTGACATACCATGGATTATGTGAACTAACTTCAACGGTTCAGGAAGGAGAACTTTGTGTGTTCTTTCGGAATAATCATTTTAGCACCATGACCAAATACAAGGTATGATATAGAAATAGCTATTTAATCGTGATTCTAAATCAAAGGAGCTTGATTTA	NA	inter-chromosomal
BANP	WBP1	16	87984259	+	2	74459438	+	E	E	TCATTCCTGTATTCCATCAACCAGACAATCTGCTTGCGGTTGGATAGCATTGAAGCCAAATTGCAAGCCCTGGAGGCTACTTGTAAATCCTTAGAAGAAAAGCTGGATCTGGTCACGAACAAGCAGCACAGCCCCATCCAGGTCCCCATGGTGGCCGGCTCCCCTCTCGGGGCAACCCAGACGTGCAACAAAGTGCGATG	ACTGATTCTTGCTATTCCAAATCCTCTTCCACGTTGACAGCCCTTCAGATATTTCAACACTCCTCTCAGCATCCTCCACTTCCCCCATCTCTCCAAGCTGAACTTGGTTCACAGGGTGGGATTGTGTATGTGCATGCAGGAGGTGGGGGTGGACAGTGCCCTGGGCTGGAATCCCCCTTAGTTCTAAGTGCCTCCTTGCC	NA	inter-chromosomal
CHRNA10	NUP98	11	3667231	-	11	3671415	-	E	E	CGCCGCCGCGCCGCCGCCTACGTGTGCAACCTGCTGCTGCCCTGCGTGCTCATCTCGCTGCTTGCGCCGCTCGCCTTCCACCTGCCTGCCGACTCAGGCGAGAAGGTGTCGCTGGGCGTCACCGTGCTGCTGGCGCTCACCGTCTTCCAGTTGCTGCTGGCCGAGAGCATGCCACCGGCCGAGAGCGTGCCGCTCATCGG	TACTGTCCACACCATCCTTGCCAGCTGGGCCTAATTTTGCCCTAGGTCTGGCCAGGAGGCCTCACATCCAGAGACCTGCCCCCGCTCTTGCAGTGCCAGGGCCATGGGGCTCCGGAGCCACCACCTCAGCCTGGGCCTTCTGCTTCTGTTTCTACTCCCTGCAGGTATGAAGCTCAGTACACCAGCCCTGGCCTCTCCTG	NA	intra-chromosomal
ANPEP	ALKBH7	15	89814773	-	19	6374202	+	E	E	CGGACGGGGGAGGAGCCCGGGCGGAGCTGCGGGCGGGCGGCCCGCTAGGGGTGAATCGGGTGGAGTAGTGGTCGGGTCCGGTTACTTCCCTTTAAAAAGACGGGAAAGGAGGAGTCCAGTGCTGGAGGGGCAGGGACGGCGGCGGCGCAGCTCGGAACCCGCCAGGGTCCAGGGTCCAGGTTCCAGCGCCCGGCGGCCCA	GGCCATCCACGGCTTCCGAGAGACAGAGAAGTCGCGCTGGTCAGAAGCCAGCCGGGCCATCCTGCAGCGCGTGCAGGCGGCCGCCTTTGGCCCCGGCCAGACCCTGCTCTCCTCCGTGCACGTGCTGGACCTGGAAGCCCGCGGCTACATCAAGCCCCACGTGGACAGCATCAAGGTGGGCAGAGGACGGTGCCTTGGCA	NA	inter-chromosomal
AP3B1	CAPS	5	78128030	-	19	5912650	+	E	M	TGATTATGATTGTTCTCTGTTATATACAGCTCATATTGTTTATTTTATATTTTTCCCTATTTTTAATAGATAGAGATCATTTCCAGCTTGGCACCTTATCTCATACTCTCAACATTAAAGCTACTGGGTACCTGGAATTATCTAATTGGCCAGAGGTGGCGCCCGACCCATCAGTTCGAAATGTAGAAGTAATAGAGTTG	GCTGGAGTGCAGTGGTGCGATCATAGCTCACTGCAGCCTCCAACTCCCGGGCTCAAGTGATCCTCCTGCCTCAGCCTTCCAAGTAGGTGGGATTACAGGAACACACCACCATGCCTGGCTAATTTTTTGTAGTTTTTGTAGAGATGGGGGGGTCTCACTATGTTGCACAGGCGGGTCTCAAACTCCTGGGCTCAAGTGAT	NA	inter-chromosomal
UTS2B	CD3G	3	191275252	-	11	118354519	+	E	M	GCCTCGGCCTCCCGAAGTGCTGGGATTACAGGCATAAGCCACCGCGCCCGGTCAACAGCATGGTTTTATAGAAGACCAATTAATTATCATTTTACAATTTTATCAGCTGGAAAAGCTAAAAGAACAGCTAGTGGAGGAGAAGGATTCTGAGACGTCCTATGCTGTAGATGGTCTATTCTCTTCTCATCCTAGCAAACGAG	AGACAGGGTTTCACCATGTTGGCCAGGCTGGTCTCCAATTCCTGACCTCAGGCGATCCACCCGCCTTGACCTCCCAAAGTGCTGGGATTACAGGTGTGAGCCACCGCGCCAGGCCCGTAACTGTATTTTAATATAGCCATTCTATGGATTTAATATGGTATTTTATTATGGCCTTAATTTGCATTTCCCTAGATACTAAC	NA	inter-chromosomal
FANCA	LONP2	16	89737549	-	16	48353911	+	E	M	CGACGATGACAATGTGAAACCATCACAGCTGGGAAGACATTTCTGCACATGGTTCACCATGCAGTGGGCCCAAGCAAGGGGCCTATGAGGGCCTCGTTTATTAAGATCTTTAAACTGCTTTATACACTGTCACGTGGCTTCATCAGCTGTGTGCATTTCAGGATGGTTTTTAAAGAAACCTCAGAAAGCTATTTCCTTAA	TCCATTGAGAGAATAATGCATTCTCCCCTTGCTGTGTATGACATGGAACAGTATGACCATTGCACTAGCTTTGTTTTTGGTTTGTTTTGTTTTTTTTTTAATTCCAGGGGTGGGAGGTTGGTTGGTTGAAGTCTAAGCTCTTCCTTTTTCACCTGGGTTTTTTTTTTTTGGGGGGGGTGGGGGGTTAGGGGTGGGGCGGG	NA	intra-chromosomal
USMG5	TAF5	10	103389041	-	10	103388575	+	E	M	ACCTTAGTAATTCTTGAGTGTCTTAAGAGTAAAGCTGGCCACATTTGTATCTAAACTGTTTGCTTTGTTTATAGGATTTTAAACTGTCTACGGTTCTTAACCTCATCTGTTAAGTTCCCATGCCTGGAGAAGCTAATGCCAACTCATCATGTGATAATTCAATTTGTACAATAAATTATGAACCTGGAAAAGCTGGTTGT	ATATACTATCATCTTGAATTTTAGCTGAAGAATCCTATGAGCATGTATGTTTCTGCTGTAAAAACGTAGTTACTGTATGGCACTCAAAAACTATGTTAAATGATCCACTAACTTTTTTTTTCTTGGCCCATGATTAATGGAATGTATGTAACTAGGTAGGGTTCCTTTCTTAGATCTAGAGGAAGTACAGCCACCCACTG	NA	intra-chromosomal
TUBE1	SFXN5	6	112081091	-	2	72981169	-	E	M	TTCAGCGCATAAATTCTTTTCATTTACAGAGTGAATAACTCTAAAAGAAAATACATTAATTATATTTTATTTTTCTTTCTCAGGCAGTCTTGATTGATATGGAAGAAGGGGTAGTGAATGAAATTCTGCAGGGACCACTGAGAGATGTATTTGATACGAAACAGCTCATCACTGATATTTCTGGCTCAGGAAATAATTGG	ATCTTCTGAAAAAAATGAGAGCCTGTTATTGGAATGAGCTGCCTGACTCCTGGATTTGAGGGAAATGTCTGATTAGTAGACAGGCCCCAGAAGCTGTGAGGGGCACTCGCACGCGACCAAGGCACCTGTTTCCAAGCAGCTTGCTCAGGATCTGGCATACCGTAGGTGCTCCATAAGTGCTTGTTGCGTAAATGGCCTTC	NA	inter-chromosomal
C12orf42	PARP11	12	103273792	-	12	3810734	-	E	M	AGTGCTCTTGGGGGGATTTTTCTTGACCCTGGACAGCACACTGAGTACTTACTGTGAGTATGCGAAAAGCACTTTTCTGCTCGTCCTCCTTGGACTTTGGCTTTCTAGGTAAAATAGCCACTATGAGGAGACCTGCTGTGAGTGCATCAGTCTGAAACTGCTCACATATTAACGCTGACTCAGACCCATGAAGTCATCAG	TTCTCTTTCTCTTTCTCTTCTCTTCTCTCTCTCTTCCTTCCTTCTTTCTTTCCTTCCTTCCTTCCTTCCTTCCTTCCTTCCTTCCTTCTTTCCCTCCCTCCCTCCCTCCCTCCTCCCTTTTTCTTTTTCTTTCTTTTTTTTTGGTTTGGCAGAGTCTTGCTCTGTTGCCCAGGCTGCAGTGCAGTGGTGTGATCTCGGCT	NA	intra-chromosomal
RALA	MYLK3	7	39623825	+	16	46706733	-	E	M	GTCGGAGTCCTCCTCCTCCTTCTCCTCCTCCTCCTCCTCCTCCTCCAGCCGCCCAGGCTCCCCCGCCACCCGTCAGACTCCTCCTTCGACCGCTCCCGGCGCGGGGCCTTCCAGGCGACAAGGACCGAGTACCCTCCGGCCGGAGCCACGCAGCCGCGGCTTCCGGAGCCCTCGGGGCGGCGGACTGGCTCGCGGTGCAG	CCTACTCAACAGGAAGATGATGAAGATGAACACCTTTATGATGATCCACTTTCACTTAATGAATAGTAAACATATGTTTTCCTCCTTATGATTTTAGTAACTTTTCTCTAGCTTACTTTATTGTAAGAATACAGTATATAAGCTGGGTGTGGTGGCTCATGCCCATAATCCCAGCACTTTGGGAGGCTGAGGCAGGCAGA	NA	inter-chromosomal
PMEL	DGKA	12	55954105	-	12	55953747	+	E	M	TAGCAGCAGTCACTGGCTGCGTCTACCCCGCATCTTCTGCTCTTGTCCCATTGGTGAGAACAGCCCCCTCCTCAGTGGGCAGCAGGTCTGAGTACTCTCATATGATGCTGTGATTTTCCTGGAGTTGACAGAAACACCTATATTTCCCCCAGTCTTCCCTGGGAGACTACTATTAACTGAAATAAATACTCAGAGCCTGA	TTTCTTTGGCTTCTTGAGCTAAGGGGGACACCCTTGGCCTCCAAGCCAGCCTTGAACCCACCTCCCTGTCCCTGGACTCTACTCCCGAGGCTCTGTACATTGCTGCCACATACTCCTGCCAGCTTGGGGGAGTGTTCCTTCACCCTCACAGTATTTATTATCCTGCACCACCTCACTGTTCCCCATGCGCACACACATAC	NA	intra-chromosomal
GPR141	NME8	7	37683903	+	7	37885145	+	E	E	AGGTTTTATGGTCTGTTGACATTCTGAGGAACTTAGAACACATTCACTTCCTTTTGCTTGGTGAGCTGTCCAGAGCCTTTGCAAATGCATGCAGAGCATGGAAATGACCCAGCTGCCCTGCTGTTGAAACAGAATCCTATTTGGAAGGCAGACATGTGGCCCATCTCTGTAGCCATCACTGAGAAATCTGGATTTTCAAG	TGGTCCATCTCTAGCCCTTGTTTTATTGAGAGACAATGGCTTGCAATACTGGAAACAATTACTGGGACCAAGAACTGTTGAAGAAGCCATTGAATATTTTCCAGAGAGGTAGGATTCATACCATGGGTCACTATCTGTTTTCGTGGGCTCCATTTTAAACACCTTTTTAGATGTAGAGTATTGGAACCACAGCTCTAGTC	NA	intra-chromosomal
G3BP2	CCNG2	4	75673208	-	4	77158533	+	E	E	CGTGGTCCTTGTCGCACGTCGCAGCGCCTGGCGCCCGGGAAGAGGTGGTTGTGAGGCAGACGAACTCGCGGCTCTCCGGCTTCCGAGGCTTCCGAGTTGTCGGAGGAAGGGGGCGGCGAGCAATAAGAACCCGCCGCACCCGGTCCTCAGCGACTCTTCTGACCTCCGCGCGACGTACCCGCCGCCGCCGTTGGCTGGAG	ATGAAGGATTTGGGGGCAGAGCACTTGGCAGGTCATGAAGGGGTCCAACTTCTCGGGTTGTTGAACGTCTACCTGGAACAAGAAGAGAGATTCCAACCTCGAGAAAAAGGGCTGAGTTTGATTGAGGCTACCCCGGAGGTAAGTTGGCAGAAAAGATAACTTGCTCAAGCAGCTGATGGGGCTTGGAGGAGGTAACCCCC	NA	intra-chromosomal
H3F3B	RNF130	17	75776434	-	5	179917494	-	E	M	AGTGACTTGCATTTCCACACTTGGCTTGAGCACTCAACCCAGAAGGCGAAGATAGCTTTTGGTTGTAGGCGGCTTCCTGTATGGGATATCCCTCGGTAAGGGTAAAGGAGCAGAGGCAAAGGAGAAAAGCAGAAGTTGCAGCTGATGCAGGTATCCTATGCCCTTGATGGATGAGACTAAAATAAAATTTTTGAAGTTAA	CCGTGGTTGCAAGTCTTGCCACCAGCAGCGGTTATTAGGAAATGTATGATAACCTCAGTCATTGTTGAGGGGGGAACTGTTTGAAGTAAGGAAGAGGCTGAGGAGTCAGCTATTTACACCACACATCCACCCCCCTGCCTCCAGTGGACTGCTGTGAGCTGGGCCTGTGCCCGGGTGAGGAGACCATGGGCCTGTGTGGC	NA	inter-chromosomal
ANKRD10	GLDN	13	110903475	-	15	51405412	+	E	M	TATATCTGCTACATAAAGTGCCCAAAGTCTTAAATTGTTGTGCTTTTTTGGACATCAGGTACATAATAATAAGGGCAAGTACACTAAGTGTCTGTGGCTAGAATGGTTTGTTATATAACTTACTTGTTAATGTAGGTTGCATCTGTAAGATAACGCATTTCAGCTGCTGTGCATCGTATTAAATTTTCTAGCACCACACG	TTTTTCTTTTCTTATTTTAAATAGAGAGAGAGTCTTGCTATGTTTCCCAGGCTGGTCTTGAACTCCTGGGGCTCAAGTGATCCTCCTGCCTTGGCCTCCCAAAATGCTGGATTACAGGCATGTGTGCCTGGCCCAGGTTTCTTAATAAAACAGAATCATGATCTTCCAGGTTCCCCCCAGTTTCTGATCATGTTGATTTG	NA	inter-chromosomal
YWHAZ	ZBTB18	8	100952497	-	1	244053788	+	M	E	CCGCCCCGCAAGTCCTGATCACAATGCCGGAGCCGCCGAGCCACCCTTGTCATCCTGCCCGGGGACGGCCCTGGGGCAGTTACTACCGCGAAGCACGGAGGGTGGGGCGGGCCGGGCCTCGGGGAGGGGTGGGGGGATGTGAAAGGTCCCGGATGTTGCTGAACGGGAGCCCCTTCCAGAGGGAGTGACTGGGGCAAGCG	GTTATGAAGACAGTATGGAGTTTCCAGACCATAGTAGACATTTGCTACAGTGTCTGAGCGAGCAGAGACACCAGGGTTTTCTTTGTGACTGCACTGTTCTGGTGGGAGATGCCCAGTTCCGAGCGCACCGAGCTGTACTGGCTTCATGCAGCATGTATTTCCACCTCTTTTACAAGGACCAGCTGGACAAAAGAGACATT	NA	inter-chromosomal
SETDB1	SERPINA10	1	150962158	+	14	94281462	-	E	M	AGGGAGTGTAGTGAGGATTTCTGTCAAGTTGCAGAGTGGTTTACCCACCCCACTTTAGAATGTGTACCTGTCACTGGCTGATGTTATCTGTGGAGGTCATTTGAAGTCTGATTATTGGACTTGTTACCCGAGGCTGTGAAAGCATTTAACCCTTCACTTGTTCTTTTCCAGGACACTGACGACCGAAACAAGATGTCAGT	TTTTGTTTTTGTTTTTGTTTTTGTTTTGAGACAGAGTCTTGCTCTGTCACCCAGGCTGGAGTGCAGTGGTGCGATCTCAGCTCACTGCAACCTCCACCTCCCGGGTTCGTGCCATTCTCCTGCCTCAGCCTCCCGAGTAGCTGGGACTACAGGCACCTGCCACCACGACCGGCTAATTTTTTGTATTTTAAGTAGAGATG	NA	inter-chromosomal
EXT2	AMY2B	11	44130140	+	1	103565151	+	E	M	GGTTTGGGATGTTGTTTCTGCTTGTGAAATGAAACAAGACTGTGTGTAGAAATGCTTTCTGTGAAGGGCTGTGTGTATGTAAACTGTTTTGCTGTTGTCTCCAGAGCATCTGTGGTTGTACCAGAAGAAAAGATGTCAGATGTGTACAGTATTTTGCAGAGCATCCCCCAAAGACAGATTGAAGAAATGCAGAGACAGGT	CAGTCATCTCTCCAGTATCTGTGGGGGATTGGTTCCAGGACCTCCCATGGATACCAAAATCTACAGATGCTCAAGTGCCTTATATAAAATAGCATAGTATTTGCATATAACCAATGCACATCCTCCTGTATACTTTAAATCATCTCTATATTGCTAGAGATGTAATATCTACTGTAATATAAATGCTATGCAGATAGTTA	NA	inter-chromosomal
DCAF6	ESPL1	1	167975015	+	12	53287400	+	E	M	TTTGTGTGTTTTAGGTTTTGACAACAATTCGTTCAGGGCACCGAGCAAACATATTTAGTGCAAAGTTCTTACCTTGTACAAATGATAAACAGATTGTATCCTGCTCTGGAGATGGAGTAATATTTTATACCAACGTTGAGCAAGATGCAGAAACCAACAGACAATGCCAATTTACGTGTCATTATGGAACTACTTATGAG	CTCTGTCGCCCAGGCTGGAGTACAATGGTGCGATCTCGGCTTACTGCAACCTCCACCTCCCGGGTTCAAGCAATTTTGCCTCAGCCTCCCGAGTAGCTGGGATTACAGGCGGGTGCCACCACACCCAGCTTATTTATGTATTTTTAGTAAAGACGGGGTTTTACCATGATGGCCAGGCTGGTCTCAAACTCCTGACCTCA	NA	inter-chromosomal
DAPP1	PER3	4	99817016	+	1	7844182	+	E	M	GAGACTCAGAGCCATAGCAGGCTGCTGTCTCACAGAGCGAGAAGGTGTCAGGAGCAGCCCAGTTGTGTCTCTCTCTCTACCTCTGTGAAGGGCGCGAATGGGCAGAGCAGAACTTCTAGAAGGGAAGATGAGCACCCAGGATCCCTCAGATCTGTGGAGCAGATCCGATGGAGAGGCTGAGCTGCTCCAGGACTTGGGGT	CAGATCTCCTTTCAAAGTAGTGGCTTTCTGGATGGTAATTCCATCTTAAGGTGTCAGAACTATTTTCAAATGCTGCCTTTGACAGTTCTTGGAATTTTCTGATATTAAGCAGTTCCATGCAAATATTCGTGTTTTATAAATAGCTCTCATAGTCTGCTCCATCTTGATAGTTAAGTGATTTCTGAAGCGTTTGTGTGTGT	NA	inter-chromosomal
TSPAN5	PPME1	4	98658146	-	11	74203728	+	E	E	GCGCCGCGGCCCCGTGCGGTGTCCCTGAGCTCCTGCTCCCCGCCGGGCTGCTCCGAGCAACGGTGCTTCGGAGCTCCAAACTCGGGCTGCCGGGGCAAGTGTCTTCATGAACCCAGAGGATGTCCGGGAAGCACTACAAGGGTCCTGAAGTCAGTTGTTGCATCAAATACTTCATATTTGGCTTCAATGTCATATTTTGG	CCCTGGAAGAAAGCGGGACTTTTCCCCTGTTCCTTGGAGTCAGTATTTTGAGTCCATGGAAGATGTAGAAGTAGAGAATGAAACTGGCAAGGATATATCCTTTGCAAAATGGCTTATTCTTTAGTGAGCTTATGATGTTGTCTAAGTTAAAAGACTTGTGTAGTTTCTAAAATGTTCTTTATTCCTGCTACTTATTTCAC	in-frame	inter-chromosomal
TSR3	JARID2	16	1350807	-	6	15520069	+	E	E	TGGCAGACAGCTGGTGGCGCAGTCTGGGGTCGCCGTCATCGACTGCTCCTGGGCCAGGCTGGACGAGACACCGTTTGGGAAGATGCGAGGGAGCCACTTGCGCCTGTTGCCCTACCTGGTGGCCGCCAACCCCGTGAACTATGGCCGGCCCTACAGACTTTCCTGCGTGGAAGCGTTTGCTGCCACCTTCTGCATCGTAG	GAACAGATTATCAGTCTGGTCAATCAGATCTGCGGCAAAGTGTCTGGTAAAAACGGCAGCATTGAGAACTGTCTCAGTAAACCCACACCAAAAAGAGGTCCCCGCAAGAGAGCGACAGTGGACGTGCCCCCCTCCCGTCTGTCAGCCTCCAGTTCATCCAAAAGTGCTTCGAGCTCATCATGAAGATGCCAACGCCCGTG	out-of-frame	inter-chromosomal
CNIH3	NCAPH2	1	224664877	+	22	50520428	+	E	M	AGGACAGCTAAGTAACTGATTTCTCTTTCCACTTCAGCTTCTGGGAAACTTATTTTTAATTTTTATTTTGTTTTAGGGACAAGGTCTCACTCTGTCGCCCAAGCTGGAGCACAGTGGCACAATAATAGTTCACTGCAGCCTTGAAGTCCTGGGCTCAAGTGATTCTCCTGCCTCAGCCTCTTGAGTAGCTAGGACTACAG	ATTTTTTGTAGAGACGGGGTCTCACTGCATTGCCCAGGCTGGTCTTGAACTCCTGGGCTCAAGTGATCTACCCGCCTTGGCCTCTCAAAGCACTGGGATTATAGGCGTGAGCCACTGTGTCCGGTCCCTGTAGGTTTTTTTTTTTTTTTTGGACGGAGTCTTGTTCTTTTGCCCAGGCTGGAGTGCAGTGGTGTGATATC	NA	inter-chromosomal
MTMR11	SF3B4	1	149929155	-	1	149928070	-	E	M	CAGTATTCTTCTCTGTTCCTCTTTGCCTCCTCCCCAGATGGGCCTCTCAGCTCCCACAATCTCTGGCCTCCAGGATGAGCTATCCCATCTTCAGGAGTTATTACGGAAATGGACACCAAGAATATCTCCTGAGGATCACTCCAAGAAAAGAGATCCACATACCATTCTCAATCCCACTGAAATTGCTGGCATTCTCAAAG	CTTTCGAATTTACACTTTTGAGAGCAGTGTGATTCTTTCAAGTCTAGCAGTGCATTAAGAGGGCCTGAGCGTTTCCGTTCCGCCCTCCTCGCTAAGACAACTAGCAGCGGCACCTCAGGACGCGAGCCGAGGACTCTACCGCCCGACCCAGGTTAAGTTTCGGAGGCTCCTAAGATGGCTGCAGCCGCTTCCAGGCACCT	NA	read-through
CHST11	ZNF148	12	104457529	+	3	125288228	-	E	E	CCGGTCCGCGCGGCGGGGTCCCTGCTCCTGCGCCCCGGGCGCGCTTCCCGGACACCCCGGTCCCCGCAGCCAGGACAAAGCCATGAAGCCAGCGCTGCTGGAAGTGATGAGGATGAACAGAATCTGCCGGATGGTGCTGGCCACTTGCTTGGGATCCTTTATCCTGGTCATCTTCTATTTCCAAAGTATGTTGCACCCAG	ATAAGCGTAAAGCAGGAAATTACTTTTACTGATGTATCTGAGCAACTGATGAGAGACAAAAAACAAATCAGAGAGCCAGTAGACTTACAGAAAAAGAAGAAGCGGAAACAACGTTCTCCCGCAAAAGTAAGACAATGTATTAAGGTGGTAATCACAACCTCTTAATTCCAACTGTTGGTTAATTCTATAGGCAAGAACCT	out-of-frame	inter-chromosomal
FAM91A1	SH3BP2	8	123812178	+	4	2839732	+	E	M	CTCCTGCCTCAGCCTCTTGAGTAACTGGTATCACAGGCATGTGCCACCACACCCAGCTAATTTTTTTGTATTTTTAGTAGGAAGAGGTTTCACCATGTTGGCCAGGCTCGTTTTGAACTCCTGATCTCAAGTGATTCACCCGCCTCAGCCTCCCAGAGTGCTGGGATTACAGGCGCACAAGCCACTGCACCTGGCCTTTG	TAATTTTTTTTTTTTTTTTAGAGATAGGATCTTACTATGCCCCAGCTGGTCTCAAACTCCTAGACTCAATGAGCCTCCCATCTTGACCTCCCAAAGTGCTGGGAGTACAGGCATGAGCCACTGTGCATGCCAGTTCTTATTTTTAATGCAGTTGAATTGATCAGTGTTTTCATTTTGGTTAGTGCTTTTTGTGGCTTAAG	NA	inter-chromosomal
ATF7IP	TAF8	12	14447052	+	6	42071349	+	E	E	TTTATTTTCTTTACTCAGCTATCTTCTGAGGATCCTGTTTTCTATAGGTTTCTTTTTATATATTCATGGTTTTTTTTTTTAATGCTGTAATACTATTTGATTTCCATTCATTTTTGTCTTTTTTTTTTTTTTCAGGCCAAGATAGCCAGGTTAACCAAACGCTTTGAAGCAGCCAAAGAAGATCTTAAGAAAAGACATGA	AGAGTCTCGCTCCGTCACCCAGGCTGGAGTGCAGTGGCAAGATCTTGGCTCACTGCAACCTCCGCCTCCTGGGTTCAAGCGATTCTCCAGCCTCAGCCTCCTGAGTAGCTGGAATTACAGGTACGCACCACCACGCCCGGCTAATTTTTGTATTTTTAGTAGAGACGGGGTTTCACCGTGTTGGTCACGCTGGTCTTGAA	in-frame	inter-chromosomal
TIAM2	SCAF8	6	154863898	+	6	154773989	+	E	E	CTTCCAGGGAATTTTTAAAAAGTTATCTTTCTCTCTTTCTTGAGGTTCCTCATATACTCTCACTCACACGCACATTTTCACGAGAGCGAAGTCTACCTTTAACTGAAATGAATGACTGCTGAATGGTCAGGAACTCCAAGTCCACATGGAATTCTTGCTCTTCGGTCCCAGACTCTCCCTTCTGTGTCCCCCTTAGGCAG	TTGTATTCCCTGAATGACTATAAACCACCCATTTCGAAAGCGAAAATGACCCAAATTACTAAGGCAGCCATCAAAGCTATTAAGGTGAGTAATAAATTTTACTCTTCTATTTTCAAAAGAAAAAACTATATTAATAGTTTGGATGGGGGATAATTTTTTTATGGATTATATGTTCTTTTTCACTTTACAGTGTTAACACA	NA	intra-chromosomal
NF1	NOS2	17	31265337	+	17	27765709	-	E	M	TAGTATTTTATTGTTTATCCAATTATAGACTTTTTTACATACTCAGTAGACAACATAAAGCCTCATAATTACTCTGTTATTTTTCTTTTAGGCATCAGGTACATGAAAAAGAAGAATTCAAGGCTTTGAAAACGTTAAGTATTTTCTACCAAGCTGGGACTTCCAAAGCTGGGAATCCTATTTTTTATTATGTTGCACGG	ACCATCCTGGTGGAACTCTCCTGTGAGGATGGCCAAGGCCTGAACTACCTGCCGGGGGAGCACCTTGGGGTTTGCCCAGGCAACCAGCCGGCCCTGGTCCAAGGTATCCTGGAGCGAGTGGTGGATGGCCCCACACCCCACCAGACAGTGCGCCTGGAGGCCCTGGATGAGAGTGGTGAGCCCCGGGCTAGAAAGCCAGT	in-frame	intra-chromosomal
NADK	EEF1A1	1	1761952	-	6	73520056	-	E	E	TTGGCATCTTTCAAATTGCATGTATGCCTTACCGTGTAACCTCCTCTGTATCTGTGTCTGTCACTGCATGTCTGGTTTCAGGCCCTGGTGGCTCTGACACTGCCCTCTCCCCACAGGAGGACACGCTCTCTTCATGGGCCATGCCCGGTGACCACTTTTGGACCAAAGGCCTGTGTGCTGCAGAACCCCCAGACCATCAT	GTGTCGTGAAAACTACCCCTAAAAGCCAAAATGGGAAAGGAAAAGACTCATATCAACATTGTCGTCATTGGACACGTAGATTCGGGCAAGTCCACCACTACTGGCCATCTGATCTATAAATGCGGTGGCATCGACAAAAGAACCATTGAAAAATTTGAGAAGGAGGCTGCTGAGGTATGTTTAATACCAGAAAGGGAAAG	NA	inter-chromosomal
E2F1	NECAB3	20	33677105	-	20	33660395	-	E	E	ACAAGGCCCGATCGATGTTTTCCTGTGCCCTGAGGAGACCGTAGGTGGGATCAGCCCTGGGAAGACCCCATCCCAGGAGGTCACTTCTGAGGAGGAGAACAGGGCCACTGACTCTGCCACCATAGTGTCACCACCACCATCATCTCCCCCCTCATCCCTCACCACAGATCCCAGCCAGTCTCTACTCAGCCTGGAGCAAG	GAGTACGAGAGGGCCTCCAAAGTGGACCAGTTTGTGACGCGCTTCCTGCTGCGGGAGACGGTGAGCCAGCTGCAAGCCCTTCAGAGCTCGCTGGAGGGGGCGTCAGATACCCTGGAGGCCCAGGCCCATGGCTGGCGGTATGTAAGGGTGCTGTCAACCTGTGGGGCTAGTGCACAAGCGCCCATTGTACCCCCATTCCA	out-of-frame	read-through
GRK6	PRR7	5	177441053	+	5	177455724	+	E	E	CTGGTGGGGTGGGCTCCAGGAGGCTGCCCTGGGGACAGCTGTCACAGCCGCCTGCTCCTCAGCAGATGGTGGAGACCGAGTGCTTCCAAGAGCTGAATGTCTTTGGGCTGGATGGCTCAGTTCCCCCAGACCTGGACTGGAAGGGCCAGCCACCTGCACCTCCTAAAAAGGGACTGCTGCAGAGACTCTTCAGTCGCCAA	CGGAATCGGACATGTCCAAACCACCGTGTTACGAAGAGGCGGTGCTGATGGCAGAGCCGCCGCCGCCCTATAGCGAGGTGCTCACGGACACGCGCGGCCTCTACCGCAAGATCGTCACGCCCTTCCTGAGTCGCCGCGACAGCGCGGAGAAGCAGGAGCAGCCGCCTCCCAGCTACAAGCCGCTCTTCCTGGACCGGGGC	out-of-frame	read-through
NASP	ZNF785	1	45618904	+	16	30582390	-	E	M	ATTTGAGCTCTGGTTTGAAAGTAGCCAAGGGGACTGATGGTGGACACTCCAGATGTGGTTGGAAGCATATGTGGGGAGGCTGGCTGGTTGAGTTTTGTTATTTTCTGTATAGAAAGGTTGAGATATATCAACACTTGGAATTGTTACCCATCTGCAGAATTGACTTCTCAAATAAAGATGCTAAAAATCTCCTTGTCTGG	AGGTGCCTGGGGGTTGACCCCATTTTCTGAAGCTCCAGCACACAGGGCCCCGTGTTCACGTCCCATCCTTCACTGAAAACCATTCACCTAACTGGCTTTTCCTTCATGATTGTTCTCTCCCTTGTAGCTCTCTGCTTTTTGGCCTGTATCTCTCCTACTCCTCTGAGATGGGGTCCCCTACATTCCAGTGCCTATTAAAG	NA	inter-chromosomal
RPS6KL1	PLCXD1	14	74903954	-	X	301385	+	E	M	TCCTGCCTCTCCAGACCAAACCACTGTACATCTTACATGTACTGACTGGTATCTTATGTCTCCCTAAAATGTATTAAATGTATAAAACTAAGTTGTAGCCAGACGACCCTGGACACATGTTCTCAGGATCTCCTAAGAGTTGTATCACAGGCCATCAGTCACTCACACTTGGCTCAGAATAAATCTCTTCAAATATTTTT	CCTCCCACCTCAACCTCTGCCATAGCCAGGACCTCAGGTGTCAGCCACCACACCCACAGCTAATTTTTTTTGTAGAGATGGGGTCTGGCTCTGTTGCTCAGGCTGGTGTGTAGTAGGGGCACAGTCATAGCTCACTGTAACCTTCAACGCCTGGGCTGAAGCAATTCTCCCGCCTCAGCTTCCCAAGTAACTGGGAGTAT	NA	inter-chromosomal
CASC4	TPTE2	15	44414615	+	13	19493501	-	M	E	ATGCATGATTGACAATATATTTTTAATTTTTATTTTTTCAAGTAATACCAGTACTGTTTAACTATAGCCAGAACTGGCTAAAATTTTTATATTTTCAGAGTTGAAGTTGGTGAAGACATTCATGATTTAAACACCAGATCCTGAAAGGGGTTAAATCTACTTTGAAATGAATCTGCAATCAGTATTTCAAAGCTTTTCTG	TCCACAGACAAACGAATTTAAAGGAACAACCGAGGAGGCACCTGCGAAAGAAAGGTAAGTAATAAATAGTTAAATAAAGTCACCCGTCAGCATAAGTGTGCATAGAACTATACACACACACAGGCATATGAGCAAATATATCCATCCATCCATCCATCCATCCATCCATCCATCCATCCATCCACACTTCTCTTCAACAC	NA	inter-chromosomal
OXR1	SLC3A2	8	106658186	+	11	62870748	+	E	M	ATGGACTACCTGACGACGTTCACCGAGAAGAGTGGGCGCCTTCTGCGGGGCACGGCCAACCGCCTGTTGGGGTTCGGGGGCGGCGGCGAAGCCCGGCAGGTGCGCTTCGAAGATTACCTGAGGGAGCCAGCCCAGGGGGACCTCGGGTGCGGGTCCCCGCCCCACCGGCCCCCGGCGCCGTCCAGCCCGGAGGGACCTGG	TGGGGTCTCACTGTGTTGCCCAGACTGGTCTCGAACTCTTGGCCTCAGGTGATCCTCTTCCCTCAGCTTCCCAGAATGCCGAGATGATAGGTAATAATAATAATAATAATTATTATTATTATTATTATTATTATTATTATTATTATTTGAGATGGAGTCTTGCTCTGTTGCCCAGGCTGGAGTGCACTGGCGCGATCTCC	NA	inter-chromosomal
WDR70	SMG1	5	37381685	+	16	18872624	-	E	E	ATTGGAGCCATGCTATAAACTAGACAAAGTAAGTGTTTATTGATCAGTATTGATCACCTAAAGTTTGGCCAACTTACTGCAAGACAATCACAGTCTCCCATTTGTTCATGTTTTAGGTAAAAAAGCTCGCACATTTGACTTGGAAGCAATGTTTGAACAAACTCGAAGGACAGCTGTGGAAAGAAGTCGCAAAACACTGG	ATGTGGGCGCTATCTCCAACTGTCTTTGCACTTCTGAGTAAGAATCTGATGATTGTGCACAGTGACCTGGCTGTTCACTTCCCTGCCATTCAGTATGCTGTGCTCTACACATTGTATTCTCATTGTACCAGGTACTGTATTTACAAATTTTTCTTAAGAACCCCACAAAACATTTTTTTTTTTAATGGATAGATTTTAAA	out-of-frame	inter-chromosomal
TDGF1	ARHGAP15	3	46626452	+	2	143247290	+	M	E	AATGTGTGTTCGGAGTCCCAAGCTAAGGAATCCGGGAGTGGCCAACCGGGAGTTTCATACCTTAATTGTGAAGGACACCTGAACCCCCAGCCATCCTTTGGAACATAGGTTGTACAGGGGATCAAAGCCTTCTGTTTTGGGTTAGATGGTGGTTGCTAGGTGGAGGGTGCTAAGTGAAAATGCTATATAAACTGCATGCT	GTGGTTTTCCTGCCCAGCCCTCCGCCACTGGGCTGTGGAGCCCGCTGCTGCTGGTGCATTCTTGTACGTGAGGTGTTTCTCCTGTCCAGCCTGGCACCACTGGCCTCTTTCCCCGGTATGTAAACCCTTAAAATCCCATATCTTGTTTGCTGGCTCTGGGTCTCGTCTTTGGCCTCTTGAACCTCAGCCCTATTGGGTTA	NA	inter-chromosomal
WDR6	RNF166	3	49007531	+	16	88699732	-	E	E	GGCGCTGTTGATGGGCAGCGCGGCGCGCTGGGAAGGCTCGTTCTCGCGAGAGTTCAGCTCCCTTCTTAGCCGTGGCTGCCTCAGCACCTCGAGGATCGACATGGACGCTCTCGAGGACTACGTTTGGCCGCGGGCAACCTCGGAGCTTATACTCCTCCCAGTGACGGGTCTGGAGTGCGTGGGGGACCGGCTGTTGGCGG	GTGACCCTGGCAAAGATGAGAGTGCACATTTCGTCCTGCCTGAAGGTCCAGGAGCAGATGGCCAACTGCCCCAAGTTCGTCCCCGTGGTGCCCACATCACAGCCTATCCCCAGGTAGGCACGCTGCCGGGCAAGGGAGAGGAACTGTCCTCGGCGGTTTCCTCGTTCTGGGAGCAAGCGCAGTGCCCCATCCCAGAGAGG	out-of-frame	inter-chromosomal
TTBK2	UBR1	15	42878549	-	15	42977947	-	E	E	ATGTTATTTGTGTTGATTAGTTAACCCTAAATACTGCTACTATTTTTTGTTGTTGTTGTTTTAGGTTAAATGGAAACCACCCTTGGGAACTGGATGCCTGTGTAGCTGTTCTACCATATCAGTGTATTGCAATGAGTGGGGGAGGAGAGCAGCTGGATATCCTGAGTGTTGGAATCCTAGTGAAAGAAAGATGGAAAGTG	TTGTTCTTCCTAACATAAAATCAGAAGATACACCATGCCTTCTGTCTATAGATCTGTTTCATGTTTTGGTAAGTGTTCAGTAATTTTGTTTAAGTCACTCATGTTGATAATTTCTTGTATTTTCCTCATTTAAATTCATGCCCTTTGTTCAAGATTATAAATTCTTTGTGTTTAATCTATAAAGTTTGGTCTCTCCTGTC	in-frame	intra-chromosomal
GTPBP4	SSH2	10	988527	+	17	29703062	-	E	E	GCGACGCGGAAAGCGCCGTAGAGCACGCAGAACACGATTGGCTGAGCTCCCGGAAGTGACGTACCTCAACCGCCCGACAGTGGAAGTCCCACCTGCGCCCGACGGCGGAAGTTCCGGGAGTGCCAAGTACCCGCGTGCATACGGCTGCCGGCATGGCACATTACAACTTCAAGAAAATTACGGTGGTGCCGTCCGCCAAG	CATCAGCGAGAGCTTTCTAACTGTCAAAGGTGCTGCCCTTTTTCTACCACGGGGAAATGGCTCATCCACACCAAGAATCAGCCACAGACGGAACAAGCATGCAGGTAATGCTTGCATATACACCATTTCTTTCTTGGTAACTATATCTTTTGTTACATTCTAAAAGGTTGACTACCTCATCCCCATCTCTTCAGAAGTTC	out-of-frame	inter-chromosomal
ROCK1	TPM1	18	20946906	-	15	63064384	+	E	M	ATGATACTTTCTCCCAAGCTATACTGTTTCCCATAAAGTATTTGAGATGTTGGAGATTCAAGGGAAAAAATATAAATGCTTAGAAATAAAGTGTATAATGCAAAGATTGTGAATAAAGTGACACTTGTATGTTAATCCTATAAATTGGTTTCTTGTACCATGTAGGATGGTTTGGCTATTAAATTGAATTAAGTGGTTCA	GAGCAGTGAACTAGAATGAGTGACCTTGAGCACTGTCCTTTTGGGAAATTAAGCTAAACTCAAGTAAAACTAGAAGGCCATGCCGTTTGTTGTACAGGAACTTCTCAAAAAATATCAAAATTTGTTTCCTGAAATTCAACTAAGTACAACATAATCATTTTCGTTAAATATAATTTGAAGGAACCCTTAAAGTGTCAGGT	NA	inter-chromosomal
TYSND1	INTS4	10	70137981	-	11	77921440	-	E	M	TGAACCTTCCATAAAAACCCAAGAGGACAGGGTTCAGAGAGCTTCTGGATAGCTGAACACCTGGCACTTCCTGGAGTGTGGCGTGCCCAGGGAGGGCACGGAAGCTCTGCACTCCTTCCCCTTCCCTCATTCCTTGCTCTATGTGCATCTCTTCATCTGTATCCTTTGCGATATCCTTTATAATAAACCGGTAAACATAA	CTAAAACCTGTCCAACAATGCCAGCATTGTTCTCAGATCACACCTTCAGGCACTATGCCTACCTCCGAGACAGTCTTTCTCATCTTGTTCCTGCCTTGAGGGTATGTTGAAAACATCTGTTGTCCTTGTTTTTATTTTGCATGGGGTAGGGTTATTTTTGTTCATGTTTTCCTTTGAGATGGGGGTCTTGTTATGTTGCC	NA	inter-chromosomal
RGS19	PLIN3	20	64076525	-	19	4839536	-	E	E	CCCATGGGAAGGTGGGGGAGAGGTGGAGAGTCTGGTGGGTTCTGACCTGAAAGCTGAGGTAGCCCCACTTTTCCCCAGATCACAGGGCCAGAGGAGGCGGACCGGCCCCCTTCAATGTCCAGTCATGATACAGCCTCTCCAGCGGCCCCCAGCCGCAACCCCTGCTGCCTGTGCTGGTGCTGCTGCTGTAGCTGCTCCTG	CAGGTCGAGTCCCGGGCGCTCACCATGTTCCGGGACATTGCCCAGCAACTGCAGGCCACCTGTACCTCCCTGGGGTCCAGCATTCAGGGCCTCCCCACCAATGTGAAGGACCAGGTGCAGCAGGCCCGCCGCCAGGTGGAGGACCTCCAGGCCACGTTTTCCAGCATCCACTCCTTCCAGGACCTGTCCAGCAGCATTCT	in-frame	inter-chromosomal
SYP	CHD8	X	49190538	-	14	21403663	-	M	E	AGACCAGCCTGGGCAACATGATGAAATCCCACCTCTACAAAAAATACAAAAATTAGCCGGGCGTGGTGGCATGCATCTGTGGACCCATCTACTCAGGAGGCTGAAGTGGGAGGATCACTTAAGCCCAGGAGGTTGAGGCTGCCGTGAGCTATGATCCTGCCACTGCACTCCAGCCTGGGCAACAGAGCGAGACCTTGTCT	GTGCTGAAGAAAAAATCCTAACAGAATTCCGTGAAGCTTGCCATATTATACCTCATGACTTTCACCTGCAGGCCATGGTTCGTTCAGCCGGCAAACTGGTTCTTATTGACAAGTTGCTTCCAAAGCTTAAAGCTGGTGGCCATAAAGTTCTGATCTTCTCTCAGATGGTGCGCTGCCTAGACATCCTAGAGGATTATTTA	NA	inter-chromosomal
SP100	ARHGAP15	2	230544090	+	2	143237659	+	E	M	TTACCCCACTTCAAACTATATTACAGGGCTTCAGTAACCAAAACAGCATGGTACTGGTACCAAAAAAAAAGCCACATAGACCAATGGAACAGAACGAAGAGCACAGAATAAGACCACACTCCTATGACCATCTGATCGTCGATAAAAACAAGCAATGGGAAAAAGACTCCCTATTTTATAAATGGTGCTGGGATAACTGG	GGAACTCATTGTCACCAATTGGGTGGATGAGAGCCACCGTTTCTATTATATTCATCACACACTGCTCAGAAAATTTAGTGTCACTTTTGATATAAATTCAAAAACATTGTAAACATTTTAGGGAATATTTTCCCCCTAAAATGGTGTGGTTCTAAAGCCAGTATATTCAGTAGAAAGCCTATATGTTGGTTGTGTAAGGG	NA	intra-chromosomal
MPRIP	ZCCHC11	17	17180088	+	1	52526288	-	E	M	GTCCTAAGTATGCTGCAGTAGGAAGCTTGGGAAATGTTTCAGGATTTAGTCTGGTTCCAGAGGGTTTTAGAAAGCAAAGGTAACAGGTCTGTTTGTTTTCATTATATACCGCAGATATAATGAAATCTAAAAGCAACCCTGACTTCTTGAAGAAAGACAGATCCTGTGTCACCCGGCAACTCAGAAACATCAGGTCCAAG	TTCAAATAATGGAAGAGTCTAAAACCTTAAAAAGTGAAAATCATGAACCAAAGAAGAATGTTATTTGTGAAGAAAGCAAAGCAGTTCAAGTTATAGGTAATCAAACATTGAAAGCTAGAAATGATAAATCCGTAAAAGAAATTGAGAACAGCTCTCCAAATAGGAATAGTAGTAAAAAAAATAAGCAAAATGATATTTGT	NA	inter-chromosomal
METTL12	SS18	11	62668496	+	18	26016995	-	E	M	TGGTGAAACCCCATCTCTACTAAAATACAAAAAAAATTAGTCGGGCGTGGTGGCCTGAACCTGTAGCCCCAGCTACTCAGGAGGCTGAGGCAGGAGACTTGCTTGGACCTGGGAGGCAGAGGTTGCAGTAAGCCGAGATCCTGCCACTGCACTCCGCCTGGGCAACAGAGGGTGACTCTGTCTCAAAAAAAAAAAAAAAA	AAGTTGCTATTTTCATCACAGTTGCCTATGCCCAGGGAATAAGATGTATTCTTTATAATTGAATTGGTTTTTCCCACGTCTAACTGGAAACAAAACAGAAGGGGCGTCATAAATTTGAATAAGCAGAACATACTGTTCTCAACATACTGTAATCAAAAGGAGGAATTTCAGTGGGTCTCTGTGTGTGTATGAGAGAGAGA	NA	inter-chromosomal
MKNK1	MECP2	1	46562649	-	X	154105036	-	E	E	CACAGTGTGGCTCTGCAGAATACATGGCCCCTGAGGTAGTGGAGGTCTTCACGGACCAGGCCACATTCTACGACAAGCGCTGTGACCTGTGGAGCCTGGGCGTGGTCCTCTACATCATGCTGAGTGGCTACCCACCCTTCGTGGGTCACTGCGGGGCCGACTGTGGCTGGGACCGGGGCGAGGTCTGCAGGGTGTGCCAG	GGAGTCTTGCTCTGTCACCCAGGCTGGAGTGCAATGGCACGATCTCGGCTCACTGCAACCTCTGCCTCCTGGGTTCAAGCGATTCTCCTGCCTCGGCCTCCCAAGTAGCTGGGATTACAGGTGCGTGCCACCAGGCCTGGCTAATTGTTTGTATTTTTAGCAGAGGCAGGGTTTCACCATGTTGGCCAAGCTGGTCTCGA	NA	inter-chromosomal
PTMA	ZNF787	2	231708751	+	19	56089092	-	E	E	CTTTGCATTGTTCCTCATCCGCCTCCTTGCTCGCCGCAGCCGCCTCCGCCGCGCGCCTCCTCCGCCGCCGCGGACTCCGGCAGCTTTATCGCCAGAGTCCCTGAACTCTCGCTTTCTTTTTAATCCCCTGCATCGGATCACCGGCGTGCCCCACCATGTCAGACGCAGCCGTAGACACCAGCTCCGAAATCACCACCAAG	TGGACATCCTCATCATGGATGATGACGACGTCCCCAGCTGGCCTCCCACCAAGCTGTCCCCGCCCCAGTCTGCGCCCCCAGCCGGCCCGCCTCCCCGGCCGCGGCCGCCCGCCCCCTACATCTGCAACGAGTGTGGCAAGAGCTTTAGCCACTGGTCCAAGCTGACGCGGCACCAGCGCACGCACACCGGCGAGCGGCCC	out-of-frame	inter-chromosomal
PDHB	VTI1A	3	58427630	-	10	112736828	+	E	M	TGTTACGGTTGCCATGTTCTTTGAATAACAAATTATATAACATTTTATCCTCTCTCACCACAAGGACAAAGTATGGATGTGGCAGAGTCCTCATGAAAGATGTATCCAAACAAGATAACTTATATGTATAAAATTAAAGCATATAATATACATTTACTGTTAGTTTGTTTTGATAAGGAATAAAGGAATTTCTAACATGA	AGCCTTCTCACTGAAAGAGCTGCCCTGGACGGAAAATGAGTAGTGAGATGATGCTGGTGGAAGTATTTATAGATGCGCAGTGCATGAGTACTTGGCAAGGATGCTATCAAAGGGGAAACTGACATCAAATGTGCTGTGGTTCTGGGTGATTTATCTGGTCCCTTCCCATCCCAGAGCTTTATGATTCTGTAATAATCAAG	NA	inter-chromosomal
TGFB1	RPAIN	19	41330323	-	17	5426923	+	E	M	TGGCTCACGCCTGTAATCCTAGCACTTTTGGGAGGCAGAGATGGGAGGATTACTTGAATCCAGGCATTTGAGACCAGCCTGGGTAACATAGTGAGACCCTATCTCTACAAAACACTTTTAAAAAATGTACACCTGTGGTCCCAGCTACTCTGGAGGCTAAGGTGGGAGGATCACTTGATCCTGGGAGGTCAAGGCTGCAG	TGAGCCACCACGCCCGGCCTTCAGTAATCTTAAAATACAGAAAAAGCCCTTTTATCTGGCATGATGGGGACTGCAAGTTTGCCAGTTAATTGAGCGATTGGTTAAAGAGGCAAATTATAAAAATAAAATGTTTTATGGTAAGTTTCAAACACATAAATTTATTTGCCAGCCTTTGAGTGGGGCCCTGCTGATTGGAGAGC	NA	inter-chromosomal
SPIDR	PAG1	8	47599195	+	8	81030090	-	E	E	CAAAGAAGCAAAACAGCGCATCCCAACCAGCACTCCCCTGAGGGATTCTCTCCTGGATGTGGTGGAAAGCCAGGGAGCTGCCTCGTGGCCAGGAGCTGGAGTCCGAGTGGTGGTGCAAAGAGTGTATTCTCTTCCCAGCAGAGACAGCACCAGGGGTCAGCAGGGGGCCAGCTCAGGACACACAGACCCAGCTGGAACTC	GGCCAAGAAAGAAGAGAGAACTCTCACCACAACATTTCAAAGGGAATACATTGCCAGAACTTGGAATACTCTACTGGACAAACATTTCCTCCAAGGTAAATATTACCATTGTACCAATAAAGGGACACATCACTAGAATTTTTGAATGGCAGTGGTACAGCACAAAGGTTTAATTGTTTAGTCTCATACAGACCTAGAGT	NA	intra-chromosomal
LTBP4	SEMA4C	19	40608921	+	2	96863150	-	E	M	CCAACATGGCGAAACCCTGTCTCTACTAAAACTACAAAAATTAACTGGGCGTGGTGGCAGATGCCTGTAATCCCAGCTACTTGGGAGGCTGAGGCAGGAGAATCACTTGAACCCAGGAGGCAGAGGTTGCAGTGAGCTGAGATCGTGCCATTGCACTCCAGCTTGAGCGACACTCCATCTCAAAAAAAAAAAAAAAAAAA	GCAACCTCCACCTCCCAGGTTGAAGCTATTCTTATGCCTCAGCCTCCTGAGTAGCTGGGATTACAGGTGCCTGCCACTATGCCCAGCTAAAGGTTTTTTGTTTTTGTTTTTGTTTTCTTTGAGATGGAGTCTCACTCTGTCGCCCAGGCTGGAGTGCGGTGGCATGATCTCTGCTCACTGCAACCTCCACCTCCCGGGTT	NA	inter-chromosomal
RHOQ	LRR1	2	46581493	+	14	49601542	+	M	E	AATACTTTATTTCAACTAGAAGGTACAATCTCTCAGGGGTTTCATAGTTTAAAAAGCTACAATCACATCATGTTGTAACTACGTAAAAAACAGAGCTGTAAATGGAACTGCTTGGCTTTGACCATACACATTTCTGCCCAGCCCTTACAGAATCTGCACAAAGAAATATCTCCCTTTGCTCCAGTTAATTGTTCTTGTAT	CACTCAGGATAGAATAGCAAAGGAGACAAGATTCCTGCTCTCATGGAGTTTGTATATAACCTACTGGGAGGTGTGCCCACCCCAGGCTAATGGACTGAAGTTATGAAGGCAAGTAACTGCTATTGGCAACTCTTCCTACAGTTACATAGTTGGAATGGGAGAAAAGGAGCATTCTCTCAAAACATGGTGATCCTGTTCTC	NA	inter-chromosomal
ARPC1A	PIN1	7	99363633	+	19	9837336	+	E	M	AGAAGAAGATAATTCATTTCCTTAAGCTGCCCTTACACTATTAGTCAGGAATGTTTGTGTTCACTTCCACTACATACCTTACGATCTCTTTTGCTTTGCTTTTTTTCAGTCAAGTCTCTATTTATGAGGTGGACAAGCAAGATTGTCGCAAATTTTGCACTACTGGCATCGATGGAGCCATGACAATTTGGGATTTCAAG	TAGAGACGAGGTTTCACCATGTTGGCCAGGCTGGTCTCGAGCTCCTAACCTCAGGTGATCCACCTGCCTCAGCCTCCCAAAGTGCTGGGATTACAGGCCTGAGCCACTGCGCCCAGCCAGCCTGTTGTTTTTGTTTTTGTTTTGAGACAAGAGTCTCACTCTATCGCTCAGGCTGGAGTGCAGTGGCATGATCTTGGCTC	NA	inter-chromosomal
RPL10A	ERCC4	6	35470785	+	16	13932407	+	E	M	TGTCTGGCTGTAGCTGTTGGTCACGTGAAGATGACAGACGATGAGCTTGTGTATAACATTCACCTGGCTGTCAACTTCTTGGTGTCATTGCTCAAGAAAAACTGGCAGAATGTCCGGGCCTTATATATCAAGAGCACCATGGGCAAGCCCCAGCGCCTATATTAAGGCACATTTGAATAAATTCTATTACCAGTTCCCTC	ATGTATGTTTGTTATATGTAACATGTAATGTATGTTGAAAGTATATATGTAAAGTATATGTGTAATGTATGTCGAAGTATACAGCATGGCAAGTCTTGCAGTCTATTGCCCAGGGCTTCCAAATAACAGATGTCAAATATTGATCAAAAGTATGCTACATGAGGAGCTATATATTGATTTTTTTAGAACTTCAAAGTAAT	NA	inter-chromosomal
SIMC1	EIF2AK2	5	176270520	+	2	37105560	-	E	M	AAGGCATCTGTGAAAACCCCACAGCTAGAATTATACTTAATGATGGAAATCTGAAATTCTTTCTTTTAAGTTCAAGAACAAGCAGGGAAGGCAGAGCAAGATGGCTGAATAGAACCCTCCAGCATTTGTCCCCCAAGCAAGAACACCAACTTGAACAACTATCCACACAAGAAAGCACTTTCAGAAGAACTAAAACTCAG	GCTGTACAAGAAACATGGCACCAGCATCTGCTTCTTCCCCGGCTGCTTCCACTCATGGTGGAAGGTGAAGGGGAGCCGGATGTGCAGAGATCATATGGCAAGAGAGGAAGCAAGAGAGCGAGGGAGAAGGTGCCAGGCTCTTTTTAAATAACCGGCTCTTGAGGGAACTAATAGATTGAGAACTCCTTGCTTCTCCTCCC	NA	inter-chromosomal
PSMD12	IKZF3	17	67357519	-	17	39763157	-	E	M	ACAAAACTAGTTATGGGTAGTCCTTTTCCTCTAGAAGAGGCTGTTGATTTTTCCTTTTCTGTGTCAAAACCATTTCATTTTAGACTAGTTATTTGCATTTTGTGTGTTTTTTTATTGTTCATTTTCATCTTTTGTTTTAGGAAGGAAGACTTCAAGAAGTCATTGAAACCCTTCTCTCTCTGGAAAAGCAGACTCGTACT	GTATTTTGGTGTGTAGTCTTCAGTATATCACTGTATTTCCGTAATACTAGACTCCAAGCTATGCCAGATTGCTTATTCCCTTTGTGAAAGAGGAGTTGCTCATTACGTTCTTGAAATATCGCACATCCTGTTGGTTCTTCAAGGGACAAGAGAAAGAGAATTTGGAAGCAGGGATTAGTAGAAGAGAAAACGAGGGAAAG	NA	intra-chromosomal
IL18BP	NUMA1	11	72005715	+	11	72007340	-	E	M	GTACGGCACACAGACTATTTCTATCCTAGGGGCTTGCTCACCACCTTCTCCCTGGAGAGGGCAGAAGAGGTCACACGCAGAGACTGCTACTACATCTTACTCACCTGCCAAGGCTTGGTGGCCAACACCCAGAGGAACAAATTAAGGACCGGGAATTAATTCCCAGGGGCTCCCTGGTGCCCAAAGGACAAGAGCTTCCA	AGAGTCTCTACTTCACTCCCATCCCTGCTCGGAGTCAGGCCCCCCTGGAGAGCAGCCTGGACTCCCTGGGAGACGTCTTCCTGGACTCGGGTCGTAAGACCCGCTCCGCTCGTCGGCGCACCACGCAGATCATCAACATCACCATGACCAAGGTCAGGCTGCTGGGACAGGGGCTGCAGGGCAGCAATTCCCACTTCCTC	NA	intra-chromosomal
MAN2A1	FAM153C	5	109690552	+	5	178016586	+	E	E	GAGTCCACAGTGCGCTGTCTCCTTTGGCTGAGGAGAGTGTCCTGGCCCCGAGTCTATCGAGGAAAATGAAGTTAAGCCGCCAGTTCACCGTGTTCGGCAGTGCGATCTTCTGTGTGGTGATTTTCTCGCTCTACCTGATGCTGGACCGGGGTCACTTAGACTACCCCAGGAACCCGCGCCGCGAGGGCTCCTTCCCTCAG	ATTCTGGGAGTTCTGATGAATATGCAGTCAGGTAGGATTTTACAGATTTAAAAAAATATGTTAACTAAGGAAATATAGATGGAAGAGATTCATATCTGTTGAGTGTTGTATTCTGGGCTAAACCCCTATTGTGTGCTATGCATTTATCATCCCATAAAGCCATTGCAACATCTGTGTTCTTATAACCTACTGTTTATTAC	NA	intra-chromosomal
GPX8	PCED1B-AS1	5	55167071	+	12	47209713	-	E	M	ATACAAAAATTAGCCGGGCACGGTGGCACATGCCTGTAATCCCAGCTACCTGGGAGGCTGAGTCAGAAGAATCACTTGAAAACAGGAGGCTGAGGTTGCAATGAGCCAAGATTGCACCACTGCACTCCAACCTGGGCAACAGAGCGAGACCCCATCTTAAAGACCCTGTCTCAAAAAAGAGAGAAAAAGAAAAAGAAAAA	TTACTGGGATAAAGCCTGAAGATCCCAAATTGATAAGGCATCTGGATTCCCTTTGATAACAGTATTCAATAACAATGAACACCTACTGAGTATACTATTCCAAGCATTTAAAGTGTATCAACTCTTTTCACAAAATCAACAATAATTATTATTGCTACCATTTATTGAGAGTCTACTTTAATCCAGGTGTTACATATTCA	NA	inter-chromosomal
TRIQK	DNTTIP2	8	92916929	-	1	93868453	-	E	M	ATAAGTCAAAGTATTTGTACCCATTGCTTTAAAAATGAATTTTATAGAATAAACTATTTCTGGATTTTATAGACACTCCTTTTTAAAAAAATTTTCATTATAATTGTTTTCTTTTCAGCAGGCATTTTGGAGATCAAAGATGGGTAGAAAAGATGCTGCTACTATAAAACTTCCTGTTGATCAGTACAGAAAACAAATTG	ATCCTTGCGGAATCACCACACTGTCTTCCACAATGGTTGAACTAGTTTACACTCCCACCAACAGTGTAAAAGTGTTCCTAGTTCTCCATATCCTCTCCAGCATCTGTTGTTTCCTGACTTTTTAATGATTGCCATTCTAACTGGCAATGAGATGGTATCTCATTGTGGTTTTGATTTGCATTTCTCTAATGAGCAGTGAT	NA	inter-chromosomal
TOM1L2	MKRN1	17	17972262	-	7	140472011	-	E	E	GCAAGGGGGCGGGGCCAAAGGCCCTAAGCTCGGCGTTCCAGAGAGTGGGGAGGGGGCAAGTGTCAGTCAGGACGGGAGTCCGGCGGGTTACAGCGGAGGCCTAGGTGGCAGACAGGGGGCCCGGGCCGCTGCGTGTTGTCCACCCAAGATGGAGTTCCTCCTGGGGAACCCGTTCAGCACACCAGTGGGGCAGTGCCTCG	GTATTTTATGCATGGGGTTTGTAAGGAAGGAGACAACTGTCGCTACTCGCATGACCTCTCTGACAGTCCGTATAGTGTAGTGTGCAAGTATTTTCAGCGAGGGTACTGTATTTATGGAGACCGCTGCAGGTAAGAATTTGTTTATAAATTTGTTCAGGGGTGGGTTGGAGGAAAAAGGTAAAAGACATACTTCTGATAGC	out-of-frame	inter-chromosomal
PPM1N	NLRP3	19	45500709	+	1	247418290	+	E	M	TGGCCTCAGAGGACATCCCAGATTTACCTCCTGGGGGAGGGCTGGACTGCAAGTGAGTTGGGGTGAGGAAGGGTGGGGTGGAATGAGGGTGGGGTGGAAGGAGGAGAGTCCCCTCCTGAGGGCCTTCCTGTGCTCTCCAGGGCCACTGTCATTGCTGAAGTTTATTCTCAGATCTGCCAGGTCTCAGAAGAGTGCGGAGA	GGTAAGCATTTGGCTAACTTTTTTTTTTTTGAGATGGAGTCTTGCTGTGTCGCCTAGGCTGGAGTGCAGTGGCGTGATCTTGGCTCACTGCAGCCTCCACTTCCCGGGTTCAATCAATTCTCCTACCTCAACTTCCTGAGTAGCTGGGATTACAGGCGCCCGCCACCACACCCGGCTCATTTTTGTACTTTTAGTAGAGA	NA	inter-chromosomal
PDS5A	NCBP3	4	39917047	-	17	3804539	-	E	M	GTATCCATGTTTTTAAATGAACTGGATGTTTTCTTTTTGTTTTTAATATCTCTTACAGTTTTTCAATCAAGTCCTGGTGCTGGGAAGATCATCAGTAAGTGATTTGTCAGAACATGTATTTGATCTGATTCAGGAACTTTTTGCTATAGATCCTCATTTATTATTATCCGTCATGCCACAGCTTGAATTCAAACTAAAGG	AGTCTTGCTCTTGTCGCCCAGGCTGGAGTGCAATGGCGCAGTCTCGGCTCACTGCACCCTCCGCCTCCCAGGTTCAAGCAATTCTCCCACCATAGCCTCCCGAAGCTGGGGCTACAGGCACACGCTGCCACGCCTGGCTAATTTTTTGTGTTTTTAGTAAAGACAGGGTTTCACCATGTTGCCCAGGCTGGTCTCAAACT	NA	inter-chromosomal
TSPAN5	TCP11L2	4	98658145	-	12	106340827	+	E	E	CGCCGCGGCCCCGTGCGGTGTCCCTGAGCTCCTGCTCCCCGCCGGGCTGCTCCGAGCAACGGTGCTTCGGAGCTCCAAACTCGGGCTGCCGGGGCAAGTGTCTTCATGAACCCAGAGGATGTCCGGGAAGCACTACAAGGGTCCTGAAGTCAGTTGTTGCATCAAATACTTCATATTTGGCTTCAATGTCATATTTTGGG	ACCTTTAACTTGAAGGAAGTCCTGAATTCTATTGGTATTCAGACTTGTGTTGAGGTTAACAAGACCCTGATGGAAAGAGGTTTACCCACTTTAAATGCTGAGATTCAAGCTAATCTTATAGGTCAATTTTCAAGCATTGAAGAGGAGGACAATCCTATCTGGTCCTTGATTGGTGAGTCCTTTTATTGATTTCTGCTTCA	NA	inter-chromosomal
BNIP3L	SP100	8	26408376	+	2	230543562	+	E	M	CCCCACGATATTTTCAGCAAATGACATCTGCCTCTGAATTTCTTTCTCAGGGAGTTCCACTTCAGACACCCTAAACGTTCTGTGTCTTTAAGCATGAGGAAAAGTGGAGCCATGAAGAAAGGGGGTATTTTCTCCGCAGAATTTCTGAAGGTGTTCATTCCATCTCTCTTCCTTTCTCATGTTTTGGCTTTGGGGCTAGG	CCACTAAAAGAATAAAATACCTAGGAATACAGCTAATCAGGGAGGTGAGAGAGTTCTACAATGAGAATTACGAAACACTGCTCAAAGAGATTGGAGATGACACAAACAAATGGAAAAACATCCCATGCTCCTGTGTAGAAACAGTCAATATCATTAAAATGACCATACTGCCCAAAGCAGTTTACAGGTTCAATGTTATT	NA	inter-chromosomal
HIST1H2BJ	ANO6	6	27132525	-	12	45331295	+	E	E	CGCCCCGAAAAAGGGCTCCAAGAAGGCGGTGACTAAGGCGCAGAAGAAAGACGGCAAGAAGCGCAAGCGCAGCCGCAAGGAGAGCTATTCCATCTATGTGTACAAGGTTCTGAAGCAGGTCCACCCTGACACCGGCATTTCGTCCAAGGCCATGGGCATCATGAATTCGTTTGTGAACGACATTTTCGAGCGCATCGCAG	GAAGAATTTAATGGAAAACCTGACTCCCTCTTTTTTAATGATGGCCAGCGAAGAATTGACTTTGTTCTAGTATATGAGGATGAAAGCAGAAAAGAGACCAATAAAAAGGGTACAAATGAAAAACAAAGGGTAAGTTTTTATGCTATTTTCCTTTCTTTTTATTTCTTATATTGTAACATGAAAAAACTGCTATTTTGTAT	in-frame	inter-chromosomal
WDR1	GAK	4	10116113	-	4	898158	-	E	E	TCCGGGGCTCCTTCTCCCTTCTGTCCCCGCCGTCCCCGCCCTGCCCTGACATGCCCCGCCGCATTTGTGTCTCCGCAGAGAAGGTGTTCGCCAGCCTCCCGCAGGTGGAGAGGGGCGTCTCCAAGATCATCGGCGGCGACCCTAAGGGCAACAATTTTCTGTACACCAATGGAAAGTGCGTCATCCTAAGGAACATCGAC	GTTGAGAACTTGTTGCTTAGTAACCAAGGGACCATTAAGCTGTGTGACTTTGGCAGTGCCACGACCATCTCGCACTACCCTGACTACAGCTGGAGCGCCCAGAGGCGAGCCCTGGTGGAGGAAGAGGTGAGCTGAGTGGGGCCTATGCTGGGGGAAGCTGGCCCTTCCCACATTCCACGCCCTGAGTGCGGAGTGCTGTT	in-frame	intra-chromosomal
RNF10	TGOLN2	12	120534970	+	2	85321740	-	E	M	CCGCTCCGCTCCGACTGCCGTCGCCGCCGAGGCCCCCGTTGATGCCGCTGAGCTCCCCCAACGCCGCCGCCACCGCCTCCGACATGGACAAGAACAGCGGCTCCAACAGCTCCTCCGCCTCTTCGGGCAGCAGCAAAGGGCAACAGCCGCCCCGCTCCGCCTCGGCGGGGCCAGCCGGCGAGTCTAAACCCAAGAGCGGT	AGACAAAATAGACTTAGATTTATTAATAGAAACTATACTCTCTGCCAATTTTACCTCAGTGTATTTAATGGTCCTTTAATCTGATATAAGATGCCAAGGGTATTTGATAAAAATTCTTCTTCCATGCCATGTCAGGAGTTAATACAAATGAAGAAATTCCGTGGGTTCCCCTGGGATAAGTGAGGGTAGTGTCTTGGACA	NA	inter-chromosomal
PSD	NFKB2	10	102402617	-	10	102402078	+	E	M	ACCAGGATTTGGGGCTGAGCTGGTTTCCCCTCCTTCCTCCCCAAGGGCTTACTCTTTCTCTTGCTGGAGGTGGAGGAAGGGCGTCCATGCCAAGGCCCCATACCTGGGCCGGGGGCAGCACGGCCTGGCTTTCCCCCGCTTCAGTGGGCCTTGCCCTTTGTACAGCCTCCACCCCCATTAAAACTGCTCTGGACTTGCTG	GAGGCCCTGTCTGACATGGGCCTAGAGGAGGGAGTGAGGCTGCTGAGGGGTCCAGAAACCCGAGACAAGCTGCCCAGCACAGGTAAAGGGGCCTCCCTGGAAGGTGGATCTGGACCTGGAGGGCCGGAGGCCTGAGGCTTTGACTATCCCATTCCTGTCCCCATTTACCCCCAGCAGAGGTGAAGGAAGACAGTGCGTAC	NA	intra-chromosomal
GPR135	MGAT4A	14	59429022	-	2	98621448	-	E	M	ATTACTTGGCTTCCCAAAATCCTAGATGAAAACTATATTCAGAAGTAGAAATAAATACACTCAAATATATTTATATAAAATATATTCGAAAGCCAACTATTTAAGCTTATATGTTTTTCTTTATTTCTTTACAGTGAATAACTACAAGCTGACTCTAATTTTAAAAAATAAAAATTTTATCTCTCACCAATTTTAAAATG	GCACCATTGCTGTTTTAAGGTAGAGGGGGCTGCATGAGAAGGAATGCACATGGCTTTGAGGAGCTGAGAGAGGCCTTGGCTAACAGCAAAGGAGCTGGGAACTGCAGTCCTACAGCCACGGGAACTGAATTCAGCCCATAAGCTCATTCATAGGCTTGGAAAGGCATTCATCTCCAGTCTCCAGATAAGACCCAGCCTGG	NA	inter-chromosomal
VPS13B	CBWD5	8	99209642	+	9	65668805	+	M	E	TAATATAGGTAAGACCAAGATCTGTAAATATTATTTTTATTCTGTTTTAGTAGGTAAGTATATAGCTTCTTTACAGTAGATGGACTTATTTTTTCACTACTATTATGAATTATTTTAATAACAATTTTTTTTTTTTTTTTACTTTGTAGAGATTGGGTCTTGCTATGTTGCCCAGGTTGATCTTGAACTCCTGGCCTCAA	ACAGGCATGAGCCACTGTGCACAGCCTACTTATATTATTTAAAAAACAATTAATCAAATAAGTTGGTTAGGATTAGTTTCAGTGGCATAAACAGAAACTTAAACAATGTGAAAGCTTATTTCTGTCTCCTTCTGCCAGGTGAACACACAGTGTTCATCCCCTCAGGAGGACACAGCTTTTGAGGTACCATCTTGGAAGCA	NA	inter-chromosomal
NDUFA10	LANCL1	2	239990074	-	2	210476412	-	E	E	ATATGGATGTTTAAAAAAAATCGGACTTACACTTCTTTTATTGTATTTATTTTGATGGTTTGGTGTGATCCACATGTGTCTTATTTTTTAGGGTTCAGGATAAGTTTGAGGTGCTGAATTACACAAGCATTCCTATCTTTCTCCCGGAAGTCACCATTGGAGCTCATCAGACTGACCGTGTCTTACATCAGTTCAGAGAG	GCTTGCTTCCGGCGTCATGGCTCAAAGGGCCTTCCCGAATCCTTATGCTGATTATAACAAATCCCTGGCCGAAGGCTACTTTGATGCTGCCGGGAGGGTGAGTTTAGGATATGTCTGCCTGCATCCCTGCCTCTCCCCACGGTGTTCGGAAAGGTGCTCATTTTTGCCTGAGAGAGTTGAGCATCCCCCTTTAAAAAAAT	NA	intra-chromosomal
SPPL3	GLRX5	12	120768999	-	14	95544338	+	E	M	TAAGTTTCTGAAGCTGGAGCTTAGGGCTGCCTGATTTTTGAGGGAATTGCAAACTCTGTGAAGGGCCATAGCTTGTGGAAAGAGGATGAGCCTGGAGTCCACACTGACTGCTGTCTGCTGTACCCTGTCTCCTCCCCAGCACTGGCCATGGGCCTCTGTGTCGCCATGATCGCCTTTGTCCGCCTGCCGAGCCTCAAGGT	ATTCAATGCTGTATTATGATATTGCTGTAAACAAAATTCATTCTTATATTGTCACTTATTCTTTGCCTGATTCAGAAGTTAAATAGGAGCTTTGGAATCATTATTCATGACCCCTCTGCAAATGTGTCAGTCTCCAAAGAGAGTATCTCCCCCCAAATTTTGTGTAGCTTCTTTTGTTATGGAAAATGGTGAACAAAAAA	NA	inter-chromosomal
MTDH	NAP1L6	8	97728770	+	X	73127147	-	E	M	GTTCATATGTATGAGGTTGGCTGTGTCCCCAAACAGCAATTGCTTGTACAAGATAGAAGTTTGCTTCTCAGCTGGGCATGGTGGCTCATGCCTGTAATCCAAGCTCTTTGGGAGGCCAACGCGGGAGGATTGTTTGAGCCCAGGAGTTTGAAACCATCCTGAGCAATAGAGAGACCCCCATCTCGACAAAAAAAAAAAAA	AAAAAATTAGCCGGGGGTGGTGGCACACACCTATAGTCCCAGCTGCCCAGGAGGCTGAGGCAGGAGAATCGCTTGAACCCAAGAGGCAGAGGTTGCAGTGAACTGAGATCGCACCACTGCACTCCAGCCTGGGCGACAGAGCGATATTCCGAAAAAACGAAACAACAACAACAAAAATATGACGAGCCCATTCTGAAGCT	NA	inter-chromosomal
PLEKHM3	MAP3K13	2	207930926	-	3	185487206	+	E	M	TTGTAGGTGTCGAAGCAGGCCAAGGAGTTTCTGGAGTACGTGTACGAAGAGCCGCTCATCGACATCCAGCAGGAGAACGCCATGCTGTACCACCACGCAGAGCCGCTGGCCGCCGTGCTGCGGCTGCGGCAGCGGCTGAAGTCGCTCCGAGCCTATTTGTTCAGCTGCCGGGCAGCGGTGGCAGAGGATCTCCGCCGCAG	CCAGGTTGGAGTACAGTGGCATGATTATGGCTCACTGCAGCCTCAACCTCCTGGGCTCAAGTGATCCTCCCACCTCAGCCTCCTGAGTAGCTGGGACCACAGGTGTGTGCCACCATGCACAACAATTTTTTTTTTTTTTTTGTAGAGATGGGCGTCTCCCTGTGTTGCCCAGGCTGGTATCGAACTCTGGGCTCTAGCGA	NA	inter-chromosomal
MARCH6	JARID2	5	10353917	+	6	15374117	+	E	E	GTCGCTCGCTTTCTGTCAGCCTCTCTCCCTCTCCCTCTCCCCTCTCCTTCCTCTCGCTTCCTCTCTCGCACCTGAGCGTACGCACCTGCCCGGGCCCGGCTCCCTCCTCCTCTCCCCTCCCTCTTTCCCCGCCCGGCCGCGGGAGCCTCGTGGCTGCGTCACCGCCGCCCCCCCAGACAAGATGGACACCGCGGAGGAAG	GATGACAGTGATGGGATTCCGTGGTCAGAAGAACGGGTGGTACGTAAAGTCCTTTATTTGTCTCTGAAGGAGTTCAAGAATTCCCAGAAGAGGCAGCATGCGGAAGGCATTGCTGGGAGCCTGAAAACTGTGAATGGTGAGTTGACTCTTGGAATATCTCATTGGAATGTACAATATCTCTGGGCGTGGACTTGTTCCTG	out-of-frame	inter-chromosomal
MYO1D	OLFML2A	17	32775865	-	9	124812205	+	E	M	GTTTTTATAATGACTTTCATTTATCTGTGTTAAAGAGTGAAGAATATGTTGCTTAAGTCCAACTGTGTTTTGGAAGCTTTTGGAAATGCCAAAACCAACCGTAATGACAACTCAAGCAGGTTTGGAAAATACATGGATATCAACTTTGACTTCAAGGGTGACCCTATTGGTGGGCATATCAATAACTACTTACTAGAAAA	GGCTGGAGTGCAGTGGCGCGATCTCGGCTCACTGCAACCTCTGCCCCCTGGGTTCAAGCGATTCTCCTGCCTCAGCCTCCCTAGTAGCTGGGACTACAGCACCCACCACCACACCCAGCTAATTTTTGTATTTTTAGTAGAGACAGGGGTTTCACCACGTTGGCCAGGCTGGTCTCGAACTCCTGACCTTAGGTGATCCG	NA	inter-chromosomal
C2CD3	UCP3	11	74028287	-	11	74009140	-	E	M	GGCAGAGTGAATGGTCAGTGGAGATGCTGGCCTCCACTGCAAGAGGGGTGGACTTCTAGGTATTTTTGTCCCTTAACTACCATTGTAGCCCAGGGCCCATTGTGGTGCCCAACTTCTTTTTGCCTCCCCAGCAGTTGGAGGCTTCCCTGCGGATGCTTTCACTCTCAGCAACTTTGCCACCAGCAGCCACAACAGATCAG	GATAAGGTTTCAGGTCAGCCCGTGTGTATAAGACCAGTGCCAAGCCAGAAGCAGCAGAGACAACAGTGAATGACAAGGAGGGGCCATCCAATCCCTGCTGCCACCTCCTGGGATGGAGCCCTAGGGAGCCCCTGTGCTGCCCCTGCCGTGGCAGGACTCACAGGTAAGACCCCTTTCTCCTCCCTCATCCCTTCCCCTCT	NA	read-through
LRBA	ZNF133	4	150683551	-	20	18315069	+	E	E	TTTTTTATAGTATTATTTTTTTTTCTCTCCAAGTCACTGTGTGCCCAGTATTCTGCAGACAAACGAGAAGATGAGAAGATGTGTGATCATTTGATAAGAGCAGCAAAATATCGTGACCACGTGACAGCAACTCAACTAATCCAGAAAATTATCAACATTCTCACAGACAAGCATGGAGCCTGGGGAAATTCTGCAGTGAG	CAGATCCAGAGCCAGAGCTCTACCTCGATCCTTTCTGCCCTCCGGGTTTCTCCAGTCAGAAATTCCCCATGCAGCATGTGCTGTGTAATCATCCCCCCTGGATCTTCACATGCTTGTGTGCAGAAGGTAACATCCAGCCTGGGGATCCGGGCCCAGGGGACCAGGAGAAGCAGCAACAAGCCTCTGAGGGGAGACCCTGG	out-of-frame	inter-chromosomal
SLC11A1	CTDSP1	2	218395324	+	2	218401564	+	E	E	TGGGACAGTTCCTGAGACCAGCCAACCTGGGGGCTTTAGGGACCTGCTGTTTCCTAGCGCAGCCATGTGATTACCCTCTGGGTCTCAGTGTCCTCATCTGTAAAATGGAGACACCACCACCCTTGCCATGGAGGTTAAGCACTTTAACACAGTGTCTGGCACTTGGGACAAAAACAAACAAACGAAAAACATTTCAAAAG	GTGACCAGAAGTCAGCAGCTTCCCAGAAGCCCCGAAGCCGGGGCATCCTCCACTCACTCTTCTGCTGTGTCTGCCGGGATGATGGGGAGGCCCTGCCTGCTCACAGCGGGGCGCCCCTGCTTGTGGAGGAGAATGGCGCCATCCCTAAGGTGCGTGGGGGCCAGGTGGGGCCACGGGGGCACCTGGACTCAGTCTTCAGG	NA	read-through
PPP3R1	KDM7A	2	68217092	-	7	140120529	-	E	E	TTTCTTATTTTTTAAAAATATAAATGTAATTTATATATGTGGTCATATTATTAGTTTATGGCTTATTTCCCTATGTTTTTTGACTTAAAATATTTAGGTTTAATATTTTAAACAAATTTGTGCCTATTTTATGACTAATTATTTCTTTCTTTCCCCCCAGGGAAATGAGGCAAGTTATCCTTTGGAAATGTGCTCACACT	GGTGGATCCATGCTGTGCTCACTTCTCAGGACTGTATGGCTTTTGGGGGGAACTTCCTGCACAACCTTAACATTGGCATGCAGCTCAGGTTTGTGTCATCAGTATTTAAATGACCTTTTGTCCTTTTTAAAAATAGGATACTTTTTTTTTTAACTTAAAAAAAATCAATAGCTTATTTTATTTGAGATTCCATGGAAATA	in-frame	inter-chromosomal
LY96	ST8SIA1	8	74026841	+	12	22268576	-	E	M	CAGCCAGGGTATAAAAGATTCATTATTTTTCTACAGTTTTGCTTGGGACTGCGTCTGTCAGTAGTTAAGGTATACTCCATGCTACCAAGAAAAAAATATCACCTAACCGTGACCAATAACGTTTTGTATTTTATATTTTGTTTGCAGAGACTGTGAATACAACAATATCATTCTCCTTCAAGGGAATAAAATTTTCTAAG	AAGGATGTGTTTGCTTCCCCTTCTGCCGTGATTGTTTCCTGAGGCCTCCCCCGCCATGCTGAACTGTGAGTCAGTTAAACCTCTTTCTTTATAAATTACCCACTCTCAGGTATGTCTTTATTAGTAGTGTGAAAACAGACTAATACATTTGGCCATGTGCCCTTTGTTTGCCACAGTCTCTAGCACTTCCTATTGCCTTC	NA	inter-chromosomal
ATP6V1G1	MAP4K4	9	114598373	+	2	101891420	+	E	M	TTTGTAACCTGTGTGAAGCAGCAGCCAGCCTTAAAGTAGTCCATTCTTGCTAATGGTTAGAACAGTGAATACTAGTGGAATTGTTTGGGCTGCTTTTAGTTTCTCTTAATCAAAATTACTAGATGATAGAATTCAAGAACTTGTTACATGTATTACTTGGTGTATCGATAATCATTTAAAAGTAAAGACTCTGTCATGCA	TTTATCCCCATTCTTTTTTTTTTTCTTACTCCAAAATAAATCAAGGCTGCAATGCAGCTGGTGCTGTTCAGATTCTACCATCAGGTGCTATAAGTGTTTGGGATTGAGCATCATACTGGAAAGCAAACACCTTTCCTCCAGCTCCAGAATTCCTTGTCTCTGAATGACTCTGTCTTGTGGGTGTCTGACAGTGGCGACGA	NA	inter-chromosomal
SMARCD2	PSMC5	17	63832081	-	17	63831506	+	E	E	GCCGGGGAGGGGACACTCCAGTTCTCTAGCATGGCCTGAGGTATGGGGTATGTGCATGTGGAGGCCAGGGTAAGGTGAATGGGGAGGCTGGGAGGACTGGTGTTGCCCTTTGGAGCTTGGTGAGGAGGGTGGGCCTAGGGCTTGGCGAGTGCCACATCTGGCAGGTTTGGAAATTTCCAAATAAATCCTTTTGTCTATTG	GCCCGGCTGGACATTTTGAAGATTCATTCTCGGAAGATGAACCTGACCCGGGGGATCAACCTGAGAAAAATTGCTGAGCTCATGCCAGGAGCATCAGGGGCTGAAGTGAAGGTAATTGGAGTACCCACTGAAAACAGGGCAGAGGCAGGAAGCTCTGGGCTCAAGGGCCACAGATGAGGGGCACAGCAGTGGGGCCTCAA	NA	intra-chromosomal
RAPGEF2	TTC3	4	159243792	+	21	37081888	+	E	M	GAGCATTTCAAGTGCATGGCTAAATAACATGGGAAGCATTATACATATAGCTGATTCTATATGATCATTCTTAACTTAATTTTAACATTATCTTCATTTTGGCAGATGTAATATAGCATGTCTGATAATGTTCATCTTTTCCTTTCCTCCTTTATGGCACTCATTTCATTTTGGCTCAAAGGAATGCACTAAATCTCAGG	GGAGTCTCTCTCTGTCGCCCAGGCTGGAGTGCAGAGGCGCGATCTCAGCTCACTGCAAGCTCCGCCTCCCGGGTTCACGCCATTCTCCTGCCTCAGCCTCCCGAGTAGCTGGGACTACAGGCGCCCGCCACCACGCCCGGCTAATTTTTTTGTATTTTTAGTAGAGACGGGGTTTCACCGTGTTACCCAGGATGGTCTCG	NA	inter-chromosomal
RAP1B	PDE3A	12	68611043	+	12	20680030	+	E	E	CGCGCCCCGCCCGCGGGCGGAAGCTGGAGCGAGGCTGAACGCCTGACGTCAAGGCGACATCGCCAAACCTCGCCCAGATTCAGGCGTGTAAACCAGCCGGAGCGGCGCGGCAGCGGCAGGACCGCCGTGGCGCCTAGAGTAGCGACCCGGGGGGAGCGCGGGGCGACGCTGGCTGCAGGGACCCGGTGACAGCGTGAGAG	AAAAGAAGACTTTCAAAAGGAGAAAAATCTACTGCCAAATAACTCAGCACCTCTTACAGAACCACAAGATGTGGAAGAAAGTCATTGAAGAGGAGCAACGGTTGGCAGGCATAGAAAATCAATCCCTGGACCAGACCCCTCAGTCGCACTCTTCAGAACAGATCCAGGCTATCAAGGAAGAAGAAGAAGAGAAAGGGAAA	NA	intra-chromosomal
MTIF2	FAM221A	2	55263639	-	7	23688636	+	E	M	GTTGGAGAACTTGCTACGATTTCACACTATTTATAGGCAACTGCACAGTCTGTGTCAAAGAAGAGCATTAAGACAGTGGAGGCATGGGTTTTCATCTGCTTACCCTGTGTGGACAGCTCAACTGTGTGCCTGGCCCTGGCCAACAGATGTGCTCACTGGGGCTGCTTTATCTCAGTATAGGCTTCTAGTAACAAAAAAGG	TTTCTTTTTTTTTTTTTTGAGATGGAGTTTCGCTCTTGTTGCCCAGGGTGGAGTGCAATGGTACGATCTGGGCTCACCGCAACCTCTGCCTCCTGGGTTCAAGCAGTTCTCCTGCCTCAGCCTCCTGAGTAGCTGGGGTTACAGGCATGTGCCACAACGGCCAGCTAATTTTTTATTTTTAGTAGAGACGGGGTTTCTCT	NA	inter-chromosomal
MLYCD	OSGIN1	16	83912367	+	16	83957640	+	E	E	GGCTGCAGAGCGGCCAGGCCACCCTTAGAACCATCGTTGGTGTTTTCCAGGCAATCGTGAAGGAACATCCTCCATCAGAAACAGAAGAGAAGAACAAAATCACTGCTGCGATCTTTTATTCCATCAGCTTGACCCAGCAGGGACTCCAAGGGGTGGAGCTGGGAACATTCCTCATAAAGCGAGTCGTCAAGGAGTTGCAG	GTCCGCTGCCAGCCCCAAGCCCCCCACCAGCCATGAGCTCCTCCAGAAAGGACCACCTCGGCGCCAGCAGCTCAGAGCCCCTCCCGGTCATCATTGTGGGTGAGTGTCAGGCCCCAGCCAGGGAGGGGCTCCGCTGAGCCTTCCGGGTACCCCCCAGGTCTGAGGGCAGGAGCTGGGCAAGTCCAGGCCTGGTGTCTTTT	out-of-frame	read-through
DGKZ	MADD	11	46345585	+	11	47273827	+	E	E	AGAGGAAGAGAGTCGCCGGGCAGGATGAGCGCACCGGGGGCTGGCCACAGTGCCGGGGGAAGCTGCAATGAATCCTCAGCTCTGGGCCCAGTGGAGGCGCTGGGGACGGAAGAAGGGGAGCGGCCGGGGTCACTGAGGCAGATGTGGCGCTACCGCTCCTGGGACGTGCCACAGATCCCATCAGAGGCACCCCAGACACA	ACTTCGATTTTCAGAATTCCTCCTGGGAATGCTGACTCCTTGCTTGGTGCCCTGATGCTTCTCTGAGATAAACTGATGAATTGGAACCATGGTGCAAAAGAAGAAGTTCTGTCCTCGGTTACTTGACTATCTAGTGATCGTAGGGGCCAGGTAACCAAGAAGAGATTGACTTTTGTCTTAATATCTGGGATAGCCATAAA	NA	intra-chromosomal
NIPBL	PKM	5	36877178	+	15	72219110	-	E	E	TTTCTATGTGGGAGAAGGAGGAGGAGGAGGAAGAAGAAGCAACGATTTGTCTTCTCGGCTGGTCTCCCCCCGGCTCTACATGTTCCCCGCACTGAGGAGACGGAAGAGGAGCCGTAGCCACCCCCCCTCCCGGCCCGGATTATAGTCTCTCGCCACAGCGGCCTCGGCCTCCCCTTGGATTCAGACGCCGATTCGCCCAG	GACCTCAGCAGCCATGTCGAAGCCCCATAGTGAAGCCGGGACTGCCTTCATTCAGACCCAGCAGCTGCACGCAGCCATGGCTGACACATTCCTGGAGCACATGTGCCGCCTGGACATTGATTCACCACCCATCACAGCCCGGAACACTGGCATCATCTGTACCATTGGTGAGTGGGTGTGCCCCTTCCCCCAAAAAAGGG	NA	inter-chromosomal
FGD3	CDC42SE2	9	92947728	+	5	131315975	+	E	E	GGGCTGATTGGCGCGGGAAGCACAGCCCGGCCCTCCAGGTCCCCAAGGAGACCCCAGCCTCCTGCTGCCCACTGTGAGCGACCTCCCCGGGGCTCCTCTGGAAGCGGCTCCGGCAAGTATCGAGTTTGCCTGTGCGGAGCTGGGGGAGCCTCCGGCTTTCCTGTTTGCTTTGTTAATTATTTTCGTCCCCAGAGGAAGGC	GATAGGGCCAGATTTGAGTGTGTGAATTTTTGAGTGAAACCTGGAACCCAAATGAGAAGAAATCTGCAAGGAATAACTACTGACAGTGAATCTGCGGTCATCTGTATGCATAATATGGAATGTTCTTAACCCAGAAGTAGCTGAATGTGTTACTCCATTGCTGAGGAGTGGTAAGTCTGATAATCTCCACTGATAATTAA	NA	inter-chromosomal
HHEX	RBM38	10	92690346	+	20	57407542	+	E	E	CCAACTCCTCCTTCACCAGCCTCGTGTCCCCCTACCGGACCCCGGTGTACGAGCCCACGCCGATCCATCCAGCCTTCTCGCACCACTCCGCCGCCGCGCTGGCCGCTGCCTACGGACCCGGCGGCTTCGGGGGCCCTCTGTACCCCTTCCCGCGGACGGTGAACGACTACACGCACGCCCTGCTCCGCCACGACCCCCTG	GGCTGACCCCGCACTACATCTACCCACCAGCCATCGTGCAGCCCAGCGTGGTGATCCCAGCCGCCCCTGTCCCGTCGCTGTCCTCGCCCTACATTGAGTACACGCCGGCCAGCCCGGCCTACGCCCAGTACCCACCGGCCACCTATGACCAGTACCCATACGCCGCCTCGCCTGCCACGGCTGCCAGCTTCGTGGGCTAC	NA	inter-chromosomal
EXOC4	TBXAS1	7	133938069	+	7	139911225	+	E	E	TGTTTCTGATTTGCTTTTCAGGGCAGCTTTTGGCAAGGAGTCTGAAGTTCTTATTGGGAACCTGGGTGATAAATTAATCCCTCCACAAGACATCCTTCGTGACGTCAGTGACCTCAAAGCCTTGGCCAACATGCATGAAAGCCTGGAATGGTTGGCAAGTCGAACAAAGTCAGCTTTCTCCAATCTTTCTACATCCCAGA	GTACTATCTTGGTCGTCGGATGTTTATTGTTATTTCTGAGCCAGACATGATCAAGCAGGTGTTGGTTGAGAACTTCAGTAACTTTACCAACAGAATGGTACGTAGTTTTCTTTCCGCATATAGATGGATGGGGAATTGTTCTCAGATGGAGACACTGCATGTCAGATCCAATGGGGATGCAATCAGGCCTCTGATCAGGT	out-of-frame	intra-chromosomal
NF1	NOS2	17	31265337	+	17	27765710	-	E	M	TAGTATTTTATTGTTTATCCAATTATAGACTTTTTTACATACTCAGTAGACAACATAAAGCCTCATAATTACTCTGTTATTTTTCTTTTAGGCATCAGGTACATGAAAAAGAAGAATTCAAGGCTTTGAAAACGTTAAGTATTTTCTACCAAGCTGGGACTTCCAAAGCTGGGAATCCTATTTTTTATTATGTTGCACGG	CACCATCCTGGTGGAACTCTCCTGTGAGGATGGCCAAGGCCTGAACTACCTGCCGGGGGAGCACCTTGGGGTTTGCCCAGGCAACCAGCCGGCCCTGGTCCAAGGTATCCTGGAGCGAGTGGTGGATGGCCCCACACCCCACCAGACAGTGCGCCTGGAGGCCCTGGATGAGAGTGGTGAGCCCCGGGCTAGAAAGCCAG	out-of-frame	intra-chromosomal
FZR1	AKAP8L	19	3526180	+	19	15397281	-	M	E	CCACAGGATTAACGTGAGGGGCTGGCTGGGCAGGAGATGGGACCCCCCGGGAAGCCCAGGGCCCCTCCCAGCCTCCTTGCTCTAGGGCCGGGAACAAGCGGGCTCCTCGACCCCTCCCTCTCTGCTCTCCTGCCTGCAGGAGAATGAGAAGTCTCCCAGTCAGAACCGGAAAGCCAAGGACGCCACCTCAGACAACGGCA	GAAATTGCCATGGAGCATTTTGTGAAGAAGGTGGAGGCAGCCCATTGTGCAGCCTGCGACCTCTTCATTCCCATGCAGTTTGGGATCATCCAGAAGCATCTGAAGACCATGGATCACAACCGGAACCGCAGGGTGAGTGGCCACAGTGCTCTCCCTCTGTCCTGTGGGTAGATTGAGTGAGGCCTCTGGGGAGGTTGTGC	NA	intra-chromosomal
RAVER1	LLGL2	19	10323374	-	17	75571761	+	E	M	CCGGCAGCTGGCGTGCGGCCAGGATGGGCAGCTGAAGGGCTTCGCGGTGCTGGAGTATGAGACGGCTGAGATGGCGGAGGAGGCACAGCAGCAGGCGGACGGCCTGTCCCTGGGGGGCAGCCACCTGCGAGTCTCCTTCTGCGCCCCTGGGCCCCCCGGCCGCAGTATGCTGGCCGCTCTCATCGCTGCCCAGGCCACGG	TGAGCCTGTGCGGGCAGAGCAGGGTGAGTGCTGGGCAGGGAGAGCAGAGGGTGCTCGGGCTGCCTGGGCTGGGTCCAGGGAGTGGCTCCAGCCCTGCCACCCCCTCACCAGCCCCAACACCCACCTCCTCCCCCTAGCCAAGGAGATCCAGCTGATGCACCGGGCGCCGGTGGTGGGCATCCTGGTGCTCGACGGACACA	NA	inter-chromosomal
USP31	XPO6	16	23078979	-	16	28209095	-	E	M	TGACATTAAGTACACTCACATTGTTGTGCAACCATTATCACTATCCATCTCTACAAGTTTTTTAATCTTCCCAGACTTAAACTCTGTACCTAATAAACACTAATTCCCATTTTCTCTCCCTTCAGCCATGACAAGCACCATACTTTCTGTCTCTGTGAATTTGACTACTCTTGGTACCTCTTTTAAATGGAATCATTCAA	TATTTGGCCTGTTGTGACTGCCTTATTTCACATGGCACAGTGTTCTCAAGCTTCATCCGTGTGGTGGCGTGTGTCAGAGCTTCCTTCCTTTTGAAAGCTGAATTCCATTGTGAGTATGTGCTGCATTTCATATATCCTTTCATCCTTCGGTGGATACCTGGGTTGCTTCCACCCTTTGGCTATTGTGAATAATACTGCTG	NA	intra-chromosomal
IL18BP	NUMA1	11	72005715	+	11	72004678	-	E	M	GTACGGCACACAGACTATTTCTATCCTAGGGGCTTGCTCACCACCTTCTCCCTGGAGAGGGCAGAAGAGGTCACACGCAGAGACTGCTACTACATCTTACTCACCTGCCAAGGCTTGGTGGCCAACACCCAGAGGAACAAATTAAGGACCGGGAATTAATTCCCAGGGGCTCCCTGGTGCCCAAAGGACAAGAGCTTCCA	GTCTCCCTAGAGCCCCACCAGGGCCCTGGAACTCCTGAGGTAGGCGCGGTGGCTCCTGGGTGTTACTCCAGCACTGTGCTCAGGTCAGGCCCAGCTCACCAAGGACTAAAGGGAGCCTTCTCTCTCCTTCCCTCACTTCCCCCTCTCTTTCCCTCTCTCCAAGGGCCTGACCCATGGATGGGAACTGTTGGGAAGGGAAG	NA	intra-chromosomal
UIMC1	TTC3	5	176951474	-	21	37087247	+	E	E	TATCCTAAACTTTAGGTGAAAATAGGCATGTTTGTTTTTTTAATTATGAAAACACAAAATGAAAATTAATGGGATTTTAACTTTTTTAAATTACAGAGACCCAGCTAAGTTCCTCTGAAACTTTTGACCTTGAAAGAGAAGTCTCTCCAGGTAGCAGAGATATCTTGGATGGAGTCAGAATAATAATGGCAGATAAGGAG	ACTTGTGCACCATGGACAATTTTGCTGAGGGAGATTTCACTGTGGCGGATTATGCCTTGTTAGAAGATTGCCCTCACGTGGATGATTGTGTCTTTGCTGCTGAATTTATGAGCAATGATTATGTTCGTGTGACTCAGCTTTACTGTGATGGGGTGGTAAGTAGGTTTGCTAATTTTTCATTTTTGACATTGTGTATTGAA	NA	inter-chromosomal
GUSB	WDR70	7	65967731	-	5	37392000	+	E	E	GGGCTCTGCTGCTCTGGTCCTAGGCTCCGTATGTGGATGTGATCTGTTTGAACAGCTACTACTCTTGGTATCACGACTACGGGCACCTGGAGTTGATTCAGCTGCAGCTGGCCACCCAGTTTGAGAACTGGTATAAGAAGTATCAGAAGCCCATTATTCAGAGCGAGTATGGAGCAGAAACGATTGCAGGGTTTCACCAG	AAGCAAGAGAAAAAGAGGAAGAAATGAACAGAGAGAAAGAATTAAGAAGACAAAATGAAGATATTGAGCCAACATCCTCAAGATCAAATGTGGTCAGAGATTGCTCCAAATCATCTTCCAGGTGCCTGATTTTCAGAAAGACTTCTATTAAACTATCAGTTTCTAGGTGTTTATAGAGTTTTTTTTTTTTTTTTTAATTT	out-of-frame	inter-chromosomal
AFF1	SLC25A37	4	87084164	+	8	23571335	+	E	E	CATGTTGCCCAGGCTTCAAATGTAAAGTTCTTAATACTTAGCTAGTAGAAGGTAAGCCTTGAGATGAGTATTGCTGCATTAATACAGTCATCCACCAGTACCATCACTCTTGACTCTGGTTTGCTAACCTTTTATTTTTTGCTTTTCACTTTCAGCAGACCTACTCCAATGAAGTCCATTGTGTTGAAGAGATTCTGAAG	TGGTGAAGCAGCGCTTGCAGATGTACAACTCGCAGCACCGGTCAGCAATCAGCTGCATCCGGACGGTGTGGAGGACCGAGGGGTTGGGGGCCTTCTACCGGAGCTACACCACGCAGCTGACCATGAACATCCCCTTCCAGTCCATCCACTTCATCACCTATGAGTTCCTGCAGGAGCAGGTCAACCCCCACCGGACCTAC	out-of-frame	inter-chromosomal
FBXL5	PRDX3	4	15625252	-	10	119173872	-	E	E	TGTTGTACAGGAACAGCTTTAAGAACTATGTCATCACTCCCAGAATCTTCTGCAATGTGTAGAAAAGCAGCAAGGACTAGATTGCCTAGGGGAAAAGACTTAATTTACTTTGGGAGTGAAAAATCTGATCAAGAGACTGGACGTGTACTTCTGTTTCTCAGTTTATCTGGATGTTATCAGATCACAGACCATGGTCTCAG	CACCTTTGTGTGTCCTACAGAAATTGTTGCTTTTAGTGACAAAGCTAACGAATTTCACGACGTGAACTGTGAAGTTGTCGCAGTCTCAGTGGATTCCCACTTTAGCCATCTTGCCTGGATAAATACACCAAGAAAGGTATGGCATTGTACCCCTAGCTTTTGCTCTTATAAACTTGCTTGGAAGAATCTAAATTTCTAGC	in-frame	inter-chromosomal
CNOT4	IRF2BPL	7	135361795	-	14	77025141	-	E	M	AGCAAATCTCTGACCTCCTTGCCTGCAGCTTTTACTTAACCCTGTAGTTTCTGGACGTTTGTGCAGTATTGAAAAGACAGGAGAAAAGAAAACAGAAACCTGGTTATAACCTGACGCTAAAACTAAAAACAAGGAAATGTACCTCTTTCTTCAGAATTAAAACTAAAATCTTAAATAAAACAGAAAACTTGATGGTGACA	GCATCATATCGTTAGCATTTATTTGGTGGCAGAATGTTTGCCTAGGTACAGAATTAATAGCCCTTAGCAACGACTGCTGCTGGTGTGTATTTTTGTAAATGTTATGCACTCTCTGAAAGGAAAAACACACACAAAAGAAAAAGACTTTTTTTTTTTTTTTTTTTTTTTTGCCAAGGCCAGTGTTGCTGCCTAAAAAAAAA	NA	inter-chromosomal
PLBD2	ZCCHC11	12	113375165	+	1	52433196	-	E	M	TCATCAAGAAGTACTGGCTCCAGTTCCGGGAAGGCCCCTGGGGTAGGTGGGTGTGGGTGTGTCTGGGGGATGAGCAGGTGGGTGGGCACACACGTGGGGAGTGGTCCTAGGAGGTTTGGGCCTTGGAAACCCTCCCAACACACGGAGTCACTGCAGGGATATTCCAAGAGTTCATTTTGGTTTTGTTTTTTTCTTTTTGA	GTTGGGAGACTGAGGCAGGAGAATCACTCGAACCCAGGAGGCGGAGATTGCAATGTGCCGAGATTGCACCACCGCACTCCAGCGTGGGCAACACAGCGAGACTGTCTCAAAAAAAAAAAAGTATCTCACAGCCATTTGCTTCCCTCTATCCCTGTTTGTGTTTCCTTAGCCTAGGCTACTATCATCTCCTAATCAGTCTC	NA	inter-chromosomal
LRRFIP2	HTRA4	3	37148894	-	8	38988329	+	E	M	GCATGAAAATTGCACAAAGAAATACCTTAAGTTATTATGTTTTTGTTTACTTCAGGGCTGAAAACACAGTTAAATCACTTTCAAAGTTAAAAGACTATTAAGAACACAAGATGGGGACTCCTGCTTCTGGAAGGAAAAGAACACCTGTGAAAGACCGATTTTCTGCAGAAGATGAAGCTTTGAGTAACATTGCCAGAGAG	GGACATGGATGGAGCTGGAAACCATTATCCTCAGCAAACTAACGCAGGAACAGAAAACCAAATACTGCATGTTCTCACTTATAAGTGGGAGCTGAACAATGAGAACACATGAACATAGGGAGGGGAACAACACACACTGGGGCCTGGCAGTGGGTAGGGTAGAGGGAGGGAGAGCATTAGCAAAAATAGCTAATGCATGC	NA	inter-chromosomal
GID4	GOLGA3	17	18054234	+	12	132816796	-	E	M	AAAGAAGTTAAAGCAAAGTTTATTTTTCCTTTGTACAAAGGTTAAAAACTCTCACTCAACATCTTATTTTGATATTTGGGTTTTTACCATAGGAGTATCCAACCCTTACAACCTTCTTCGAAGGAGAAATAATCAGCAAAAAACACCCTTTCTTAACTCGCAAGTGGGATGCAGATGAAGATGTTGATCGGAAACACTGG	AGCATCCACGGAAGGGGAAAGCCCGGATGGACCTGGCCAGGGAGGCCTCTGTCAGAACGGGCCAACGCCACCCTTCCCAGACCCTCCGTCGTCTCTCGATCCCACCACAAGCCCAGTGGGCCCTGATGCCTCTCCAGGTGTGGCTGGTTTCCATGACAACCTAAGGAAGTCTCAGGGAACTAGTGCTGAGGGCAGTGTTA	out-of-frame	inter-chromosomal
S100A6	MKNK2	1	153534638	-	19	2046691	-	M	E	ACATTAGAAGCTGCAGGATGCTGAAATTGCAAGGCTGATGGAAGACTTGGACCGGAACAAGGACCAGGAGGTGAACTTCCAGGAGTATGTCACCTTCCTGGGGGCCTTGGCTTTGATCTACAATGAAGCCCTCAAGGGCTGAAAATAAATAGGGAAGATGGAGACACCCTCTGGGGGTCCTCTCTGAGTCAAATCCAGTG	GGGCAGAACCCCTTCGAGCTGGCCTTCTCCCTAGACCAGCCCGACCACGGAGACTCTGACTTTGGCCTGCAGTGCTCAGCCCGCCCTGGTGAGGGGCCCGAGGGGGAGGAGGGCACAGGGCAGCTGCTGTCGCTGCCATGGCAGTGGCCAGCCCCTGCAGGGGGGTGGGGGCCGGCCGGCCAGGGCCATGTCCTGAGCCC	NA	inter-chromosomal
MBNL3	TAB3	X	132374527	-	X	30867547	-	M	E	TGTTTAAGAAACATATGCTGCAGTTAATTGACTGTCTCAGTTAGGGTGCGGATGTGTGAGACACACCTTTTTTGCACTTATGTACATAGTCCATGAAAGCAATCCTTGGAGCTTTTTTTAAATGTAAGAAGTCTGTGATAATAGTGGAAAAGTTAGTAAGAGAGAGTTATTTCTAAGGCTTTGAAAAGGAGGGTGTTTTT	TTCTAGACTACTGAAAAGAAGTTGCTTTCAGAGCTGGAGATGTGAATAAAATTTCTGTGCCAGGGTTGATAAACCATCTTGAGGTATTTTTTTTTCTAATTTTAAATAACTCTATTTTTTAAAACAGTTTTAGTTTTACAGAAAAATTGAGAAGATGGTACAGGGAGTCCCCATATACCCTGCACTCAGTTTCCCCTATT	NA	intra-chromosomal
AGPS	HIPK2	2	177441469	+	7	139565452	-	E	M	TGTAATTTAATGCCTGAATAACAAAATGTTTCTGCTTTAGTAATTACTTTTTAACCTGTATATTTATGGAGAGAATTTTCTTTTTCAAAAGCTAAATATAAATATGTCCTATATAAACCTTTGAGATTAGCATAGGAATGGTAATAAGACTCCCAACAATTCTAGAAGCTCCATATTCCCTCTTCAGCTGATGCTTTCTG	CATTTATTATGAAATATTTGTTCAGTTGTTTTGAGTGGGTTTCTTGTTCCTTTTTTCATTTAAAACCTTCTTTGTTGACTGGCTCCAGGCTTGTTTGCCTAAATTCTTAGGTAGTTTACACAAGTTCTAGAATCTTTTAGAACTTTAACTCCATTGGAAGCAAACCTAACTAATCGGAGTTTGAGATCCTGGTTGGTTTC	NA	inter-chromosomal
ATXN7L3	TMUB2	17	44191805	-	17	44191242	+	E	M	GCCCAGGGGCCACCCGCCTGGCATTACCGCATGCTGGGGTCATTGGGGGAGGGGGGTGGGGCTCACGCTGTCCTGTGGTCTTGAGATTTTTATTTTTGCATATGTAATCCATTCTGTACAGGTAGCTAACTTTGTAAACGCTGTGTATTCCCTCTGCCCCCATGGCTGCTGGTGTAAATAAACTGCATCTCCCGTTGGTA	GCAGCTCAGCATGGCCCCAGCACAACTCCGTAGGGAGCCTGGAGTATCCTTCCATTTCTCAGCCAAATACTCATCTTTTGAGACTGAAATCACACTGGCGGGAATGAAGATTGTGCCAGCCTTCTCTTATGGGCACCTAGCCGCCTTCACCTTCTTCCTCTACCCCTTAGCAGGAATAGGGTGTCCTCCCTTCTTTCAAA	NA	intra-chromosomal
PARP8	NFATC2IP	5	50668126	+	16	28966069	+	E	M	GCAGAGGGACCTCGCCGCCCTCTAGCCCTTGCCTTCTGCCCGGCCAGGCCTCCCCTGACACCACCGAATGTGGGGCTCAAGTCCTGATCGGGGTTAAAACAAATCCACTCCAGGGGTAGCTTTTGACGGGACTTTCTGTTTCAGATTTCAGATACTCTGACTCCACCTTTACTTTTACCTACGTTGGCGGCCCCAGAAGG	TTTAATTTTAATGTAGACAGTATGAATTATCTTGTTCTGCAGTTGGTTGCTTTTTGATTGCTTATTTAATAGAGTTGTTAAGATATTTTACATCTTCTCCTGTTAGCTGTTCAGCTTTTCCTTTCATATTGAGAACACTACACAGTGCTGAAGTCCAGCTGGTACACACCGGGGTGACACCTTGGCTGCATCTGTTCTCA	NA	inter-chromosomal
C12orf74	PLEKHG7	12	92707137	+	12	92728992	+	E	E	AGACTCCACTCAAGATTGACCTCTGAACCTGAAAGGGCCCTGAATGCAGCTGACTCACTGGAGCCCCAAACCCGGCCCACTGACAAGTATCTCCCTCCTGAGCTTCAGCCTGTCAATGAAGGGTCCCTTCACCAGGCCTCTCTTCGGCAGCAAGAAGGCCACTTCCTGCCCAGCCCCACCCTACGACACCCTAGTCCTCA	GGTTCTACGAGCACAGGCGGAGTTCTGTGGTGCTGAACTTACCTGGACTTGAGGTGTTCCCCGGGGACCTTCTGGTGTCAGATGGAGCTGCTGATTACCTATGCCATCCACTTCTGCTGCTGAATTCAGGTTCTGTTCATTCAGTATACTTTCATTCCATGCCCACTGTGGAACAGATATTGCCATAACCAGGGGGAATT	NA	intra-chromosomal
NF1	AK4	17	31343135	+	1	65227496	+	E	M	ACAAAATTAAGTGAGCCTTTAAAGAAAGCTACTGTGTGAACCTCATCAACCATCTCATGATTATCTTTAATAGAGTCCAGAGGAAGTATTTATGGCAATCCGGAATCCTCTGGAGTGGCACTGCAAGCAAATGGATCATTTTGTTGGACTCAATTTCAACTCTAACTTTAACTTTGCATTGGTTGGACACCTTTTAAAAG	ATTTGCCTGGTTTCCAGACTTGGTGGCCACCTTGAATAATTCTTGCTGTCTTCTGGGAAGGATGATGAAATTTATTCCTGCTGCCTTAAAAATATGTATCCCTTCTTCACCCATCATGACTGTCCCCAGTGAGTGTCCTTTACTATTCTTGGGAGTGACTCCTGTCTAACTTTTCATACTGGCGAGAAGAAAAGAAGCCT	NA	inter-chromosomal
ARID5A	UBE2E3	2	96536830	+	2	180982018	+	E	E	CCCCCCGCCTTCTCCGCGCGACGAAGCCGGGCTTACCAATGGGAGCCCGGAGTGGGGCGAGCAGGGGCGGGACGGGGCGGGACTGCGGGGAGGTGGCCGGCGGGCCGCGCCGCGAGCCAGTATCTCAGAGAGCGCGGGGTCCGGACAGCCGCGCGCTGAGGGTCTCGGGGCGGGCGCCGCGGGACCTCTCCGGGCCATGG	TTTTCCAAGAGATAACTTCACCAAGATGTCCAGTGATAGGCAAAGGTCCGATGATGAGAGCCCCAGCACCAGCAGTGGCAGTTCAGATGCGGACCAGCGAGACCCAGCCGCTCCAGAGCCTGAAGAACAAGAGGAAAGAAAACCTTCTGCCACCCAGCAGAAGAAAAACACCAAACTCTCTAGCAAAACCACTGCTAAGT	NA	intra-chromosomal
BIRC6	HERPUD1	2	32395593	+	16	56944487	+	E	M	TCTTATTTTCAGTATAGAATTTTACTTAAAATTATGAACTTTTAAAAATAACTTTTATTATAAAGCTATTTTAATAATGATTTACCTTTTCTGTCTCTTTTCTTTATAATTTTGCAGCCTGCCTCATCTGGAGATGATAGAGCCATGTGTTTTACTTGTAGTGTATGCCTCGTTTGTTGGGAACCTACTGATGAACCTTG	ATGGAGTCTCACTCTGTTGCCCAGGCTGGAGTGCCGTGGCGCGATCTCGGCTCACTGCAACCTCTACCTCCTGAGTTCAAGCGATTCTCCTGCCTCAGCCTCCCGAATAGCTGGGATTACAGGTGCCCACCACAATGTCTGGCTAATTTTTTGTATTTTTAGTAGAGACGAGGTTTCACCCATGTTGGCCAGGCTGGTCT	NA	inter-chromosomal
KDM2B	SET	12	121494579	-	9	128691170	+	E	E	CCAGGCGCTGACTTTGTGGAGTGTGATCCTTGCTGGACTATGTCTGCTGTTCAGCTGTCTTCAGAGACCTCCCCTTCCCCCTGGGCTAATATGGATGCTTTGTTTGGCCACAGAACGTCCTGAAGGAGCACGCAGATGATGACCCTAGTCTGGCCATCACTGGGGTCCCTGTGGTGACTTGGCCAAAGAAGACTCCAAAG	AAAAAGAACAGCAAGAAGCGATTGAACACATTGATGAAGTACAAAATGAAATAGACAGGTAACATTTTTCTTAATATACTTCGGAGAAATTTTCTGAGATGTGTCTAATAGCCCGGTAATTATCGAAGCTATGGTCAAATCTATCCACTGTCAAAGGGGAAATGATTCTAACTTGGTTGGAAATACTTATGTAGATTCAG	out-of-frame	inter-chromosomal
HIF1A	TNIP3	14	61744813	+	4	121132263	-	E	M	AACTAAAGAATTATGTATTTTCTTTAAAAGCGCTCACTGGATATTTTTTTTAAAAACGCTATATTTTCATTTAGAATTTTTTTCTTTTCAGAACTACAGTTCCTGAGGAAGAACTAAATCCAAAGATACTAGCTTTGCAGAATGCTCAGAGAAAGCGAAAAATGGAACATGATGGTTCACTTTTTCAAGCAGTAGGAATT	TAAAGTGCATATGTGTGTGTGTGTGTGTGTGTGTGTGTGTGTGTGTGTGTTTCCTGGGGTAAAAATTTCTGCAGTTGTAAACGTTTAACATTGCTCCCATTCTTCTTCCACAGGGCCTTAGTTCTTTAGCTATTTGACTACATATTGTTGACCTCAGTGATCCTAAACGTAGAATTGAAGAGGTGTATATACCTCATTAA	NA	inter-chromosomal
POLG2	ACTR3	17	64490470	-	2	113954001	+	E	M	ACACTCACCTACATAACTACAATCCAGTCATCAAAATCAGGAAATTAACAGTAATCCACTATTGCCACAGAGCCCTACAAATTGAACTGATTATCTCAATAATGGCATTTATAGGTCCAAGATCTTGTCTTTCATGTAGTTGTCATATGCCTTTACACTCCTTCAAATGAACAATTCCTCTTGTCTTGCGTGACCTTGAC	ATTTTTGAAGAGTACAGCCATTTATTTTGTAGCATATCCTTCAGCTTGGGTTTGTTTAATATTTCTGCTTGAGTAGGTTCAGATTATGTACTTTTGGCAGTGATGCCACAGAATTGATATTGTATCATTTTTAGTGCATTGTATCAGTAGACACATGATAGAATTTGTCCTGTGTGTGAATTTTGAGCTTTTGGTTGAAG	NA	inter-chromosomal
GPD2	EWSR1	2	156513497	+	22	29300472	+	E	M	TTTCTGAAGAACTTTCCCCCCTATTTATGCTGTAGGTGGTGGCAGTTACCTTACTACTGGGTAGGAATCAAGCTGTATGATTTGGTTGCAGGAAGCAATTGCCTAAAAAGCAGTTATGTCCTCAGCAAATCAAGAGCCCTTGAACATTTCCCAATGCTCCAGAAGGACAAACTGGTAGGAGCAATTGTCTACTATGACGG	TGTGATGTTTTTTTTTTTTTTTTAAATAAAATTCCAAATGTTTATAAAGAGTCATCCTTCTCGGCCTCTGTTCCACAGTCACTGTGTGTCTGCTGGGAGCATGCTCCCACCCCACCCAGGAGAGGGGTGCCTTCCAGGTAAACGGTTGGTTCAGGGTTTGTGTGAGGGGAAATAAGCGGTTGTGACATGGAAACAGACTC	NA	inter-chromosomal
GPR107	PCDHGB6	9	130054073	+	5	141410877	+	E	M	GCGCCCTTTCACCCCGGACGTGGGCGGGAGAGGAAGCGGCTGGTGATGCTGGAACAAACATGGCCGCTCTGGCGCCCGTCGGCTCCCCCGCCTCCCGCGGTCCTAGGCTGGCCGCGGGCCTCCGGCTGCTCCCAATGCTGGGTTTGCTGCAGTTGCTGGCCGAGCCTGGCCTGGGCCGCGTCCATCACCTGGCACTCAAG	GGAGTCTCGCACTGTTGCCTAGGCTGGAGTGCAGTGGCGTGATCTCTGCTCACTGCAACCTCCGCCTTCTGGGTTCAAGCGATTCTCCTGCCTCAGCCTCCCAAGTAGCTGGGATTACTGGTGCCCCTCACCACAGCTAAATTTTTTGTATTTTTAGTAGACATGGGGTTTCACTATGTCGACCAGGCTGTTCAGAAACT	NA	inter-chromosomal
ACTB	ZBTB44	7	5527151	-	11	130314554	-	E	M	TTTTTTTAATCTTCGCCTTAATACTTTTTTATTTTGTTTTATTTTGAATGATGAGCCTTCGTGCCCCCCCTTCCCCCTTTTTTGTCCCCCAACTTGAGATGTATGAAGGCTTTTGGTCTCCCTGGGAGTGGGTGGAGGCAGCCAGGGCTTACCTGTACACTGACTTGAGACCAGTTGAATAAAAGTGCACACCTTAAAAA	ACGGGCCTAGGCGCGGCGGCCCGAGATAGGGGCCCCTGAGCCTCCCGGGGGAGGAGAGAGGCAGCGAGCCGCGCTCCGCCCCCTCCCCCCGGGCCGCCGCCGCCGCCGCCTCGCCGCCCCAGCCTGGCGGGAGAAGGAGGAGGAGCAGCAGGCCTCCGGGCCCGGCGCCGCCGCCCGCAGGTAACGGGGAGGGGAGGGCG	NA	inter-chromosomal
ARRDC1	DYNLL2	9	137613510	+	17	58093168	+	E	M	CAGCCCTGTGCTGCTGTGGCGCTGGTGACTGAGACAGGGAGACCCAGTGTGAGCTGGTCAGCTGCAGTGCCCACTCTTATCCTGGCCCTGTGGCCACCTCAGGCCACCTCAGGGGGGGACTGCCCCCCACCTCCCTCCTGTCTCTGCAGGGAGCCTGCCCGCTGGAGAGCACAGCTTCCCCTTCCAGTTCCTGCTTCCTG	AGCCTGGACAGGCCTGGTGCCCCAGGGCAGCCTTGCCTTTTCTGAAGAGAATGGCTGCCTTAGGCACGGCTCTCCTTGCTGCCCAAGCCTTGCCACCTTGAAAGGCGTGAGAGGGTCACTCCCAGGTGTATTCAAGCAAGAGTGCCTGAGCCACTCTTGCTTGGCAGTATGGGAGGATGAAATAGTGTGTTCATAAAGTG	NA	inter-chromosomal
SBNO1	GMEB1	12	123364700	-	1	28717216	+	E	M	CTCATCCGTTGCCCCTCCCCCGCCCCTCCCGGCGGGGCGGGGGGGCTGGGGGAGGGGCGTCAAGATGGCGGCGGGGAGGTAGGCAGAGCAGGACGCCGCTGCTGCCGCCGCCACCGCCGCCTCCGCTCCAGTCGCCTCTGGTCCTTCAAACTCACACCTCCCGGGAGGAGCTGTGCTGGCGCCGGGTCCCGCGGGGAAAG	GTCTTGCTCTGTAGCCCAGGCTGGAGTGCAATGGTGTGATCTCAGCTCACTGCAACCTCCGCCTCCTTGGTTCAAGTGATTCTCCTGCCTCAGCCTCCTGAGTAGCTGGGATTACAGGCTCCCACCACCACGCCCGGGTAATTTTTGTATTTTTAGTAGAGACGGGGTTTTGCCATGTTGGCCAGGCTGGTCTTGAACTC	NA	inter-chromosomal
NPC1	STK10	18	23506184	-	5	172064490	-	E	M	TCATTTAAAAAAAAAAAACTCAAGGGATGGATTACAGAAGGGCCCAAGGAAACTTTTCGGGGTCTGAACATGTTCATTGCCTTGATTGTGGTGATGGTTTCATGGGTGTATACATGTCAAAACTCACATATTGCATAATATTAAGTGTGTACAGTTTATTATGTGTCAACTATGCCTCAATAAAGCTGCTTTTAAAAATC	CTTTACATTGACCACCTCCCAAACCCTTAGCACCTCCTACCTTGTTTTAGGGTTATTTATTTGTAAGTCACATCTCCTTGACCAACCCAGTATATTCCCCTGCCCACTTGGCATCTTTTAAGTCTGAAGGACATCAAACTTGTGATGTCCCAGACCTGGTCCTGTTATGCTCTGAGGGGGTGCCATTTTCCTTCCTTTCT	NA	inter-chromosomal
ANKRD11	CREBBP	16	89418284	-	16	3851009	-	E	E	GAGAGGAAGGGCGATGGAATAAACCGTGTGGACCAAATGGAGGGAGACGAGAGCGATGAAAGAACTGAGGCTGAAATTATTATTGACATGAGCTAATCTCACTCTCTTGTTTCAGAATATATACAGCCCTGCTCTGGGACACACCTCCATTGGATTTAAAAGACAGTCCTCGTCAGCACTGACTTTCAGCTATGGAATCG	ATTTTGGATCATTGTTTGACTTGGAAAATGATCTTCCTGATGAGCTGATACCCAATGGAGGAGAATTAGGCCTTTTAAACAGTGGGAACCTTGTTCCAGATGCTGCTTCCAAACATAAACAACTGTCGGAGCTTCTACGAGGAGGCAGCGGCTCTAGTATCAACCCAGGAATAGGAAATGTGAGCGCCAGCAGCCCCGTG	NA	intra-chromosomal
C2orf91	GATAD1	2	41935368	-	7	92447823	+	E	M	GGACACAGGGAGGGGAACATCACACACCAAGGCCTGTCTGGTGTGGGGAGGGGAGGGAGAGCATCAGGACAAATAGCTAATGCATGTGGGGCTTAAACCTAGATGACGGGTTGATAGGTGCAGCAATCCACTATGGCACACATATACCTATGTAACAAACCATACCTTCTGCACATGTATCCCAGAACTTAAAGTAAAAT	CATTGCACTGGCCGGGGCGGCGCGGGCAGCGGGGGCGCAGGCTCGGGGGCGGCTGGAGGGACTGGGGGCAGCGGCGGCGGCGGCTTCGGCGCGGCGACCTTCGCCAGCACCTCCGCCACCCCTCCGCAGAGCAACGGGGGCGGGGGCGGCAAGCAGGTGAGCTCCTCCGGCCCCTCCCGCCGGCGGAGGCCGACCAGGTG	NA	inter-chromosomal
MMP19	MCM8	12	55835433	-	20	5997257	+	E	M	AAAATGCTTATTTTTACCACTGTGAGGCAAGCTGAGGTGAACATTTAAAAGGCTATTTCAAGACGAGGTGCGGTGGCTATAATCCTAGCACTTTGGGAGGCTGAAGCAGGAGGATCACTTGAGCCCAGGAGTTCAAGACCAGCTTGGGCAACATAGGGAGACCCTGTCTCTGCAAAAAAATAAAAACGAATACATAAAAA	TCACCGCAACCTCCGCCTCCTGGGTTCAAGCGTTTCTCCTGCCTCAGCCTCCCAAGTAGCTGGGATTATAGGCATGTGCCACCATGGCTAATTTTGTATTTTTAGTAGAGACGGGGTTTCTCCATGTTGGTGAGGCTGGTTTTTAACTCCCGAACTCAGGTGATTGCCTGCCTCGGTCTCCCAAAAAGTGCCGGGATTAC	NA	inter-chromosomal
IL10RA	RNF167	11	117986534	+	17	4944558	+	E	E	GCCTCGCCCCGCTGACGTCAGCCCTGCGGGGCGCTGGCGGAGCGGGCGGCGGAGCTGTCAGTCCCAGCCCAAGGGTAGCTGGAGGCGCGCAGGCCGGCTCCGCTCCGGCCCCGGACGATGCGGCGCGCCCAGGATGCTGCCGTGCCTCGTAGTGCTGCTGGCGGCGCTCCTCAGCCTCCGTCTTGGCTCAGACGCTCATG	GAGACCAGTATGATGTCTGTGCCATTTGCCTGGATGAATATGAGGATGGGGACAAGCTGCGGGTACTCCCCTGTGCTCATGGTGAGGCCCTCACTGCCTGCCCATGCCCCTCTGCCACCAGCAGCCACCAGGTGCTTCACCTTGTTCCTCTCTGCAGCCTACCACAGCCGCTGCGTGGACCCCTGGCTCACTCAGACCCG	in-frame	inter-chromosomal
PFN1	BMP2K	17	4945652	-	4	78859432	+	E	M	TTCCTCCCCATACACACACAAACCATTTTATTTTTTGGGCCATTACCCCATACCCCTTATTGCTGCCAAAACCACATGGGCTGGGGGCCAGGGCTGGATGGACAGACACCTCCCCCTACCCATATCCCTCCCGTGTGTGGTTGGAAAACTTTTGTTTTTTGGGGTTTTTTTTTTCTGAATAAAAAAGATTCTACTAACAA	GCATTTTCTGTAGGCATTAATAAAGTTTGCTAGAATCATCACTGATCTTAGAGTGGAACAGAAAATACATATTTTTTATCCTTATAATGTGCCCCTAAGTAGTATAATGTGTGTTTCATAAAACTTCTTAACATTTTGATCTATTCTTGCAGGGTTCATGCTTGAACCAGATCCGGAACATAGACCTGATATATTTCAAG	NA	inter-chromosomal
DPP7	NFKBIZ	9	137110542	-	3	101859900	+	E	M	GAAGCTGGAGGCCACCATCATCGGCGAGTGGGTAAAGGCAGCCAGGCGTGAGCAGCAGCCAGCTCTGCGTGGGGGGCCCAGACTCAGCCTCTGAGCACAGGACTGGAGGGGTCTCAAGGCTCCTCATGGAGTGGGGGCTTCACTCAAGCAGCTGGCGGCAGAGGGAAGGGGCTGAATAAACGCCTGGAGGCCTGGCCATG	TTTTTGTCCTTAAAAATATTGTACATACTTGGTTGTTAACATGGTCATATTTGAAATGTATAAGTCCATAAAATAGAAAAGAACAAGTGAATTGTTGCTATTTAAAAAAATTTTACAATTCTTACTAAGGAGTTTTTATTGTGTAATCACTAAGTCTTTGTAGATAAAGCAGATGGGGAGTTACGGAGTTGTTCCTTTAC	NA	inter-chromosomal
CCDC117	CTSA	22	28783646	+	20	45896460	+	E	M	TAGAATATATAATAGCTTGACTAAATATTTTTTCTTTCTTCTGCTGCCTTAATTGATTTAGGATAATTGATGAAGATGAAGAAGTTGAAGCTGACAGAAATGTTAACCATCTCCCCAGTCTTGTCCTTTCTGATACCATGAAAACAGGTTTGAAGAGGGAATTTGATGAAGTTTTTACAAAGAAAATGATTGAGTCTATG	AGTCTTGCTGTCACTCAGGCTGGAGTGCAGTGCTGCGATCTTGGCTCACTGCAACCTCCGCCTCCCGGGTTCAAGTGATTCTCCTGCCTCAGCCTTCTGAGTAGCTGGGACTACAGGCACGCACCACCACGCCTGGCTAATTTTTGTATTTTTTTTTTTAGTAGAGACGGGGTTTCACCATGTTGGTCAGGCTGGTCTCG	NA	inter-chromosomal
UBL5	VGLL4	19	9828675	+	3	11643503	-	E	M	GTTTTAGTTAAACCCGGGAGAGGGGGCGGATGGGGTCCTGGCAGATGGTATTCTGCCCTAGAATGTCCTCTTCCTCGTTCTACCGCTTCCATTTGCCTTAACTGCTCTGCGCCCAGCACGGATGATACCATCGGGGACCTTAAGAAGCTGATTGCAGCCCAAACTGGTACCCGTTGGAACAAGATTGTCCTGAAGAAGTG	ATGGACCTGTTGAACTATCAGTACTTGGACAAGATGAACAACAATATCGGCATTCTGTGCTACGAAGGTAGATGTCCCGTTGTAGAATTACTGCCCGTTGCTCGTCCCGGCCACTCCTCCTCAGTGTGCTGGGTGCCTGCCTTCTAAGCGCCCGCTGTCCTCCTCCGGGGTGTAGGGCACTTGAAAGGCCGGCGTTTCTT	out-of-frame	inter-chromosomal
SLA	SLFN5	8	133049332	-	17	35265786	+	E	M	TGAACAAGCTTTTTATGCATCAGTTCCCTTTCCTCACCTGTCAAGTAGAGATCATAACATAGAACGACAGGGATAATAATATATGATAATATGATCAAAGTGTAGGGTTGTTAGGAGAATAAGATGTAATGATACATGTGTAGTTCTTGGAGCAATGCCAGGCATTACAGTAAGCACTCGATAAATATTAGCTCTATTCT	AATCAATCCAGGAGTAGCCCCACCGGCTGGGGCCTACAATCTTCTGCTCTGTTTGGCTTCTAGGGCAAAAAGACATCTGTATATTCTGAAGGCTTCTGTGTGACAGGAAACCCAAGCCTAAGAAACAATTAAGTGGTTCTCATCTCTAATTAACTGTGAAACCATTTAATCCAAACATGTAAGCACACACTCACTTATTA	NA	inter-chromosomal
FAM65B	RNF31	6	24804282	-	14	24148414	+	E	M	GTTACAGGATTTTGTGTTTGGTTTGTCATTTTTTTATTTTTTATTTTGACTATTGCATGAGTAATTAATTCCAGATCTTTTGTATTCACTTCTGTATTTTATGTTTGGTTGAGGGGTGCTTTTAGTTGTGTGGCATTTGTATTCATTGATCTTTCAGTCATGTAAGTTAAAATAAAAATTATTTTTGAATTACTAGCATC	GTGAGATGCTCCTCTAGTCTTGATGGACTTATGCACCAGGGCTGGGGAGCCCAGCCTAACTCAAGTAAGTTTGAGGACCCCCGTGCTGCTGAACTATGGGCATAGTTCAGCATTCTGGGAGCTCCGGGTACTGATTTTCCTTCTGTGAATGTTAAGGGACCAGGGCTTAGAGGGAGGGCTTTGTTCTAGGGGTCTAGCTG	NA	inter-chromosomal
JAZF1	TTC39A	7	28180463	-	1	51294511	-	E	E	CTCCTCACCCCACCCGGCCTCCCTCCCTCCCTCGCCCGCCCGGCGCTCGCAGAGCCGACACCAGGGGGGCTCTCGATGTAGCACCATGACAGGCATCGCCGCCGCCTCCTTCTTCTCCAATACCTGCCGATTCGGGGGCTGCGGACTCCACTTCCCCACCCTGGCCGACCTCATCGAGCACATCGAGGACAACCACATCG	AGCTGTGCCAGGCCTGAAGCTCAAGATTGCTGGGAAATCTCTACCCACAGAGAAGTTTGCCATCCGGAAGTCCCGGCGCTACTTCTCCTCCAACCCTATCTCGCTGCCAGTGCCTGCTCTGGTGGGTAGGAGGTCTGGACTGGCGCTGCCCTCCGGGTATAGGATTGTGGGGATTCACTGAGAGCCACAGCCAGGGGGAG	out-of-frame	inter-chromosomal
WAC	METTL21A	10	28535968	+	2	207612391	-	E	M	TCTTGTTGAAACTTTGACATACAGTTTTAACAATAGCTCTATATAAAAGGCGGCAGTAGTATTTCTAGCTTGAAGAAGTTACTGTTCAGTTATGTCATTAAAATATTTTAATCCTATCATTTTTTTTTTACTCTGAACAAGTTACTGTAGAAACAAGATGCTGATGTGAGCATCTAAAAAGTGGACTCTTAAGGCCAGGC	GCGGTGGCTCATGCCTGTAATCCCACCACTTTGGGAGGCCGAGGCGGGCAGATCACCTGAGGTCAGGAGTTCAAGACCAGCCTGGCCAACATGGTGAAACCCCATCTCTACTAAAAATACAAAAATTAGCCGGGCGTGGTGTCAGGCGCCTGTAATCCCAGCTACTCAGGAGGCTGAGGCAGGAGAATCGCTTGAACCTG	NA	inter-chromosomal
MAGED1	FAM156B	X	51803116	+	X	52907108	+	E	E	CTCCCTGCCGGTTTACATCACAACGTAGGTGTTGATCTAGGGAGGGAGTCAATGAGATAGAGCATTGCAGAGCTTGCTAGAGAGGCACAGGAAGTTGCCTGAAGTGAAGGAGGGGGTAGCGGCTGCAGAAGCTAAAGCTTCCGCCAAACAAAAGAGGACAGCACTTCCGGTCACGCCATCGTTGCTGCCTTCTTCGTCAA	GTCTGGGTTCTGCCCGCACACATTCCTCGCCACCTTCTTGGTGTCTGAGAACCTCCAGCTTCACCTCCTTTTCTGGACCCGAGGGCCTGGCGGAGCTTCCAGCTGGGACCAGACCTCCATGGATCCACTCCAGAAACGGAATCCAGCATCGCCTTCCAAATCTTCCCCGATGACAGCTGCAGAGACTTCCCAGGAAGGTC	NA	intra-chromosomal
MMP25	ZFYVE21	16	3047549	+	14	103726969	+	E	M	TGGTGGGCAGAGAGAGCCCATACTTTTCACCCAGCCCGCTTCACCTGCCCCCTCCGATGCCCTAGGACTGGCTGACTCGCTATGGTTACCTGCCGCCACCCCACCCTGCCCAGGCCCAGCTGCAGAGCCCTGAGAAGTTGCGCGATGCCATCAAAGTCATGCAGAGGTTCGCGGGGCTGCCGGAGACCGGCCGCATGGGT	GAGTTTCGCTCTTGTCGCCCAGGCTGGAGTGCAGTGGCTCCATCTCGGCTCACTGCAACCTCTGCCTCTCAGGTTCAAGTGATTCTCCTGCCTCAGCCTCCTGAGTAGCTGGGATTACAGGGGCTTGCCACCACGCCTGGCTAATATTTATATTTTTAGTAGAGATGGGGTTTCACCATGTTGGCCAGGCTGGTCTCGAA	NA	inter-chromosomal
MED13L	GALK2	12	116096669	-	15	49158856	+	E	M	AGTTTAATTGGTGGTGTTTTTATTTTTGGTGATATATCTCATCTGGTGTATTGCTTCAGCGACTTACTAATTTGTTACTGATACTATAAAAGTAATTCTTGATGTAATTATTTTAGGTGCCTAATGGATAAGAACTTCGTTAGGATTGGGAAATGGTTTGTCCGACCCTACGAAAAGGATGAAAAGCCAGTCAACAAAAG	TGCTCTGTCACCCAGGCTGGAGTGCAGTGGCACCATCATAGCTTACTGCAGCCTCGAACTCCTTGGTTTAAGTGACCTTCCCATCTCAGCCTCCTCAGTGGCTAGGACTTCAGGTACATGCCACCATTCCTGACTAATTTAAAATATTTTTTTTGTAGAGACAGGGGTCTCACCATGTTGCCCAGACTGGTCTTGCAATC	NA	inter-chromosomal
XYLT1	SAMSN1	16	17127666	-	21	14521221	-	E	E	TCAGATACTACCCAATGGGCCACCCAGCATCTGTGCACCTCTACTTCCTTGCTGACCGCTTCCAGGGCTTTCTGATCAAGCATCATGCTACCAATCTGGCTGTGAGCAAACTAGAGACTCTGGAGACCTGGGTGATGCCGAAAAAAGTCTTCAAGATCGCAAGCCCACCCAGTGACTTTGGGAGGCTTCAGTTTTCCGAG	CGAAGCAGCAGTTTTGGGAATTTCGATCGTTTTCGGAATAATTCTTTATCAAAACCAGATGATTCAACTGAGGTTCGTAGTTTATTCCATTTTTATGAATGTTATGCAAACACATTATGAAATATTATGAAGACAATGTCACTTTTGCAAAGTAAAATAAGAAAAATGAATACATTTTAAAATTATAGCCTTGCATATGT	in-frame	inter-chromosomal
NPRL3	GSPT1	16	130523	-	16	11898036	-	E	E	TGTCTGAGTAATATTCCATGGTATGGACAGAGCATGTTTTGGAAAACATGGCTGTTAACGGTTCCATAACCCTCCTGTGTGTGGAAGGACCCTGTTTTCTTAGCCCTTCCCCTCTTTTCGCCCCGACTCAGGTAAGCCGCGTAGCAGATACGCTGCCAGCAACACGGGCGACCATGCTGATGAGCAGGACGGCGATTCCA	GCACCTGTGGAATCCTCTCAAGAGGAACAGTCATTGTGTGAAGGTAATGATGTACTCTTTGAAAGTCTACTTGAGAAAACATTAGGTTGTCTATATGGTGTGTAAAGCTAGATACTGTTTGGTAAATATATATTATATTTCAATCTCTTGTCTAGGTTCAAATTCAGCTGTTAGCATGGAACTTTCAGAACCTATTGGTA	NA	intra-chromosomal
SMARCA2	WDR7	9	2161903	+	18	56717964	+	E	E	TTGGAGGAAATGGAAGAGGAAGTACGGCTTAAGAAGCGAAAAAGACGAAGAAATGTGGATAAAGATCCTGCAAAAGAAGATGTGGAAAAAGCTAAGAAGAGAAGAGGCCGCCCTCCCGCTGAGAAACTGTCACCAAATCCCCCCAAACTGACAAAGCAGATGAACGCTATCATCGATACTGTGATAAACTACAAAGATAG	GCAAGAGTACAGCACTGCATCTGCTCTGTAGCCAGTGACCACTCAGTAGGACTTCTAAGTTTGCGAGAGAAAAAATGCATAATGTTGGCATCTCGTCACCTTTTTCCTATTCAAGTAATCAAATGGAGGCCTTCTGATGATTACCTGGTGGTGGGGTGTTCAGATGGTTCTGTGTACGTCTGGCAAATGGATACTGGTAA	in-frame	inter-chromosomal
LANCL3	XK	X	37680181	+	X	37694286	+	M	E	TGATATGTTTTTCCTGTATCTGCTCTATCATGTGACCTCCTTTCGCCTGGGAGGGCAGATTTTCTCCTTATCTCTTCCATCCATGTCTGTTCTTAGCTAAGAGTTCCAGCCTCAGTACAGCTGGATTACCCTTTGGACAGAAGGGCAGACAACCTCAAGGTCAGCAGCAACAGAAGTTGGGCCTAGTAGTCAGATCACAA	GTGTTTTGAAGTCTTCTGCATCTACTTTCAGTCAGGCAACAATGAAGAGCCTTATGTCAGTATCACCAAGAAGAGGCAAATGCCAAAAAATGGCCTCTCAGAGGAGATTGAGAAGGAGGTGGGCCAGGCAGAAGGCAAACTAATCACCCACCGATCAGCGTTCAGCCGGGCGTCGGTGATCCAGGCTTTCTTGGGCTCAG	NA	read-through
NDEL1	CXCR4	17	8460160	+	2	136115912	-	E	E	TGCAGCTACTGTTTTGACAACCATATCATTCCTCCTTCTTTTTTGTAGGCTTTAGAATCCAAATTAGCAGCTTGCAGGAATTTTGCAAAGGACCAAGCATCACGAAAATCCTATATTTCAGGGAATGTTAACTGTGGGGTGCTGAATGGCAATGGCACAAAGTTCTCTCGATCAGGGCATACATCTTTCTTCGACAAAGG	ATATACACTTCAGATAACTACACCGAGGAAATGGGCTCAGGGGACTATGACTCCATGAAGGAACCCTGTTTCCGTGAAGAAAATGCTAATTTCAATAAAATCTTCCTGCCCACCATCTACTCCATCATCTTCTTAACTGGCATTGTGGGCAATGGATTGGTCATCCTGGTCATGGGTTACCAGAAGAAACTGAGAAGCAT	in-frame	inter-chromosomal
DNAJB6	NSD1	7	157337144	+	5	177135087	+	E	E	GCGGCGTCAGGGTCGGGCGGAAGTTGACGCCGCCGTGCCGCCGCCGCGTGACGCATTTCCTGTTTGTTGTTGGAGAAAGGAGAGAAAGGAAAGCGCGAGGAGCCGCCGCCACCACCAGCGCAGCAGTCCTGGAGCTGTGAGGAGATTCGGGCCGTCACCCTGCCTCCCCTGCGTCCCGCCACCGGCCGCTTCTGTCCTCG	GTTGATGCCGGCCCAGGATGGATCAGACCTGTGAACTACCCAGAAGAAATTGTCTGCTGCCCTTTTCCAATCCAGTGAATTTAGATGCCCCTGAAGACAAGGACAGCCCTTTCGGTAATGGTCAATCCAATTTTTCTGAGCCACTTAATGGGTGTACTATGCAGTTATCGACTGTCAGTGGAACATCCCAAAATGCTTAT	NA	inter-chromosomal
BID	HMGB1	22	17774381	-	13	30463694	-	E	E	CCGCGCCGGCGCGGGCTCCCCGGGTCCCCGCAAGCCGCCGGGGGCGGGCCGGGGCGGGCCGGGGCGGGCCCGGGCGTGGGGGGCCGAAGGAGGAAGCGCGCGGGGCGCCATAAGGAGGAAGCGGGTAGTCGACCGTGTCCGCGCGCCTGGGAGACGCTGCCTCGGCCCGGACGCGCCCGCGCCCCCGCGGCTGGAGGGTG	AAAAATAACTAAACATGGGCAAAGGAGATCCTAAGAAGCCGAGAGGCAAAATGTCATCATATGCATTTTTTGTGCAAACTTGTCGGGAGGAGCATAAGAAGAAGCACCCAGATGCTTCAGTCAACTTCTCAGAGTTTTCTAAGAAGTGCTCAGAGAGGTGGAAGGTAAGAGGGCTTAAAACATGCTAACAAGGTAATTAA	NA	inter-chromosomal
ABHD17A	DOCK11	19	1879921	-	X	118542725	+	E	E	CCCAGGTACACGGTCCTCTTCTCGCACGGCAATGCCGTGGACCTGGGCCAGATGAGCAGCTTCTACATTGGCCTGGGCTCCCGCCTCCACTGCAACATCTTCTCCTACGACTACTCCGGCTACGGTGCCAGCTCGGGCAGGCCTTCCGAGAGGAACCTCTATGCCGACATCGACGCCGCCTGGCAGGCCCTGCGCACCAG	GAAAAGGCCAAAGTTGTTGAGCCCCTGGACTATGAGAATGTTATTGCCCAAAGAAAAACCCAGATTTACAGCGACCCCCTCCGAGATCTGCTTATGTTCCCAATGGAAGATATATCTGTGAGTTCACAAACACTTCTTTAAAGAAAAAAACCCCTATTTTTCAAGCCAGTTCTTACAGCAAAAATGTTCTTTGTGTTCTA	out-of-frame	inter-chromosomal
ARL8B	THAP1	3	5122588	+	8	42839381	-	E	E	GGAGGCCCGCTCGTGTGGAAGTCGTCGACGCCGCCGCTCGTCCGTCCTCCCGTCCGTTCTCGCTCCCGGCCGCCATCATGCTGGCGCTCATCTCCCGCCTGCTGGACTGGTTCCGTTCGCTCTTCTGGAAGGAAGAGATGGAGCTGACGCTCGTGGGGCTGCAGTACTCGGGCAAGACCACCTTCGTCAATGTCATCGCG	GTTTCCTCTTACTCGACCCAGTCTTTGTAAAGAATGGGAGGCAGCTGTCAGAAGAAAAAACTTTAAACCCACCAAGTATAGCAGTATTTGTTCAGAGCACTTTACTCCAGACTGCTTTAAGAGAGAGTGCAACAACAAGTTACTGAAAGAGAATGCTGTGCCCACAATATTTCTTTGTACTGAGCCACATGACAAGGTAA	out-of-frame	inter-chromosomal
PRDM10	APLP2	11	130002722	-	11	130109429	+	E	E	TTACAGAGTTTAACCAATCATATAACGTCGAGATCAGGTTGCCAGGCAGATTATGCTAATAAGACCCCGCCTTTTATGCTGCTCCCACTCTGCGGCGGGAAGAACCACCTGGAGGTGGCGGGGGGGGTTGATTTCTATCACCCCTAGGGAGAGAGGATCGGGGACCCGCTGATCTTCCAGCTCCCCTCACCCAACGTCGT	GCTCTTGCAGCCAATGCCGGAACAGGATTTGCTGTTGCTGAGCCTCAAATCGCAATGTTTTGTGGGAAGTTAAATATGCATGTGAACATTCAGACTGGGAAATGGGAACCTGATCCAACAGGCACCAAGAGCTGCTTTGAAACAAAAGAAGAAGTTCTTCAGTACTGTCAGGAGGTAAGAGTGTTGCCAGTAAGTTGAAA	NA	intra-chromosomal
RALGAPA1	MKRN1	14	35775637	-	7	140454498	-	E	M	CTTTGACTTTGAAGGAAACTTGTCGCTGAATATTTGCTAAACTTGATTTAACATACATGTAAATAATCAGTAATTTTTTTTTATTTTTCAGAGAATGCAGAATCTATTGATCTTAAACAGTTTTTCGACCAACATTTTTCACATATATACTATGTGTTCTTTGAAAATTTTGTGACTATTGAAGCTAGTCTTAAACAGAA	GAACTGGTCTGCTGACCTCAGACAGCAGCTGTCCCCTGTGGTGGTGTGGCAGTGCCTGTGTTCTCTCCTAGGCAGGCCTCTCAACTCCAGGTGCTGTCCTAAGAATTTTTACCCAGGGCCTGTCTTCTCAACCCCTCACCTTTCCCTGAGGAGTGTGTTGTTTTCCCTGTTGAAAAAAGTTACAAAAATAAATCTTAAAG	NA	inter-chromosomal
DMXL2	AKR1B15	15	51622458	-	7	134569581	+	E	M	GGGGCGGGTTTCCGAGGGAGGCACAGAGGGAAACGGCTCTCGCAGCCCGAGGAGGGTCAGGCGCGGAGCTTGTCGCACCTCCCGCGCATTCTGTCCAGCCCGGGCTCCGGAGATGCATCTGCATCAGGTCCTCACCGGAGCTGTCAACCCTGGAGACAACTGCTACTCCGTGGGCAGCGTCGGGGATGTCCCCTTCACGG	TCAGGGACCCCCAACAGAGAGACTGGCTGAAGCCATGGCAGAAGAACATAAATTGTGAAGATTTCATGGACATTTCTTAATTCCCCACATTAATGTTTTTATAATTTCTTACGCCTGTCTTTACTGCAATCTCTGAACATAAATTGTGAAGATTTCATGAACATTTATCACTTCCCCAATCAGTACTTTTGTGATTTCCT	NA	inter-chromosomal
[truncated: 28,360 more rows]
