# Supplementary material for: Landscape of chimeric RNAs in COVID-19 patient blood
Source: Genes Dis. 2024 Jun 6;12(3):101348. doi: 10.1016/j.gendis.2024.101348 (PMC11919593; doi:10.1016/j.gendis.2024.101348)
Supplement: Multimedia component 8 [file mmc8.zip › Supplemental_Table_7_No_MM_merged.tsv]

GeneName1	GeneName2	chr1	Breakpoint1	strand1	chr2	Breakpoint2	strand2	EM_Classi_1	EM_Classi_2	UpstreamSeqtoBreak1	DownstreamSeqtoBreak2	frame	fusiontype	eric	soap	sf	SWtotal
ANXA6	TNIP1	5	151101459	-	5	151063747	-	E	E	GGAGATCCCAGTAGCCTACATGTGGCATGGGATCCTATGTTGGTCATGGAGAGAAGCCGAGGGAGATGTCCAGACAGATGGGCAGCCGGGAGGAGGGGGCATTGAGACTGGAAGGACTGTTTTCACTCACTCTGCTCTCTGCCTCTGCCAGGGTGACACCTCCGGAGACTTCCTGAAGGCCTTGCTGGCTCTCTGTGGTG	GGGAGCTTTTGGAAGAGTCCCAGATGGAAGCGACCAGGCTCCGGCAGAAGGCAGAGGAGCTAGTGAAGGACAACGAGCTGCTCCCACCACCTTCTCCCTCCTTGGGCTCCTTCGACCCCCTGGCTGAGCTCACAGGTATAAGAGGAGTCTGGGTACCTCTGACTCTCCCTGTACCCCAAACTGCCCAAATCCTTCACAGT	in-frame	read-through	1	1	1	3
ANXA6	TNIP1	5	151101459	-	5	151065131	-	E	E	GGAGATCCCAGTAGCCTACATGTGGCATGGGATCCTATGTTGGTCATGGAGAGAAGCCGAGGGAGATGTCCAGACAGATGGGCAGCCGGGAGGAGGGGGCATTGAGACTGGAAGGACTGTTTTCACTCACTCTGCTCTCTGCCTCTGCCAGGGTGACACCTCCGGAGACTTCCTGAAGGCCTTGCTGGCTCTCTGTGGTG	CCAGGCGGGCACCACGGCAGGGGCTGAGCTACCCTCATGGAAGGGAGAGGACCGTACCGGATCTACGACCCTGGGGGCAGCGTGCCCTCAGGAGAGGCATCCGCAGCTTTTGAGCGCCTAGTGAAGGAGAATTCCCGGCTGAAGGAAAAAATGCAAGGGATAAAGATGTTAGGTAAAGCAGACCCTGTCCCCTCCCTGCG	NA	read-through	1	1	1	3
ANXA6	TNIP1	5	151103570	-	5	151063747	-	E	E	GGGATACCACTGTTTCTTGCCTGACTGGGCTCTATCTCTCCTTCCGCCTGTGTCTCCCTCCTGCCTGGCTCCACCAGGGTGCTGGCACAGATGAGAAGACTCTGACCAGGATCATGGTATCCCGCAGTGAGATTGACCTGCTCAACATCCGGAGGGAATTCATTGAGAAATATGACAAGTCTCTCCACCAAGCCATTGAG	GGGAGCTTTTGGAAGAGTCCCAGATGGAAGCGACCAGGCTCCGGCAGAAGGCAGAGGAGCTAGTGAAGGACAACGAGCTGCTCCCACCACCTTCTCCCTCCTTGGGCTCCTTCGACCCCCTGGCTGAGCTCACAGGTATAAGAGGAGTCTGGGTACCTCTGACTCTCCCTGTACCCCAAACTGCCCAAATCCTTCACAGT	out-of-frame	read-through	1	1	1	3
ARRDC2	R3HDM4	19	18001573	+	19	902130	-	E	E	CTACCGCGGCGGGGAGCGGCTGTGCGGCCGGGTGCTGCTGGAGGCGGCGGCGCCGCTGCGGGTGCGAGCGCTCGAGGTGAAGGCGCGCGGCGGGGCGGCCACCCACTGGTTGGAGGGTCGCAGCGTGGGCGTCAACGCCGTATCCAGCGACTACGCGGCCGCGGAGACCTACCTGCGGCGTCGGCAGCTGCTGCTCCGAG	GCCCCTTCCCAGCTGCCTGCCTGCCCTAGCCAGCTCCCAGGTGAAGAGACTCTCGGCTTCCAGGCGGAAACAGCACTTCATCAACCAGGCAGTGCGGAACTCAGACCTCGTGCCCAAGGCCAAGGGGCGGAAGAGCCTCCAGCGCCTGGAGAACAGTGAGCAGGGGTCGGGAGGCGCCTCCTGGGGGCTCCTGGGCCTTG	out-of-frame	intra-chromosomal	1	1	1	3
ASNSD1	ANKAR	2	189667945	+	2	189689527	+	E	E	TTTCTTTAAACCTCATAGGTAGTTCTCACTGGAATTGGTGCAGATGAGCAACTTGCAGGTTATTCTCGTCATCGTGTCCGCTTTCAGTCGCATGGGCTGGAAGGATTGAATAAGGAAATAATGATGGAACTGGGTCGAATTTCTTCTAGAAATCTTGGTCGTGATGACAGAGTTATTGGTGATCATGGAAAAGAAGCAAG	GTTTGACTGATATTACAAAGGATCCAGACTTTAATGAAATCTATGATGAAGACGTGAATGAAGATCCAACATATGATCCCAACAGCCCTGAAGAAACAGCTGTATTTATGAAATATGCTGAAAATATTATGCTAAAGTTAACATTCAGTACCACACAAATTCAACAGTATGAAAATGTCTTTATATTTGAAACAGGCTAT	out-of-frame	intra-chromosomal	1	1	1	3
BSG	R3HDM4	19	572701	+	19	902130	-	E	E	CCGGCGCTCGCCCCGCCCCCGAGATGACGCCGTGCGTGCGCGCGCCCGGTCCGCGCCTCCGCCGCTTTTTATAGCGGCCGCGGGCGGCGGCGGCAGCGGTTGGAGGTTGTAGGACCGGCGAGGAATAGGAATCATGGCGGCTGCGCTGTTCGTGCTGCTGGGATTCGCGCTGCTGGGCACCCACGGAGCCTCCGGGGCTG	GCCCCTTCCCAGCTGCCTGCCTGCCCTAGCCAGCTCCCAGGTGAAGAGACTCTCGGCTTCCAGGCGGAAACAGCACTTCATCAACCAGGCAGTGCGGAACTCAGACCTCGTGCCCAAGGCCAAGGGGCGGAAGAGCCTCCAGCGCCTGGAGAACAGTGAGCAGGGGTCGGGAGGCGCCTCCTGGGGGCTCCTGGGCCTTG	out-of-frame	intra-chromosomal	1	1	1	3
C17orf99	SYNGR2	17	78146909	+	17	78170815	+	E	E	AGGGGCGCAAAAGAGCTTTTGTGAGTGATGGTGCCAGCTGAGTCCTGGGGCCTCACTACCAAGAATCAGCCTGCTCCTCCCTCCTGGCTTCAGCAGGTGGGTCTCGAGGCTGTCTCTGGTCTCCCCTCCACACCAGGCCCTCTCCTTATCGCCCTTACCTCTCTTACAGCTGCCAGCAGCTTCTCCAAGGCACGGGAGGA	AGGTCTTCGCCTTGATCGTGTTCTCCTGCATCTATGGTGAGGGCTACAGCAATGCCCACGAGTCTAAGCAGATGTACTGCGTGTTCAACCGCAACGAGGATGCCTGCCGCTATGGCAGTGCCATCGGGGTGCTGGCCTTCCTGGCCTCGGCCTTCTTCTTGGTGGTCGACGCGTATTTCCCCCAGATCAGCAACGCCACT	in-frame	intra-chromosomal	1	1	1	3
C17orf99	SYNGR2	17	78146911	+	17	78170817	+	E	E	GGGCGCAAAAGAGCTTTTGTGAGTGATGGTGCCAGCTGAGTCCTGGGGCCTCACTACCAAGAATCAGCCTGCTCCTCCCTCCTGGCTTCAGCAGGTGGGTCTCGAGGCTGTCTCTGGTCTCCCCTCCACACCAGGCCCTCTCCTTATCGCCCTTACCTCTCTTACAGCTGCCAGCAGCTTCTCCAAGGCACGGGAGGAAG	GTCTTCGCCTTGATCGTGTTCTCCTGCATCTATGGTGAGGGCTACAGCAATGCCCACGAGTCTAAGCAGATGTACTGCGTGTTCAACCGCAACGAGGATGCCTGCCGCTATGGCAGTGCCATCGGGGTGCTGGCCTTCCTGGCCTCGGCCTTCTTCTTGGTGGTCGACGCGTATTTCCCCCAGATCAGCAACGCCACTGA	in-frame	intra-chromosomal	1	1	1	3
C17orf99	SYNGR2	17	78164364	+	17	78170817	+	E	E	CTGCCAGGCGTCCTCGGGCAGCCCACCTATCACCAACAGCCTGATCGGGAAGGATGGGCAGGTCCACCTGCAGCAGAGACCATGCCACAGGCAGCCTGCCAACTTCTCCTTCCTGCCGAGCCAGACATCGGACTGGTTCTGGTGCCAGGCTGCAAACAACGCCAATGTCCAGCACAGCGCCCTCACAGTGGTGCCCCCAG	GTCTTCGCCTTGATCGTGTTCTCCTGCATCTATGGTGAGGGCTACAGCAATGCCCACGAGTCTAAGCAGATGTACTGCGTGTTCAACCGCAACGAGGATGCCTGCCGCTATGGCAGTGCCATCGGGGTGCTGGCCTTCCTGGCCTCGGCCTTCTTCTTGGTGGTCGACGCGTATTTCCCCCAGATCAGCAACGCCACTGA	in-frame	intra-chromosomal	1	1	1	3
C17orf99	SYNGR2	17	78164662	+	17	78170817	+	E	E	TACCCGGCCACTGCTGAGAGCAGAGAGGGCACAGGAGGCAACCATGCCCACCCTGGCCCCTGCCTAAAGGAAGCCCAACCCAGCTGCCTCCGCCCCCTCCCAGGAGGGTTGCCCAGGGCACCCACCATCGTGCTGGTTGGCAGCCTTGCCTCCACTGCGGCCATCACCTCCAGGATGCTGGGCTGGACCACGTGGGCCAG	GTCTTCGCCTTGATCGTGTTCTCCTGCATCTATGGTGAGGGCTACAGCAATGCCCACGAGTCTAAGCAGATGTACTGCGTGTTCAACCGCAACGAGGATGCCTGCCGCTATGGCAGTGCCATCGGGGTGCTGGCCTTCCTGGCCTCGGCCTTCTTCTTGGTGGTCGACGCGTATTTCCCCCAGATCAGCAACGCCACTGA	NA	intra-chromosomal	1	1	1	3
C17orf99	SYNGR2	17	78164664	+	17	78170819	+	E	E	CCCGGCCACTGCTGAGAGCAGAGAGGGCACAGGAGGCAACCATGCCCACCCTGGCCCCTGCCTAAAGGAAGCCCAACCCAGCTGCCTCCGCCCCCTCCCAGGAGGGTTGCCCAGGGCACCCACCATCGTGCTGGTTGGCAGCCTTGCCTCCACTGCGGCCATCACCTCCAGGATGCTGGGCTGGACCACGTGGGCCAGGT	CTTCGCCTTGATCGTGTTCTCCTGCATCTATGGTGAGGGCTACAGCAATGCCCACGAGTCTAAGCAGATGTACTGCGTGTTCAACCGCAACGAGGATGCCTGCCGCTATGGCAGTGCCATCGGGGTGCTGGCCTTCCTGGCCTCGGCCTTCTTCTTGGTGGTCGACGCGTATTTCCCCCAGATCAGCAACGCCACTGACC	NA	intra-chromosomal	1	1	1	3
CEP85	CATSPER4	1	26239838	+	1	26197686	+	E	E	ACTGTGCCTGGCCAAATACTTGAATATTCTATATGGTTTTGACAGTTTCAGTTGAATGGGAACTGAGTTGCGGGGAATTAAAGATACTTCAGAGAACTGACTGGTTATTCCTTCATTCTACAGTTGGCTTAAATAACTGTGATTGATGGCCATGCAGGAGAAATATCCAACTGAGGGGATCTCTCACGTCACTTCACCGA	GACGGCTGGAACATCCTCAACTTCATTATCGTCTTTATCTTGCTCTTGCGGTTCTTCATTAATGAAATCAATATTCCCTCCATCAACTACACTCTCAGGTGAGCGGGGAGCTCTGGAGAAATGAGGGGGACCTATCTGGAACCCAGGAATGAGATGGGGGGATAACGACCAGCTGGAGATCAGCTTTGCCTCTCTGGGCA	out-of-frame	intra-chromosomal	1	1	1	3
CHD2	LINC01578	15	92901299	+	15	92885515	+	E	E	CTTTGTTCCTGATAATAAAAAGCATCGATAGAAGCCGGGACCTTACCTTTCTTTCAACTTTTGACAGTAAATACCTGGGCACAGGACTTCAAAGCAAACACAGATTCCCCCTCCCCCTTAATATTTAAGAATTAAAAGATGATGAGAAATAAGGACAAAAGCCAAGAGGAGGACAGTTCGCTACACAGCAATGCATCGAG	GTGACTTAAGAGATTAAAATTAATTTGGTTGCTGTTGGTTCTGAACAAATAATGAGTTCTTTTATTTGAGGTAAGAGTGGGTTAATTTTTATTGTTTTGACAAAAATTAGCTTATTAGGCTTTTGTTTTATCTTTAATAATTTACATTTCAATTAATGAATGGGTATCATTTTTAAAAGTTGTGATTATGAATATGAGTA	NA	intra-chromosomal	1	1	1	3
CHD2	LINC01578	15	92901301	+	15	92885517	+	E	E	TTGTTCCTGATAATAAAAAGCATCGATAGAAGCCGGGACCTTACCTTTCTTTCAACTTTTGACAGTAAATACCTGGGCACAGGACTTCAAAGCAAACACAGATTCCCCCTCCCCCTTAATATTTAAGAATTAAAAGATGATGAGAAATAAGGACAAAAGCCAAGAGGAGGACAGTTCGCTACACAGCAATGCATCGAGGT	GACTTAAGAGATTAAAATTAATTTGGTTGCTGTTGGTTCTGAACAAATAATGAGTTCTTTTATTTGAGGTAAGAGTGGGTTAATTTTTATTGTTTTGACAAAAATTAGCTTATTAGGCTTTTGTTTTATCTTTAATAATTTACATTTCAATTAATGAATGGGTATCATTTTTAAAAGTTGTGATTATGAATATGAGTAAA	NA	intra-chromosomal	1	1	1	3
CHD2	LINC01578	15	93024791	+	15	92886169	+	M	E	TCTCAGAAATCTCCTCACGATTCCAAGTCACCCCTGGATCATAGGTCTCCTTTGGAGAGATCACTAGAACAGAAAAACAACCCAGATTATAACTGGAATGTTCGGAAAACATAAAGGACAGCTCGTAAAGGAGAGAGTAAGAGTCACCAAACACGTGGATATTTTTGGTCTGATCCTACAGTAGCCGGTTATCTAGACCA	GTATGCCATTTTGAAGACTGAGACGTTGGAGTTTTATCCTAGAGGATAAAGGAAATCTTTGGGAAAGTCAGTATTTTATATAGCAAGTAAGTAAATGTTTTTACCCAACATCTGCAATTGAATAGTTACCAACATTTAAGTAGAAAAATACCATTAAAGTTTGTTAATGAAACAAACTGTAGACTACTTATCACTGAAAG	NA	intra-chromosomal	1	1	1	3
CTSS	HORMAD1	1	150747777	-	1	150719538	-	E	E	TATCCAAAGCAGGCTAATAAAAAGTAATACCGTTTTAAAATGCCCTTTATTATCCTATAGTATTCACTCTTTTTTCCCACCCATATTTGATTCTCAGGTGTCTACTATGAACCATCCTGTACTCAGAATGTGAATCATGGTGTACTTGTGGTTGGCTATGGTGATCTTAATGGGAAAGAATACTGGCTTGTGAAAAACAG	GTTGAATTAAAGAAAATACTTTATCAGAAGAAGATGGCCACTGCCCAGTTGCAGAGGACTCCCATGGTATGATTTCTTGTATTTTGGTATATCTTAATAATAGCTGCTTTTATTGTTTCTTGAAGTCTCAAATACTCTGTTGGAAGTTAGGGCTCAACTATTTGAGGGTTTTATGATACCAGGAAACTGCATGTTTTAAG	NA	read-through	1	1	1	3
DHX9	NPL	1	182859117	+	1	182822115	+	E	E	ATCAGAGTCTTGTGTTTTACTCTTGAGACTATATTTGATTAGTATGTCTAGGTAAAAAATGGATTTATTTTGAAGCTGAATTATGTGCTTTTGTTTGACTATGTTGGCTTTTTGTTTTACAGGCTACTCCAGAGCAAATAAGCATGGACCTCAAGAATGAATTGATGTACCAGTTGGAACAGGATCATGATTTGCAAGCA	TACCTATAACTACCTGGGAAAAAAGACAAACCAGATGTTGGAGGCTTTTGAACAAAAGGACTTCTCTTTAGCCCTGAACTATCAGGTAAACGTTTTCTTCTCTTCCCATAAATCACAGCCTTTTTTCTTCCCCACTTGAGGATTCTTTTTCTTCTCTCTACCATGCCTGCCCTCATTAAAATTGCCCAGCCACTTCTTTC	out-of-frame	intra-chromosomal	1	1	1	3
EMC3	PRRT3	3	9969719	-	3	9950172	-	E	E	GGCCAGCCAGTGAGGCTGTAGTCCAGTTCTCTAATCTGTGTGAAGCCCATTCTTCCCCTTGGGTGCTGGGGTGCTTGCTGAGTCCTGGCACTCATGTAAGTGTGTCTTATGCTACAGCCGCTGACCAATCACGAATGATGCAGGAGCAGATGACGGGAGCAGCCATGGCCATGCCCGCAGACACAAACAAAGCTTTCAAG	GCTCATCCAGTGAGGACTGGAAGGTGGGGGCTTTAGGCCCAGGCATCGGAGTAGACCATGGCCTCCAGCCCATGGGGCTGTGTATGTGGCCTTCTGCTGTTGCTGCTGCCACTCCTGGGGACTGGCCCTGCCCTGGGGAGGGGCTTTCCCAGGCCACTTGAAAACTCCGAAATCCCTATGATCCCTGGAGCCCACCCCAA	NA	read-through	1	1	1	3
ERGIC1	RPL26L1	5	172935309	+	5	172959864	+	E	E	GGGGGGCCCTCTGCAATCCAGTCCCCGCCCCCCCTGAGACACAGTTTGTACTTCTGATTCTTATATCCTCTACCCCAGGAATACGTCGCCTACAGCCACACGGGCCGCATCATCCCTGCAATCTGGTTCCGCTACGACCTCAGCCCCATCACGGTCAAGTACACAGAGAGACGGCAGCCGCTGTACAGATTCATCACCAC	GAGGGTCACCATGAAGTTCAATCCCTTCGTTACCTCGGACCGCAGTAAAAACCGCAAACGTCACTTCAATGCCCCCTCACACGTGCGCAGGAAGATCATGTCATCCCCGCTCTCCAAGGAGCTGCGGCAGAAGTACAATGTCCGCTCCATGCCCATCCGCAAGGACGACGAGGTCCAGGTACGTCTCCCTCCGGCGCTAG	NA	intra-chromosomal	1	1	1	3
ERGIC1	RPL26L1	5	172935310	+	5	172959865	+	E	E	GGGGGCCCTCTGCAATCCAGTCCCCGCCCCCCCTGAGACACAGTTTGTACTTCTGATTCTTATATCCTCTACCCCAGGAATACGTCGCCTACAGCCACACGGGCCGCATCATCCCTGCAATCTGGTTCCGCTACGACCTCAGCCCCATCACGGTCAAGTACACAGAGAGACGGCAGCCGCTGTACAGATTCATCACCACG	AGGGTCACCATGAAGTTCAATCCCTTCGTTACCTCGGACCGCAGTAAAAACCGCAAACGTCACTTCAATGCCCCCTCACACGTGCGCAGGAAGATCATGTCATCCCCGCTCTCCAAGGAGCTGCGGCAGAAGTACAATGTCCGCTCCATGCCCATCCGCAAGGACGACGAGGTCCAGGTACGTCTCCCTCCGGCGCTAGT	NA	intra-chromosomal	1	1	1	3
FAM53C	KDM3B	5	138347207	+	5	138372674	+	M	E	TACTAACAAGTGTCGAGTCCCCAAGGCTGGGGGCCGAGCCTGGGAATGGGGGTGAGTGGAGGGCTCCGACTCAGGGCAGCTGGAAATCTTCTCGCTCCAGCAAGCTCGACCATGCCAAGAGACTGGCCGGGACAAGATAAACGGAGCTGGTGGCGGGAGGGACAGCCCCAGAGCAGACCCTTCCTATGGCGGCCCTGAGT	ATCTTTGTAGAATTTGATGGCTGTAACTGGAAGCAACACTCCTGGGTAAAAGTTCATGCTGAGGAAGTTATCGTGCTTCTGCTGGAAGGGTCTCTTGTATGGGCGCCCCGTGAGGACCCAGTCCTTCTCCAGGGCATTCGAGTCTCCATTGCACAATGGCCAGCCCTGGTGAGTGGCTTTTACTGGGTGGGAACATGTCT	NA	read-through	1	1	1	3
GRK6	PRR7	5	177441990	+	5	177454829	+	M	E	CCCCCAGCCCGAGGCCCCCACCAGCAGTTGGCGGTAGCAGCTACTCCGAGCGCCGTTTACAGTTTTGCACAGTGATCTTCCCCATTGTCCACTCAAGTCGTGGCCTGGGGAACACAGACGGAGCTGTCCCCAGTGTCCTCCGTCCCTCAGCCCCTGGCCTGGCTGAGTTTGGCAGGGCCTGGGCCATCCCTGGGACAAAG	GTCCCGCGCGGCCCCGGGTGAGGCACGCCCGCGCGCCCGCCGGCGCCATGGGAAGGAGCGGGCGCCGCTGCTGTCCCCCGCCGGCGCGCGCACGACTTGAGACCTGCCACGGGCAGCCCCCGGCCGCGGGTCCCCGAGTGACGCTGGCGGCACCTGAGAGTGTGGCGCGGGCCCGGGGCCACGCAGCGGAGCCCAGTGTC	NA	read-through	1	1	1	3
GRK6	PRR7	5	177441990	+	5	177455724	+	M	E	CCCCCAGCCCGAGGCCCCCACCAGCAGTTGGCGGTAGCAGCTACTCCGAGCGCCGTTTACAGTTTTGCACAGTGATCTTCCCCATTGTCCACTCAAGTCGTGGCCTGGGGAACACAGACGGAGCTGTCCCCAGTGTCCTCCGTCCCTCAGCCCCTGGCCTGGCTGAGTTTGGCAGGGCCTGGGCCATCCCTGGGACAAAG	CGGAATCGGACATGTCCAAACCACCGTGTTACGAAGAGGCGGTGCTGATGGCAGAGCCGCCGCCGCCCTATAGCGAGGTGCTCACGGACACGCGCGGCCTCTACCGCAAGATCGTCACGCCCTTCCTGAGTCGCCGCGACAGCGCGGAGAAGCAGGAGCAGCCGCCTCCCAGCTACAAGCCGCTCTTCCTGGACCGGGGC	NA	read-through	1	1	1	3
GUK1	IBA57	1	228140362	+	1	228174691	+	E	E	AGTACTTCCCTAAGGGGCGGGGAAGAACGAGTGAGACATGGGCGGGGCAGTCGCCTCATGACGTCAGTCTCGCGCGCGGGCGGAGGTGGGCCGGTGCGGCGCTGTCACGTAGGTTCAGTGGGCGGAAGAGGTGGCCCCGGATGCTGCGGCGCCCGCTGGCCGGGCTGGCTGCGGCCGCCCTGGGCCGGGCCCCACCGGAC	GGCTCCAGGAACACTCGGAGGTGTCTGGCTTCCTTCTGGAGTGTGACAGCTCGGTGCAGGGCGCGCTGCAGAAGCACCTCGCGCTATACAGGATCCGGCGGAAGGTCACGGTGGAGCCGCACCCGGAGCTGCGAGTGTGGGCGGTGTTGCCCAGTTCCCCTGAGGCCTGCGGGGCTGCATCGCTGCAGGAGAGGGCAGGG	NA	intra-chromosomal	1	1	1	3
GUK1	IBA57	1	228140363	+	1	228174692	+	E	E	GTACTTCCCTAAGGGGCGGGGAAGAACGAGTGAGACATGGGCGGGGCAGTCGCCTCATGACGTCAGTCTCGCGCGCGGGCGGAGGTGGGCCGGTGCGGCGCTGTCACGTAGGTTCAGTGGGCGGAAGAGGTGGCCCCGGATGCTGCGGCGCCCGCTGGCCGGGCTGGCTGCGGCCGCCCTGGGCCGGGCCCCACCGGACG	GCTCCAGGAACACTCGGAGGTGTCTGGCTTCCTTCTGGAGTGTGACAGCTCGGTGCAGGGCGCGCTGCAGAAGCACCTCGCGCTATACAGGATCCGGCGGAAGGTCACGGTGGAGCCGCACCCGGAGCTGCGAGTGTGGGCGGTGTTGCCCAGTTCCCCTGAGGCCTGCGGGGCTGCATCGCTGCAGGAGAGGGCAGGGG	out-of-frame	intra-chromosomal	1	1	1	3
IFRD1	LSMEM1	7	112472861	+	7	112484812	+	E	E	TCTGTGGGTTCCACATAACTTCTGTTAATCAGAGTCACTCTGTCTAGTGAAAAAGAGCTATAATGTTTAATACTGAGCCATACCACCTTTTTCTTTCACATAAGTCAAATGAATTCCTTCGAAATGTATTTGAACTTGGACCCCCAGTGATGCTTGATGCTGCAACGCTTAAAACGATGAAGATTTCTCGTTTCGAAAGG	GGACAATGACTCATTCTTCCCAGGACACTGGTTCTTGTGGCATTCAGGAAGATGGAAAGCTTTATGTGGTGGATTCCATAAATGACTTAAACAAACTAAACCTCTGTCCAGCCGGATCGCAGCATCTGTTCCGTATGTGTGCTGGGGAAGGCACAGCAGCCCTTCCTAGCTTCTAGGCTACCTAAAAATAGCCACTGCTG	NA	read-through	1	1	1	3
IFRD1	LSMEM1	7	112475676	+	7	112484812	+	M	E	CAAATGTCGAGATAAGAGAGCAGATGTTGGAGAATTCTTCTAGATTTTCAGAACTTGAAGACTATTTTCTAATTTCTATTTTTTTTTCTATTTCAATGTATTTAAACTCTAGACACAGTTTTTATCCTGGATTAACTTAGATAACTTTTGTAGCAGTGGTTATATTGCTTATAATTTAATGTACAATACTATTGAAACTG	GGACAATGACTCATTCTTCCCAGGACACTGGTTCTTGTGGCATTCAGGAAGATGGAAAGCTTTATGTGGTGGATTCCATAAATGACTTAAACAAACTAAACCTCTGTCCAGCCGGATCGCAGCATCTGTTCCGTATGTGTGCTGGGGAAGGCACAGCAGCCCTTCCTAGCTTCTAGGCTACCTAAAAATAGCCACTGCTG	NA	read-through	1	1	1	3
ISCA1	C9orf153	9	86272006	-	9	86221732	-	E	E	TTTTGGTACGAGGAGGCTACTGTCACTTTATTAGTATAATTGTTTAATCTGTACTACTTTAAAACCAAGTTTATATTTTCACTTCTTTTTCAGGTAGGTGTAAAAGTTGGTGTCCGAACCAGGGGCTGTAATGGCCTTTCTTATACTCTAGAATATACAAAGACAAAAGGAGATTCTGATGAAGAAGTTATTCAAGATGG	AAAACAATTCATGAATCTAAGGGATCTGGAATGGAGATATTTTAAGGGGCTTGCGAAGTGGAGGCGCACTACTGCAATTTCATTCGGAGACATAAAATACAACACTGAGAAGAGATTTGTAGAGAGCCAGGACATGCCTGACGTTATTTTCCCCCCTATAGTTCGCAAGTCTTTGGTCATTTATCCTCAAATTGATTATC	NA	intra-chromosomal	1	1	1	3
ISCA1	C9orf153	9	86272007	-	9	86221733	-	E	E	ATTTTGGTACGAGGAGGCTACTGTCACTTTATTAGTATAATTGTTTAATCTGTACTACTTTAAAACCAAGTTTATATTTTCACTTCTTTTTCAGGTAGGTGTAAAAGTTGGTGTCCGAACCAGGGGCTGTAATGGCCTTTCTTATACTCTAGAATATACAAAGACAAAAGGAGATTCTGATGAAGAAGTTATTCAAGATG	GAAAACAATTCATGAATCTAAGGGATCTGGAATGGAGATATTTTAAGGGGCTTGCGAAGTGGAGGCGCACTACTGCAATTTCATTCGGAGACATAAAATACAACACTGAGAAGAGATTTGTAGAGAGCCAGGACATGCCTGACGTTATTTTCCCCCCTATAGTTCGCAAGTCTTTGGTCATTTATCCTCAAATTGATTAT	out-of-frame	intra-chromosomal	1	1	1	3
ISCA1	C9orf153	9	86272007	-	9	86229629	-	E	E	ATTTTGGTACGAGGAGGCTACTGTCACTTTATTAGTATAATTGTTTAATCTGTACTACTTTAAAACCAAGTTTATATTTTCACTTCTTTTTCAGGTAGGTGTAAAAGTTGGTGTCCGAACCAGGGGCTGTAATGGCCTTTCTTATACTCTAGAATATACAAAGACAAAAGGAGATTCTGATGAAGAAGTTATTCAAGATG	GAATTAGAGAATAAAATCCCAGCACGATGTTCCTCACTGGAGACACCAGTCCAGCTGAGGACAATAGAGAAGCCACCCTTCCTCAATGTTCAGTATGTACTTAACATTGTACAACGAGGTGTACACAGGGAGCTTTACATTCAAGAATCATAAACATTCAAACTATTGAACGCACAGTGACACACTTGGGAGCCATGGGA	NA	intra-chromosomal	1	1	1	3
ISCA1	C9orf153	9	86272008	-	9	86229630	-	E	E	CATTTTGGTACGAGGAGGCTACTGTCACTTTATTAGTATAATTGTTTAATCTGTACTACTTTAAAACCAAGTTTATATTTTCACTTCTTTTTCAGGTAGGTGTAAAAGTTGGTGTCCGAACCAGGGGCTGTAATGGCCTTTCTTATACTCTAGAATATACAAAGACAAAAGGAGATTCTGATGAAGAAGTTATTCAAGAT	GGAATTAGAGAATAAAATCCCAGCACGATGTTCCTCACTGGAGACACCAGTCCAGCTGAGGACAATAGAGAAGCCACCCTTCCTCAATGTTCAGTATGTACTTAACATTGTACAACGAGGTGTACACAGGGAGCTTTACATTCAAGAATCATAAACATTCAAACTATTGAACGCACAGTGACACACTTGGGAGCCATGGG	NA	intra-chromosomal	1	1	1	3
JAZF1	TAX1BP1	7	27991909	-	7	27748518	+	E	E	TTTTCTTTAAAAAGTGGTGTACTAAATTAATCTTTTTCTCTGCTTAGCCTCTGTTACTTTGTGTTAGGTAGCCTCATATATTCTGATGCAAAATCTAAAAAAAATCGTAATTGTGTTTTTATTACAGATACAGATCCACGGGTTTTAGAAAAACAAGAATTACAGCAGCCAACCTATGTTGCCCTGAGTTACATAAATAG	ATTCACAATGACATCCTTTCAAGAAGTCCCATTGCAGACTTCCAACTTTGCCCATGTCATCTTTCAAAATGTGGCCAAGAGTTACCTTCCTAATGCACACCTGGAATGTCATTACACCTTAACTCCATATATTCATCCACATCCAAAAGATTGGGTTGGTATATTCAAGGTAAGAAAGCTTTCTGAATATGTTCTCCATG	NA	intra-chromosomal	1	1	1	3
JAZF1	TAX1BP1	7	27991910	-	7	27748517	+	E	E	GTTTTCTTTAAAAAGTGGTGTACTAAATTAATCTTTTTCTCTGCTTAGCCTCTGTTACTTTGTGTTAGGTAGCCTCATATATTCTGATGCAAAATCTAAAAAAAATCGTAATTGTGTTTTTATTACAGATACAGATCCACGGGTTTTAGAAAAACAAGAATTACAGCAGCCAACCTATGTTGCCCTGAGTTACATAAATA	GATTCACAATGACATCCTTTCAAGAAGTCCCATTGCAGACTTCCAACTTTGCCCATGTCATCTTTCAAAATGTGGCCAAGAGTTACCTTCCTAATGCACACCTGGAATGTCATTACACCTTAACTCCATATATTCATCCACATCCAAAAGATTGGGTTGGTATATTCAAGGTAAGAAAGCTTTCTGAATATGTTCTCCAT	NA	intra-chromosomal	1	1	1	3
KIAA0232	TBC1D14	4	6782841	+	4	6923373	+	E	E	GGCCAGTTGCCGGGTAACGGAGCGGAGCGGCTCCCGGCGCGCCGCCTCCCGCCCTCCGCGGAGTGGCGCTGGGGCCGCCGCCGCCGCTTTACGTAAGGCGCAGGCCAGGGCCGCCCGGCGCTCGGCAGCCGCCCGCAGCCCCTCGGAGCCAGAGGAGAGGCGCCCCCGCCGGCCGCCGCGCCGCCCGGCAGCCTCGGCAG	TTTCTCCTTGGACCAAGATGACTGATGGAAAACTCTCCACCTCTACAAATGGCGTAGCCTTCATGGGTATTCTGGATGGTCGACCAGGAAACCCCCTTCAGAACCTGCAACACGTCAATCTCAAGGCGCCCCGACTCCTCTCCGCGCCTGAGTACGGGCCCAAGCTGAAACTCAGGGCTTTAGAAGACCGGCACAGCCTC	NA	read-through	1	1	1	3
KIAA0232	TBC1D14	4	6782842	+	4	6923374	+	E	E	GCCAGTTGCCGGGTAACGGAGCGGAGCGGCTCCCGGCGCGCCGCCTCCCGCCCTCCGCGGAGTGGCGCTGGGGCCGCCGCCGCCGCTTTACGTAAGGCGCAGGCCAGGGCCGCCCGGCGCTCGGCAGCCGCCCGCAGCCCCTCGGAGCCAGAGGAGAGGCGCCCCCGCCGGCCGCCGCGCCGCCCGGCAGCCTCGGCAGG	TTCTCCTTGGACCAAGATGACTGATGGAAAACTCTCCACCTCTACAAATGGCGTAGCCTTCATGGGTATTCTGGATGGTCGACCAGGAAACCCCCTTCAGAACCTGCAACACGTCAATCTCAAGGCGCCCCGACTCCTCTCCGCGCCTGAGTACGGGCCCAAGCTGAAACTCAGGGCTTTAGAAGACCGGCACAGCCTCC	NA	read-through	1	1	1	3
KLF1	DNASE2	19	12887054	-	19	12881152	-	E	E	AGCCAATCAGCTAAGGACAGAGAGGAGCCCTCGAAGGGGCTATCACAGCCTCAGAGTTCACGAGGCAGCCGAGGAAGAGGAGGCTTGAGGCCCAGGGTGGGCACCAGCCAGCCATGGCCACAGCCGAGACCGCCTTGCCCTCCATCAGCACACTGACCGCCCTGGGCCCCTTCCCGGACACACAGGATGACTTCCTCAAG	GTTCGTGGTCTACAAGCTGCCAGCTCTTAGAGGGTCCGGGGAGGCGGCGCAGAGAGGGCTGCAGTACAAGTATCTGGACGAGAGCTCCGGAGGCTGGCGGGACGGCAGGGCACTCATCAACAGCCCGGAGGGGGCCGTGGGCCGAAGCCTGCAGCCGCTGTACCGGAGCAACACCAGCCAGGTGAAGGGGGCCCCGGGCC	out-of-frame	read-through	1	1	1	3
KLF1	DNASE2	19	12887055	-	19	12881153	-	E	E	CAGCCAATCAGCTAAGGACAGAGAGGAGCCCTCGAAGGGGCTATCACAGCCTCAGAGTTCACGAGGCAGCCGAGGAAGAGGAGGCTTGAGGCCCAGGGTGGGCACCAGCCAGCCATGGCCACAGCCGAGACCGCCTTGCCCTCCATCAGCACACTGACCGCCCTGGGCCCCTTCCCGGACACACAGGATGACTTCCTCAA	GGTTCGTGGTCTACAAGCTGCCAGCTCTTAGAGGGTCCGGGGAGGCGGCGCAGAGAGGGCTGCAGTACAAGTATCTGGACGAGAGCTCCGGAGGCTGGCGGGACGGCAGGGCACTCATCAACAGCCCGGAGGGGGCCGTGGGCCGAAGCCTGCAGCCGCTGTACCGGAGCAACACCAGCCAGGTGAAGGGGGCCCCGGGC	NA	read-through	1	1	1	3
LAMTOR5-AS1	RBM15	1	110356031	+	1	110346308	+	E	E	AGTAATTGGTTAAACATCTTTTTTCCCCCTGGGTTTCTTTTTAGGAACTACTGACAAAAACCTATAGTCGACTTTGGGATCTGACTTTATTATTCAGCAACTCAAAGATGAGTTCTAATTGGCAGACTTCTGGCACTGGCACTTGTCCTCCTGTTTCTATAGAAACTGGGTTGGAAGTCAGAGCTGCACAAAGGGAAAGG	CAAAACTGGTTGAACAGCGGATGAAGATATGGAATTCAAAGCTCTAATGGACCTTTTTGAAGAGAAGTTGTGGCTTATGTGGAGTTTACATGGGCCTCTGATGGAAGAAAGCTAATCTGTTTAGTATTTGTGCATTTTACTAAAATGGCAGCTTAAAGTTGTGTATCTGCTATTGTGATGCCAATGCCGGTGTTTTAAGT	NA	intra-chromosomal	1	1	1	3
LSS	SPATC1L	21	46228434	-	21	46168658	-	E	E	GGGGCCTGGGTCGCTGATGGCCGGTGGTCCTCAGGTGTCTGCGGCGCCGAGGGGGCCCCTACAAGACCGAGCCCGCCACCGACCTCGGCCGCTGGCGACTCAACTGCGAGAGGGGCCGGCAGACGTGGACCTACCTGCAGGACGAGCGCGCCGGCCGCGAGCAGACCGGCCTGGAAGCCTACGCCCTGGGGCTGGACACC	TTCCAGATTTCGGAAGGTTCACGAGTGTTGCCGACACGCCCTCCCAACTGCAGACATCCTCCCTGGAGGACCTGCTGTGCTCACATGCCCCCCTGTCCAGCGAGGACGACACCTCCCCGGGCTGTGCAGCCCCCTCCCAGGCACCCTTCAAGGCCTTCCTCAGTCCCCCAGAGCCACATAGCCACCGAGGCACCGACAGG	out-of-frame	read-through	1	1	1	3
MCL1	ADAMTSL4-AS1	1	150577366	-	1	150563215	-	M	E	TCTCTCTGGATAGTAGTGTTGTAAGAGAGCAGAAACCCATACTTGAAAATGTGCTTTTCTTTTTTGTTTTCTAGGATGGGTTTGTGGAGTTCTTCCATGTAGAGGACCTAGAAGGTGGCATCAGGAATGTGCTGCTGGCTTTTGCAGGTGTTGCTGGAGTAGGAGCTGGTTTGGCATATCTAATAAGATAGCCTTACTGT	TTCCTGGGAGAAGGTGGCTTAAGGCTGAGACACTTATGCCCTGGGCCAGCCACTGGATTCCTGTGCTCTGCTTCACTCCTAGTTACCAGAAAGGTGGAATCTGGATGAGTGGAGGTGAGGAGAAGGTTCAAACTCTCCACCAGACCCATGCTGCAGCTGTGAGCACCTGCTTACAGGGAGGCCTGGGGGTTGGGGAAGTC	NA	intra-chromosomal	1	1	1	3
MCL1	ADAMTSL4-AS1	1	150577367	-	1	150563216	-	M	E	TTCTCTCTGGATAGTAGTGTTGTAAGAGAGCAGAAACCCATACTTGAAAATGTGCTTTTCTTTTTTGTTTTCTAGGATGGGTTTGTGGAGTTCTTCCATGTAGAGGACCTAGAAGGTGGCATCAGGAATGTGCTGCTGGCTTTTGCAGGTGTTGCTGGAGTAGGAGCTGGTTTGGCATATCTAATAAGATAGCCTTACTG	TTTCCTGGGAGAAGGTGGCTTAAGGCTGAGACACTTATGCCCTGGGCCAGCCACTGGATTCCTGTGCTCTGCTTCACTCCTAGTTACCAGAAAGGTGGAATCTGGATGAGTGGAGGTGAGGAGAAGGTTCAAACTCTCCACCAGACCCATGCTGCAGCTGTGAGCACCTGCTTACAGGGAGGCCTGGGGGTTGGGGAAGT	NA	intra-chromosomal	1	1	1	3
MCL1	ADAMTSL4-AS1	1	150577368	-	1	150563217	-	M	E	CTTCTCTCTGGATAGTAGTGTTGTAAGAGAGCAGAAACCCATACTTGAAAATGTGCTTTTCTTTTTTGTTTTCTAGGATGGGTTTGTGGAGTTCTTCCATGTAGAGGACCTAGAAGGTGGCATCAGGAATGTGCTGCTGGCTTTTGCAGGTGTTGCTGGAGTAGGAGCTGGTTTGGCATATCTAATAAGATAGCCTTACT	GTTTCCTGGGAGAAGGTGGCTTAAGGCTGAGACACTTATGCCCTGGGCCAGCCACTGGATTCCTGTGCTCTGCTTCACTCCTAGTTACCAGAAAGGTGGAATCTGGATGAGTGGAGGTGAGGAGAAGGTTCAAACTCTCCACCAGACCCATGCTGCAGCTGTGAGCACCTGCTTACAGGGAGGCCTGGGGGTTGGGGAAG	NA	intra-chromosomal	1	1	1	3
MCL1	ADAMTSL4-AS1	1	150578843	-	1	150573779	-	E	M	GCCGCCGCCAGCAGAGGAGGAGGAGGACGAGTTGTACCGGCAGTCGCTGGAGATTATCTCTCGGTACCTTCGGGAGCAGGCCACCGGCGCCAAGGACACAAAGCCAATGGGCAGGTCTGGGGCCACCAGCAGGAAGGCGCTGGAGACCTTACGACGGGTTGGGGATGGCGTGCAGCGCAACCACGAGACGGCCTTCCAAG	AGACGGGGTTTTGCCGTGTTGGTCAGGCTGGTCTTGAAGTCCTGACCTCAGTGATCCACTCGCCTCAGCCGAAGTGCTGCGATTACAGACCTGAGCCACTGCGCCCAGCCTTGATCTTGAGGTAAGAGGGTACTGTACAGCAGTTACTCTATCATAACACCTAAATAATACCTAAAGTTAAAGAGTTTTGATGAAGTTCT	NA	intra-chromosomal	1	1	1	3
MCL1	ADAMTSL4-AS1	1	150578844	-	1	150573780	-	E	M	CGCCGCCGCCAGCAGAGGAGGAGGAGGACGAGTTGTACCGGCAGTCGCTGGAGATTATCTCTCGGTACCTTCGGGAGCAGGCCACCGGCGCCAAGGACACAAAGCCAATGGGCAGGTCTGGGGCCACCAGCAGGAAGGCGCTGGAGACCTTACGACGGGTTGGGGATGGCGTGCAGCGCAACCACGAGACGGCCTTCCAA	GAGACGGGGTTTTGCCGTGTTGGTCAGGCTGGTCTTGAAGTCCTGACCTCAGTGATCCACTCGCCTCAGCCGAAGTGCTGCGATTACAGACCTGAGCCACTGCGCCCAGCCTTGATCTTGAGGTAAGAGGGTACTGTACAGCAGTTACTCTATCATAACACCTAAATAATACCTAAAGTTAAAGAGTTTTGATGAAGTTC	NA	intra-chromosomal	1	1	1	3
MYRFL	RAB3IP	12	69825563	+	12	69755384	+	E	E	CAATTTGATGGCTGAAGATATGCTTCACTCCAATAAAAAGAAAATGAAGATTTTTCAAGAGCATTCGTAGGCTTCGAATCAAAAGGACAGTACTTATTTCCTGAGGTCTGATAACCGTTGTTTTATGAGGAAATAGTACTAGGATCACAGTACCATGGATGTGGTAGGCGAAAATGAGGCCCTGCAGCAGTTCTTTGAAG	GTTATCTTATGATGAGGCTTTTGCTATGGCTAATGATCCCTTGGAAGGCTTCCATGAAGTAAACCTTGCTTCACCTACTTCTCCGGACCTTCTTGGTGTGTATGAATCAGGAACTCAAGAGCAGACTACCTCACCAAGTGTCATCTACCGGCCACACCCTTCAGCTTTATCCTCTGTACCTATCCAGGCAAATGCATTAG	out-of-frame	intra-chromosomal	1	1	1	3
NATD1	TMEM11	17	21253159	-	17	21198840	-	E	E	GCCGCCTGCGCCCGCGCTCCAGCCCCGCCGCGCGCCTGACCTTTCCCCGCGCGCCCCGGCCCCCGCCGGCGCCGCGCCGCAGCCCCGCGCGCAGATGGCGCACTCGGCTGCCGCCGTGCCGCTGGGCGCGCTGGAGCAGGGCTGCCCCATCCGCGTGGAGCACGACCGCCGGCGCCGCCAGTTCACTGTCCGGCTCAACG	GGTGAGCTTGTCGGCCACAGACTGCTACATTGTGCATGAGATCTACAATGGGGAGAATGCCCAAGACCAGTTTGAGTACGAGCTGGAGCAGGCCCTGGAAGCCCAGTACAAGTACATTGTGATTGAGCCCACTCGCATTGGCGACGAGACAGCCCGCTGGATCACCGTGGGCAACTGCCTGCACAAGACGGCCGTGCTGG	out-of-frame	intra-chromosomal	1	1	1	3
NATD1	TMEM11	17	21253160	-	17	21198841	-	E	E	TGCCGCCTGCGCCCGCGCTCCAGCCCCGCCGCGCGCCTGACCTTTCCCCGCGCGCCCCGGCCCCCGCCGGCGCCGCGCCGCAGCCCCGCGCGCAGATGGCGCACTCGGCTGCCGCCGTGCCGCTGGGCGCGCTGGAGCAGGGCTGCCCCATCCGCGTGGAGCACGACCGCCGGCGCCGCCAGTTCACTGTCCGGCTCAAC	GGGTGAGCTTGTCGGCCACAGACTGCTACATTGTGCATGAGATCTACAATGGGGAGAATGCCCAAGACCAGTTTGAGTACGAGCTGGAGCAGGCCCTGGAAGCCCAGTACAAGTACATTGTGATTGAGCCCACTCGCATTGGCGACGAGACAGCCCGCTGGATCACCGTGGGCAACTGCCTGCACAAGACGGCCGTGCTG	NA	intra-chromosomal	1	1	1	3
NBR1	TMEM106A	17	43210136	+	17	43212227	+	M	E	GCCCATCTCTTTGAAATGGGATTCTGTGACAGGCAGCTGAACCTACGGCTGCTGAAGAAACACAATTACAATATCCTGCAGGTTGTGACAGAACTTCTTCAGTTAAACAACAACGACTGGTACAGCCAACGCTATTGAGGAGTGACCTTGTATTAAATAACTGCCTGCTGCTCAGAGATGATCTTTATTCTGTCATTGGG	GACTCCGGCCGGTTGCCGGCCCCAGGCGGTGCTTCTCCCCACCACCGCCCAGCTCAGCTCAGCCCAGCCCAGCCCACTCTGCCCTTAGAGGCCCTTCTCCCCAAAGACGCACTCCAGAAGTCTCGCCCTCGTGCGGCTGAGGAGCCTGGGATCCCAGACCTGAACAAGGTGAGCATCCCTATATTTTAGCCCAGAAAGAT	NA	read-through	1	1	1	3
NPL	DHX9	1	182825820	+	1	182842545	+	E	E	TCCCAGCCATCTTCACTTGGCTATTTTTCTCCACTCTGACAGACCTTCAGTAAATGAAGGTGTGCAGACTTTTTAGGGTTTCTGTAATTTGACTTCTACATTATTTACATTGTTTACACAGTTCAATAATACTAACTATAGATATGTTGTTCTTTTCTAGTTTTGTATCCAGAGATTTATCAACTTTGTTGTCAAACTAG	ATCTGAAGAAGACACTTGAATCATGGGTGACGTTAAAAATTTTCTGTATGCCTGGTGTGGCAAAAGGAAGATGACCCCATCCTATGAAATTAGAGCAGTGGGGAACAAAAACAGGCAGAAATTCATGTGTGAGGTACTGAAGAATACAGTTTGCATTTATGTGATTTATGAGGTTCATTTTGGGGTTAAAAGAAAAATGT	NA	read-through	1	1	1	3
PDCD7	UBAP1L	15	65118672	-	15	65106359	-	M	E	TAAATAGTTGTTCTATAATGTTCTTATTAAGGCATGATTGGGATCAGTACCTGGTGCCATCCGATCATCCCAAAGGCAACTTCGTTCCCCAAGGATGGGTCCTTCCCCCGCTCCCCAGCAACGACATCTGGGCAACTGCTGTTAAGCTGCATTAGTAAAGATGCTCCAGGAGTGTGGTCCAGCCAGCGCTCTTTCCAGCT	CTGTTTGGGGCTCAGCTAAGTGACCACACAGGAGAGCAGTGAGGCCATTTGAGGCCTGAGCCTGGTCCTCAGGACTCGACTCTCTCTCCCTGCCATCAAGCAGCCTGCCCCAGCCCTGCCAGCCATCTCCACACTCCTGACAGAATGAATGCCCTCGATGGTGTTCCTTTCAAGTTGCCCAAGGGCTTTGTGATAGGCAC	NA	read-through	1	1	1	3
PROK2	EIF4E3	3	71781467	-	3	71728623	-	E	E	CTGCTAATTTTAGGTTTCCTTAGCCTGAGTCTTTCCTGTTATCTATATTTATCTGTTTGTTTATTACATTTCAGGCTTGTGACAAGGACTCCCAATGTGGTGGAGGCATGTGCTGTGCTGTCAGTATCTGGGTCAAGAGCATAAGGATTTGCACACCTATGGGCAAACTGGGAGACAGCTGCCATCCACTGACTCGTAAA	GGGCTGTGGGGTCACCTTCTCTTCCTCTCTTCTGCCACCCCAAGTCGTCTGTGTTGCGTGTCATGCAGTGGGACAGCACGTTGGTCCGGACCTCAAGCTACCCACGTTCTAGTCCCGCCTCTGTCATTTCCTAGAGCTGTGGCCTCGGGTAAGTCACCTCACCTCTCTGGGCCTCAGTTTCCTCATTTGTAAAGTGATGG	NA	read-through	1	1	1	3
PSME3	AOC2	17	42841635	+	17	42849086	+	M	E	CATTTTCTTGATGAGGTAAGGGTTGTACAGATATGTGATTCCCCTGATCCCTCTTCTCTCAGGTCACTCTACATGACATGATCCTGAAAAATATCGAGAAGATCAAACGGCCCCGGAGCAGCAATGCAGAGACTCTGTACTGAGGCCAGGGCCAGGGCCAGGGGACTCTGTGAGTCTGGCTCAAGACCGACATTGCCTTG	GGCTGAAAAACTGGGTGGTAGCTGAAGACGTGGTGTTTAAACCTGTGGCTGCCCCCTGGAACCCGGAGCACTGGCTACAGCGCCCACAGCTGACTCGGCAGGTCCTGGGAAAGGAGGACCTGACAGCTTTTTCCTTGGGAAGCCCCCTACCCCGCTACCTCTACCTGGCTAGCAACCAGACTAATGCGTGGGGTCACCAG	NA	read-through	1	1	1	3
PSTPIP2	EPG5	18	45988702	-	18	45955338	-	E	E	AGTTTTTGTTGGCAGATCTATTTTCTCTTTACAAAAGGATAGACACCAGAATCTGTAAGTGAAATGCCCTGGCTTGAAAAGGGTGAGATCTTATTATGAAAAATTGATGTTACTGTTGTTTTCTGTGTTCTGCCTTTTGCAGATGATCCCAATTACTCTTTGGTTGATGACTACAGTTTGCTCTATCAGTAAAATCAATG	GAAAAGAAGAAGTATGAAACTCCTCAGAGGGAAGAGTCCAGTGAAGTCTCCCTTCCAAAAACCTCCAGAGAGCAGGAAATCCCTTCTCTAGCCTGTGAATTCAAAGGAGACCATCTGAAGGTGGTAACTGATTCCCAGCTCCAGGATGATGCCAGTGGACAAAATGAGAGTGAAATGTTTGATGTACCACTCACCTCCTT	out-of-frame	read-through	1	1	1	3
PSTPIP2	EPG5	18	45988703	-	18	45955339	-	E	E	TAGTTTTTGTTGGCAGATCTATTTTCTCTTTACAAAAGGATAGACACCAGAATCTGTAAGTGAAATGCCCTGGCTTGAAAAGGGTGAGATCTTATTATGAAAAATTGATGTTACTGTTGTTTTCTGTGTTCTGCCTTTTGCAGATGATCCCAATTACTCTTTGGTTGATGACTACAGTTTGCTCTATCAGTAAAATCAAT	GGAAAAGAAGAAGTATGAAACTCCTCAGAGGGAAGAGTCCAGTGAAGTCTCCCTTCCAAAAACCTCCAGAGAGCAGGAAATCCCTTCTCTAGCCTGTGAATTCAAAGGAGACCATCTGAAGGTGGTAACTGATTCCCAGCTCCAGGATGATGCCAGTGGACAAAATGAGAGTGAAATGTTTGATGTACCACTCACCTCCT	NA	read-through	1	1	1	3
RHD	TMEM50A	1	25329215	+	1	25340474	+	M	E	CAGCAAAGTCTCCAATGTTCGCGCAGGCACTGGAGTCAGAGAAAATGGAGTTGAATCCTTTCTCTGCCACTCTTTGAGGAGAATCTCACCATTTATTATGCACTGTAGAATACAACAATAAAATACAGCCATGTACCACATAACAACATCTTGGTAAACAACAGACTGCATATATGATGGTGGTCATCCAGTAAGCTAAG	TGACCTGAAAAAAATGTCTGGATTTCTAGAGGGCTTGAGATGCTCAGAATGCATTGACTGGGGGGAAAAGCGCAATACTATTGCTTCCATTGCTGCTGGTGTACTAGTAAGTGTCATTGATTATTTGGGCCTTATTTTTTGGTGCGTTTGTGTTTATGGGTTTTGAATTCTGCAGGATGTTTTAAAATATGTACTATTTA	NA	read-through	1	1	1	3
RNF168	SMCO1	3	196502873	-	3	196508331	-	E	E	GCTGTGTAAACCGTGCTTCCAGTCGACCGTCGAAAAGGCGAGTTTATGCTGTCCCTTCTGTCGCCGCCGGGTATCGTCGTGGACTCGGTACCATACCCGAAGAAATTCTCTCGTCAACGTGGAACTGTGGACGATAATTCAAAAACACTATCCCAGGGAGTGCAAGCTTAGAGCGTCTGGCCAAGAATCAGAGGAAGTGG	GCTCACTTCAATGGAATTGAATATTTTATACAGCTACGTCATTGAAGTACTTATCTGCTTGCATACTCGTGTGCTTGAGAAGCTGCCAGACCTGGTGAGAGGTCTTCCAACCTTAGCCTCTGTACTCAGAAGAAAAGTTAAGAACAAGCGCGTTAGAGTTGTATGGGAGTCCATACTGGAGGAGTGTGGGCTGCAAGAAG	out-of-frame	intra-chromosomal	1	1	1	3
S1PR4	NCLN	19	3179983	+	19	3192470	+	M	E	TGCGAGGGCCCGGGGACTGCCTGGCCCGGGCCGTCGAGGCTCACTCCGGAGCTTCCACCACCGACAGCTCTCTGAGGCCAAGGGACAGCTTTCGCGGCTCCCGCTCGCTCAGCTTTCGGATGCGGGAGCCCCTGTCCAGCATCTCCAGCGTGCGGAGCATCTGAAGTTGCAGTCTTGCGTGTGGATGGTGCAGCCACCGG	GCACACGGAATGCAGTGCTGAACACGGAGGCGCGCACGATGGCGGCGGAGGTGCTGAGCCGCCGCTGCGTGCTCATGCGGCTACTGGACTTCTCCTACGAGCAGTACCAGAAGGCCCTGCGGCAGTCGGCGGGCGCCGTGGTCATCATCCTGCCCAGGGCCATGGCCGCCGTGCCCCAGGACGTCGTCCGGGTGAGCGTC	NA	read-through	1	1	1	3
S1PR4	NCLN	19	3179984	+	19	3192471	+	M	E	GCGAGGGCCCGGGGACTGCCTGGCCCGGGCCGTCGAGGCTCACTCCGGAGCTTCCACCACCGACAGCTCTCTGAGGCCAAGGGACAGCTTTCGCGGCTCCCGCTCGCTCAGCTTTCGGATGCGGGAGCCCCTGTCCAGCATCTCCAGCGTGCGGAGCATCTGAAGTTGCAGTCTTGCGTGTGGATGGTGCAGCCACCGGG	CACACGGAATGCAGTGCTGAACACGGAGGCGCGCACGATGGCGGCGGAGGTGCTGAGCCGCCGCTGCGTGCTCATGCGGCTACTGGACTTCTCCTACGAGCAGTACCAGAAGGCCCTGCGGCAGTCGGCGGGCGCCGTGGTCATCATCCTGCCCAGGGCCATGGCCGCCGTGCCCCAGGACGTCGTCCGGGTGAGCGTCT	NA	read-through	1	1	1	3
SIN3A	C15orf39	15	75451423	-	15	75205999	+	E	E	CCCTCGGAGTTTCCCTCCCTCCCTCCCTCCCTCCTTCCCAGTCTGGGCACCGGAGCCTGTGACCGCTTCGTTAGTGGAGAGGTAGCTGGCAGTCCGCTTCGGCGGGCCTGTGCCCCGCGCCGTTCTCGGGGCCTCCCTGCTGAGCTCGCGGCTCACGCTGAGAGGGACACGCAGTGACGAGCGGCCGAAGCAGCTTTGCG	GTCAGAAGTTGAGTAGCAGGGGCCTAGGAGGGCTCGAAGCCTTCACAGCGATGGCAGAGAAGCGACCCCTGAGAACCCTGGGGCCTGTGATGTATGGCAAGCTGCCCCGCTTAGAGACAGACTCCGGGCTCGAGCACAGCCTGCCCCACTCTGTTGGTAACCAGGATCCCTGCACCTACAAGGGGTCCTACTTCTCCTGC	NA	intra-chromosomal	1	1	1	3
SLC25A37	FDFT1	8	23529212	+	8	11821750	+	E	E	GCAGCGGGAGCGTGGGCAGCCAGGCGGTGGCGCGGAGGATGGATGGGGACAGCCGAGATGGCGGCGGCGGCAAGGACGCCACCGGGTCGGAGGACTACGAGAACCTGCCGACTAGCGCCTCCGTGTCCACCCACATGACAGCAGGAGCGATGGCCGGGATCCTGGAGCACTCGGTCATGTACCCGGTGGACTCGGTGAAG	ATCTCCCTTGAGTTTAGAAATCTGGCTGAGAAATACCAAACAGTGATTGCCGACATTTGCCGGAGAATGGGCATTGGGATGGCAGAGTTTTTGGATAAGCATGTGACCTCTGAACAGGAGTGGGACAAGGTTAGTCTCATAAAACAGTGTCTGTGTGTGATGTATTAGACAGAGCTGGCAGTCCTCATAGTGAAGCTCAG	in-frame	intra-chromosomal	1	1	1	3
SSR2	ARHGEF2	1	156009480	-	1	156003729	-	M	E	CTAAGCAAGGTCTTTGTTTTCCTTTACAGCTGGACTGGGCAGCCTTTGGGGTCATGACCCTTCCCTCCATCGGCATCCCCCTGCTATTGTGGTACTCCAGCAAGAGGAAATATGACACTCCCAAAACGAAGAAGAACTGATTGGGGCTTCCACAGCCCTCCTCTCCCAAGAAATCCAGGCTCCTCTCCCAAGAAATCCAG	CCCACAGGAGGCGAGGAGTGCTCCCCTTTACCTCAGGAAGTCCGATGTCCGCCCCAGCTGTCTTCTGCCCCAGGGAAAGCAGTGAAGGTGAGTCAGCCCCCGCCCCACCCCAGAAGCTGTTATCTGGGAAGAGAGTTGGGGAGCTGGTCAAATATCCTGCCGCCTGGTATCCACAACAAGCCGTGAGCCCCGGATATGCT	NA	intra-chromosomal	1	1	1	3
ST7	CAPZA2	7	116953691	+	7	116916060	+	E	E	CATCCCGGCAGACACCAAGAGCCGCGGCAGCAGAGAGGAGCGCTGAAACATGGCTGAAGCGGCCACGGGCTTTCTGGAGCAGCTCAAGTCCTGCATAGTTTGGTCTTGGACGTATCTGTGGACCGTGTGGTTCTTCATCGTGCTATTCCTGGTCTACATCCTGCGGGTGCCTTTGAAAATCAACGACAACTTGAGCACAG	AATGAAGTGCAAACAGCAAAAGAATTTATAAAGATTGTAGAAGCTGCAGAAAATGAATACCAGGTATGATTTTTTAAATATTATATAAGCTACACTCACATATGAATTAATGTCACTGAAATTTTAATTTCAGCCAAAGGCTGAATTTTTCCATTGCATCAGTTAGAGTCTTTTTGTTGTGTGTCTGCTTTTAACACAAA	out-of-frame	intra-chromosomal	1	1	1	3
TAGLN2	CFAP45	1	159918763	-	1	159893305	-	M	E	CACCACTCCCTTGTCACCCAGGAAATCCAAGGAGAATCCTCGGAACTTCTCGGATAACCAGCTGCAAGAGGGCAAGAACGTGATCGGGTTACAGATGGGCACCAACCGCGGGGCGTCTCAGGCAGGCATGACTGGCTACGGGATGCCACGCCAGATCCTCTGATCCCACCCCAGGCCTTGCCCCTGCCCTCCCACGAATG	CCACTAAGCACAGCTGGCATCCTGAGCTCCTCTTCTGCCGCTTCCAACAGGTCAAGGAATAAGGCTCGCTATCGGACCAAAGCCGTGAGCTCTGAGGTGGATGAGAGCCTCTTTGGAGATATCAAGGTAATCCTCAACAAGTCCTTTCAAGTTGATGCCACCTGCAGGCAGAGGCCCAAAAATGTAGCTCAGGGCAAAGC	NA	intra-chromosomal	1	1	1	3
TAL1	PDZK1IP1	1	47219505	-	1	47185096	-	M	E	AGGATCAGCCAGGAGGGCGTTCTTAGGCTGCTGGGATGGTGGGCTTCAGGGCAGGTGGGGTGAGAATTGGGCGGCTCTGAAGCAAGGCGGTGGACTTGAACTTTCCTGGATGTCTGAACTTTGGGAAGCCTTTACTGACCCTGGGGCTGGCTTTTCTGTTTCCTGTACCAGTAGGAGATCAGAAAAATGGAGCAAAGTGG	GAGCCTGCACACATGATCCTGACCGTCGGAAACAAGGCAGATGGAGTCCTGGTGGGAACAGATGGAAGGTACTCTTCGATGGCGGCCAGTTTCAGGTGAGGTGCAGGGCAGGGCTGCCCGGTCTGTGCTCCCAGGGCCTAAGGAGAATCTCAAGACAGGTGCTGCTGGGGGGAGGTGGCTGGGGAGGACGGAGACTCATG	NA	read-through	1	1	1	3
TAL1	PDZK1IP1	1	47219505	-	1	47187426	-	M	E	AGGATCAGCCAGGAGGGCGTTCTTAGGCTGCTGGGATGGTGGGCTTCAGGGCAGGTGGGGTGAGAATTGGGCGGCTCTGAAGCAAGGCGGTGGACTTGAACTTTCCTGGATGTCTGAACTTTGGGAAGCCTTTACTGACCCTGGGGCTGGCTTTTCTGTTTCCTGTACCAGTAGGAGATCAGAAAAATGGAGCAAAGTGG	CCTGGGGAACCTTCAGCCCTGGATGCAGGGCCTTATCGCGGTGGCCGTGTTCCTGGTCCTCGTTGCAATCGCCTTTGCAGTCAACCACTTCTGGTGCCAGGAGGAGCCGTGAGTGCTGCCCAAGGGTCCCTGAGCAGGCAGGGTGGGCCCAGGACCACTGCTCTTGCTCTAGTAGCAGTGAGAAGGGCCTCAGAAACCCT	NA	read-through	1	1	1	3
TAL1	PDZK1IP1	1	47219506	-	1	47185097	-	M	E	CAGGATCAGCCAGGAGGGCGTTCTTAGGCTGCTGGGATGGTGGGCTTCAGGGCAGGTGGGGTGAGAATTGGGCGGCTCTGAAGCAAGGCGGTGGACTTGAACTTTCCTGGATGTCTGAACTTTGGGAAGCCTTTACTGACCCTGGGGCTGGCTTTTCTGTTTCCTGTACCAGTAGGAGATCAGAAAAATGGAGCAAAGTG	GGAGCCTGCACACATGATCCTGACCGTCGGAAACAAGGCAGATGGAGTCCTGGTGGGAACAGATGGAAGGTACTCTTCGATGGCGGCCAGTTTCAGGTGAGGTGCAGGGCAGGGCTGCCCGGTCTGTGCTCCCAGGGCCTAAGGAGAATCTCAAGACAGGTGCTGCTGGGGGGAGGTGGCTGGGGAGGACGGAGACTCAT	NA	read-through	1	1	1	3
TAL1	PDZK1IP1	1	47219506	-	1	47187427	-	M	E	CAGGATCAGCCAGGAGGGCGTTCTTAGGCTGCTGGGATGGTGGGCTTCAGGGCAGGTGGGGTGAGAATTGGGCGGCTCTGAAGCAAGGCGGTGGACTTGAACTTTCCTGGATGTCTGAACTTTGGGAAGCCTTTACTGACCCTGGGGCTGGCTTTTCTGTTTCCTGTACCAGTAGGAGATCAGAAAAATGGAGCAAAGTG	GCCTGGGGAACCTTCAGCCCTGGATGCAGGGCCTTATCGCGGTGGCCGTGTTCCTGGTCCTCGTTGCAATCGCCTTTGCAGTCAACCACTTCTGGTGCCAGGAGGAGCCGTGAGTGCTGCCCAAGGGTCCCTGAGCAGGCAGGGTGGGCCCAGGACCACTGCTCTTGCTCTAGTAGCAGTGAGAAGGGCCTCAGAAACCC	NA	read-through	1	1	1	3
TAL1	PDZK1IP1	1	47229196	-	1	47185097	-	E	E	TCTCCACCCCTATCTTTCCTGGAAACTCGCTTTGGGCGCGGCAGATCGCCCAGGACCACACCGCAGCGTAACTGCAGGCCTCTCAGCGAAAAAGGGGGAAAGCAAAGACCCGGGTGTGCATCCTCTTCCTCGGCTTCCGCCCCTTTCCGGCGGAGTGGAGATCCTATTCAGAGGGGCCGGTCTCTCTAAATATGCCCCAG	GGAGCCTGCACACATGATCCTGACCGTCGGAAACAAGGCAGATGGAGTCCTGGTGGGAACAGATGGAAGGTACTCTTCGATGGCGGCCAGTTTCAGGTGAGGTGCAGGGCAGGGCTGCCCGGTCTGTGCTCCCAGGGCCTAAGGAGAATCTCAAGACAGGTGCTGCTGGGGGGAGGTGGCTGGGGAGGACGGAGACTCAT	NA	read-through	1	1	1	3
TBC1D14	TADA2B	4	7014557	+	4	7054062	+	E	E	TAGAGTCTAAAGATATACATATATTGACTTTTTTGTAAATTGAAAACTTGTGCAGATAGTTTCTGAGTAAATTTCATATTATCTCCCTAGATGTTGACTTATTTTGCTGCATTTGAAGTATTCTTTGAAGAAAATTTGCCGAAATTATTTGCGCATTTCAAGAAGAACAACCTAACTCCAGATATCTACCTAATTGATTG	GAAGATATGGCTGCCCACGTTGGTGCTTCCCGGACTCCCCAAGAGGTGATGGAGCATTACGTGAGCATGTACATCCACGGGAACCTGGGGAAGGCCTGCATCCCCGACACCATCCCCAACCGCGTGACAGACCACACCTGTCCCAGCGGAGGCCCCCTCTCACCCAGCCTCACCACCCCGCTGCCCCCGCTGGACATCTC	out-of-frame	intra-chromosomal	1	1	1	3
TBC1D14	TADA2B	4	7025262	+	4	7054062	+	E	E	TGTTCTGTCGCGATGGGGAAGAGTTCCTGTTCCGCACGGCCCTGGGCATCCTGAAGCTGTTCGAGGACATCCTGACCAAGATGGACTTCATTCACATGGCCCAGTTCCTGACCCGGCTGCCCGAGGACCTGCCCGCCGAGGAGCTGTTTGCCTCCATCGCCACGATCCAGATGCAGAGCCGAAACAAGAAGTGGGCTCAG	GAAGATATGGCTGCCCACGTTGGTGCTTCCCGGACTCCCCAAGAGGTGATGGAGCATTACGTGAGCATGTACATCCACGGGAACCTGGGGAAGGCCTGCATCCCCGACACCATCCCCAACCGCGTGACAGACCACACCTGTCCCAGCGGAGGCCCCCTCTCACCCAGCCTCACCACCCCGCTGCCCCCGCTGGACATCTC	in-frame	intra-chromosomal	1	1	1	3
TBC1D22B	RNF8	6	37317206	+	6	37360446	+	E	E	ACCGTGAAAGAGTTTCCCACCTCCCAGAAGGAATGGAACTGAGAGGACCAGAGCTGAATCTTTGTCAGGGCTGGGAGACCTAACTCTATTTTTCTGCTTCCCAGTCTGAACCAGAAGGGTTCTCCCACTTTCATCTCTACGTGTGTGCAGCCTTCTTGATCAAGTGGAGGAAAGAGATCTTGGATGAGGAGGATTTTCAG	GTGACTGTAGGACGAGGATTTGGTGTCACATACCAACTGGTATCAAAAATCTGCCCCCTGATGATTTCTCGAAACCACTGTGTTTTGAAGCAGAATCCTGAGGGCCAATGGACAATTATGGACAACAAGGTACAGGAATTCACAGAAGCCTAATGACTTTTATTTGTTTTTAAATTACTTTTTTTTTTTTTTGCATAGGT	in-frame	read-through	1	1	1	3
TBC1D23	NIT2	3	100320971	+	3	100339087	+	E	E	TCAAGTCATCTGTTGGTTACTGCAACACATATGTACTGTTTAAGGGAGATTGTTTCACGGAAAGGATTGGCTTATATACAGTCTCGACAAGCGCTGAATTCTGTAGTTAAAATTACATCCAAAAAAAAACATCCTGAACTCATTACCTTCAAGTATGGAAATAGCAGTGCTTCAGGAATAGAAATCTTGGCAATCGAAAG	CTTTCCGCTTGGCCCTCATCCAGCTTCAGATTTCTTCCATCAAATCAGATAACGTCACTCGCGCTTGTAGCTTCATCCGGGAGGCAGCAACGCAAGGAGCCAAAATAGTTTCTTTGCCGGTCAGTATGGGAGCAGCCATTCTGTTCTAGCCACTGTACACCCAAGCAGAACGGTGTTTGCTAGCTCTGGTTGTCCTCTTG	in-frame	read-through	1	1	1	3
TMEM140	BPGM	7	135148270	+	7	134678853	+	E	E	CAGAGAGCTGTTTACTAGGCACGACTGCGAAGGCAAGGGGGCACCAGCTCAGGACTGCATCTGCCTGCCATTTCCCTTCCACTCCTCCTTTCTGGAGTCTGACATTAGAAAGCCAGCGAGAAGGAAGATTCAAACAACCAACCCTGATTTCCTGCTTCTCCTTTTCATGAGTGTTCCTGTGGTCTCTGCACCTCCTTTCT	GTATCTCAGATGAAGACATCATCAACATTACTCTTCCTACTGGAGTCCCCATTCTTCTGGAATTGGATGAAAACCTGCGTGCTGTTGGGCCTCATCAGTTCCTGGGTGACCAAGAGGCGATCCAAGCAGCCATTAAGAAAGTAGAAGATCAAGGAAAAGTGAAACAAGCTAAAAAATAGTCTTTCTCAACTGTTGGCTAA	NA	intra-chromosomal	1	1	1	3
TMEM50A	RHD	1	25356852	+	1	25328897	+	E	E	TTATGTCTTTTAATACTCAAGCCAACCCTAATTCTAAGAAAAATCAATTCTTCTAGGCAGGAAAACTGGTATTTGCCAATATATCTGAAACTAAATGTTTTGAGATCATAACCCTCTAAACACTGCAATTATTTTTACAGAAAAAGACATAGTATACCCTGGAATTGCTGTATTTTTCCAGAATGCCTTCATCTTTTTTG	GTTTCCTCATTTGGCTGTTGGATTTTAAGCAAAAGCATCCAAGAAAAACAAGGCCTGTTCAAAAACAAGACAACTTCCTCTCACTGTTGCCTGCATTTGTACGTGAGAAACGCTCATGACAGCAAAGTCTCCAATGTTCGCGCAGGCACTGGAGTCAGAGAAAATGGAGTTGAATCCTTTCTCTGCCACTCTTTGAGGAG	NA	intra-chromosomal	1	1	1	3
TMEM50A	RHD	1	25356853	+	1	25321889	+	E	E	TATGTCTTTTAATACTCAAGCCAACCCTAATTCTAAGAAAAATCAATTCTTCTAGGCAGGAAAACTGGTATTTGCCAATATATCTGAAACTAAATGTTTTGAGATCATAACCCTCTAAACACTGCAATTATTTTTACAGAAAAAGACATAGTATACCCTGGAATTGCTGTATTTTTCCAGAATGCCTTCATCTTTTTTGG	GTTTGCTCCTAAATCTTAAAATATGGAAAGCACCTCATGAGGCTAAATATTTTGATGACCAAGTTTTCTGGAAGGTAAGATTTTTCACCTATTAACGTGATAGATTTTGAGTGCATGAACTTAAAAACATACCTGAGTATATATGTTGACTTGCTGTTTATGAGTAAAACAAAAACAAAAATGGAGTAAGGAGCATTGCA	out-of-frame	intra-chromosomal	1	1	1	3
TMEM50A	RHD	1	25356853	+	1	25328898	+	E	E	TATGTCTTTTAATACTCAAGCCAACCCTAATTCTAAGAAAAATCAATTCTTCTAGGCAGGAAAACTGGTATTTGCCAATATATCTGAAACTAAATGTTTTGAGATCATAACCCTCTAAACACTGCAATTATTTTTACAGAAAAAGACATAGTATACCCTGGAATTGCTGTATTTTTCCAGAATGCCTTCATCTTTTTTGG	TTTCCTCATTTGGCTGTTGGATTTTAAGCAAAAGCATCCAAGAAAAACAAGGCCTGTTCAAAAACAAGACAACTTCCTCTCACTGTTGCCTGCATTTGTACGTGAGAAACGCTCATGACAGCAAAGTCTCCAATGTTCGCGCAGGCACTGGAGTCAGAGAAAATGGAGTTGAATCCTTTCTCTGCCACTCTTTGAGGAGA	in-frame	intra-chromosomal	1	1	1	3
TSPO2	APOBEC2	6	41043157	+	6	41061327	+	E	E	CTCCCCAGATTTTGCCTCTTCAAGGTGAATGCGGCTTCAAGGGGCTATCTTTGTGCTCCTGCCCCACCTGGGGCCCATCCTGGTCTGGCTGTTCACTCGTGATCACATGTCTGGTTGGTGTGAGGGCCCGAGGATGCTGTCCTGGTGCCCATTCTACAAAGTCTTATTGCTTGTACAGACAGCCATCTACTCTGTCGTGG	GAGAACGGCTGCCTGCCAACTTCTTTAAATTCCAGTTCCGGAATGTGGAGTACAGTTCCGGGAGGAACAAGACCTTCCTCTGCTATGTGGTTGAAGCACAGGGCAAGGGGGGCCAAGTGCAGGCATCTCGGGGATACCTAGAGGATGAGCATGCGGCTGCCCATGCAGAGGAAGCTTTCTTCAACACCATCCTGCCAGCC	NA	read-through	1	1	1	3
TSPO2	APOBEC2	6	41043158	+	6	41061328	+	E	E	TCCCCAGATTTTGCCTCTTCAAGGTGAATGCGGCTTCAAGGGGCTATCTTTGTGCTCCTGCCCCACCTGGGGCCCATCCTGGTCTGGCTGTTCACTCGTGATCACATGTCTGGTTGGTGTGAGGGCCCGAGGATGCTGTCCTGGTGCCCATTCTACAAAGTCTTATTGCTTGTACAGACAGCCATCTACTCTGTCGTGGG	AGAACGGCTGCCTGCCAACTTCTTTAAATTCCAGTTCCGGAATGTGGAGTACAGTTCCGGGAGGAACAAGACCTTCCTCTGCTATGTGGTTGAAGCACAGGGCAAGGGGGGCCAAGTGCAGGCATCTCGGGGATACCTAGAGGATGAGCATGCGGCTGCCCATGCAGAGGAAGCTTTCTTCAACACCATCCTGCCAGCCT	in-frame	read-through	1	1	1	3
XK	CYBB	X	37694548	+	X	37782088	+	E	E	CACCAAGAAGAGGCAAATGCCAAAAAATGGCCTCTCAGAGGAGATTGAGAAGGAGGTGGGCCAGGCAGAAGGCAAACTAATCACCCACCGATCAGCGTTCAGCCGGGCGTCGGTGATCCAGGCTTTCTTGGGCTCAGCCCCCCAGCTGACCCTACAGCTGTACATAAGTGTCATGCAGCAGGACGTCACTGTTGGAAGAA	CTGGTTTGGCTGGGGTTGAACGTCTTCCTCTTTGTCTGGTATTACCGGGTTTATGATATTCCACCTAAGTTCTTTTACACAAGAAAACTTCTTGGGGTAAGTATAAATTCCATCCCATGCAATATTGGCTGGTTCACATTTCTCATCAGACATTCTTGTTCATCTTCCTGTTAGCATTTTAAATACATATTCTGACCAAC	out-of-frame	intra-chromosomal	1	1	1	3
XK	CYBB	X	37727711	+	X	37782088	+	M	E	AGTCAGGCTGTGCACATAAAACAGAAGAGTCCAAGGAATGCGGGTGGGGTGCTGACAGAGTGTCTGCTGCAGTAGGATTCCTAGTGGAGGTGAGACTTGATGATACTCTCTCTTTTCTCCCCAGGTCTCCTCATGACCATATCCCTGTTGTCCATTGTGTATGGAGCCTTGCGCTGCAACATCCTAGCCATCAAAATCAA	CTGGTTTGGCTGGGGTTGAACGTCTTCCTCTTTGTCTGGTATTACCGGGTTTATGATATTCCACCTAAGTTCTTTTACACAAGAAAACTTCTTGGGGTAAGTATAAATTCCATCCCATGCAATATTGGCTGGTTCACATTTCTCATCAGACATTCTTGTTCATCTTCCTGTTAGCATTTTAAATACATATTCTGACCAAC	out-of-frame	intra-chromosomal	1	1	1	3
YOD1	C1orf116	1	207049103	-	1	207027678	-	M	E	TACCAAAAGGGTTCTGCTTATTTATGATGGCATCCACTATGATCCACTTCAGCGTAACTTCCCTGATCCAGATACACCTCCTCTGACCATTTTCTCCTCTAATGATGATATTGTTCTTGTACAAGCACTGGAATTAGCAGATGAAGCTAGAAGAAGGAGACAGTTTACTGATGTCAACCGCTTCACCCTGAGATGCATGG	CCCGGCTTGGGACATTGTTCACTTCCCCTCGCTTCCCCTCTAGAAGCCCCCTTTGCCATCCCTGCACCTTGTTTCGGGTGATGCCCGAGAGGGAGCTGTGGCCAGCGGGGACTGGCTCAGAACCCGTGACCCGTGTCGGCAGCTGTGACAGCATGATGAGCAGCACCTCCACCCGCTCTGGATCTGTACGTAATACTCTC	NA	read-through	1	1	1	3
YOD1	C1orf116	1	207049104	-	1	207023480	-	M	E	ATACCAAAAGGGTTCTGCTTATTTATGATGGCATCCACTATGATCCACTTCAGCGTAACTTCCCTGATCCAGATACACCTCCTCTGACCATTTTCTCCTCTAATGATGATATTGTTCTTGTACAAGCACTGGAATTAGCAGATGAAGCTAGAAGAAGGAGACAGTTTACTGATGTCAACCGCTTCACCCTGAGATGCATG	GAGGTCCAGAGGAGACCATCACTCAGCAAGGACGAACGCCAAGGACAGTAACTGAGTCCAGCTCATCCCACCCTCCTGAGCCCCAGGGCCTAGGCCTCAGGTCTGGCTCCTACAGCCTCCCTAGGAATATCCACATTGCCAGAAGCCAGAACTTCAGGAAAAGCACCACCCAGGCTAGCAGTCACAACCCTGGAGAACCG	out-of-frame	read-through	1	1	1	3
YOD1	C1orf116	1	207049104	-	1	207027679	-	M	E	ATACCAAAAGGGTTCTGCTTATTTATGATGGCATCCACTATGATCCACTTCAGCGTAACTTCCCTGATCCAGATACACCTCCTCTGACCATTTTCTCCTCTAATGATGATATTGTTCTTGTACAAGCACTGGAATTAGCAGATGAAGCTAGAAGAAGGAGACAGTTTACTGATGTCAACCGCTTCACCCTGAGATGCATG	GCCCGGCTTGGGACATTGTTCACTTCCCCTCGCTTCCCCTCTAGAAGCCCCCTTTGCCATCCCTGCACCTTGTTTCGGGTGATGCCCGAGAGGGAGCTGTGGCCAGCGGGGACTGGCTCAGAACCCGTGACCCGTGTCGGCAGCTGTGACAGCATGATGAGCAGCACCTCCACCCGCTCTGGATCTGTACGTAATACTCT	NA	read-through	1	1	1	3
YOD1	C1orf116	1	207050688	-	1	207027679	-	E	E	GCTCCGCTGCAAGGCCAAGGACGGCACCCATGTTTTGCAGGGGCTGTCCAGCCGGACCCGGGTGCGGGAACTCCAGGGCCAAATTGCCGCCATCACCGGGATCGCCCCCGGCGGTCAGCGAATCCTCGTCGGATACCCTCCCGAGTGCCTGGATCTCAGCAATGGGGATACCATTCTGGAAGACTTGCCCATCCAATCTG	GCCCGGCTTGGGACATTGTTCACTTCCCCTCGCTTCCCCTCTAGAAGCCCCCTTTGCCATCCCTGCACCTTGTTTCGGGTGATGCCCGAGAGGGAGCTGTGGCCAGCGGGGACTGGCTCAGAACCCGTGACCCGTGTCGGCAGCTGTGACAGCATGATGAGCAGCACCTCCACCCGCTCTGGATCTGTACGTAATACTCT	NA	read-through	1	1	1	3
ZNF292	PNRC1	6	87155759	+	6	89083753	+	E	E	CAGGTGCGTACGCGACGGAGCGGGGTGTGAAGATGGCGGACGAAGAGGCCGAGCAGGAGAGGTTGAGTTGCGGCGAAGGCGGCTGCGTCGCGGAGCTGCAGCGCCTGGGCGAGCGGCTCCAGGAGCTGGAGCTACAGCTGCGGGAGAGCCGGGTACCGGCCGTGGAAGCGGCCACCGACTACTGTCAGCAGCTGTGCCAG	GTTTTAAAATCAAAGATGGGAAAATCGGAGAAAATTGCCCTTCCCCATGGCCAGCTTGTTCATGGTATACACTTGTATGAGCAACCAAAGATAAACAGACAGAAAAGCAAATATAACTTGCCACTAACCAAGATCACCTCTGCAAAAAGAAATGAAAACAACTTTTGGCAGGATTCTGTTTCATCTGACAGAATTCAGAA	in-frame	intra-chromosomal	1	1	1	3
ABHD2	FANCI	15	89193319	+	15	89247629	+	E	E	GTGACCCTCTTCCCTTTGCTTCAAAAACATGTCCAGCAGTGAGTTTGAGCCTTGAATCGATGGGGTCTGAAAATGGGAATCAGTAGTTTAATTCTGCTTTATGTTCTTGTTGCAGATTTATGTTCCTCTCATGCTGGTTAATGCAGCTGACGATCCGTTGGTGCATGAAAGTCTTCTAACCATTCCAAAATCTCTTTCAG	TTCTGTGATATGAGCAACAATGGACCAGAAGATTTTATCTCTAGCAGCAGAAAAAACAGCAGACAAACTGCAAGAATTTCTTCAAACCCTGAGAGAAGGTGATGTGAGTATTAGGAAGCATGTTCTGCTAAAAGTAAATGTCAGGCATGATGACACATTCAAAGGACATGTGAGAAAGAAAAATTACGCTGCTTCTTCAT	NA	intra-chromosomal	1	0	1	2
ACCS	EXT2	11	44081319	+	11	44107682	+	E	E	GGTGGAACCAGCTTCCTCCATGGAGGGCTGGCCACCGCCTAGGGTGCTTCTTCCTGCAGGACTTCGGGATGTCTGGGCTCCGCTTTGGCACGCTGTACACAGAAAACCAGGATGTGGCCACTGCCGTGGCTTCCCTCTGCCGCTACCACGGCCTCAGTGGCTTGGTCCAGTACCAGATGGCACAGCTGCTCCGGGACCGT	GGAGTGTGAGGAAGAGGCTGTCTGTGTCATTATGTGTGCGTCGGTCAAGTATAATATCCGGGGTCCTGCCCTCATCCCAAGAATGAAGACCAAGCACCGAATCTACTATATCACCCTCTTCTCCATTGTCCTCCTGGGCCTCATTGCCACTGGCATGTTTCAGTTTTGGCCCCATTCTATCGAGTCCTCAAATGACTGGA	NA	intra-chromosomal	1	1	0	2
ACCS	EXT2	11	44081320	+	11	44107683	+	E	E	GTGGAACCAGCTTCCTCCATGGAGGGCTGGCCACCGCCTAGGGTGCTTCTTCCTGCAGGACTTCGGGATGTCTGGGCTCCGCTTTGGCACGCTGTACACAGAAAACCAGGATGTGGCCACTGCCGTGGCTTCCCTCTGCCGCTACCACGGCCTCAGTGGCTTGGTCCAGTACCAGATGGCACAGCTGCTCCGGGACCGTG	GAGTGTGAGGAAGAGGCTGTCTGTGTCATTATGTGTGCGTCGGTCAAGTATAATATCCGGGGTCCTGCCCTCATCCCAAGAATGAAGACCAAGCACCGAATCTACTATATCACCCTCTTCTCCATTGTCCTCCTGGGCCTCATTGCCACTGGCATGTTTCAGTTTTGGCCCCATTCTATCGAGTCCTCAAATGACTGGAA	out-of-frame	intra-chromosomal	1	1	0	2
ACCS	EXT2	11	44083787	+	11	44107682	+	M	E	TGCCTTTCCAGCCCAGTCCTAACTGCAGCCTTCACTGTGGCCTCCGCTTGTTTGTCCCCACCCACGTGGCCATCAGTGCCAACTGGCCCCTCACTTCCCCTTCCCAGGGATGCAGAGGGTCCAGCAGGTGCTTGCAGGCAAATCCCAAGTGGCAGAAGACCCCCGTCCCTCTCAGAGCCAGGAGCCAAGTGACCAACGCA	GGAGTGTGAGGAAGAGGCTGTCTGTGTCATTATGTGTGCGTCGGTCAAGTATAATATCCGGGGTCCTGCCCTCATCCCAAGAATGAAGACCAAGCACCGAATCTACTATATCACCCTCTTCTCCATTGTCCTCCTGGGCCTCATTGCCACTGGCATGTTTCAGTTTTGGCCCCATTCTATCGAGTCCTCAAATGACTGGA	NA	intra-chromosomal	1	1	0	2
ACCS	EXT2	11	44083788	+	11	44107683	+	M	E	GCCTTTCCAGCCCAGTCCTAACTGCAGCCTTCACTGTGGCCTCCGCTTGTTTGTCCCCACCCACGTGGCCATCAGTGCCAACTGGCCCCTCACTTCCCCTTCCCAGGGATGCAGAGGGTCCAGCAGGTGCTTGCAGGCAAATCCCAAGTGGCAGAAGACCCCCGTCCCTCTCAGAGCCAGGAGCCAAGTGACCAACGCAG	GAGTGTGAGGAAGAGGCTGTCTGTGTCATTATGTGTGCGTCGGTCAAGTATAATATCCGGGGTCCTGCCCTCATCCCAAGAATGAAGACCAAGCACCGAATCTACTATATCACCCTCTTCTCCATTGTCCTCCTGGGCCTCATTGCCACTGGCATGTTTCAGTTTTGGCCCCATTCTATCGAGTCCTCAAATGACTGGAA	out-of-frame	intra-chromosomal	1	1	0	2
ACRBP	LPAR5	12	6638954	-	12	6621464	-	E	E	ACCTGGGTCTTGGGCCACACCCTGCCCCTGGCTCTGCCCTAGCAGATATTCCCTGGAGTGCTGCTGCCTGGTGAGGCTTCTGATACCCTCTTCCCTCTCTCTGGCTCTTGGCTTAGATTTGTGACACAGACTATATCCAGTACCCAAACTACTGTTCCTTCAAAAGCCAGCAGTGTCTGATGAGAAACCGCAATCGGAAG	GTCTCTGCTGCTGATGAAGCTGTGACCAAACGCACCCAACCCTTGGCAGCCATCTGTCCCTGCAGCCATAGCCCACATTCCCATGACCTCCCTCTGCTTGTTTTGGGACCATGTCTGTACAGCCTCTAGGCCCCAGCCCCGGAGGTGAATGCCATGCCATGATTCTGGTGTGCTCCATGGCATCCCCAGCCTAGCTCCCA	NA	read-through	1	0	1	2
ACSS1	APMAP	20	25007766	-	20	24984019	-	M	E	AACACTGTGCCTGTTCCTTGCCAGGTGGTGAAACGTCTTCCAAAAACCAGGTCTGGGAAGGTCATGCGGCGGCTCCTGAGGAAGATCATCACTAGTGAGGCCCAGGAGCTGGGAGACACTACCACCTTGGAGGACCCCAGCATCATCGCAGAGATCCTGAGTGTCTACCAGAAGTGCAAGGACAAGCAGGCTGCTGCTAA	CTCCTTTAGCGGCAGAGTTTTCCGAGTGACCTTCTTGATGCTGGCTGTTTCTCTCACCGTTCCCCTGCTTGGAGCCATGATGCTGCTGGAATCTCCTATAGATCCACAGCCTCTCAGGTAGGCTGCCCCGCAGTCCTCAGGAGGGGTTGCTTGACAAAATGTAATAGGCTGAAATAATTTCCAAGGAAAGGAGGGTGATT	in-frame	read-through	1	1	0	2
AFF1	QSOX1	4	86948571	+	1	180186053	+	E	E	GAACCATTTTCTAATTCAAATGAGAACTTGGAATTCTGTCTCCAATAAAGCTTCTTACAGGTCATGCGTATCCCTGAATTTACTCACAGGCTAATGTTCACAGGCTACTCTTTGTTTCTCTTTCAGATGAACAGACTAGCCACTTTGCATTGACTGGAAACAATGGCATTTACAGAAAGAGTCAACAGCAGTGGCAACAG	CTCCAAGATCTACATGGCTGACCTGGAATCTGCACTGCACTACATCCTGCGGATAGAAGTGGGCAGGTTCCCGGTCCTGGAAGGGCAGCGCCTGGTGGCCCTGAAAAAGTTTGTGGCAGTGCTGGCCAAGGTGAGCAGGGCCATGGCTTCCCTTGTCTGTGCAATTCTACGGATGGTCAGTGTGCGTTCCTGTAAGGCTG	in-frame	inter-chromosomal	1	1	0	2
AFF1	SNCA	4	87007424	+	4	89729277	-	E	E	CCGAGCCCGGGGCTGCGCCGAGGACGCCCGGGGCTCGAGAGCAGGTAGTCCCGTAACATCGGGGCGCCGCGCCGGGACGCGTCCCCGCCCGGCTCCGCCAAATGGTGAGCGCGGCGCTGGCAGCAGGGCCCGCGGGGTGAAGGCGCTCATGGACGGAAGACCCCTGGCTCTATAAGCTGAATTATGGCAGCCCAGTCAAG	AATGAAGAAGGAGCCCCACAGGAAGGAATTCTGGAAGATATGCCTGTGGATCCTGACAATGAGGCTTATGAAATGCCTTCTGAGGTAGGAGTCCAAGCTGAATCTTTCTAACAAGACAGTACCAAAAACCTGTCATTGTCACATTTCTCTTTCATTAGTGCTTAGTGAGAATCATTTGCTCTCTACATGCTCATTACGTG	out-of-frame	intra-chromosomal	1	1	0	2
ALOX12	RNASEK	17	7010126	+	17	7013666	+	E	E	GGTTCTAGGGTTACAGTTTCTTCCTCCAGCTGGACTGGTATGCCTGGGTCCCTAATGCTCCATGCACAATGCGGATGCCCCCACCCACCACCAAGGAAGATGTGACGATGGCCACAGTGATGGGGTCACTACCTGATGTCCGGCAGGCCTGTCTTCAAATGGCCATCTCATGGCATCTGAGTCGCCGCCAGCCAGACATG	ATAATGCTCGGAATATTTTTCAATGTCCATTCCGCTGTGTTGATTGAGGACGTTCCCTTCACGGAGAAAGATTTTGAGTAAGTATTCGGGTGGGGGAGGCGGGCTGGGAGCAGGTGGGAGGTGGCGAGGCCTAGGGTCAGAATTACGTCTGGGAGGCCCGGTGCTTAGGGCCCCTAGGTTAGAGGACTTGGAGAGGAGAG	in-frame	read-through	1	1	0	2
ALOX12	RNASEK-C17orf49	17	7010126	+	17	7013666	+	E	E	GGTTCTAGGGTTACAGTTTCTTCCTCCAGCTGGACTGGTATGCCTGGGTCCCTAATGCTCCATGCACAATGCGGATGCCCCCACCCACCACCAAGGAAGATGTGACGATGGCCACAGTGATGGGGTCACTACCTGATGTCCGGCAGGCCTGTCTTCAAATGGCCATCTCATGGCATCTGAGTCGCCGCCAGCCAGACATG	ATAATGCTCGGAATATTTTTCAATGTCCATTCCGCTGTGTTGATTGAGGACGTTCCCTTCACGGAGAAAGATTTTGAGTAAGTATTCGGGTGGGGGAGGCGGGCTGGGAGCAGGTGGGAGGTGGCGAGGCCTAGGGTCAGAATTACGTCTGGGAGGCCCGGTGCTTAGGGCCCCTAGGTTAGAGGACTTGGAGAGGAGAG	NA	intra-chromosomal	1	1	0	2
ANK1	UBB	8	41797512	-	17	16381902	+	E	E	GCCCGTGCCGGGAGCGCCCGGCCCGACAGCAAGCGCCTCTGGGGCCGATAAGGCCCTCGGGGGCCTGGCCCGCACGTCACAGGCCCCGCAGAGGCTGCGGTGAGTCCGCCAGCCCCAGCTGCTCCTCCTCAAGCCCCCAAGGCCCTTCGGCGGGCCCCTGCTGAAAGACCGGCATGCCCTATTCTGTGGGCTTCCGCGAA	GTCAAAATGCAGATCTTCGTGAAAACCCTTACCGGCAAGACCATCACCCTTGAGGTGGAGCCCAGTGACACCATCGAAAATGTGAAGGCCAAGATCCAGGATAAGGAAGGCATTCCCCCCGACCAGCAGAGGCTCATCTTTGCAGGCAAGCAGCTGGAAGATGGCCGTACTCTTTCTGACTACAACATCCAGAAGGAGTC	NA	inter-chromosomal	0	1	1	2
ARHGDIB	ERP27	12	14942275	-	12	14938052	-	M	E	AGGCGTGTTCAGCACCCTGTCCCTCCTCCCTGTCCACAGCTGGGTCCCTCTTCAACACTGCCACATTTCCTTATTGATGCATCTTTTCCCACCCTGTCACTCAACGTGGTCCCTAGAACAAGAGGCTTAAAACCGGGCTTTCACCCAACCTGCTCCCTCTGATCCTCCATCAGGGCCAGATCTTCCACGTCTCCATCTCA	ATGGTCCTGGTGCTGCCCAGGAACCCACGTGGCTCACAGATGTCCCAGCTGCCATGGAATTCATTGCTGCCACTGAGGTGGCTGTCATAGGCTTCTTCCAGGTTAGTTCCCTACTTGCAATTCCCCCAAGAGCCAGAAATGTTCTACCTTAAGGGAACCACAGCAGCCACCTGCTGCTGGCAGATGGCACTGCATTAGAA	NA	read-through	1	0	1	2
ARHGDIB	ERP27	12	14942620	-	12	14938052	-	M	E	CTTTAATCACTGTAGGCTGTAGTCCAGATTCTCCAGTTTGCAGTGTATGTTTTTCCTCTATCAGGCTCTTACCCTAATGAACTCTTCTTTCTTCTTAGTGGATAAAGCAACATTTATGGTTGGCAGCTATGGACCTCGGCCTGAGGAGTATGAGTTCCTCACTCCAGTTGAGGAGGCTCCCAAGGGCATGCTGGCGCGAG	ATGGTCCTGGTGCTGCCCAGGAACCCACGTGGCTCACAGATGTCCCAGCTGCCATGGAATTCATTGCTGCCACTGAGGTGGCTGTCATAGGCTTCTTCCAGGTTAGTTCCCTACTTGCAATTCCCCCAAGAGCCAGAAATGTTCTACCTTAAGGGAACCACAGCAGCCACCTGCTGCTGGCAGATGGCACTGCATTAGAA	in-frame	read-through	1	0	1	2
ATE1	EIF3A	10	121902391	-	10	119073937	-	E	E	GTCGAAAAGCAAAGGAAATCCGGAAAGAAAGGAAAAGGTTAAAACTAATGCAGCAGAACCCAGCTGGAGAACTTGAGGGTTTCCAGGCTCAAGGTCACCCACCATCTTTGTTTCCACCAAAGGCTAAATCCAACCAGCCAAAATCACTCGAAGATTTAATTTTTGAGTCTTTACCAGAGAATGCATCACACAAGTTAGAG	AATTTCTTGAGGTTGGCAAAAAGCAGCCTGCTCTGGATGTTCTTTATGATGTTATGAAAAGTAAAAAACATAGAACATGGCAAAAGATACACGAACCAATTATGTTGAAATACTTGGAACTTTGCGTGGATCTTCGCAAGAGCCACTTGGCAAAGGAGGGGTTATACCAGTATAAGAACATTTGTCAACAGGTACAAACG	in-frame	intra-chromosomal	1	1	0	2
ATP9A	NFATC2	20	51598309	-	20	51524110	-	M	E	CATCAATCTGGAAAGAACTTACATAAAGCGCCATTGACACTGTCACCTGGGAGCTCCATGGGCCGTAAGTCTTTGACAGCCAATTTAATTTGAGGTCAGAGGGCCTTGAGGTACACAGTCAGCACTGTTTGAACACTTTTCCTGAAAGCAAAACTCACAGCTCCCTGCGCCCTCTGACAACACTAGCTATTTCTGCCAGA	AAGAGCCGAATGCACATAAGGTCGCCAGCCCACCCTCCGGACCCGCATACCCCGATGATGTCCTGGACTATGGCCTCAAGCCATACAGCCCCCTTGCTAGTCTCTCTGGCGAGCCCCCCGGCCGATTCGGAGAGCCGGATAGGGTAGGGCCGCAGAAGTTTCTGAGCGCGGCCAAGCCAGCAGGGGCCTCGGGCCTGAGC	NA	intra-chromosomal	1	0	1	2
ATP9A	NFATC2	20	51598445	-	20	51524110	-	M	E	ACTTCTCGGAGGTCATCTTAGTTGTGGTGGGGAAGACAAAGAAATAAGCAAACAAGAAACTAGAGTTACTATACAAGAAACTCTCCTGAGTTTGTAAACCTTAAGCATAAGGATTCAGTTGACCTTTTTCTTGGTTCATCAATCTGGAAAGAACTTACATAAAGCGCCATTGACACTGTCACCTGGGAGCTCCATGGGCC	AAGAGCCGAATGCACATAAGGTCGCCAGCCCACCCTCCGGACCCGCATACCCCGATGATGTCCTGGACTATGGCCTCAAGCCATACAGCCCCCTTGCTAGTCTCTCTGGCGAGCCCCCCGGCCGATTCGGAGAGCCGGATAGGGTAGGGCCGCAGAAGTTTCTGAGCGCGGCCAAGCCAGCAGGGGCCTCGGGCCTGAGC	NA	intra-chromosomal	1	0	1	2
ATP9B	ZNF236	18	79277196	+	18	76849526	+	E	E	TGAACTTGGACATGGCTCTGGATCACACTAACCACTGCAATGGGTTTTATTTGGCAGTTTGCGTGTGAACTTGGACATGGGCAAAGCGGTGTATGGATGGATGATGATGAAAGATGAGAACATCCCTGGCACGGTCGTTCGGACCAGCACTATCCCAGAGGAACTTGGGCGCCTGGTGTATTTATTGACAGACAAAACAG	ATGGAGTTTTAACATTGAATGCGGAGAACACTAATTATGCCTATCAAGTTCCAAACTTCCATAAATGTGAAATCTGTCTACTATCTTTTCCAAAAGAATCCCAGTTTCAACGCCACATGAGGGATCACGAGCGAAATGACAAGGTATGTATTTTCAAAGGTGATGTCAGGAATGTGAGCGTTGAAACTGGAGGTATTGTA	in-frame	intra-chromosomal	1	0	1	2
BACH2	PNRC1	6	90296747	-	6	89083753	+	M	E	TTATTGTGAATGGGGAGCGGGTGACGTCAGCGCCGAATGTCAACAATGTAGCGATTGAGAGTGTGGGCGTTCCGGGGAGAGCGCAAGCCGCGCGGCGCGGAGCAAACAGCGCCGAGCCGCCGCCGCCTCAGCAGCAGCAGCAGCAGCAGCAGCGGCAGCAGCGGCCGTGCACGCCCGGGCTGCGGTCGCACAGCGCTAAC	GTTTTAAAATCAAAGATGGGAAAATCGGAGAAAATTGCCCTTCCCCATGGCCAGCTTGTTCATGGTATACACTTGTATGAGCAACCAAAGATAAACAGACAGAAAAGCAAATATAACTTGCCACTAACCAAGATCACCTCTGCAAAAAGAAATGAAAACAACTTTTGGCAGGATTCTGTTTCATCTGACAGAATTCAGAA	NA	intra-chromosomal	1	1	0	2
BCL11A	VRK2	2	60545971	-	2	58084089	+	E	E	TTTTATCGAGCACAAACGGAAACAATGCAATGGCAGCCTCTGCTTAGAAAAAGCTGTGGATAAGCCACCTTCCCCTTCACCAATCGAGATGAAAAAAGCATCCAATCCCGTGGAGGTTGGCATCCAGGTCACGCCAGAGGATGACGATTGTTTATCAACGTCATCTAGAGGAATTTGCCCCAAACAGGAACACATAGCAG	CTTTCCCCACAAATAAACCAGAGAAAGATGCAAGACATGTAGTAAAAGTGGTAAGTGTTGCTCATAGATTTGTATTTCACATATATTTGACTTTTTCCTTTTCTGCTTTAAGAATGTTTTTCACGTTAATTTTTGTAACTATTGCCTTATCAGTAAACCTAATGTTATCATCTGTTTTGACGTTGTTAAAACATTAAAAC	in-frame	intra-chromosomal	1	1	0	2
BLOC1S2	CWF19L1	10	100280124	-	10	100262063	-	E	E	CTGGAGAGACACTAGCATTATTACTTTTCCACTCTTTTCCTATATTCTTTGTTAATAAAGCCATATAAACATGAAGTTTTTCTTTGTTTTTAAAGATGCTGGACTGCAGCCTTATCTGGATCAGATCAATGTCATTGAAGAGCAGGTAGCAGCTCTTGAGCAGGCAGCTTACAAGTTGGATGCATATTCAAAAAAACTGG	CTTGGCTTGTGGAGATGTTGAAGGAAAGTTTGATATTTTATTCAATAGAGTTCAAGCAATTCAGAAGAAAAGTGGAAACTTTGATGTAAGATGTTTGTTTTTACTGAATTTAATTTTACCTTTGTAGTCACACATAAAAATAAAGTTTGCACTCCTTTAAGTCTTGATTGAACACATACCATTTTTGTTAAATTGAGTTC	out-of-frame	intra-chromosomal	1	0	1	2
BLOC1S6	SQOR	15	45605514	+	15	45658907	+	E	E	AAATTTTGACCAATTTAGGAAGCACAAACTATCATTTATATATTGCCTTATTTATTCATTTTGATATTTTAGTCTATTTTAACTTGACTTTTCATTTATTTTTCCATGTTAAGTTTGCTGAGGCTAAACACTATCATGCCAAGTTGGTGAATATAAGAAAAGAGATGCTGATGCTTCATGAAAAAACATCAAAGTTAAAA	CCTGATCCTGCCTGAAGATGGTGCCACTGGTGGCTGTGGTATCAGGGCCCCGTGCCCAGCTCTTTGCCTGCCTGCTCAGGCTGGGCACTCAGCAGGTCGGCCCCCTTCAGCTGCACACCGGGGCCAGCCATGCGGCCAGGAACCATTATGAGGTGCTGGTGCTGGGTGGGGGCAGTGGCGGAATCACCATGGCTGCCCGC	NA	intra-chromosomal	0	1	1	2
BMP2K	MARK3	4	78776721	+	14	103491777	+	E	E	CCTCCAGCTCGCCGGCGGGACCATGAAGAAGTTCTCTCGGATGCCCAAGTCGGAGGGCGGCAGCGGCGGCGGAGCGGCGGGTGGCGGGGCTGGCGGGGCCGGGGCCGGGGCCGGCTGCGGCTCCGGCGGCTCGTCCGTGGGGGTCCGGGTGTTCGCGGTCGGCCGCCACCAGGTCACCCTGGAAGAGTCGCTGGCCGAAG	CACTATTCCTGATCAGAGAACTCCAGTTGCTTCAACACACAGTATCAGTAGTGCAGCCACCCCAGATCGAATCCGCTTCCCAAGAGGCACTGCCAGTCGTAGCACTTTCCACGGCCAGCCCCGGGAACGGCGAACCGCAACATATAATGGCCCTCCTGCCTCTCCCAGCCTGTCCCATGAAGCCACACCATTGTCCCAGA	in-frame	inter-chromosomal	1	1	0	2
BZW2	RABGEF1	7	16681404	+	7	66808886	+	E	E	TGATTATTTTCTTTCATTTGCCAGAATTGATGTGTTCTGCAAATGCTGTTCTCAATTTCAGTATTATCCTAATTACAATTACCTTTCTCTTTTTAGCCCCTGGAGGAACGCGCATAGATGATGGTGACAAGACCAAGATGACCAACCACTGTGTGTTTTCAGCAAATGAAGATCATGAAACCATCCGAAACTATGCTCAG	TGCTGTGCTGTGGCTTTCATTGAGAAGCTAGACGCCCAGTCTTTGAATCTAAGTCAGGAGGATTTTGATCGCTACATGTCTGGCCAGACCTCTCCCAGGAAGCAAGAAGCTGAGAGTTGGTCTCCTGATGCTTGCTTAGGCGTCAAGCAAATGTATAAGAACTTGGATCTCTTGTCTCAGTTGAATGAACGACAAGAAAG	NA	intra-chromosomal	1	1	0	2
BZW2	RABGEF1	7	16681404	+	7	66808886	+	E	E	TGATTATTTTCTTTCATTTGCCAGAATTGATGTGTTCTGCAAATGCTGTTCTCAATTTCAGTATTATCCTAATTACAATTACCTTTCTCTTTTTAGCCCCTGGAGGAACGCGCATAGATGATGGTGACAAGACCAAGATGACCAACCACTGTGTGTTTTCAGCAAATGAAGATCATGAAACCATCCGAAACTATGCTCAG	TGCTGTGCTGTGGCTTTCATTGAGAAGCTAGACGCCCAGTCTTTGAATCTAAGTCAGGAGGATTTTGATCGCTACATGTCTGGCCAGACCTCTCCCAGGAAGCAAGAAGCTGAGAGTTGGTCTCCTGATGCTTGCTTAGGCGTCAAGCAAATGTATAAGAACTTGGATCTCTTGTCTCAGTTGAATGAACGACAAGAAAG	in-frame	intra-chromosomal	1	1	0	2
C19orf25	CSNK1G2	19	1478774	-	19	1969508	+	E	E	GGGAGGAGCAGCCCGGGCAAGGGCGGAGAGGTGGACGCCCCGGTCAGCGCCCCCTTCCCCGCCTTCAGAGATGGGCTCCAAGGCAAAGAAGCGCGTGCTGCTGCCCACCCGCCCAGCGCCCCCCACGGTGGAGCAGATCCTGGAGGATGTGCGGGGTGCGCCGGCAGAGGATCCAGTGTTCACCATCCTGGCCCCGGAAG	CTGTGAGCCGTGAGCTTTGAGGCGGTGGGATGTGTCAGCAGAATGTCTCCTGCCCCCGAGAGCGACCCCGAGGCCACTGAGAAGAGCAGCGCGGCCTGGCCGGCCCGAACGCCTGCGTCTCAGTAGCTGGGAGCCACGGGCCCACGCCCGCCCACCGGCCGCAGTGATGTTCTAGCCACAGAGGAGCCAAGACCTCAGGT	NA	intra-chromosomal	1	1	0	2
C19orf25	FZR1	19	1478774	-	19	3522956	+	E	E	GGGAGGAGCAGCCCGGGCAAGGGCGGAGAGGTGGACGCCCCGGTCAGCGCCCCCTTCCCCGCCTTCAGAGATGGGCTCCAAGGCAAAGAAGCGCGTGCTGCTGCCCACCCGCCCAGCGCCCCCCACGGTGGAGCAGATCCTGGAGGATGTGCGGGGTGCGCCGGCAGAGGATCCAGTGTTCACCATCCTGGCCCCGGAAG	GCTAACCTTGCCGCGGGCCGAGCCCTGCCTCGCCATGGACCAGGACTATGAGCGGCGCCTGCTTCGCCAGATCGTCATCCAGAATGAGAACACGATGCCACGCGTGAGTGCCCCCGCCCTGCCCACCACTGTGGCTCCCCCTCCCCCAGCTGCCTCTGCCCTGGCCAGCAGCCTCAGGTGTCCCCACTGTCACTAAAGCC	NA	intra-chromosomal	1	1	0	2
C5AR2	DHX34	19	47341831	+	19	47352754	+	M	E	GCCTTGCCCTCGCTCACAGCTGCCTCAATCCCATGCTCTTCCTGTATTTTGGGAGGGCTCAACTCCGCCGGTCACTGCCAGCTGCCTGTCACTGGGCCCTGAGGGAGTCCCAGGGCCAGGACGAAAGTGTGGACAGCAAGAAATCCACCAGCCATGACCTGGTCTCGGAGATGGAGGTGTAGGCTGGAGAGACATTGTGG	AATCCAGGGCCTGAAAACCCAGAATGAACTTGTGTCCATCCCAGAGATCACTGCAGATGTCATGAGGTACCCTTTGTGTCACCAGCTCAAGCAGGCCTCTGGCCACTTTATCATCTGTGGTGGTCCTGTGCCGTGACCAGGAGGAAAAATTAGCTCTTTGAAGAGAAAGTAGTTCTCTATTGCAGGCACTGGCCTCTTAA	NA	read-through	1	0	1	2
CAMK2G	NDST2	10	73817023	-	10	73808729	-	E	E	TGGCCACAGGTAGCCTGCTGCTACTGGATAGACACCGCTGATAAGGAAGGAAGACAAGTCACTCCATAGAAGCCTGATAGGCTGCTTTTTTTTTTCTCCCTGTAGGAAGATTTGTGATCCAGGCCTCACTTCCTTTGAGCCTGAGGCCCTTGGTAACCTCGTGGAGGGGATGGATTTCCATAAGTTTTACTTTGAGAATC	GTAGAGGGGAAGAGATTGAACTTTGCTGACCTTTGATGTGAGGCGCTCAGCCAGGGCCAAGGGGAGAGCCTGGCAAGATTTGCAGCCTGAAGCCATGGGCCAGGGGGCCATGGTGACCTGAGACAAGTGGACTCTGTATAGTTGCCCCCTGCTTCCCCTTCTACCTCCCCTACCCTATGCTAAGGGGACTCGTCTCCACC	NA	read-through	1	0	1	2
CD74	CAMK2A	5	150404680	-	5	150273159	-	E	E	GGTGTTGGGGCCCTATTTGGCCCTGCATGTTTCTGTCCCCAGGGGCAAAGCCAGGCAGTGTAGGGGCTTGGTGGTGGCCATCGAACCTGACCTCCACCTCTATCCGTATTAGGTCTTTGAGAGCTGGATGCACCATTGGCTCCTGTTTGAAATGAGCAGGCACTCCTTGGAGCAAAAGCCCACTGACGCTCCACCGAAAG	GGGAGCCTTCTCGGTGGTGCGAAGGTGTGTGAAGGTGCTGGCTGGCCAGGAGTATGCTGCCAAGATCATCAACACAAAGAAGCTGTCAGCCAGAGGTAGGTGCCTGATTTCTACCCTGCCCACCCTCCAGGGCTCTCCTCTCTCCCCTTACCTGTACTGCTTGGTTTAGACCAGGATCCAGGGCTGAGCCCCTGGGTGAT	in-frame	intra-chromosomal	1	0	1	2
CDC34	GZMM	19	537147	+	19	547280	+	E	E	GCCAGAGAAGAGCCGGAAGGCTGGGGTGCCCCGGGCCGCCCCACTCCGACCCACTCTCCCCACAGGACCATTCTCCTGAGTGTGATCTCCCTCCTGAACGAGCCCAACACCTTCTCGCCCGCAAACGTGGACGCCTCCGTGATGTACAGGAAGTGGAAAGAGAGCAAGGGGAAGGATCGGGAGTACACAGACATCATCCG	GCAGCTCCTTTGGGACCCAGATCATCGGGGGCCGGGAGGTGATCCCCCACTCGCGCCCGTACATGGCCTCACTGCAGAGAAATGGCTCCCACCTGTGCGGGGGTGTCCTGGTGCACCCAAAGTGGGTGCTGACGGCTGCCCACTGCCTGGCCCAGCGGTGAGTACCCTGCCCTGCCCACCCCAGGGGTCCGGGGAATCCA	in-frame	read-through	1	0	1	2
CEP63	EPHB1	3	134552012	+	3	134597801	+	E	E	ATATATAAATGAAGAATATGACTTAGCCTAATGAAAATTCCATGTGGAAAAATTTTGTAAGATGCATGTGATTTACATGTTATATTTATTTTTTTCTGTTTTCCCCTTTTCAGGAGATTTTGGATCAGCTGGAGTCACTCAAATTAGAAAATCGTCATCTTTCTGAAATGGTGATGAAATTGGAATTGGGTTTACATGAG	GTATTGCCTCCAGCACACTGTTTACATTCCTACTGTGTCTCAGCATCTGTTCTCCTGGGAATAGAACTGGTCCACCTGAACATATGATCTGTGCTGCTGTTGGTGCAGGAGGACAGGAGGGAAATAAGCTGGAAGCCATGGATGTGGAGAGTCTGGCTTCAAGATGGAGCTTGTTTACCTGCAGGTAGGGCTCCACCTCT	NA	read-through	0	1	1	2
CEP63	EPHB1	3	134574907	+	3	134597801	+	M	E	ACTGATCCACCTCAGCCTCCTGAGTAGCTGGGACTTCAGGCACGTGCCACCACACCTGGCTAATTTTTTATATTTTTTTTTGTAGAGATGGGGTTTTACCATGTTGTCCAGTCTGGTTTTGAACTTCGGGATTCAAGCAATCCGCCAGCCTCAGCGTCCCAAAGTGCTGGAATTACAAGTGTGAGCTACCACCACTGGCA	GTATTGCCTCCAGCACACTGTTTACATTCCTACTGTGTCTCAGCATCTGTTCTCCTGGGAATAGAACTGGTCCACCTGAACATATGATCTGTGCTGCTGTTGGTGCAGGAGGACAGGAGGGAAATAAGCTGGAAGCCATGGATGTGGAGAGTCTGGCTTCAAGATGGAGCTTGTTTACCTGCAGGTAGGGCTCCACCTCT	NA	read-through	1	1	0	2
CEP63	EPHB1	3	134574908	+	3	134597801	+	M	E	CTGATCCACCTCAGCCTCCTGAGTAGCTGGGACTTCAGGCACGTGCCACCACACCTGGCTAATTTTTTATATTTTTTTTTGTAGAGATGGGGTTTTACCATGTTGTCCAGTCTGGTTTTGAACTTCGGGATTCAAGCAATCCGCCAGCCTCAGCGTCCCAAAGTGCTGGAATTACAAGTGTGAGCTACCACCACTGGCAG	GTATTGCCTCCAGCACACTGTTTACATTCCTACTGTGTCTCAGCATCTGTTCTCCTGGGAATAGAACTGGTCCACCTGAACATATGATCTGTGCTGCTGTTGGTGCAGGAGGACAGGAGGGAAATAAGCTGGAAGCCATGGATGTGGAGAGTCTGGCTTCAAGATGGAGCTTGTTTACCTGCAGGTAGGGCTCCACCTCT	NA	read-through	1	1	0	2
CFAP161	IL16	15	81143820	+	15	81225299	+	E	E	CAGAGCTCTGACTTAGTGCATCTGCTTGCTGTCATTTTCAGTTGTATTTGTCAAGTGACCACAGGACCCTCCTGAAATCGTCTAAGAGGTCTTGGCTCCAGGAAGTGTACCTAACAGATGAGGTCTCCCATGTGAACTGCTGGCAGGCTGCCTTCCCTGACCCCCAGTTACGCCTGGAATATGAAGGCTTCCCCGTCCCG	GGACTCATGAAGTGGCAGCTAAGCCCTGTCCAGTGGCCACCCGTCAGCCAAGGGCCAGAGACCAGGAAAGGAAGAAAGGCAGCTTCACTTCCTCTTTGAGGATGGAGTCGCACAGCCGCGCTGGAAAGAGCAGAAAATCTGCAAAATTTCGGTCCATCTCCAGGTCCCTGATGCTCTGTAATGCTAAGACCAGTGATGAT	NA	intra-chromosomal	1	0	1	2
CHCHD2	PHKG1	7	56102867	-	7	56088975	-	E	E	CTAGGCATAAGTATGATTTTCTTTCTCAGCAATGTTGAATGTTTTGCCTTTGCAGGAGCCTCAGGGAACCCAGCCAGCACAGCAGCAGCAGCCTTGCCTCTATGAGATCAAACAGTTTCTGGAGTGTGCCCAGAACCAGGGTGACATCAAGCTCTGTGAGGGTTTCAATGAGGTGCTGAAACAGTGCCGACTTGCAAACG	AGCCACCCAGAGTTCCCTCACTGAAGATCTGAGCATGACCCGGGACGAGGCACTGCCGGACTCTCATTCTGCACAGGACTTCTATGAGAATTATGAGCCCAAAGAGATCCTGGGCAGGTAAAGCCCAAGCTTTCCCCACGAAGTGCTGTCCTAGGCTCCAGCAGACCCTGTGGGCTACAGCCAGCTCTGCTCCACCCCGA	NA	read-through	1	1	0	2
CHD2	LINC01578	15	92901299	+	15	92883744	+	E	E	CTTTGTTCCTGATAATAAAAAGCATCGATAGAAGCCGGGACCTTACCTTTCTTTCAACTTTTGACAGTAAATACCTGGGCACAGGACTTCAAAGCAAACACAGATTCCCCCTCCCCCTTAATATTTAAGAATTAAAAGATGATGAGAAATAAGGACAAAAGCCAAGAGGAGGACAGTTCGCTACACAGCAATGCATCGAG	CCGATTTTGAAACGGCTGCAGTGATACATGCGAAGGTACTTGCTGCTTATTAAACCTTTATGACGTTAAGGTTGTCTTTGAAAAATGCAAGTTGGAGGAGTGCTTCTGGTATTTCAGAATTACGAAGACAAGTTTACTGTGTCGTCAAGGCTGTTTAATGGAAATAGATTTGATAATTACGGTGCTAGCTAGCTGATGAC	NA	intra-chromosomal	0	1	1	2
CHD2	LINC01578	15	92929091	+	15	92885515	+	E	E	GTGCTTAGGTTTCTTTGTGTCTAAAAGCTCATATTGAATAATGGTATATTGAGTAGACTGTTGATCCAGGAGATAGTGTTGTCCCGAAGAACTGTGAATTAAAGTCTGTAATCATTTTTCCCCCCTCACACACTGAAGGCAAGTAGCGGGTCTGAGAGTGGGAGCCCAAAAAGAAGAGGCCAGAGGCAGCTGAAAAAACA	GTGACTTAAGAGATTAAAATTAATTTGGTTGCTGTTGGTTCTGAACAAATAATGAGTTCTTTTATTTGAGGTAAGAGTGGGTTAATTTTTATTGTTTTGACAAAAATTAGCTTATTAGGCTTTTGTTTTATCTTTAATAATTTACATTTCAATTAATGAATGGGTATCATTTTTAAAAGTTGTGATTATGAATATGAGTA	NA	intra-chromosomal	1	1	0	2
CHD2	LINC01578	15	92929091	+	15	92885552	+	E	M	GTGCTTAGGTTTCTTTGTGTCTAAAAGCTCATATTGAATAATGGTATATTGAGTAGACTGTTGATCCAGGAGATAGTGTTGTCCCGAAGAACTGTGAATTAAAGTCTGTAATCATTTTTCCCCCCTCACACACTGAAGGCAAGTAGCGGGTCTGAGAGTGGGAGCCCAAAAAGAAGAGGCCAGAGGCAGCTGAAAAAACA	GTTCTGAACAAATAATGAGTTCTTTTATTTGAGGTAAGAGTGGGTTAATTTTTATTGTTTTGACAAAAATTAGCTTATTAGGCTTTTGTTTTATCTTTAATAATTTACATTTCAATTAATGAATGGGTATCATTTTTAAAAGTTGTGATTATGAATATGAGTAAACTATCAAATAATTTGACAAAAGCCTTTAAGCCTTT	NA	intra-chromosomal	1	1	0	2
CHD2	LINC01578	15	92929091	+	15	92886169	+	E	E	GTGCTTAGGTTTCTTTGTGTCTAAAAGCTCATATTGAATAATGGTATATTGAGTAGACTGTTGATCCAGGAGATAGTGTTGTCCCGAAGAACTGTGAATTAAAGTCTGTAATCATTTTTCCCCCCTCACACACTGAAGGCAAGTAGCGGGTCTGAGAGTGGGAGCCCAAAAAGAAGAGGCCAGAGGCAGCTGAAAAAACA	GTATGCCATTTTGAAGACTGAGACGTTGGAGTTTTATCCTAGAGGATAAAGGAAATCTTTGGGAAAGTCAGTATTTTATATAGCAAGTAAGTAAATGTTTTTACCCAACATCTGCAATTGAATAGTTACCAACATTTAAGTAGAAAAATACCATTAAAGTTTGTTAATGAAACAAACTGTAGACTACTTATCACTGAAAG	NA	intra-chromosomal	1	1	0	2
CLN6	CALML4	15	68211263	-	15	68197628	-	E	E	AGGCGAGGCCCCGGGTAGGGAATAAGGCAGTGGGGGAGGCCTGGGACTGGGAGAAGGGTGGTCAGAGGGGATGCTTGGGGCCCCAGCACCTCCCTGGACTGACATCGACATCCCCCGACTCTGCCCTGCCCGTTCCTCCCTCAGATCGACTCCTTTGAGCTGCTCTACTATTATGATGAGTACCTGGGTCACTGCATGTG	ACGGAAATGGAGAGCTGGATTTCTCCACTTTTCTGACCATTATGCACATGCAAATAAAACAAGAAGACCCAAAGAAAGAAATTCTTCTAGCCATGTTGATGGTGGACAAGGAGAAGAAAGGTTACGTCATGGCGTCCGACCTGCGGTCAAAACTCACGAGTCTGGGGGAGAAGCTCACCCACAAGGAAGGTAACAGCCTG	in-frame	read-through	1	1	0	2
CLUHP3	ZNF720	16	31706999	+	16	31753766	+	E	E	GCTGTCTGTGGGGAGAGAGGAGAAGGGACTTCCCAGAGCAGGTTGCAGTGCACAGGCTGAGCCCATGTCTCCCTCCCTGGTCCCTCTGCAGCCCCAGTACTGGAACGAGGAGCTGCAGATGATGAGGGACCTACCCAACAAGAACCAACCTGAGCAGCTGCTTCAAGAAAAAGCCATGTTCAAGGTGCCTGAATCCCCTG	ATATCTTTTCTCATGATACTCAAGGCCTCTTAAGAAAGAAGCTTATAGAAGCATCATTCCAAAAAGTGATATTGGATGGATATGGGAGCTGTGGCCCTCAGAATTTAAACTTAAGGAAAGAGTGGGAAAGTGAGGGTAAGTGTGAAGGTCACAATGGATATTATGATGGACATACAAAATGTAAGACAACTACCTATAAC	NA	intra-chromosomal	0	1	1	2
CNN2	SBNO2	19	1032696	+	19	1127765	-	E	E	GGCCCATCTAACAGGTGGGGAGACTGAGGCCCACTCACTGTCCCTCTCCTGCCTCTTCCCAGCTAGAAAACCTGTCCAACTTCATCAAGGCCATGGTCAGCTACGGCATGAACCCTGTGGACCTGTTCGAGGCCAACGACCTGTTTGAGAGTGGGAACATGACGCAGGTGCAGGTGTCTCTTCTCGCCCTGGCGGGGAAG	GACTCCTCCTATTTTGAGGACTTCTCCAACATCTCCATCTTCTCCTCGTCCGTGGACTCCCTGTCGGACATCGTGGACACGCCCGACTTCCTGCCGGCTGACAGCCTCAACCAGGTGTCCACCATCTGGGACGATAACCCTGCCCCCTCCACCCACGATAAGGTCAGTGCGCCCGGTGCCCCCAGCCAGCCCCGACCCAC	in-frame	intra-chromosomal	1	1	0	2
CNPPD1	SLC23A3	2	219173350	-	2	219169406	-	E	E	GTGGGTCCTGAGTGGTATGAGGGTGCCACTGGGCTGGCTGCAGGACAGTTGCATACTCTTGTCATTTCTCCACTTCCCCCAGTGTGGCTGAGCAGCAGGGACGGTGGCGAGGCTGGTACACCTACACAGACCTGTGTGTGCTGCTGGAGCAGCCGACCTGGCAGTTGGCCCTGGGCTCCCTCTGCCAGCGGCTGGTAAAG	GCTGCCTCTTGTCCAGGCTCCATCCTTAGAGTTCCTTATCCCTGCTCTGGTGCTGACCAGCCAGAAGCTACCCCGGGCCATCCAGACACCTGGAAACTGTGAGCACAGAGCAAGGGCAAGGGGTAAGGGTGGGGCTGGGTTCTCATCTGAGCATGCAGGTGTAGGTGGGTGCAGAATTGAGATTGGGCAGTGGTGAGACT	out-of-frame	read-through	1	1	0	2
COQ8B	NUMBL	19	40691592	-	19	40686995	-	M	E	TTATCTTTGCCAACATTTGAGGGAGCCTTGGGCCGCTGCATGTCGTTATGCAGATCAGACTCATCAGGGGGAGCCCTCACCTCTGCCTCAAGCCTCCCGTGGAAGGCGAGATGGTCCTGGAGGCAGTCCTCACCTCTGCCTCCCTCGCTCCTCCAACAGCTGCCTTCTCCCGGGTTCCAGCCTCTCAGTGTGTTGGAGAG	GGCGGACCCCGGAGGCCTGAGCGGCACCTGCCCCCAGCCCCCTGTGGGGCCCCGGGGCCCCCAGAAACCTGCAGGACGGAGCCAGGTGAGCGACCAGCCTGGGACAGGGCAGGGCTGAATGGGTATGTGGTCTTGCCTAACACGACCAGAGGAGCTGTCCCTGCGGTCACACAGGCTTAATCACACTCATGAGTGGACAC	NA	read-through	0	1	1	2
CREBBP	GDE1	16	3879832	-	16	19510944	-	E	E	GCTCGCGGCCCGCGCTCGCTCCTCTCCCTCGCAGCCGGCAGGGCCCCCGACCCCCGTCCGGGCCCTCGCCGGCCCGGCCGCCCGTGCCCGGGGCTGTTTTCGCGAGCAGGTGAAAATGGCTGAGAACTTGCTGGACGGACCGCCCAACCCCAAAAGAGCCAAACTCAGCTCGCCCGGTTTCTCGGCGAATGACAGCACAG	GAATGATTTCCCTGATGAAAAGATCCCTACCCTAAGGGAAGCTGTTGCAGAGTGCCTAAACCATAACCTCACAATCTTCTTTGATGTCAAAGGCCATGCACACAAGGTACAGTTTAAATTGTGGACTTCACTTTGTTAAAAAGACATCTTATTTCATTGACGGTCATTTCCGAAGTTACATATATTTTGTTATTTATTCT	out-of-frame	intra-chromosomal	1	1	0	2
CROCCP2	NBPF1	1	16625775	-	1	16608779	-	E	E	GGCAGCGGCAGGCGGAGCAGGAGGCCACAGTGGCGCCGGCAGAGCAGGAGTGGCTGGAGGAGCTGTGGTTGGAGCAGGAGGTGGCACGGCAGGGCCTGGAGGGCTCCCTATGAGTGGCGGAGCAGGCCCAGGAGGCGCTGGAGCAACAGCTCCCCACACTGCACCATGAGCTCAGTTGGCTGCAGGAGCAGCTAGCACAG	GCAATCTGAAGGCAAATCCTGTTTAGACCCAGGCGAAGGTTCCCGGTGACCCGGGCTCTCACCAGCCAATTGTCCCTTGCCGTCCTCCTGAGGGTGCCTGGAGCTTAAGCACTGTGTGCTCTTGGCCTCCACACTGGGGATGCCGCTGACTCCCACTGTCCAGGGCTTCCAGTGGATTCTCCGAGGCCCTGATGTAGAAA	NA	read-through	0	1	1	2
CTNNAL1	VWA8	9	108990726	-	13	41787543	-	E	E	TTCTTCTCTCTACTCAGCCTTGACAATCTCAGTCTCTTGAGTAGCTCTCACCAAATAATGAATTATTATCTGTTTTGCAGGTTCTCGCAACTATGGAAAGACTAGAGAAAGTGAATAGCTTTCAAGAGTTTGTCCAAATATTCAGTCAATTTGGAAATGAAATGGTGGAGTTTGCACATCTGAGTGGAGATAGACAAAAT	GTTTTTACCCAGTCTTGCTAGGTCAGCATTAGAAAAAAATCTGGCAGATGCTACAATAGAAATAAATACTGATGACAATTTGGAGCCAGAACTGAAGGATTACAAATGTAAGTATTTGATTTGGCTCTTTTTTTTAAGTGAAATAATAATTAACAAACATTTGATGCTGTTTATTTTAATTCCAGTTAAAATAAACAGTT	out-of-frame	inter-chromosomal	1	1	0	2
CTNNBIP1	CLSTN1	1	9871187	-	1	9773394	-	E	E	CAGGGACCAAGCAGGGACCAAGCAGGCCTAGGCGGTGCCTCTAGGGGTGCAGGTGCCTTTCAGGGAACAGGTGCATGCTGCCCCTCACCACAGCTCTCTCACCCTGCAGCTGACAGCCAGCGAGGAGGAGTTCCTGCGCACCTATGCAGGGGTGGTCAACAGCCAGCTCAGCCAGCTGCCTCCGCACTCCATCGACCAGG	TTAACAAGCACAAGCCCTGGCTGGAGCCCACCTACCACGGCATAGTCACAGAGAACGACAACACCGTGCTCCTCGACCCCCCACTGATCGCGCTGGATAAAGATGCGCCTCTGCGATTTGCAGGTAGGAACGGGGCTTTCATTGACTCTTGATGAATCGGGCCTGGTCAGGAAGCATTCTGCACATCCCATTTGGGTAAT	in-frame	intra-chromosomal	1	1	0	2
CUL3	TMEM71	2	224584944	-	8	132727986	-	E	E	AGCTCCCCAGCCCTGCCCGGGGGTCGCGCCGCCGCCGCCCCCAGCGTCGCCCCTAGCCTGCCTGCCCGCCTTAAATGTGACACCGGCGTCGCGGAGCGCGACCTGAAGCCGCCGCCGGGGAGGGGACGAGCACCATGTCGAATCTGAGCAAAGGCACGGGCAGCCGGAAGGACACCAAGATGCGGATCCGGGCCTTTCCG	CAGATGATTTAGACTGTTCTTCTCTGACTGATGACTGGGAGTCAGGGAAGATGAATGCAGAGTCTGTGATCACCTCCTCTTCCAGCCACATCATATCTCAGCCTCCTGGAGGAAACTCCCATAGCTTGTCTCTTCAGTCCCAGTTGACAGCTTCTGAACGTTTCCAAGAGAATAGTTCGGATCATTCAGGTGAGTTCAGG	in-frame	inter-chromosomal	1	1	0	2
CXCR4	SBNO2	2	136118046	-	19	1127765	-	E	E	TCTCCCCCACCCCGCCTTCTCCCTCCCCGCCCCAGCGGCGCATGCGCCGCGCTCGGAGCGTGTTTTTATAAAAGTCCGGCCGCGGCCAGAAACTTCAGTTTGTTGGCTGCGGCAGCAGGTAGCAAAGTGACGCCGAGGGCCTGAGTGCTCCAGTAGCCACCGCATCTGGAGAACCAGCGGTTACCATGGAGGGGATCAGT	GACTCCTCCTATTTTGAGGACTTCTCCAACATCTCCATCTTCTCCTCGTCCGTGGACTCCCTGTCGGACATCGTGGACACGCCCGACTTCCTGCCGGCTGACAGCCTCAACCAGGTGTCCACCATCTGGGACGATAACCCTGCCCCCTCCACCCACGATAAGGTCAGTGCGCCCGGTGCCCCCAGCCAGCCCCGACCCAC	in-frame	inter-chromosomal	1	1	0	2
CYB5R1	ADIPOR1	1	202963066	-	1	202951164	-	E	E	CTTAACATTCTTTTTCTTAGTTGGAAAGTTGTATAGCAGAAAACTTTTTATGTGGGCCTGAGAAGACTCCTAAAGACTTTCCTTCCCCTTTGCATTTCAGACAGAAAAGGATATCATCTTGCGGGAGGACTTAGAGGAACTGCAGGCCCGCTATCCCAATCGCTTTAAGCTCTGGTTCACTCTGGATCATCCCCCAAAAG	TGTCTACCATCAGAGGGAGATCTCTGCCCCCTGGGGCTGAGAGACCCCAACCTTTCCCCAAGCTGAAGCTGCAGGGTATTGAGGTACCAGCCAGATGTCTTCCCACAAAGGATCTGTGGTGGCACAGGGGAATGGGGCTCCTGCCAGTAACAGGGAAGCTGACACGGTGGAACTGGCTGAACTGGGACCCCTGCTAGAAG	NA	read-through	1	1	0	2
DCAF11	FITM1	14	24121516	+	14	24131275	+	E	E	CCCAAAGCAGATTTCCTAACCTAGGGTTTACTCTGCATCCCTACCCAGCCTGGCGGAAGCTGAAGCTCCCAGGGGACAGCTCCTTGATGACCTACCGGGGCCACGGAGTGCTGCACACCCTCATCCGCTGCCGGTTCTCCCCCATTCATAGCACTGGCCAGCAGTTCATCTACAGTGGCTGCTCCACTGGCAAAGTGGTT	GGAACTGGAACATGGTCGGAGCCAAGGACACAGGACTAACAGGAAAGGACACAGACTGCTGTCAGGACACATACTACCACACACCCGAGGCCAGGACCCTGCTGACGTGGCAGACCTCCACCCTGGCCCCTTACTGCCCCCCGCCCCTCTCCCCCACCTGCCAGCTGCCAACAGGGCTCTGCCTTGTGTCTGCCACACCT	NA	intra-chromosomal	1	0	1	2
DCAF11	FITM1	14	24121517	+	14	24131276	+	E	E	CCAAAGCAGATTTCCTAACCTAGGGTTTACTCTGCATCCCTACCCAGCCTGGCGGAAGCTGAAGCTCCCAGGGGACAGCTCCTTGATGACCTACCGGGGCCACGGAGTGCTGCACACCCTCATCCGCTGCCGGTTCTCCCCCATTCATAGCACTGGCCAGCAGTTCATCTACAGTGGCTGCTCCACTGGCAAAGTGGTTG	GAACTGGAACATGGTCGGAGCCAAGGACACAGGACTAACAGGAAAGGACACAGACTGCTGTCAGGACACATACTACCACACACCCGAGGCCAGGACCCTGCTGACGTGGCAGACCTCCACCCTGGCCCCTTACTGCCCCCCGCCCCTCTCCCCCACCTGCCAGCTGCCAACAGGGCTCTGCCTTGTGTCTGCCACACCTG	NA	intra-chromosomal	1	0	1	2
DCAF11	FITM1	14	24121517	+	14	24131642	+	E	M	CCAAAGCAGATTTCCTAACCTAGGGTTTACTCTGCATCCCTACCCAGCCTGGCGGAAGCTGAAGCTCCCAGGGGACAGCTCCTTGATGACCTACCGGGGCCACGGAGTGCTGCACACCCTCATCCGCTGCCGGTTCTCCCCCATTCATAGCACTGGCCAGCAGTTCATCTACAGTGGCTGCTCCACTGGCAAAGTGGTTG	GTGCTGCTCTGGGTGGCCTCTGCCTTGCTGTACTTTGGAAGCGAACAGGCCGCCCGCCTTCTGGGCAGCCCCTGCTTACGGCGCCTCTACCATGCCTGGCTGGCAGCAGTGGTCATCTTTGGGCCGCTTCTGCAGTTCCATGTCAACCCTCGGACTATCTTCGCCAGCCACGGCAACTTCTTCAACATGTGAGTCCACTC	out-of-frame	intra-chromosomal	1	1	0	2
DCAF11	FITM1	14	24121517	+	14	24132211	+	E	E	CCAAAGCAGATTTCCTAACCTAGGGTTTACTCTGCATCCCTACCCAGCCTGGCGGAAGCTGAAGCTCCCAGGGGACAGCTCCTTGATGACCTACCGGGGCCACGGAGTGCTGCACACCCTCATCCGCTGCCGGTTCTCCCCCATTCATAGCACTGGCCAGCAGTTCATCTACAGTGGCTGCTCCACTGGCAAAGTGGTTG	AAAATTTGTGAATTCAGCCTGGGGCTGGACATGCACTTTCTTAGGGGGCTTTGTGTTGCTGGTGGTGTTCCTGGCTACACGGCGCGTGGCAGTAACTGCCAGACACCTGAGCCGACTGGTAGTAGGGGCAGCCGTGTGGCGGGGAGCCGGCCGGGCCTTCCTGCTCATCGAGGACCTGACTGGCTCCTGCTTCGAGCCAC	out-of-frame	intra-chromosomal	1	1	0	2
DCAF11	FITM1	14	24121519	+	14	24131644	+	E	M	AAAGCAGATTTCCTAACCTAGGGTTTACTCTGCATCCCTACCCAGCCTGGCGGAAGCTGAAGCTCCCAGGGGACAGCTCCTTGATGACCTACCGGGGCCACGGAGTGCTGCACACCCTCATCCGCTGCCGGTTCTCCCCCATTCATAGCACTGGCCAGCAGTTCATCTACAGTGGCTGCTCCACTGGCAAAGTGGTTGGT	GCTGCTCTGGGTGGCCTCTGCCTTGCTGTACTTTGGAAGCGAACAGGCCGCCCGCCTTCTGGGCAGCCCCTGCTTACGGCGCCTCTACCATGCCTGGCTGGCAGCAGTGGTCATCTTTGGGCCGCTTCTGCAGTTCCATGTCAACCCTCGGACTATCTTCGCCAGCCACGGCAACTTCTTCAACATGTGAGTCCACTCAA	NA	intra-chromosomal	1	1	0	2
DCAF12	MARK3	9	34125023	-	14	103491777	+	E	E	CCTTAGTATACTACTTGAAGAACCGGGAAGTCAGGCTACAGAATGAAACCAGCTACTCTCGAGTGTTGCATGGTTATGCAGCACAGCAACTTCCCAGTCTCCTGAAGGAGAGAGAGTTTCACCTTGGGACCCTTAATAAAGTGTTTGCATCTCAGTGGTTGAATCATAGGCAAGTGGTGTGTGGCACAAAATGCAACACG	CACTATTCCTGATCAGAGAACTCCAGTTGCTTCAACACACAGTATCAGTAGTGCAGCCACCCCAGATCGAATCCGCTTCCCAAGAGGCACTGCCAGTCGTAGCACTTTCCACGGCCAGCCCCGGGAACGGCGAACCGCAACATATAATGGCCCTCCTGCCTCTCCCAGCCTGTCCCATGAAGCCACACCATTGTCCCAGA	out-of-frame	inter-chromosomal	1	1	0	2
DCTN1	SLC4A5	2	74361413	-	2	74342534	-	E	E	ACAGTCTACATGGGCAAAGTGACCTTCTCATGTGCGGCTGGTTTTGGACAGCGACACCGGCTGGTGCTGACCCAGGAGCAGCTGCACCAGCTTCACAGTCGCCTCATCTCCTAAGCACTCCTTTCCCCTGCTGTCCCCTTCGACCCTCAGCCCTCTGGTGCCGCTCTGCCCGATGCACAGCCACCTCAGCCAGCCCCCAG	GCATCCCAGGATTTGGAATTCAGCTGTGAGCTCATGAGCTGATGGATGTTTCCAGGAGTACCCTGAAGACCACCCAGGTATGCTCTCCCCACCTCCTTTATTTTGGATGGACCAGTCTAAGGAGAGTCATCTTTTCCCACACCATTGGTGGCACTCAGTGAGTGGCTTGTTGCTTGACTGAATGCCTGCCCACACCCTCT	NA	intra-chromosomal	1	0	1	2
DCTN1	SLC4A5	2	74361413	-	2	74342535	-	E	E	ACAGTCTACATGGGCAAAGTGACCTTCTCATGTGCGGCTGGTTTTGGACAGCGACACCGGCTGGTGCTGACCCAGGAGCAGCTGCACCAGCTTCACAGTCGCCTCATCTCCTAAGCACTCCTTTCCCCTGCTGTCCCCTTCGACCCTCAGCCCTCTGGTGCCGCTCTGCCCGATGCACAGCCACCTCAGCCAGCCCCCAG	GGCATCCCAGGATTTGGAATTCAGCTGTGAGCTCATGAGCTGATGGATGTTTCCAGGAGTACCCTGAAGACCACCCAGGTATGCTCTCCCCACCTCCTTTATTTTGGATGGACCAGTCTAAGGAGAGTCATCTTTTCCCACACCATTGGTGGCACTCAGTGAGTGGCTTGTTGCTTGACTGAATGCCTGCCCACACCCTC	NA	intra-chromosomal	1	0	1	2
DCTN1	SLC4A5	2	74361413	-	2	74342537	-	E	E	ACAGTCTACATGGGCAAAGTGACCTTCTCATGTGCGGCTGGTTTTGGACAGCGACACCGGCTGGTGCTGACCCAGGAGCAGCTGCACCAGCTTCACAGTCGCCTCATCTCCTAAGCACTCCTTTCCCCTGCTGTCCCCTTCGACCCTCAGCCCTCTGGTGCCGCTCTGCCCGATGCACAGCCACCTCAGCCAGCCCCCAG	CAGGCATCCCAGGATTTGGAATTCAGCTGTGAGCTCATGAGCTGATGGATGTTTCCAGGAGTACCCTGAAGACCACCCAGGTATGCTCTCCCCACCTCCTTTATTTTGGATGGACCAGTCTAAGGAGAGTCATCTTTTCCCACACCATTGGTGGCACTCAGTGAGTGGCTTGTTGCTTGACTGAATGCCTGCCCACACCC	NA	intra-chromosomal	1	0	1	2
DDO	SLC22A16	6	110404774	-	6	110457017	-	E	E	AATGTTCACTTAATACGTTTGAGTTGGCAGATATTTCAGAGCACTCCGACTGAAGAAGTGCCATTCTGGGCTGACGTGGTTCTGGGATTTCGAAAGATGACTGAGGCTGAGCTGAAGAAATTCCCCCAGTATGTGTTTGGTCAGGCTTTTACAACCCTGAAATGTGAATGCCCTGCCTACCTCCCGTGGTTGGAGAAAAG	ATTCCAGAGAGTCCTCTATTTCATATGTGCCTTCCAGAACATCTCTTGTGGTATTCACTACTTGGCTTCTGTGTTCATGGGAGTCACCCCTCATCATGTCTGCAGGCCCCCAGGCAATGTGAGTCAGGTTGTTTTCCATAATCACTCTAATTGGAGTTTGGAGGACACCGGGGCCCTGTTGTCTTCAGGCCAGAAAGATT	in-frame	intra-chromosomal	1	1	0	2
DDX5	AXIN2	17	64506076	-	17	65558736	-	E	E	TACCGGTCTCTAGTAGTGCAGCTTCGGCTGGTGTCATCGGTGTCCTTCCTCCGCTGCCGCCCCCGCAAGGCTTCGCCGTCATCGAGGCCATTTCCAGCGACTTGTCGCACGCTTTTCTATATACTTCGTTCCCCGCCAACCGCAACCATTGACGCCATGTCGGGTTATTCGAGTGACCGAGACCGCGGCCGGGACCGAGG	AGAGGAGGTTCAGATGAGCCCCTGCTGACTTGAGAGAGACAGAGAGACCACGCCGATTGCTGAGAGGAACTGGAAGAAGAAAAATTCCCAGACTCAGTGGGAAGAGCTCCCTCACCATGAGTAGCGCTATGTTGGTGACTTGCCTCCCGGACCCCAGCAGCAGCTTCCGTGAGGATGCCCCGCGGCCCCCAGTGCCAGGG	NA	intra-chromosomal	1	1	0	2
DDX5	AXIN2	17	64506077	-	17	65558737	-	E	E	CTACCGGTCTCTAGTAGTGCAGCTTCGGCTGGTGTCATCGGTGTCCTTCCTCCGCTGCCGCCCCCGCAAGGCTTCGCCGTCATCGAGGCCATTTCCAGCGACTTGTCGCACGCTTTTCTATATACTTCGTTCCCCGCCAACCGCAACCATTGACGCCATGTCGGGTTATTCGAGTGACCGAGACCGCGGCCGGGACCGAG	GAGAGGAGGTTCAGATGAGCCCCTGCTGACTTGAGAGAGACAGAGAGACCACGCCGATTGCTGAGAGGAACTGGAAGAAGAAAAATTCCCAGACTCAGTGGGAAGAGCTCCCTCACCATGAGTAGCGCTATGTTGGTGACTTGCCTCCCGGACCCCAGCAGCAGCTTCCGTGAGGATGCCCCGCGGCCCCCAGTGCCAGG	NA	intra-chromosomal	1	1	0	2
DENND4A	MARK3	15	65792010	-	14	103491777	+	E	E	GGGAGTCCCGTCTGACTGAGACGGCAGGCCTGGGCGGGCGGGCGGGGGTGCCGCGAAGGGCGGAGCGCCGGGCTGGGGATGAGCTAAGCGGGCTCAGAGCGCCGCGGCATTCAGCCCCTCGTGTTCCGCTACCGCGCGTGCGGGATTCCGGCGCCGCTCTCCGAGCTCGATCCGCTGCTCGCACGGGAGCCAGCTGGGTG	CACTATTCCTGATCAGAGAACTCCAGTTGCTTCAACACACAGTATCAGTAGTGCAGCCACCCCAGATCGAATCCGCTTCCCAAGAGGCACTGCCAGTCGTAGCACTTTCCACGGCCAGCCCCGGGAACGGCGAACCGCAACATATAATGGCCCTCCTGCCTCTCCCAGCCTGTCCCATGAAGCCACACCATTGTCCCAGA	NA	inter-chromosomal	1	1	0	2
DGKZ	NAB1	11	46345585	+	2	190659158	+	E	E	AGAGGAAGAGAGTCGCCGGGCAGGATGAGCGCACCGGGGGCTGGCCACAGTGCCGGGGGAAGCTGCAATGAATCCTCAGCTCTGGGCCCAGTGGAGGCGCTGGGGACGGAAGAAGGGGAGCGGCCGGGGTCACTGAGGCAGATGTGGCGCTACCGCTCCTGGGACGTGCCACAGATCCCATCAGAGGCACCCCAGACACA	GTTAAACCCATCCAGAGTAATGGCTGCGGCCTTACCCAGGACCCTGGGGGAGTTGCAGCTGTATAGAATATTACAAAAAGCCAATCTACTTTCTTATTTTGATGCCTTTATCCAACAAGGTGGTGATGATGTCCAGCAACTCTGTGAAGCAGGAGAAGAGGAGTTTTTGGAAATCATGGCACTCGTGGGCATGGCTAGCA	NA	inter-chromosomal	1	1	0	2
DHTKD1	SEC61A2	10	12120267	+	10	12133241	+	E	E	ATCCCTTTCACACCATCGTAAAGTTGAAAACTCCATCGTAGGTGGGATCATAGTAAATTGGGGACCGTCTGCATGTGTCTACTTGAGGTGCTGAAAGAATTTCTTCTCTCATAGATCATATTTGGAGTCAGGAGGAACCTCAGAACATGGGTCCGTGGTCGTTTGTTTCTCCAAGGTTTGAAAAGCAGCTGGCCTGCAAG	TCAAATTTTTAGAAGTTATCAAACCATTCTGTGCAGTTCTACCAGAAATTCAGAAACCGGAAAGGAAAGTAAGTATAATATTTTAGTAATATAGAGGGTAGCTCAAGGGCTTGTTCTATGAAACCAGCAAAATTCATTTCCTTACCTCAGTCCTTCTCTGTTGGTAATTGGAAAACTATTGGTGTTCATCCTCCTTGCAA	out-of-frame	read-through	1	1	0	2
DHX9	NPL	1	182843434	+	1	182803698	+	E	E	TTTTTAAAATCTCAGAATTACCCAGGTCAGTCTCTTAGTACTTTTTTTTTTTTTTAAAGGTTCAGGTGGAAGGTTATAATTACACTGGCATGGGAAATTCCACCAATAAAAAAGATGCACAAAGCAATGCTGCCAGAGACTTTGTTAACTATTTGGTTCGAATAAATGAAATAAAGAGTGAAGAAGTTCCAGCTTTTGGG	AGAAATCAACTTTTCAGTAATTGGTCAGTATGTGGATTATCTTGTGAAAGAACAGGGAGTGAAGAACATTTTTGGTAAGTCAACTCTGGGGATGTCGCTGCATGTCTCCAGCTCAGTCTTTAGAAGGTATATCTTACCTGGTTACCAGCCAAGAGGTCACACAGTCATGGTGTCACAGGTTATGATGGAGCCTGGCTAAG	out-of-frame	intra-chromosomal	1	1	0	2
DHX9	NPL	1	182843434	+	1	182812156	+	E	E	TTTTTAAAATCTCAGAATTACCCAGGTCAGTCTCTTAGTACTTTTTTTTTTTTTTAAAGGTTCAGGTGGAAGGTTATAATTACACTGGCATGGGAAATTCCACCAATAAAAAAGATGCACAAAGCAATGCTGCCAGAGACTTTGTTAACTATTTGGTTCGAATAAATGAAATAAAGAGTGAAGAAGTTCCAGCTTTTGGG	GCTGGATCAGGTGATAATTCACGTAGGAGCACTGAGCTTGAAGGAGTCACAGGAACTGGTATGTATGCAGTTCCATCTGGGAGAGACCATTCAAGGGGCCTCCATTTTTATGCCGCAGTTAAAATCAGTACTATATTTGCTATGTAGTAGATGGTGTGCCTGAAGAAATAAGGTGTGGGATCTCAGGGGCTTACTGCATA	out-of-frame	intra-chromosomal	1	1	0	2
DHX9	NPL	1	182843434	+	1	182822115	+	E	E	TTTTTAAAATCTCAGAATTACCCAGGTCAGTCTCTTAGTACTTTTTTTTTTTTTTAAAGGTTCAGGTGGAAGGTTATAATTACACTGGCATGGGAAATTCCACCAATAAAAAAGATGCACAAAGCAATGCTGCCAGAGACTTTGTTAACTATTTGGTTCGAATAAATGAAATAAAGAGTGAAGAAGTTCCAGCTTTTGGG	TACCTATAACTACCTGGGAAAAAAGACAAACCAGATGTTGGAGGCTTTTGAACAAAAGGACTTCTCTTTAGCCCTGAACTATCAGGTAAACGTTTTCTTCTCTTCCCATAAATCACAGCCTTTTTTCTTCCCCACTTGAGGATTCTTTTTCTTCTCTCTACCATGCCTGCCCTCATTAAAATTGCCCAGCCACTTCTTTC	out-of-frame	intra-chromosomal	1	1	0	2
DHX9	NPL	1	182859117	+	1	182791248	+	E	E	ATCAGAGTCTTGTGTTTTACTCTTGAGACTATATTTGATTAGTATGTCTAGGTAAAAAATGGATTTATTTTGAAGCTGAATTATGTGCTTTTGTTTGACTATGTTGGCTTTTTGTTTTACAGGCTACTCCAGAGCAAATAAGCATGGACCTCAAGAATGAATTGATGTACCAGTTGGAACAGGATCATGATTTGCAAGCA	CTATACCTGCTGGAATGGATAAAGTGAGCTTTAAAAGTTGATCAGACCGAAGAGATTGAAGTGAGAGAACCACAGGAACAAAGGCAAGCAGACAGACAGTGAAAGGTAGATAGGAGGAACAGCAAACAGTTTGTTCAGCTGGGCAAGTATAGTGCAGGCACGAAGATTTCAATAGAGACCCAGACCCCAGGGAGCTGGTT	NA	intra-chromosomal	1	1	0	2
DHX9	NPL	1	182867043	+	1	182812156	+	E	E	TACATGTGATTATTTTCTAAAATGATGCTGGGGTCTCTTAGTTGAAATATAGATAATTGTCCATAGATTTACTACTTTGAACTTTTCTATAGTTTATTGATTGTTTTTCTTTTCAAGGTGTGCTCCTGAGAAAATTAGAAGCAGGCATTCGAGGAATCAGTCATGTAATTGTAGATGAAATACATGAAAGAGATATTAAT	GCTGGATCAGGTGATAATTCACGTAGGAGCACTGAGCTTGAAGGAGTCACAGGAACTGGTATGTATGCAGTTCCATCTGGGAGAGACCATTCAAGGGGCCTCCATTTTTATGCCGCAGTTAAAATCAGTACTATATTTGCTATGTAGTAGATGGTGTGCCTGAAGAAATAAGGTGTGGGATCTCAGGGGCTTACTGCATA	out-of-frame	intra-chromosomal	1	1	0	2
DPM2	PIP5KL1	9	127936551	-	9	127929883	-	E	E	ATGGGTCAGCCCCTTAGATGGAGGAGGTGGGACGTTTGGGCTTGGGGGCTCGGCAAGGCAAGCAAGACACACCAGAGCTCTTCCCTCGATGCCAGCCATTCATCGACAGTCAGCATGTCATCCACAAGTATTTCCTGCCCCGAGCCTATGCTGTCGCCATCCCACTGGCTGCAGGCCTCCTGCTGCTCCTGTTTGTGGGT	CCTGGCCCCCTCCCCTGAGGCTGGATGCAGAGCAGTCACCTCCAGCCGGCGGGGGCTTCTCTGGCGCCTCCGAGACAAGCAGTCTCGCCTGGGCCTGTTTGAGATCAGCCCGGGGCATGAACTGCATGGGATGACGTGCATGATGCAGGCAGGGCTGTGGGCTGCCACCCAGGTCTCCATGGACCACCCACCCACGGTGA	out-of-frame	read-through	1	1	0	2
DPM2	PIP5KL1	9	127936553	-	9	127928483	-	E	E	GAATGGGTCAGCCCCTTAGATGGAGGAGGTGGGACGTTTGGGCTTGGGGGCTCGGCAAGGCAAGCAAGACACACCAGAGCTCTTCCCTCGATGCCAGCCATTCATCGACAGTCAGCATGTCATCCACAAGTATTTCCTGCCCCGAGCCTATGCTGTCGCCATCCCACTGGCTGCAGGCCTCCTGCTGCTCCTGTTTGTGG	GGGCCGCCCTCCCGGGACGATTTCTCGGAGGTCCTAACCCAGGTTCACGAGGTAGGAGGCCCAGACTCCCGTGTGGGAGGGACGTGTGCTGGTCTTGCTCTCTCCTCTGCAGTTTTCCCATCTGTGCAGTGGGAGTGAAGGCTTGTCCCTGAGACTTGAGCCTTGCAGGAAGGGTGTGGTCACCCTGACCCTCCTGTCCC	out-of-frame	read-through	1	1	0	2
DPM2	PIP5KL1	9	127936553	-	9	127929885	-	E	E	GAATGGGTCAGCCCCTTAGATGGAGGAGGTGGGACGTTTGGGCTTGGGGGCTCGGCAAGGCAAGCAAGACACACCAGAGCTCTTCCCTCGATGCCAGCCATTCATCGACAGTCAGCATGTCATCCACAAGTATTTCCTGCCCCGAGCCTATGCTGTCGCCATCCCACTGGCTGCAGGCCTCCTGCTGCTCCTGTTTGTGG	GTCCTGGCCCCCTCCCCTGAGGCTGGATGCAGAGCAGTCACCTCCAGCCGGCGGGGGCTTCTCTGGCGCCTCCGAGACAAGCAGTCTCGCCTGGGCCTGTTTGAGATCAGCCCGGGGCATGAACTGCATGGGATGACGTGCATGATGCAGGCAGGGCTGTGGGCTGCCACCCAGGTCTCCATGGACCACCCACCCACGGT	out-of-frame	read-through	1	1	0	2
EEF1AKMT2	FAM53B	10	124760318	-	10	124706887	-	E	E	ATTTTGTCTGACAGGATTTGAACTTCTCGAAGAGCTACCAACACCCAAGTTCAGCTTTGGAGGCAGATCTGGAAACAGTGTAGCAGCATTGGTTTTCCAAAAAATGTGAGACTTTTTCTTGGACGAATTCAGGTAGCTACACAGAATCTACACAGCAAAGTTAACCTGACACAGAAAATCCTTGTGCAAATAAATGCTTA	GGAGTTGACCACATTTGGCCATTTCCCAGAAGGGCCCCACCCCAAGGGTGAGTGGCCAATGGGGAGCTGTTTCTGCTGACATCAATTCCCCAGGAGGTACTCACCCCAAGTCTGCCCAAGTGAAGATGGCTGATACCCACCCTGGGATGGAGCCCAGCGCCTGAGGCCCTTATCATGGTGATGGTCCTAAGTGAAAGCCT	NA	read-through	0	1	1	2
EIF4E3	FOXP1	3	71684572	-	3	71493555	-	M	E	TTTCTTTCCTTTTTTTCTTTTTTGTTTTTTTTCTGTCCTTTAGCCCATGAAGAGCATCATGCTTTTGAAGGTGGACGTGGAAAACACTAATTGCACTCTGTAAAGAATTCTTTGTCCTTTGCTGATTGGTTTTGGAAACGGTCTTAACAGGAGGGAGAGTGAAGAGAAGACTTGCCGAAGCCGATGCTGGTCAATTTAGA	TGTCCCAGAAGCTTTTGTTGACAATTCCAGTTTCCGAACAAAACATTTCGGCAATGGTGAGGGCTTCGATCCCTTCTCTGATTTGCTGTCAGCCATGAACGGATGGATGTGATGCCTGCTAGCCAAAAGGGTGAGTGAATGAATGTTTGTGATTATTCATCTGAAAATTCACAAGACAAAAAGTCCTTCAAGACAGTTGC	NA	intra-chromosomal	1	1	0	2
EIF4E3	FOXP1	3	71710412	-	3	71493555	-	E	E	CAAAATGTCCAGTCCTGTGGTTTGAGACCTGATTTTTAGGAAGACGTGAAAGATTCTACTGTGGGCTGTTTTGTGAGCACTGACTGCTTGTTTTGTTTGTGTCTTTGTCCTGCTCCTGCTTGCCTAGATCCCTCCCTGGTGCCACAGCAGCTGAGTGCGCATCAAATCTGAAGAAAATCTACACAGTACAGACAGTACAG	TGTCCCAGAAGCTTTTGTTGACAATTCCAGTTTCCGAACAAAACATTTCGGCAATGGTGAGGGCTTCGATCCCTTCTCTGATTTGCTGTCAGCCATGAACGGATGGATGTGATGCCTGCTAGCCAAAAGGGTGAGTGAATGAATGTTTGTGATTATTCATCTGAAAATTCACAAGACAAAAAGTCCTTCAAGACAGTTGC	NA	intra-chromosomal	1	1	0	2
EIF6	MMP24OS	20	35279566	-	20	35277932	-	E	E	GAGCCCATCCCTTGGCAGGCGGGGACTGTGAACCGAGGCAGTGAGGTGATTGCTGCTGGGATGGTGGTGAATGACTGGTGTGCCTTCTGTGGCCTGGACACAACCAGCACAGAGCTGTCAGTGGTGGAGAGTGTCTTCAAGCTGAATGAAGCCCAGCCTAGCACCATTGCCACCAGCATGCGGGATTCCCTCATTGACAG	ACCATGGGGGCTCAGCTAAGCGGCGGCCGCGGCGCCCCGGAGCCTGCGCAAACCCAGCCCCAGCCCCAGCCCCAGCCTGCGGCGCCGGAGGGCCCGGAACAGCCCCGGCATCCGCCCCAGCCCCAGCCCCAGCCCCAGCCCCAGCCCCAGCCCGAGCCCAGCCCGTGGGGGCCGCTGGACGACGTGCGCTTCCTCATCGC	NA	intra-chromosomal	0	1	1	2
EIF6	MMP24OS	20	35279566	-	20	35277932	-	E	E	GAGCCCATCCCTTGGCAGGCGGGGACTGTGAACCGAGGCAGTGAGGTGATTGCTGCTGGGATGGTGGTGAATGACTGGTGTGCCTTCTGTGGCCTGGACACAACCAGCACAGAGCTGTCAGTGGTGGAGAGTGTCTTCAAGCTGAATGAAGCCCAGCCTAGCACCATTGCCACCAGCATGCGGGATTCCCTCATTGACAG	ACCATGGGGGCTCAGCTAAGCGGCGGCCGCGGCGCCCCGGAGCCTGCGCAAACCCAGCCCCAGCCCCAGCCCCAGCCTGCGGCGCCGGAGGGCCCGGAACAGCCCCGGCATCCGCCCCAGCCCCAGCCCCAGCCCCAGCCCCAGCCCCAGCCCGAGCCCAGCCCGTGGGGGCCGCTGGACGACGTGCGCTTCCTCATCGC	NA	can't get ensembl id	0	1	1	2
EMC3	PRRT3	3	9964107	-	3	9950172	-	M	E	AGATAGCTCACTCCAGCTTTTGGCCCAGAGTAAGTGGTCACTAAAGGTTAGCCACAGCTGTCAGTAACAATTCCCTCTCTTCCTGCCTGGGTGTTCTCTTCCATTACAGACAGAGTGGGAAGCTTTGGAGCTGACGGATCACCAGTGGGCACTAGATGATGTCGAAGAAGAGCTCATGGCCAAAGACCTCCACTTCGAAG	GCTCATCCAGTGAGGACTGGAAGGTGGGGGCTTTAGGCCCAGGCATCGGAGTAGACCATGGCCTCCAGCCCATGGGGCTGTGTATGTGGCCTTCTGCTGTTGCTGCTGCCACTCCTGGGGACTGGCCCTGCCCTGGGGAGGGGCTTTCCCAGGCCACTTGAAAACTCCGAAATCCCTATGATCCCTGGAGCCCACCCCAA	NA	read-through	1	1	0	2
ENTPD5	FAM161B	14	73970010	-	14	73946605	-	E	E	CCTATTCCACTTCTTTCTAAGAGAAAATCCTACACCTCTCAGTTAGTTGCAAACTTGAGCTCCACTGTTTACTCTCTCTTTCAGTGTGTGATAACTTGGAAAACTTCACCTCAGGCAGTCCTTTCCTGTGCATGGATCTCAGCTACATCACAGCCCTGTTAAAGGATGGCTTTGGCTTTGCAGACAGCACAGTCTTACAG	ATATTTCCCCCCGAGTCCTTCGCAGACACAGAGGCAGGAGAGGAGCTGTCCGGGGATGGGCTGGTTTTGCCCAGGGCCAGCAAACTTGACGAGTTCCTCAGCCCAGAGGAGGAGATAGATTCTACTTCTGACTCAACTGGGAGCATTTACCAGAACTTACAGGAACTGAAGCAGAAAGGGAGATGGTGTCTGTTGGAGTC	in-frame	read-through	1	1	0	2
EPB42	NPIPB5	15	43216268	-	16	22532060	+	E	E	CTTTCCCACAACAGCCCTGGGTATCAAGAGCTGTGACTTTCAGGCAGCAAGAAACAATGAGGAGCACCACACCAAGGCCCTCAGCTCCCGGCGCCTCTTTGTGAGGAGGGGGCAGCCCTTCACCATCATCCTGTACTTCCGCGCTCCAGTCCGTGCATTTCTGCCTGCCCTGAAGAAGGTGGCCCTCACTGCACAAACTG	GAAAATGTTTCAACGTGCGCAAGAGTTGCGGCGGCGAGCAGAGGACTACCACAAATGCAAAGTAAGGAGCTTCCTCCCTGCAGTTGCAGGATAGTTCAGTGCTGATGCAGATGATGCCACGGCCCTTAGACTCTCTCAACATTCAATTTCTCATGTGTTGGCTTTTTCAGATCCCCCCTTCTGCAAGAAAGGCTCTTTGC	out-of-frame	inter-chromosomal	1	1	0	2
EPHB1	CEP63	3	134615437	+	3	134545585	+	E	E	GAGGGAGGCGTCAGCTGTTCAGAGAGAGAGGCTGCCTTGCCTGGGGACACACAGCTAGCCAGTGGCCGGAGCAGCAGTGGATGCAGTTGTCCTGATGCATAGTTCAAGAAGCTTTTTTTTTTTTTTTTTTTTTCACGTGTGAAAACATCTATTGGGAAAATGGAAAAATCATTTGACCTCATATTCCTCATAGCTGACAT	GGCTCAGCTTGTCAATCGGAAACAGAAATTAGAGTCTGTGGAACTTTCTAGCCAATCAGAAATTCAACACTTAAGCAGTAAACTGGAGCGGGCTAATGACACTATCTGTGCCAATGAGTTGGAAATAGAGCGCCTCACCATGAGGGTCAATGACTTGGTTGGAACCAGTATGACTGTCCTACAGGAGCAGCAGCAAAAAG	NA	intra-chromosomal	1	1	0	2
EPHB1	CEP63	3	134615438	+	3	134545586	+	E	E	AGGGAGGCGTCAGCTGTTCAGAGAGAGAGGCTGCCTTGCCTGGGGACACACAGCTAGCCAGTGGCCGGAGCAGCAGTGGATGCAGTTGTCCTGATGCATAGTTCAAGAAGCTTTTTTTTTTTTTTTTTTTTTCACGTGTGAAAACATCTATTGGGAAAATGGAAAAATCATTTGACCTCATATTCCTCATAGCTGACATG	GCTCAGCTTGTCAATCGGAAACAGAAATTAGAGTCTGTGGAACTTTCTAGCCAATCAGAAATTCAACACTTAAGCAGTAAACTGGAGCGGGCTAATGACACTATCTGTGCCAATGAGTTGGAAATAGAGCGCCTCACCATGAGGGTCAATGACTTGGTTGGAACCAGTATGACTGTCCTACAGGAGCAGCAGCAAAAAGA	NA	intra-chromosomal	1	1	0	2
FAM104A	NARF	17	73232086	-	17	82485497	+	E	E	GCCGGAAGTAGTGGTGGTACGGGTCCGACTGAGGGGTACTCGCCACCGGCTGCGTCCACCCGAGCGGCTGCGAGAGCCAAGGCCCGAGGGGGTGGGCGTGGCGGCCGCCGAAACACAACCCCCTCTGTTCCCTCTCTTCGCGGAGCGGCGCCGCGTAGCTTCCATCCGCCAGCTGCCATGAGCGAGCGCCTCCGTCCCAG	AAACAAAGACTTCCAAGAGGTCACCCTTGAGAAGAACGGAGAGGTGGTGTTACGCTTTGCTGCAGCCTATGGCTTTCGAAACATCCAGAACATGATCCTGAAGCTTAAGAAGGGCAAGTTCCCATTCCACTTTGTGGAGGTCCTCGCCTGTGCTGGAGGTGAGGCGCCAAGAGCAGCACCTGGCTCTGTCTCCCACGGGT	in-frame	intra-chromosomal	1	1	0	2
FAM117A	SLC35B1	17	49716165	-	17	49707068	-	E	E	GGAGGCCTTCCCTTCATCTCCACTAGACTTAGCCTTGCTCTGTTCACAGCCTCCTCTCCAGGACACCCAGCCTTTCTTGAAGATGGCAGCCCATCTCCAGTCCTTGCCTTTGCTGCCTCCCCTCGACCTAATCATAGCTACATCTTCAAACGGGAGCCCCCAGAAGGCTGTGAGAAAGTGCGTGTGTTTGAAGAAGCCAC	AACAAGAGGAAAGTATGGGGAAGGAGCCAAGCAGGAGACGTTCACCTTTGCCTTAACTTTGGTCTTCATTCAATGTGTGATCAATGCTGTGTTTGCCAAGATCTGTGAGTACCCAGATAGTAATTTGTTGGGTACCCCACCACCCCAAGTTCCCTCAGTATGCTGGGCATTAAGCATTGATTCAACCTTAAAGGCTAACT	in-frame	read-through	1	1	0	2
FAM117A	SLC35B1	17	49716167	-	17	49707068	-	E	E	GTGGAGGCCTTCCCTTCATCTCCACTAGACTTAGCCTTGCTCTGTTCACAGCCTCCTCTCCAGGACACCCAGCCTTTCTTGAAGATGGCAGCCCATCTCCAGTCCTTGCCTTTGCTGCCTCCCCTCGACCTAATCATAGCTACATCTTCAAACGGGAGCCCCCAGAAGGCTGTGAGAAAGTGCGTGTGTTTGAAGAAGCC	AACAAGAGGAAAGTATGGGGAAGGAGCCAAGCAGGAGACGTTCACCTTTGCCTTAACTTTGGTCTTCATTCAATGTGTGATCAATGCTGTGTTTGCCAAGATCTGTGAGTACCCAGATAGTAATTTGTTGGGTACCCCACCACCCCAAGTTCCCTCAGTATGCTGGGCATTAAGCATTGATTCAACCTTAAAGGCTAACT	out-of-frame	read-through	1	1	0	2
FAM200B	BST1	4	15687148	+	4	15707511	+	E	E	TAATCAAACTGGAACAAATTGCTATTAAAATGGATCATTTCTTTATTAAAAGAAAGAGGAATAGTGAAGTGAAATATACAGAAGCATGTTCAAGTTCATCTGTTGAATCTGGAATTGTGAATAGTGACAATATTGAGAAAAATACTGACTCCAATCTGCAAACTTCAACTTCATTTGAGCCACATTTCAAAAAGAAAAAA	TCCCTGTTCTGGGAAAATAGCCACCTCCTTGTTAACAGCTTTGCAGACAACACCCGTCGTTTTATGCCCCTGAGCGATGTTCTGTATGGCAGGGTTGCAGATTTCTTGAGCTGGTGTCGACAGAAAAATGACTCTGGTAAGACTCCTGCACAAATCACAGGAGACTTAAGAACTCCTATTTACTATGCATTACCATTTGT	in-frame	read-through	1	1	0	2
FAM83D	RABGAP1L	20	38942126	+	1	174989849	+	E	E	TTATCATGTGCTCTTCCCTGTTTCACCTGTAGGTGATTGCAGTGGTCATGGACGTGTTCACAGACATCGACATCTTCAGAGACCTGCAAGAAATATGCAGGAAACAGGGAGTTGCTGTGTATATCCTTCTGGACCAGGCTCTCCTCTCTCAATTTCTGGATATGTGCATGGATCTGAAAGTTCATCCTGAACAGGAAAAG	GAACTTGAACATCAGAGAGGAGCCCTTATGAATGAAATCCAAGCTGCGAAAAACTCTTGGTTTAGCAAAACCCTGAACTCTATCAAAACGGCCACGGGCACCCAGCCATTGCAGCCAGCACCGGTCACCCAGCCACCCAAGGAGAGCACATAGTTCCAGCCTTACCCAAGCACAAGAGCACAATGTTCAAACCAATGGAA	in-frame	inter-chromosomal	1	1	0	2
FARSA	SYCE2	19	12924151	-	19	12904666	-	E	E	GCTCACCACCTAGACCCAGAACCTGTACCAGCAGTGCCCAGAAACTCAACACGCACTGCCCGTCTTTTCTGTCCTGCCTCTGCAGGCCTGAAGAAGTGGGTGGAGGTCGGAAACTCGGGGGTCTTCCGTCCAGAGATGCTGCTGCCCATGGGGCTTCCCGAGAACGTGTCGGTCATTGCCTGGGGCCTCTCCCTGGAGCG	TGCCAGTTGCCAGCTGACGGTCCTGGAAGGGAAGTCGGGACTCTACTTCTCCTCTCTGGACTCAAGCATTGACATCCTGCAGAAGAGAGCCCAGGAGCTGATCGAAAACATCAACAAGAGCCGGCAAAAGGACCATGCACTCATGACCAACTTCAGGAACAGCCTGAAGACCAAGGTGACAGACTCCACCCAGCGAGAGG	in-frame	read-through	1	1	0	2
FBXO28	CAPN2	1	224114396	+	1	223744100	+	E	E	CTTTGGCCTCCGGCTCTACCCAGCGACAGCCTCCACCGCCCGCGCCACAGCACCCGCAGCCGGGGTCCCAGGCGCTCCCAGCCCCCGCGCTGGCTCCGGACCAGCTGCCTCAAAACAACACGCTTGTGGCGCTGCCCATCGTAGCCATCGAGAACATCCTCAGCTTTATGTCCTACGACGAAATTAGCCAGCTCCGCCTG	GTGACTGCTGGCTGCTGGCAGCCATTGCCTCCCTCACCTTGAATGAAGAAATCCTGGCTCGAGTCGTCCCCCTAAACCAGAGCTTCCAGGAAAACTATGCAGGGATCTTTCACTTCCAGGTAACTTAATGGTTGGCTCAGGTGGTTCCTCAACAGGTCCAGGGGGCTAGGAACAGTCTTCTGGCTTGGCTGGGTTCATCA	out-of-frame	intra-chromosomal	1	0	1	2
FBXO7	MARK3	22	32475398	+	14	103491777	+	E	E	CATCTGTGGGCTGCAGGCGCGGGCGTGGCCGGGCGATAGGCCAAGTGCGGGGACGCCGGGGGGGCCTTCACGGGAGGCCCGGGCTCTTCCGGGCGTCGCGGAGCCGGAGGGTGCAGGCGACGGGAAGCGCGGGTGGTCGGCTGGGGTCCGGCTCCTGGAGAACATGGCCCGGCCTCCCGGGGGCTCTGGTCCCCTCCTCG	CACTATTCCTGATCAGAGAACTCCAGTTGCTTCAACACACAGTATCAGTAGTGCAGCCACCCCAGATCGAATCCGCTTCCCAAGAGGCACTGCCAGTCGTAGCACTTTCCACGGCCAGCCCCGGGAACGGCGAACCGCAACATATAATGGCCCTCCTGCCTCTCCCAGCCTGTCCCATGAAGCCACACCATTGTCCCAGA	in-frame	inter-chromosomal	1	1	0	2
FCER1G	TOMM40L	1	161218723	+	1	161226355	+	E	E	TATGTGTGCTTGTAGCCATGTGGGCAAACAGGTATCCATGTCCCAGAGTGTCCATGTGAGTGCCCTCTAGCCCAAGGTGGCTGGCTGCCCACCCCCCATGCCTCCCTGGGTGGGGCAGATGCTGAGGGGCCCTGGAGAAAGTGTGGGTCTTTAATGTTTTGCTTCTTTTGTCTCTGCAGAAATCAGATGGTGTTTACACG	GTGTAGCGTCGGACCATGTGGAAGTTTCTGAGGCTGGGGAGCCGGATAATGGGGGGTGGGGCCCGTTGGGGGGTAAAGGGGCAATAGCGTCCTTTCACAGGCTAACCTCGGCTCTTCCCAGTCCTCTGGACTAAAATGGGGAACACATTGGGCCTGGCACCAATGGGGACTTTGCCCCGCCGGAGCCCCCGCCGAGAGGA	NA	read-through	1	1	0	2
FGFR1OP2	MARK3	12	26938710	+	14	103491777	+	E	E	TCTACCCCGCCGGTGATGGCGTTGAACGCCACTGGCTTCCCGGCCTTCCGTCCGCTGCCTCCGTCCGATTCTGCGTCTGCTTGCTGAGGAGGCGGATTAGGGGGGCGCGGAGTCTCTTCCCTTGAGTGCATAGGTCCCGGTTGGTAGAGGGTTTGAGTCCGCATCGCCACAGCTGAAGGCTGCGAGGGACTAAGAGCAGA	CACTATTCCTGATCAGAGAACTCCAGTTGCTTCAACACACAGTATCAGTAGTGCAGCCACCCCAGATCGAATCCGCTTCCCAAGAGGCACTGCCAGTCGTAGCACTTTCCACGGCCAGCCCCGGGAACGGCGAACCGCAACATATAATGGCCCTCCTGCCTCTCCCAGCCTGTCCCATGAAGCCACACCATTGTCCCAGA	NA	inter-chromosomal	1	1	0	2
FGFR1OP2	PIP4K2A	12	26938710	+	10	22609717	-	E	E	TCTACCCCGCCGGTGATGGCGTTGAACGCCACTGGCTTCCCGGCCTTCCGTCCGCTGCCTCCGTCCGATTCTGCGTCTGCTTGCTGAGGAGGCGGATTAGGGGGGCGCGGAGTCTCTTCCCTTGAGTGCATAGGTCCCGGTTGGTAGAGGGTTTGAGTCCGCATCGCCACAGCTGAAGGCTGCGAGGGACTAAGAGCAGA	ATCAATGAACTGAGCCATGTTCAAATCCCTGTTATGTTGATGCCAGATGACTTCAAAGCCTATTCAAAAATAAAGGTGGACAATCACCTTTTTAACAAGTAAGTACAAGTATGACCTTTCATAAGACTAGCGTGGCTGCTAGGAGTACAAGTTTTGTGAATTTTTGTAATCACATAATTTGTCAATGGGTGGGAGTAAAG	NA	inter-chromosomal	1	1	0	2
FLACC1	TRAK2	2	201342370	-	2	201420706	-	E	E	AGAGGGGTGGGAAGGGGGCTGTGCCCCATGAATTGGAAGGCGGCTGTGCCCCATAAATTGGAAGGCTTTTCAGAAGGTGCAGATCAGAATGGGACAGGGTCCTCAGTCCTGTGTTGTAGATGCTGATTTTGTTTCCAGCTCTCCAGTGAAATGGATCTCCGCTGTGCTGAGATGAAACAGAACTTTGAAAACAAGAACAG	GTCATGACTGTCCAAAGTATGATAATCACATGAGAGTGCTCGTTGCTACGGATGTCATTTGACTCATCAGAGAAAATCTGTCTAAAAGAAAATATCCATGTGACCAAATCCATTTCATTATTGAATGGCTTGATGGATTTCCTTTACTCTGATTCATACCAAAGCTGTCCTTCTCAACCAAAGCAAGAAAGGATCCTGCA	NA	intra-chromosomal	0	1	1	2
FLACC1	TRAK2	2	201342370	-	2	201420706	-	E	E	AGAGGGGTGGGAAGGGGGCTGTGCCCCATGAATTGGAAGGCGGCTGTGCCCCATAAATTGGAAGGCTTTTCAGAAGGTGCAGATCAGAATGGGACAGGGTCCTCAGTCCTGTGTTGTAGATGCTGATTTTGTTTCCAGCTCTCCAGTGAAATGGATCTCCGCTGTGCTGAGATGAAACAGAACTTTGAAAACAAGAACAG	GTCATGACTGTCCAAAGTATGATAATCACATGAGAGTGCTCGTTGCTACGGATGTCATTTGACTCATCAGAGAAAATCTGTCTAAAAGAAAATATCCATGTGACCAAATCCATTTCATTATTGAATGGCTTGATGGATTTCCTTTACTCTGATTCATACCAAAGCTGTCCTTCTCAACCAAAGCAAGAAAGGATCCTGCA	NA	can't get ensembl id	0	1	1	2
FZR1	C19orf71	19	3535865	+	19	3543235	+	M	E	TCGCCAACACGTGCCCTCACAGGGCCAGCGTCCTCCTTCCCTGCGCAAGACTTGCGTCCCCCATGCCTGCTGGGTGGCTGGGTCCTGTGGAGGCCAGCAGCGGTGTGGCCCCCGCCCCCAGGCTGCCTGTGTCTTCACCTGTCCTGTCCACCAGCGCCAACAGCCGTGGGGAAGCCAAGGAGACCCAAGGGGTCCAGGAG	CGATGACTACCTGTCCCTGGAGGGTTCCCGCTGGCCACCAGCCATCAGGCAGGCCACACGCTGGAAGTACACGCCCATGGGACGGGACGCAGCCGGCCAGCTGTGGTACACAGGCCTGACCAACTCGGACGCCTGGGAAGCCTGGTACAACCTGCCACGGGCCCCGGCCAGCCCCTTCCGCGAGGCCTACAACCGCTGGC	NA	read-through	1	1	0	2
GABARAPL1	FAM222B	12	10213219	+	17	28766707	-	E	E	TTTCTGCAGCTATTCTGAGCACACCTTGACGTCGGCTGAGGGAGCGGGACAGGGTCAGCGGCGAAGGAGGCAGGCCCCGCGCGGGGATCTCGGAAGCCCTGCGGTGCATCATGAAGTTCCAGTACAAGGAGGACCATCCCTTTGAGTATCGGAAAAAGGAAGGAGAAAAGATCCGGAAGAAATATCCGGACAGGGTCCCC	TGTGAGCCACTGCCCCATGTTGTGTTGATGCCAATCTGCCATGCTAGCCTGTCTACCAGGGCCAGGTGACCTGTCCTTTCAGCTTCTTTCTCACACGCAGATGAACACTGGACTTCAGAAATGTAAGTAATCTGGATCCTATGGAGCATGTGTGATTCTTTGTTTTTGTCTCTACATTTGGGCCGTCCTTGAAGCACATC	NA	inter-chromosomal	1	1	0	2
GANC	CAPN3	15	42354453	+	15	42359782	+	E	M	GGTATTGTTACTTTTTTGTGGCTAATTCTTAATATGGTTTCATAGGAAACTGGATTTTATATAAGAAATTTTATTCATTTCAACAGGGTTCCTAAAAAAGCTCTAAAATGAATGCATAGTGTGTCTTTCCTTCAAGATGTAAATGTCAAGGAATGAGTTGGCAAATCAGTTTAAAAACACAAACTACCCAACAGAAAAAT	CTTTTTCTTCCAAAGCCACTTGCCATGCCGACCGTCATTAGCGCATCTGTGGCTCCAAGGACAGCGGCTGAGCCCCGGTCCCCAGGGCCAGTTCCTCACCCGGCCCAGAGCAAGGCCACTGAGGCTGGGGGTGGAAACCCAAGTGGCATCTATTCAGCCATCATCAGCCGCAATTTTCCTATTATCGGAGTGAAAGAGAA	NA	intra-chromosomal	1	0	1	2
GANC	CAPN3	15	42354453	+	15	42360075	+	E	M	GGTATTGTTACTTTTTTGTGGCTAATTCTTAATATGGTTTCATAGGAAACTGGATTTTATATAAGAAATTTTATTCATTTCAACAGGGTTCCTAAAAAAGCTCTAAAATGAATGCATAGTGTGTCTTTCCTTCAAGATGTAAATGTCAAGGAATGAGTTGGCAAATCAGTTTAAAAACACAAACTACCCAACAGAAAAAT	CCAGAAGTTCCCCATCCAGTTCGTCTGGAAGAGACCTCCGGTGAGTAGCTTCCTGCTTGCTGGCTGGGTTTTCCCCCCACGGAGGAGTCCTCTCACTCAGCACCTCCGGCAGCTCAGCTGTGCACATGGGCACTGGGGGAAGGATCCTGGCAGCAGCTCTGCTGGGCTCTGTCTTTAAGTGTGAAGCAGGGAGGAGAGGA	NA	intra-chromosomal	1	0	1	2
GFOD2	ENKD1	16	67685457	-	16	67663556	-	E	E	CCCACTGCTGAGGGCAGAAGGGTTCACTGTTGAGGCCCTGTGGGGGAAGACTGAGGAGGAGGCGAAGCAGCTTGCTGAGGAGATGAACATCGCCTTCTACACCAGCCGGACTGATGACATCTTGCTGCATCAAGATGTGGATCTGGTGTGCATCAGCATCCCCCCTCCACTCACCCGGCAGATATCCGTGAAGGCTCTAG	CTTGTTGGAGCGCAGGGACCTGTGGCGGCGGGAGGCCGAGGCCCGCAAGCAGAGCCAGCCGGACCCTGCCATGCCCCCAGGCCACACGCGCATGCCTGAGAACCAGCGGCTGGAAACACTGACCAAGCTGCTCCAGAGTGAGTACCTGGGCAGGGAGGCTGGAGGGGGGCCCCACTGGGGACCGGGCACCCCTGCCCAAC	in-frame	read-through	1	1	0	2
GFOD2	ENKD1	16	67685457	-	16	67666265	-	E	E	CCCACTGCTGAGGGCAGAAGGGTTCACTGTTGAGGCCCTGTGGGGGAAGACTGAGGAGGAGGCGAAGCAGCTTGCTGAGGAGATGAACATCGCCTTCTACACCAGCCGGACTGATGACATCTTGCTGCATCAAGATGTGGATCTGGTGTGCATCAGCATCCCCCCTCCACTCACCCGGCAGATATCCGTGAAGGCTCTAG	CTCAAGGGCGCCTCGAGGGAAACGCGCTGAAGCTGGACTTGCTGACTTCCGACCGGGCCCTGGACACCACCGCTCCCCGTGGCCCCTGCATCGGTCCCGGTGCCGGAGAGATCCTGGAGCGCGGCCAGCGCGGCGTCGGGGACGTGCTGTTGCAACTCGAGGGGATCTCCCTAGGTCCTGGGGCCTCTCTCAAGAGTAAG	in-frame	read-through	1	1	0	2
GFOD2	RANBP10	16	67719162	-	16	67744453	-	E	E	CCTCCTGCCGTCCCGCCCCTCCCTTTCCAGAGCCCCCAGTTCCTTAGAAACCAGGCGGCGCGTTCCCGGTGGCGGCGCCCTGGACTCCCGGGCCCGCGCATCCCCGCCAGCCTTCCTTAAGGCGGATGGGTGGCCCCCGAGACCCCGTCGGACCCATGGTTTCCAGTGCAGCGCGGAGTGGGCGATGCCAGCGTGCCAGG	TGGGACAAACATTCCTATGGTTACCATGGTGATGATGGGCATTCGTTCTGCTCCTCGGGGACTGGCCAGCCCTATGGTCCCACATTCACCACAGGAGACGTGATCGGCTGCTGTGTCAACCTCATCAATGGCACCTGCTTCTACACCAAGAATGGCCACAGCCTTGGTGTGTGCATAAGGGACCTTGGAGGCTCTGCTCT	NA	intra-chromosomal	1	1	0	2
GFOD2	RANBP10	16	67719163	-	16	67744455	-	E	E	TCCTCCTGCCGTCCCGCCCCTCCCTTTCCAGAGCCCCCAGTTCCTTAGAAACCAGGCGGCGCGTTCCCGGTGGCGGCGCCCTGGACTCCCGGGCCCGCGCATCCCCGCCAGCCTTCCTTAAGGCGGATGGGTGGCCCCCGAGACCCCGTCGGACCCATGGTTTCCAGTGCAGCGCGGAGTGGGCGATGCCAGCGTGCCAG	GTTGGGACAAACATTCCTATGGTTACCATGGTGATGATGGGCATTCGTTCTGCTCCTCGGGGACTGGCCAGCCCTATGGTCCCACATTCACCACAGGAGACGTGATCGGCTGCTGTGTCAACCTCATCAATGGCACCTGCTTCTACACCAAGAATGGCCACAGCCTTGGTGTGTGCATAAGGGACCTTGGAGGCTCTGCT	NA	intra-chromosomal	1	1	0	2
GFOD2	RANBP10	16	67719163	-	16	67772086	-	E	E	TCCTCCTGCCGTCCCGCCCCTCCCTTTCCAGAGCCCCCAGTTCCTTAGAAACCAGGCGGCGCGTTCCCGGTGGCGGCGCCCTGGACTCCCGGGCCCGCGCATCCCCGCCAGCCTTCCTTAAGGCGGATGGGTGGCCCCCGAGACCCCGTCGGACCCATGGTTTCCAGTGCAGCGCGGAGTGGGCGATGCCAGCGTGCCAG	TTACATGGGAATAGGACTCTCGGCTCAAGGCGTCAACATGAACAGACTTCCTGGTGAGTCACTGTTTAAGAGAACATTTGTTCTGCTCTCCTGATCCAATTGGGGTTGAGAGTCATGGTGGTAGCAGAGAGGCTGGGGAGGACTTTGTTTGCTAGCTGCCTACCTCAAGCCATGCTACTGGTTGGAGGATCCTGAAAGGT	NA	intra-chromosomal	1	1	0	2
GFOD2	RANBP10	16	67719164	-	16	67744456	-	E	E	GTCCTCCTGCCGTCCCGCCCCTCCCTTTCCAGAGCCCCCAGTTCCTTAGAAACCAGGCGGCGCGTTCCCGGTGGCGGCGCCCTGGACTCCCGGGCCCGCGCATCCCCGCCAGCCTTCCTTAAGGCGGATGGGTGGCCCCCGAGACCCCGTCGGACCCATGGTTTCCAGTGCAGCGCGGAGTGGGCGATGCCAGCGTGCCA	GGTTGGGACAAACATTCCTATGGTTACCATGGTGATGATGGGCATTCGTTCTGCTCCTCGGGGACTGGCCAGCCCTATGGTCCCACATTCACCACAGGAGACGTGATCGGCTGCTGTGTCAACCTCATCAATGGCACCTGCTTCTACACCAAGAATGGCCACAGCCTTGGTGTGTGCATAAGGGACCTTGGAGGCTCTGC	NA	intra-chromosomal	1	1	0	2
GFOD2	RANBP10	16	67719164	-	16	67772087	-	E	E	GTCCTCCTGCCGTCCCGCCCCTCCCTTTCCAGAGCCCCCAGTTCCTTAGAAACCAGGCGGCGCGTTCCCGGTGGCGGCGCCCTGGACTCCCGGGCCCGCGCATCCCCGCCAGCCTTCCTTAAGGCGGATGGGTGGCCCCCGAGACCCCGTCGGACCCATGGTTTCCAGTGCAGCGCGGAGTGGGCGATGCCAGCGTGCCA	GTTACATGGGAATAGGACTCTCGGCTCAAGGCGTCAACATGAACAGACTTCCTGGTGAGTCACTGTTTAAGAGAACATTTGTTCTGCTCTCCTGATCCAATTGGGGTTGAGAGTCATGGTGGTAGCAGAGAGGCTGGGGAGGACTTTGTTTGCTAGCTGCCTACCTCAAGCCATGCTACTGGTTGGAGGATCCTGAAAGG	NA	intra-chromosomal	1	1	0	2
GHITM	C10orf99	10	84150880	+	10	84176480	+	E	E	AAATCTTGTTTTCGCATTTTGATTTCAGGATCTATGTTTCTTCCACCTACCACCGTGGCTGGTGCCACTCTTTACTCAGTGGCAATGTACGGTGGATTAGTTCTTTTCAGCATGTTCCTTCTGTATGATACCCAGAAAGTAATCAAGCGTGCAGAAGTATCACCAATGTATGGAGTTCAAAAATATGATCCCATTAACTC	GGAAGAGGCGTCCTGCCAAGGCCTGGTCAGGCAGGAGAACCAGGCTCTGCTGCCACCGAGTCCCTAGCCCCAACTCAACAAACCTGAAAGGTAAGTACCCCCACCTCGTCCAGACTGTGGGGCAGAAGTTCTACAGTGGCCATGGGACCAGCCACACACACTGATCAGCCCCCACCCATGGCTGGCATCAGGCTCTGGCT	out-of-frame	read-through	1	1	0	2
GLYCTK	DNAH1	3	52291109	+	3	52316453	+	E	M	GAGGAGAGGAGTCCACCCCATCTCTTGCGTGCTGACCTTTCCCTCCCCAGGGAGATGCTGCTGAAGCCACATAGCCGTGTCCAGGTATTCGAGGGTGCGGAGGACAACCTCCCGGACCGCGATGCGCTGCGGGCTGCACTGGCCATCCAGCAACTGGCTGAGGGACTCACAGCTGATGACCTGCTGCTCGTGCTGATCTC	AGTGATCACTGAGTACCTGTGTGAATGCCAACAAGAAAAATAAAACCACAGTTTGGATTCAGGAAAGGTTGCACCACCATCAGGTCTTGAAGGGTGAGTAGGAGTCCGCCAGATGCAGGAGTGGATGGAGACAGGTTCTAGACAGAGGAAGCAGAAGCCTGTGCAAGGGCTGAACCACTGTCTCCAGGCATAGATTACAC	NA	read-through	1	1	0	2
GLYCTK	DNAH1	3	52291110	+	3	52316454	+	E	M	AGGAGAGGAGTCCACCCCATCTCTTGCGTGCTGACCTTTCCCTCCCCAGGGAGATGCTGCTGAAGCCACATAGCCGTGTCCAGGTATTCGAGGGTGCGGAGGACAACCTCCCGGACCGCGATGCGCTGCGGGCTGCACTGGCCATCCAGCAACTGGCTGAGGGACTCACAGCTGATGACCTGCTGCTCGTGCTGATCTCA	GTGATCACTGAGTACCTGTGTGAATGCCAACAAGAAAAATAAAACCACAGTTTGGATTCAGGAAAGGTTGCACCACCATCAGGTCTTGAAGGGTGAGTAGGAGTCCGCCAGATGCAGGAGTGGATGGAGACAGGTTCTAGACAGAGGAAGCAGAAGCCTGTGCAAGGGCTGAACCACTGTCTCCAGGCATAGATTACACC	NA	read-through	1	1	0	2
GLYCTK	DNAH1	3	52291111	+	3	52316455	+	E	M	GGAGAGGAGTCCACCCCATCTCTTGCGTGCTGACCTTTCCCTCCCCAGGGAGATGCTGCTGAAGCCACATAGCCGTGTCCAGGTATTCGAGGGTGCGGAGGACAACCTCCCGGACCGCGATGCGCTGCGGGCTGCACTGGCCATCCAGCAACTGGCTGAGGGACTCACAGCTGATGACCTGCTGCTCGTGCTGATCTCAG	TGATCACTGAGTACCTGTGTGAATGCCAACAAGAAAAATAAAACCACAGTTTGGATTCAGGAAAGGTTGCACCACCATCAGGTCTTGAAGGGTGAGTAGGAGTCCGCCAGATGCAGGAGTGGATGGAGACAGGTTCTAGACAGAGGAAGCAGAAGCCTGTGCAAGGGCTGAACCACTGTCTCCAGGCATAGATTACACCC	NA	read-through	1	1	0	2
GLYCTK	DNAH1	3	52291111	+	3	52321648	+	E	E	GGAGAGGAGTCCACCCCATCTCTTGCGTGCTGACCTTTCCCTCCCCAGGGAGATGCTGCTGAAGCCACATAGCCGTGTCCAGGTATTCGAGGGTGCGGAGGACAACCTCCCGGACCGCGATGCGCTGCGGGCTGCACTGGCCATCCAGCAACTGGCTGAGGGACTCACAGCTGATGACCTGCTGCTCGTGCTGATCTCAG	GTGGTGGATGTGCATGCACCCTGGCGGCATCTGCTGCTCCCTTTGCATAAGACGGGAGGGTATACGTTTCCTGAGCTGATCTGACTCTGAGAGCCAGGGTGGGTGAATGCTATTTTGTTGCTGGTAGAGGGATCTGTGGGCCAATGGAGGGTCAGGATTGGGGTCCTGCTGGGGAGACCATTTAGTCCTCTGGCTCCAGG	NA	read-through	1	1	0	2
GLYCTK	DNAH1	3	52291111	+	3	52322660	+	E	M	GGAGAGGAGTCCACCCCATCTCTTGCGTGCTGACCTTTCCCTCCCCAGGGAGATGCTGCTGAAGCCACATAGCCGTGTCCAGGTATTCGAGGGTGCGGAGGACAACCTCCCGGACCGCGATGCGCTGCGGGCTGCACTGGCCATCCAGCAACTGGCTGAGGGACTCACAGCTGATGACCTGCTGCTCGTGCTGATCTCAG	ACTTGGGGCAGCCACGGAAGTCACCCCTGACAGGCACTGATAAGAAGTACCCGCTGATGAAGCAGCGTGGGTTCTACTCCGACATCCTCAGCCCTGGAACCTTAGATCAACTTGGGGTGAGTATGGCAGCCATCCCCTACCAAGCCTCAACCCTTCCTCTGGGCTCCGTTCACCCATCCTTTCATCCTTCTCCCCATCAG	in-frame	read-through	1	1	0	2
GLYCTK	DNAH1	3	52291111	+	3	52326140	+	E	E	GGAGAGGAGTCCACCCCATCTCTTGCGTGCTGACCTTTCCCTCCCCAGGGAGATGCTGCTGAAGCCACATAGCCGTGTCCAGGTATTCGAGGGTGCGGAGGACAACCTCCCGGACCGCGATGCGCTGCGGGCTGCACTGGCCATCCAGCAACTGGCTGAGGGACTCACAGCTGATGACCTGCTGCTCGTGCTGATCTCAG	TCGGAAGCTTTGAGGTTCCTGAAGACTTCCAGGAGCGCATGGAGCAGCAGTGCATCGGGTCCACCACCCGGCTGCTCGCCCAGACTGACTTCCCACTGCAGGCCTACGAGCCCAAGATGCAGGTGCCTTTCCAGGTGCTGCCAGGCCAGCATCCTCGCAAGATTGAGATCGAGAGGTACGGCTGGGTGGGCTGTGGGGAG	in-frame	read-through	1	1	0	2
GLYCTK	DNAH1	3	52292567	+	3	52316453	+	E	M	AATCGCTACGGCCTCCGTGCAGCCCTGCCACGTTCTGTGAAGACTGTGCTGTCTCGGGCCGACTCTGACCCCCATGGGCCACACACCTGTGGCCATGTCCTGAATGTGATCATTGGCTCTAATGTGCTGGCGCTAGCTGAGGCCCAGCGGCAGGCCGAGGCACTGGGCTACCAGGCTGTGGTGCTGAGTGCAGCCATGCA	AGTGATCACTGAGTACCTGTGTGAATGCCAACAAGAAAAATAAAACCACAGTTTGGATTCAGGAAAGGTTGCACCACCATCAGGTCTTGAAGGGTGAGTAGGAGTCCGCCAGATGCAGGAGTGGATGGAGACAGGTTCTAGACAGAGGAAGCAGAAGCCTGTGCAAGGGCTGAACCACTGTCTCCAGGCATAGATTACAC	NA	read-through	1	1	0	2
GLYCTK	DNAH1	3	52292568	+	3	52316454	+	E	M	ATCGCTACGGCCTCCGTGCAGCCCTGCCACGTTCTGTGAAGACTGTGCTGTCTCGGGCCGACTCTGACCCCCATGGGCCACACACCTGTGGCCATGTCCTGAATGTGATCATTGGCTCTAATGTGCTGGCGCTAGCTGAGGCCCAGCGGCAGGCCGAGGCACTGGGCTACCAGGCTGTGGTGCTGAGTGCAGCCATGCAA	GTGATCACTGAGTACCTGTGTGAATGCCAACAAGAAAAATAAAACCACAGTTTGGATTCAGGAAAGGTTGCACCACCATCAGGTCTTGAAGGGTGAGTAGGAGTCCGCCAGATGCAGGAGTGGATGGAGACAGGTTCTAGACAGAGGAAGCAGAAGCCTGTGCAAGGGCTGAACCACTGTCTCCAGGCATAGATTACACC	NA	read-through	1	1	0	2
GLYCTK	DNAH1	3	52292569	+	3	52316455	+	E	M	TCGCTACGGCCTCCGTGCAGCCCTGCCACGTTCTGTGAAGACTGTGCTGTCTCGGGCCGACTCTGACCCCCATGGGCCACACACCTGTGGCCATGTCCTGAATGTGATCATTGGCTCTAATGTGCTGGCGCTAGCTGAGGCCCAGCGGCAGGCCGAGGCACTGGGCTACCAGGCTGTGGTGCTGAGTGCAGCCATGCAAG	TGATCACTGAGTACCTGTGTGAATGCCAACAAGAAAAATAAAACCACAGTTTGGATTCAGGAAAGGTTGCACCACCATCAGGTCTTGAAGGGTGAGTAGGAGTCCGCCAGATGCAGGAGTGGATGGAGACAGGTTCTAGACAGAGGAAGCAGAAGCCTGTGCAAGGGCTGAACCACTGTCTCCAGGCATAGATTACACCC	NA	read-through	1	1	0	2
GLYCTK	DNAH1	3	52292569	+	3	52321648	+	E	E	TCGCTACGGCCTCCGTGCAGCCCTGCCACGTTCTGTGAAGACTGTGCTGTCTCGGGCCGACTCTGACCCCCATGGGCCACACACCTGTGGCCATGTCCTGAATGTGATCATTGGCTCTAATGTGCTGGCGCTAGCTGAGGCCCAGCGGCAGGCCGAGGCACTGGGCTACCAGGCTGTGGTGCTGAGTGCAGCCATGCAAG	GTGGTGGATGTGCATGCACCCTGGCGGCATCTGCTGCTCCCTTTGCATAAGACGGGAGGGTATACGTTTCCTGAGCTGATCTGACTCTGAGAGCCAGGGTGGGTGAATGCTATTTTGTTGCTGGTAGAGGGATCTGTGGGCCAATGGAGGGTCAGGATTGGGGTCCTGCTGGGGAGACCATTTAGTCCTCTGGCTCCAGG	NA	read-through	1	1	0	2
GPBP1L1	ANKLE2	1	45685576	-	12	132755133	-	E	E	CCGTGAAATTCGAAAGACAGTCTGAATCCAAAATGGCTGTAGCTTGGGGAAGTGCCCTGCCCTTCGATTACTTAAATACATTAACGTTTAAAGATTTTAGTCCTTTCCCCTGTGGGGACATTAACTGAATCTTTTGATATTTTGGTTTTTTGCAGTTGGTGTCTCACCTTTAACTCTCCTTATGCTGGGTGAAAACAAAG	GTGAAATGACAATGGATGCTCTGTTGGCTCGATTGAAACTTCTGAATCCAGATGACCTTAGAGAAGAAATCGTCAAAGCCGGATTGAAATGTGGACCCATTACATCAACTACAAGGTTCATTTTTGAGAAAAAATTGGCTCAGGCTTTACTGGAGCAAGGAGGAAGGCTGTCTTCTTTCTACCACCATGAGGCAGGTGTC	NA	inter-chromosomal	1	1	0	2
GPBP1L1	CCDC17	1	45629576	-	1	45623943	-	E	M	GCCCCTGGGCAGAAAACTTTTCTGTGAAAAGTGGTGGGCTGTTCACTTAGGCTTAGTGATGTTGTATTCTCTTTACCTGTCCTTCTGCGTCCACCAGGTTATTGAAAGCTATGGGTTGGCAGGAATATCCTGAAAATGATGAGAATTGCCTTCCCCTCACAGAGGATGAGCTCAAAGAGTTCCACATGAAGACAGAGCAG	GTCTTGGCTGGTTTCAGGAAACGGGTCCCATCCCATGGACTCCCACTCTGGGGAGCCTGCGCTCCTGCCCTGTGGGACCTGTGACATGGTTTTCCGCTCCTCAGCTCTGTTAGCCACCCATACTCAGCGCTTCTGCATTGGCCACCCGACCCAAGAGATGACATTTGGAGCACAGGCATCAGTTGCCACTGAACCCCAGC	NA	read-through	1	1	0	2
GRAMD1A	SCN1B	19	35026215	+	19	35032528	+	M	E	TCACCCCCGACCCTGCTCACCTCCTCCCCGCAGATGAAGTTCTCGCTGGAGAAGCTGCACCAAGGCATCACAGTCTCAGACCCTCCCTTTGACACCCAGCCCCGGCCCGATGACAGCTTTTCCTGAGGACCCCGGCCACGCAGCTGTTCCCCCACATGGACAGATGGACACACAGAGCCTCGGCGGCCACTGCTGGCACG	TGTCCTCAGCCTGCGGGGGCTGCGTGGAGGTGGACTCGGAGACCGAGGCCGTGTATGGGATGACCTTCAAAATTCTTTGCATCTCCTGCAAGCGCCGCAGCGAGACCAACGCTGAGACCTTCACCGAGTGGACCTTCCGCCAGAAGGGCACTGAGGAGTTTGTCAAGGTGTGCGGGTGCCGGGAACGGGCATGGGAGGGC	NA	read-through	1	0	1	2
GRAMD1A	SCN1B	19	35026217	+	19	35032528	+	M	E	ACCCCCGACCCTGCTCACCTCCTCCCCGCAGATGAAGTTCTCGCTGGAGAAGCTGCACCAAGGCATCACAGTCTCAGACCCTCCCTTTGACACCCAGCCCCGGCCCGATGACAGCTTTTCCTGAGGACCCCGGCCACGCAGCTGTTCCCCCACATGGACAGATGGACACACAGAGCCTCGGCGGCCACTGCTGGCACGGT	TGTCCTCAGCCTGCGGGGGCTGCGTGGAGGTGGACTCGGAGACCGAGGCCGTGTATGGGATGACCTTCAAAATTCTTTGCATCTCCTGCAAGCGCCGCAGCGAGACCAACGCTGAGACCTTCACCGAGTGGACCTTCCGCCAGAAGGGCACTGAGGAGTTTGTCAAGGTGTGCGGGTGCCGGGAACGGGCATGGGAGGGC	NA	read-through	1	0	1	2
GUK1	GLUL	1	228140363	+	1	182388750	-	E	E	GTACTTCCCTAAGGGGCGGGGAAGAACGAGTGAGACATGGGCGGGGCAGTCGCCTCATGACGTCAGTCTCGCGCGCGGGCGGAGGTGGGCCGGTGCGGCGCTGTCACGTAGGTTCAGTGGGCGGAAGAGGTGGCCCCGGATGCTGCGGCGCCCGCTGGCCGGGCTGGCTGCGGCCGCCCTGGGCCGGGCCCCACCGGACG	AACACCTTCCACCATGACCACCTCAGCAAGTTCCCACTTAAATAAAGGCATCAAGCAGGTGTACATGTCCCTGCCTCAGGGTGAGAAAGTCCAGGCCATGTATATCTGGATCGATGGTACTGGAGAAGGACTGCGCTGCAAGACCCGGACCCTGGACAGTGAGCCCAAGTGTGTGGAAGGTGAGACAGCAATGTGGAGTG	NA	intra-chromosomal	1	1	0	2
H3F3A	GLUL	1	226062811	+	1	182388750	-	E	E	CTATGGGGGCGGGGCCGAGCCTTCCCTCCATTGTGTGTGATTGGCTGGCGCGCGGCGCGGGGGCGGGGCGGCGTGTGTTGGGGGATAGCCTCGGTGTCAGCCATCTTTCAATTGTGTTCGCAGCCGCCGCCGCGCCGCCGTCGCTCTCCAACGCCAGCGCCGCCTCTCGCTCGCCGAGCTCCAGCCGAAGGAGAAGGGGG	AACACCTTCCACCATGACCACCTCAGCAAGTTCCCACTTAAATAAAGGCATCAAGCAGGTGTACATGTCCCTGCCTCAGGGTGAGAAAGTCCAGGCCATGTATATCTGGATCGATGGTACTGGAGAAGGACTGCGCTGCAAGACCCGGACCCTGGACAGTGAGCCCAAGTGTGTGGAAGGTGAGACAGCAATGTGGAGTG	NA	intra-chromosomal	1	1	0	2
HACL1	COLQ	3	15563358	-	3	15489637	-	E	E	CCTTGTTTTTCAGGGTCCCTCCAATGTGTTTGCTGCCAAATTCACATTATGAGCAAGTCATGACTGCATTTGGAGGCAAAGGGTATTTTGTACAAACACCAGAAGAACTCCAAAAATCCCTGAGGCAGAGCCTAGCAGACACAACTAAACCTTCTCTTATCAACATCATGATTGAGCCACAAGCCACACGGAAGGCCCAG	CCCTTCCCAGCCTGGATCAGAAGAAGCGTGGTGGCCACAAAGCATGCTGCCTGCTGACGCCTCCTCCACCACCACTGTTCCCACCACCATTCTTCAGAGGTGGCCGAAGTCCGGTGAGTACTTTGGGATTTATGAGAGGAAAAAAAGTGCAGGCTACTCAGTGCACACCACGCAGCCCCACCTGCCTGCCCCACTCCACC	out-of-frame	intra-chromosomal	1	1	0	2
HACL1	COLQ	3	15563359	-	3	15489638	-	E	E	ACCTTGTTTTTCAGGGTCCCTCCAATGTGTTTGCTGCCAAATTCACATTATGAGCAAGTCATGACTGCATTTGGAGGCAAAGGGTATTTTGTACAAACACCAGAAGAACTCCAAAAATCCCTGAGGCAGAGCCTAGCAGACACAACTAAACCTTCTCTTATCAACATCATGATTGAGCCACAAGCCACACGGAAGGCCCA	GCCCTTCCCAGCCTGGATCAGAAGAAGCGTGGTGGCCACAAAGCATGCTGCCTGCTGACGCCTCCTCCACCACCACTGTTCCCACCACCATTCTTCAGAGGTGGCCGAAGTCCGGTGAGTACTTTGGGATTTATGAGAGGAAAAAAAGTGCAGGCTACTCAGTGCACACCACGCAGCCCCACCTGCCTGCCCCACTCCAC	NA	intra-chromosomal	1	1	0	2
HECTD4	UBC	12	112381952	-	12	124913774	-	E	E	GCGCCAAGCCTTCAGCCGGGGCCATGGGCTCGTCGGCGGCCGCGGCGGCGGCGGCGGCGGCGGCCGCTGACTCGGCGCAGTGGCTCTCGGTGAAGGAAGAGACCATCTTCCTGCACGACGGGCTGATCCGGGTCACCGACCTGGCCGAGCTGCCCAGCGAGATCCTCGGGGCCCCAGAGGCCGCGGACACCGACCTGGAG	ACAATGCAGATCTTCGTGAAGACTCTGACTGGTAAGACCATCACCCTCGAGGTTGAGCCCAGTGACACCATCGAGAATGTCAAGGCAAAGATCCAAGATAAGGAAGGCATCCCTCCTGACCAGCAGAGGCTGATCTTTGCTGGAAAACAGCTGGAAGATGGGCGCACCCTGTCTGACTACAACATCCAGAAAGAGTCCAC	NA	intra-chromosomal	0	1	1	2
HELLPAR	PARPBP	12	102205152	+	12	102148230	+	M	E	CTCCAGTTTTTTTTTCTTTCTTTGAGAAGAGTCAACTTGAGTTTTTTTGTTTGTTTGTTTTTAATTTGAAGGCTCAGAAGAGAGATCCAAGGCTTCCAGCATGTGGGCTTGTAGAGAGTACTTAGAGACGCGAGATATGGGGGCCAGCTGAGAGTGGTGAAGATGGTTAAGCTCTTGTTTTGCTCCAAGAATTGGAGTGG	CACAGTGGAGAATTTACAGTCTCTCTCAGTGATGTTTTATTGACATGGAAATACTTGCTCCATGAGAAATTGAACTTACCAGTTGAAAACATGGACGTGACTGACCATTATGAGGACGTTAGGAAGATTTATGATGATTTCTTGAAGAACAGTAATATGTTAGATCTGATTGATGTTTATCAAAAATGTAGGGCTTTGAC	NA	intra-chromosomal	0	1	1	2
HELLPAR	PARPBP	12	102205152	+	12	102153869	+	M	E	CTCCAGTTTTTTTTTCTTTCTTTGAGAAGAGTCAACTTGAGTTTTTTTGTTTGTTTGTTTTTAATTTGAAGGCTCAGAAGAGAGATCCAAGGCTTCCAGCATGTGGGCTTGTAGAGAGTACTTAGAGACGCGAGATATGGGGGCCAGCTGAGAGTGGTGAAGATGGTTAAGCTCTTGTTTTGCTCCAAGAATTGGAGTGG	AGTCAACTACTGGATTTTCTGTCTGGCAAACAGTATGCAGTAGGTGATGAAACTGATCTTTCTATACCAACATCACCAACAAGTAAATACAACCGTGATAATGAAAAGGTACTGATAAACTGTGAGTAAATTAAAGCAGACTATAATCCCTTTCAAATCACTGAATTTGGTGGTACCTTAAAGTTACTAATGCTTTGTAA	NA	intra-chromosomal	0	1	1	2
HNRNPK	CGGBP1	9	83980503	-	3	88058223	-	E	E	CCTGTGCGCGTGAACTAGGCAGTTGTTAGATCTCGCGAGAGGTTCGCCCCCTAGCCGCCCCTCCCCCCAGCTAGTGAGTGCGCGAACGAGAAAGGAGGAGGGCGCTCCAGGCGACAGCACTGCAGACGCCATTATCCTCTGTTTCTCTGCTGCACCGACCTCGACGTCTTGCCTGTGTCCCACTTGTTCGCGGCCTATAG	TAAAGGCATGACTTCCTGGCACCACAGGGAAAATCGGGTGCAAGCCCAGAAACTATTTCCCCACCACCACTTGTTGAAAAACTGATTTGAAGGCATCTCCGGGGTTGAACAAACGGAAAGTGCCAGGATTTGATGCGTCTCTGGTTTCGCTCTGGAGACCATTCCCTGCTAAGTATCAAGACGAAAAAAACTGGAAACTA	NA	inter-chromosomal	1	1	0	2
HNRNPK	CGGBP1	9	83980504	-	3	88058224	-	E	E	CCCTGTGCGCGTGAACTAGGCAGTTGTTAGATCTCGCGAGAGGTTCGCCCCCTAGCCGCCCCTCCCCCCAGCTAGTGAGTGCGCGAACGAGAAAGGAGGAGGGCGCTCCAGGCGACAGCACTGCAGACGCCATTATCCTCTGTTTCTCTGCTGCACCGACCTCGACGTCTTGCCTGTGTCCCACTTGTTCGCGGCCTATA	GTAAAGGCATGACTTCCTGGCACCACAGGGAAAATCGGGTGCAAGCCCAGAAACTATTTCCCCACCACCACTTGTTGAAAAACTGATTTGAAGGCATCTCCGGGGTTGAACAAACGGAAAGTGCCAGGATTTGATGCGTCTCTGGTTTCGCTCTGGAGACCATTCCCTGCTAAGTATCAAGACGAAAAAAACTGGAAACT	NA	inter-chromosomal	1	1	0	2
HPCAL4	NT5C1A	1	39682530	-	1	39666236	-	M	E	TCTACAAGATGGTGGGCACCGTGATCATGATGCGCATGAACCAGGACGGGCTCACGCCCCAGCAGCGTGTGGACAAGATCTTCAAGAAGATGGACCAGGATAAGGACGACCAGATTACATTGGAGGAGTTCAAGGAGGCAGCCAAGAGTGACCCATCCATTGTGTTGCTGCTGCAGTGTGACATGCAGAAGTAGAAGCTG	CCCAAGCCTCAGAATGCAGTCACCATCGCTGTGTCCTCCCGAGCCTTGTTTCGCATGGACGAGGAGCAGCAGATCTACACGGAGCAGGGCGTGGAGGAGTACGTGCGCTACCAGCTGGAACATGAGAACGAACCCTTCAGTCCCGGGCCAGCCTTCCCTTTTGTGAAGGTGAGGGAGCAGTTCCACCACTAGCTCATATA	NA	read-through	1	0	1	2
HPS1	SLC25A37	10	98443124	-	8	23568322	+	E	E	GGTTGGGGTCCTCTTCGTTACTCAGACTGAGCTCATAGATGTTGGGGCTGGAGGCTGACCTTGACCTTGCCTTTCCCTGGCAGATGAAGTGCGTCTTGGTGGCCACTGAGGGCGCAGAGGTCCTCTTCTACTGGACAGATCAGGAGTTTGAAGAGAGTCTCCGGCTGAAGTTCGGGCAGTCAGAGAATGAGGAAGAAGAG	GGATAGCTGGGAGTATGGCCACCCTGCTCCACGATGCGGTAATGAATCCAGCAGAAGGTAATGTTTCATGGTCCCAGGGAGGGGCAGTAGGGGATGTGCAAAGGGGCACAAAAAATGGTTGTGGGAGAGTGGAGAGGACTGAAGGTGGGCAGAGCGGCTCCTAGTCTCCAGTCAGAGCAGACAGGAGAATTGAATTTTTT	out-of-frame	inter-chromosomal	1	0	1	2
IFRD1	LSMEM1	7	112472861	+	7	112483414	+	E	E	TCTGTGGGTTCCACATAACTTCTGTTAATCAGAGTCACTCTGTCTAGTGAAAAAGAGCTATAATGTTTAATACTGAGCCATACCACCTTTTTCTTTCACATAAGTCAAATGAATTCCTTCGAAATGTATTTGAACTTGGACCCCCAGTGATGCTTGATGCTGCAACGCTTAAAACGATGAAGATTTCTCGTTTCGAAAGG	GTGTTCCATCTTAACATAAGTCACCAACTTCTAAACCTGGCACTGGGCATTTGAAGAATAGGATTCGTCCCTACTCTAAGGAGTTTTCAGTCTATCGGGAAATCAAAGATGTAAGCAAATAGATGCAATAAAATACTACAGATGTTCTGATAGAAGAATGTAAAGAATCCAGCAAAGGCAAAAGGAAAGACAGGTTGGTT	NA	read-through	1	1	0	2
IFRD1	LSMEM1	7	112475676	+	7	112483414	+	M	E	CAAATGTCGAGATAAGAGAGCAGATGTTGGAGAATTCTTCTAGATTTTCAGAACTTGAAGACTATTTTCTAATTTCTATTTTTTTTTCTATTTCAATGTATTTAAACTCTAGACACAGTTTTTATCCTGGATTAACTTAGATAACTTTTGTAGCAGTGGTTATATTGCTTATAATTTAATGTACAATACTATTGAAACTG	GTGTTCCATCTTAACATAAGTCACCAACTTCTAAACCTGGCACTGGGCATTTGAAGAATAGGATTCGTCCCTACTCTAAGGAGTTTTCAGTCTATCGGGAAATCAAAGATGTAAGCAAATAGATGCAATAAAATACTACAGATGTTCTGATAGAAGAATGTAAAGAATCCAGCAAAGGCAAAAGGAAAGACAGGTTGGTT	NA	read-through	1	1	0	2
IP6K1	FECH	3	49786354	-	18	57580199	-	E	E	CCCCCTCGGCTAGCCGCCATCTTGTTGTTGATCCGTACCCAGTGGGCAGCGCCGGGAGCTGGACCAAGCGGCCGGTGAGAGGCCGCTGTAGCGGTGCTCAGCCACCTGTGCTGCCTGCCAGGGGGCGGGCCGAAACCTGGAGGCCCGGGGGGCCCAGCTCCCGTAGGGAGCCGTGGGCGCTCGGTGCCCGGGCCGGGCAG	TGGCATCCAGCAGCTGGAGGGTCTGTCAGCCATGGAGGTGGAAGTCAGGTGCAGCTGCAGCGGCCGTCACCACAGAAACAGCCCAGCATGCCCAGGGTGCAAAACCTCAAGTTCAACCGCAGAAGAGGTATGAGTCTAACATCAGGTACAAATAAGAATTTCTCTTTATCGATGCAGACACCAATAGACACAAGCTGCCT	NA	inter-chromosomal	1	1	0	2
IRF2	LINC02362	4	184398915	-	4	184382305	-	E	E	GCAGACTTTGCATGATGGCTGTCTTTTCTTTGAAGTTGTAGGACAGTCCCATCTGGACAGCAACATTGAGAATCAAGAGATTGTCACCAATCCGCCAGACATTTGCCAAGTTGTAGAGGTGACCACTGAGAGCGACGAGCAGCCGGTCAGCATGAGCGAGCTCTACCCTCTGCAGATCTCCCCCGTGTCTTCCTATGCAG	TTAGAACCCCAGCTGCAAGTGAGACTGGAAAAATGGCTCTCAGAGTTCCCGCCTCTGCAGTAGAGGAAGACACTCCAGAAGGAGTTGAGAATGGGTGCTGAGTGCCTCTTCAGGATGTCTGTCACACCTCAGGAAACCTGCCAGGAATACCAAAGGGAGTGAAAAATCCAAGGTAAGAATATCCAGAGAATGAAATCTGC	NA	read-through	0	1	1	2
ISCA1	C9orf153	9	86272007	-	9	86228030	-	E	E	ATTTTGGTACGAGGAGGCTACTGTCACTTTATTAGTATAATTGTTTAATCTGTACTACTTTAAAACCAAGTTTATATTTTCACTTCTTTTTCAGGTAGGTGTAAAAGTTGGTGTCCGAACCAGGGGCTGTAATGGCCTTTCTTATACTCTAGAATATACAAAGACAAAAGGAGATTCTGATGAAGAAGTTATTCAAGATG	CTTCCAGAATTATATGCATGTATTGAGAATTTTAATAAGGAGAGCAAGAAATCAAATCTTCTAAAAATGCATGGTATTTCACTTAACGAAGCACAGGAAGTACTTGCTAGAAACCTGAATGTCATGTCATTCACCAGGGGCGCTGATGTGAGAGGAGATCTCCAACCTGTTATCAGGTGCACAGTGGTTAAAAAAGAGAA	out-of-frame	intra-chromosomal	0	1	1	2
IVD	KNSTRN	15	40415481	+	15	40383227	+	E	E	GACTTTCTGAAGTTGCTTTTCTCCTCCCTGGGATTCTGGCCTTCCCACGCTAGCATTTTGCCACCACACCCGGTGGTGGGATGAGGAGGTGCCCACGGGGCCTTTCTCCTTTCTGACAGGCTCATGCAAGCGGTCCTGGACCACACCATTCCCTACCTGCACGTGAGGGAAGCCTTTGGCCAGAAGATCGGCCACTTCCA	GGGTTCAGCCGTGCCGCCTCGTTACGATGACCAGTGTGGTTAAGACAGTGTATAGCCTGCAGCCCCCCTCTGCGCTGAGCGGCGGCCAGCCGGCAGGTGAGGGTCCAAGCCACGCCCGGGGCACTGCGGCCTGGCCGGGGATGGTCTCGGGAGTGTGGAGATCGAATGGGTGGCGCGGGCACGGGGAAGGGCGTCCCGTC	NA	intra-chromosomal	1	1	0	2
IVD	KNSTRN	15	40415482	+	15	40383228	+	E	E	ACTTTCTGAAGTTGCTTTTCTCCTCCCTGGGATTCTGGCCTTCCCACGCTAGCATTTTGCCACCACACCCGGTGGTGGGATGAGGAGGTGCCCACGGGGCCTTTCTCCTTTCTGACAGGCTCATGCAAGCGGTCCTGGACCACACCATTCCCTACCTGCACGTGAGGGAAGCCTTTGGCCAGAAGATCGGCCACTTCCAG	GGTTCAGCCGTGCCGCCTCGTTACGATGACCAGTGTGGTTAAGACAGTGTATAGCCTGCAGCCCCCCTCTGCGCTGAGCGGCGGCCAGCCGGCAGGTGAGGGTCCAAGCCACGCCCGGGGCACTGCGGCCTGGCCGGGGATGGTCTCGGGAGTGTGGAGATCGAATGGGTGGCGCGGGCACGGGGAAGGGCGTCCCGTCG	in-frame	intra-chromosomal	1	1	0	2
IVD	KNSTRN	15	40416362	+	15	40389506	+	E	E	AGGGCCATTGCACTGCTAAGGTGAGGGCCAGCCTCAGTCGGGGAGAGGCGGGGGCAGTGGACCAGCTGCTGAGACTTGCTGTCTGCGTGCCTCGCAGGGCCCTGCTGACCCCAGCTTCCTCCCGTAGGACTGTGCAGGTGTGATTCTTTACTCAGCTGAGTGTGCCACACAGGTAGCCCTGGACGGCATTCAGTGTTTTG	CTACAAACCACTGAGTAAGCAAAAATCAGAGGAAGAGCTCAAGGACAAGAACCAGCTGTTAGAAGCCGTCAACAAGCAGTTGCACCAGAAGTTGACTGAAACTCAGGTAAGAGACCCACCAGAGCTCTGTTACCAGCTGCCACTGGGCGATCCACATGGAATCCTGATGGGTGGCCCCTTGGATGAGCAAGCTTGTTAAT	in-frame	intra-chromosomal	1	1	0	2
JAZF1	HERPUD2	7	28180463	-	7	35638472	-	E	E	CTCCTCACCCCACCCGGCCTCCCTCCCTCCCTCGCCCGCCCGGCGCTCGCAGAGCCGACACCAGGGGGGCTCTCGATGTAGCACCATGACAGGCATCGCCGCCGCCTCCTTCTTCTCCAATACCTGCCGATTCGGGGGCTGCGGACTCCACTTCCCCACCCTGGCCGACCTCATCGAGCACATCGAGGACAACCACATCG	AAATGTAGACAACCAATTTCCTGGGCAAGCTGCTCCACCTGGATTCCCAGTGTATCCCGCGTTTAGCCCACTGCAGATGCTATGGTGGCAACAGATGTATGCTCATCAGTATTATATGCAGTAGTAAGTTAATCTGAGTTCATTTTTTAAGTTACTCAGTGTGTTATTTGCTTTATTTTCTTTTTATCCTAAGTAAGTTG	out-of-frame	intra-chromosomal	1	1	0	2
JAZF1	HERPUD2	7	28180464	-	7	35638473	-	E	E	TCTCCTCACCCCACCCGGCCTCCCTCCCTCCCTCGCCCGCCCGGCGCTCGCAGAGCCGACACCAGGGGGGCTCTCGATGTAGCACCATGACAGGCATCGCCGCCGCCTCCTTCTTCTCCAATACCTGCCGATTCGGGGGCTGCGGACTCCACTTCCCCACCCTGGCCGACCTCATCGAGCACATCGAGGACAACCACATC	GAAATGTAGACAACCAATTTCCTGGGCAAGCTGCTCCACCTGGATTCCCAGTGTATCCCGCGTTTAGCCCACTGCAGATGCTATGGTGGCAACAGATGTATGCTCATCAGTATTATATGCAGTAGTAAGTTAATCTGAGTTCATTTTTTAAGTTACTCAGTGTGTTATTTGCTTTATTTTCTTTTTATCCTAAGTAAGTT	NA	intra-chromosomal	1	1	0	2
JAZF1	TAX1BP1	7	27840698	-	7	27827738	+	E	E	GACAGTCCTTGCACTTCTCTTGTCCTGCAGGCAGCGAGTATGACGAGGAGGAGGTGGACTATGAGGAGTCGGACAGCGATGAGTCCTGGACCACAGAGAGTGCCATCAGCTCCGAAGCCATCCTCAGCTCCATGTGCATGAATGGAGGGGAAGAGAAGCCTTTTGCCTGCCCAGTTCCTGGATGTAAAAAGAGATACAAG	GAAGATGAGAATGTGCCTACTGCTCCTGATCCTCCAAGTCAACATTTACGTGGGCATGGGACAGGCTTTTGCTTTGATTCCAGGTAGTTTTCTTCTTTACTTTGTAGAATTTGGGTTATATCGGCCAGTGGTTCTCAAAGGTGGTCCTTGGGAACTCATTAGAAATGCACATGTGTAGGGCCTGGCCTAGCTGAACCAGA	in-frame	intra-chromosomal	1	1	0	2
JAZF1	TAX1BP1	7	27895219	-	7	27827739	+	E	E	AGATTCATGACAGATGCTGCCCGCCGAGAGCAGGAGTCCCTAAAGAAGAAGATTCAGCCGAAGCTCTCGCTGACTCTGTCCAGCTCAGTGTCTCGAGGGAATGTGTCCACTCCCCCACGCCACAGCAGTGGAAGCCTTACTCCCCCCGTGACCCCACCCATCACCCCCTCCTCTTCATTCCGCAGCAGCACTCCGACAGG	AAGATGAGAATGTGCCTACTGCTCCTGATCCTCCAAGTCAACATTTACGTGGGCATGGGACAGGCTTTTGCTTTGATTCCAGGTAGTTTTCTTCTTTACTTTGTAGAATTTGGGTTATATCGGCCAGTGGTTCTCAAAGGTGGTCCTTGGGAACTCATTAGAAATGCACATGTGTAGGGCCTGGCCTAGCTGAACCAGAA	NA	intra-chromosomal	1	1	0	2
JAZF1	TAX1BP1	7	27895220	-	7	27748518	+	E	E	CAGATTCATGACAGATGCTGCCCGCCGAGAGCAGGAGTCCCTAAAGAAGAAGATTCAGCCGAAGCTCTCGCTGACTCTGTCCAGCTCAGTGTCTCGAGGGAATGTGTCCACTCCCCCACGCCACAGCAGTGGAAGCCTTACTCCCCCCGTGACCCCACCCATCACCCCCTCCTCTTCATTCCGCAGCAGCACTCCGACAG	ATTCACAATGACATCCTTTCAAGAAGTCCCATTGCAGACTTCCAACTTTGCCCATGTCATCTTTCAAAATGTGGCCAAGAGTTACCTTCCTAATGCACACCTGGAATGTCATTACACCTTAACTCCATATATTCATCCACATCCAAAAGATTGGGTTGGTATATTCAAGGTAAGAAAGCTTTCTGAATATGTTCTCCATG	NA	intra-chromosomal	1	1	0	2
JAZF1	TAX1BP1	7	27895220	-	7	27827738	+	E	E	CAGATTCATGACAGATGCTGCCCGCCGAGAGCAGGAGTCCCTAAAGAAGAAGATTCAGCCGAAGCTCTCGCTGACTCTGTCCAGCTCAGTGTCTCGAGGGAATGTGTCCACTCCCCCACGCCACAGCAGTGGAAGCCTTACTCCCCCCGTGACCCCACCCATCACCCCCTCCTCTTCATTCCGCAGCAGCACTCCGACAG	GAAGATGAGAATGTGCCTACTGCTCCTGATCCTCCAAGTCAACATTTACGTGGGCATGGGACAGGCTTTTGCTTTGATTCCAGGTAGTTTTCTTCTTTACTTTGTAGAATTTGGGTTATATCGGCCAGTGGTTCTCAAAGGTGGTCCTTGGGAACTCATTAGAAATGCACATGTGTAGGGCCTGGCCTAGCTGAACCAGA	in-frame	intra-chromosomal	1	1	0	2
JAZF1	TAX1BP1	7	27895221	-	7	27748517	+	E	E	TCAGATTCATGACAGATGCTGCCCGCCGAGAGCAGGAGTCCCTAAAGAAGAAGATTCAGCCGAAGCTCTCGCTGACTCTGTCCAGCTCAGTGTCTCGAGGGAATGTGTCCACTCCCCCACGCCACAGCAGTGGAAGCCTTACTCCCCCCGTGACCCCACCCATCACCCCCTCCTCTTCATTCCGCAGCAGCACTCCGACA	GATTCACAATGACATCCTTTCAAGAAGTCCCATTGCAGACTTCCAACTTTGCCCATGTCATCTTTCAAAATGTGGCCAAGAGTTACCTTCCTAATGCACACCTGGAATGTCATTACACCTTAACTCCATATATTCATCCACATCCAAAAGATTGGGTTGGTATATTCAAGGTAAGAAAGCTTTCTGAATATGTTCTCCAT	NA	intra-chromosomal	1	1	0	2
JAZF1	TAX1BP1	7	27991908	-	7	27827739	+	E	E	TTTCTTTAAAAAGTGGTGTACTAAATTAATCTTTTTCTCTGCTTAGCCTCTGTTACTTTGTGTTAGGTAGCCTCATATATTCTGATGCAAAATCTAAAAAAAATCGTAATTGTGTTTTTATTACAGATACAGATCCACGGGTTTTAGAAAAACAAGAATTACAGCAGCCAACCTATGTTGCCCTGAGTTACATAAATAGG	AAGATGAGAATGTGCCTACTGCTCCTGATCCTCCAAGTCAACATTTACGTGGGCATGGGACAGGCTTTTGCTTTGATTCCAGGTAGTTTTCTTCTTTACTTTGTAGAATTTGGGTTATATCGGCCAGTGGTTCTCAAAGGTGGTCCTTGGGAACTCATTAGAAATGCACATGTGTAGGGCCTGGCCTAGCTGAACCAGAA	NA	intra-chromosomal	1	1	0	2
JAZF1	TAX1BP1	7	27991909	-	7	27827738	+	E	E	TTTTCTTTAAAAAGTGGTGTACTAAATTAATCTTTTTCTCTGCTTAGCCTCTGTTACTTTGTGTTAGGTAGCCTCATATATTCTGATGCAAAATCTAAAAAAAATCGTAATTGTGTTTTTATTACAGATACAGATCCACGGGTTTTAGAAAAACAAGAATTACAGCAGCCAACCTATGTTGCCCTGAGTTACATAAATAG	GAAGATGAGAATGTGCCTACTGCTCCTGATCCTCCAAGTCAACATTTACGTGGGCATGGGACAGGCTTTTGCTTTGATTCCAGGTAGTTTTCTTCTTTACTTTGTAGAATTTGGGTTATATCGGCCAGTGGTTCTCAAAGGTGGTCCTTGGGAACTCATTAGAAATGCACATGTGTAGGGCCTGGCCTAGCTGAACCAGA	out-of-frame	intra-chromosomal	1	1	0	2
JAZF1	TAX1BP1	7	28180463	-	7	27748518	+	E	E	CTCCTCACCCCACCCGGCCTCCCTCCCTCCCTCGCCCGCCCGGCGCTCGCAGAGCCGACACCAGGGGGGCTCTCGATGTAGCACCATGACAGGCATCGCCGCCGCCTCCTTCTTCTCCAATACCTGCCGATTCGGGGGCTGCGGACTCCACTTCCCCACCCTGGCCGACCTCATCGAGCACATCGAGGACAACCACATCG	ATTCACAATGACATCCTTTCAAGAAGTCCCATTGCAGACTTCCAACTTTGCCCATGTCATCTTTCAAAATGTGGCCAAGAGTTACCTTCCTAATGCACACCTGGAATGTCATTACACCTTAACTCCATATATTCATCCACATCCAAAAGATTGGGTTGGTATATTCAAGGTAAGAAAGCTTTCTGAATATGTTCTCCATG	NA	intra-chromosomal	1	1	0	2
JAZF1	TAX1BP1	7	28180463	-	7	27785163	+	E	E	CTCCTCACCCCACCCGGCCTCCCTCCCTCCCTCGCCCGCCCGGCGCTCGCAGAGCCGACACCAGGGGGGCTCTCGATGTAGCACCATGACAGGCATCGCCGCCGCCTCCTTCTTCTCCAATACCTGCCGATTCGGGGGCTGCGGACTCCACTTCCCCACCCTGGCCGACCTCATCGAGCACATCGAGGACAACCACATCG	GGTCTTACTGAAGTAACACAAAGCTTAAAAATGGAAAATGAAGAGTTTAAGAAGAGGTTCAGTGATGCTACATCCAAAGCCCATCAGCTTGAGGAAGATATTGTGTCAGTAACACATAAAGCAATTGAAAAAGAAACCGAATTAGACAGGTATTTCTCATGCTTTTAAAAAATAAATTCAATAAAAATTTTAAAACTTTA	out-of-frame	intra-chromosomal	1	1	0	2
JAZF1	TAX1BP1	7	28180463	-	7	27827738	+	E	E	CTCCTCACCCCACCCGGCCTCCCTCCCTCCCTCGCCCGCCCGGCGCTCGCAGAGCCGACACCAGGGGGGCTCTCGATGTAGCACCATGACAGGCATCGCCGCCGCCTCCTTCTTCTCCAATACCTGCCGATTCGGGGGCTGCGGACTCCACTTCCCCACCCTGGCCGACCTCATCGAGCACATCGAGGACAACCACATCG	GAAGATGAGAATGTGCCTACTGCTCCTGATCCTCCAAGTCAACATTTACGTGGGCATGGGACAGGCTTTTGCTTTGATTCCAGGTAGTTTTCTTCTTTACTTTGTAGAATTTGGGTTATATCGGCCAGTGGTTCTCAAAGGTGGTCCTTGGGAACTCATTAGAAATGCACATGTGTAGGGCCTGGCCTAGCTGAACCAGA	out-of-frame	intra-chromosomal	1	1	0	2
JAZF1	TAX1BP1	7	28180464	-	7	27748517	+	E	E	TCTCCTCACCCCACCCGGCCTCCCTCCCTCCCTCGCCCGCCCGGCGCTCGCAGAGCCGACACCAGGGGGGCTCTCGATGTAGCACCATGACAGGCATCGCCGCCGCCTCCTTCTTCTCCAATACCTGCCGATTCGGGGGCTGCGGACTCCACTTCCCCACCCTGGCCGACCTCATCGAGCACATCGAGGACAACCACATC	GATTCACAATGACATCCTTTCAAGAAGTCCCATTGCAGACTTCCAACTTTGCCCATGTCATCTTTCAAAATGTGGCCAAGAGTTACCTTCCTAATGCACACCTGGAATGTCATTACACCTTAACTCCATATATTCATCCACATCCAAAAGATTGGGTTGGTATATTCAAGGTAAGAAAGCTTTCTGAATATGTTCTCCAT	NA	intra-chromosomal	1	1	0	2
KAT2B	SGO1-AS1	3	20148486	+	3	20174306	+	E	M	GCATCCTCCAGCAGGTGAAGGTGGGTGTCCTCTTTATTCACCTCATGCAAATATTTTGAAATGATTTCCCACATGGAATTTCCATATTAGATACCTTACTTTTTTCTTTACCCAAGAGCCATCAAAGCGCTTGGCCCTTCATGGAACCTGTGAAGAGAACAGAAGCTCCAGGATATTATGAAGTTATAAGGTTCCCCATG	GTGCTCTTTTAGCTAGAGGCCTGGTGACTGGTCTATCTGAATTGCTCGTGGGATTCTGAATGTACTTGCAAGTGGGCAAATAGAGGTCATCGGAATCATCTCCTGAACCACTTGATTCACAGAGGCTCACTTCAGACTCGTTGTTTTCTTCTCTATTAGAGTCATTGCTCACTTTTTGTCGGAAAGGAGTAAGATGAACA	NA	intra-chromosomal	0	1	1	2
KAT2B	SGO1-AS1	3	20148486	+	3	20174464	+	E	M	GCATCCTCCAGCAGGTGAAGGTGGGTGTCCTCTTTATTCACCTCATGCAAATATTTTGAAATGATTTCCCACATGGAATTTCCATATTAGATACCTTACTTTTTTCTTTACCCAAGAGCCATCAAAGCGCTTGGCCCTTCATGGAACCTGTGAAGAGAACAGAAGCTCCAGGATATTATGAAGTTATAAGGTTCCCCATG	GAGTCATTGCTCACTTTTTGTCGGAAAGGAGTAAGATGAACACCCTCTTCCAAATTAAAATTGTAAGCATCATTGGAACTGACAGATTTGTGCATTTTTTTTTGGGGAACAGTTTTTTTATTTTCGCTTTTATTCTCTTTATATTTTGACATACGTTTTGATTTTCTCCTGTTAGCTTTTCTTTTCTCTTCTCTTTTTCT	NA	intra-chromosomal	0	1	1	2
KAT2B	SGO1-AS1	3	20148487	+	3	20174307	+	E	M	CATCCTCCAGCAGGTGAAGGTGGGTGTCCTCTTTATTCACCTCATGCAAATATTTTGAAATGATTTCCCACATGGAATTTCCATATTAGATACCTTACTTTTTTCTTTACCCAAGAGCCATCAAAGCGCTTGGCCCTTCATGGAACCTGTGAAGAGAACAGAAGCTCCAGGATATTATGAAGTTATAAGGTTCCCCATGG	TGCTCTTTTAGCTAGAGGCCTGGTGACTGGTCTATCTGAATTGCTCGTGGGATTCTGAATGTACTTGCAAGTGGGCAAATAGAGGTCATCGGAATCATCTCCTGAACCACTTGATTCACAGAGGCTCACTTCAGACTCGTTGTTTTCTTCTCTATTAGAGTCATTGCTCACTTTTTGTCGGAAAGGAGTAAGATGAACAC	NA	intra-chromosomal	0	1	1	2
KAT2B	SGO1-AS1	3	20148487	+	3	20174465	+	E	M	CATCCTCCAGCAGGTGAAGGTGGGTGTCCTCTTTATTCACCTCATGCAAATATTTTGAAATGATTTCCCACATGGAATTTCCATATTAGATACCTTACTTTTTTCTTTACCCAAGAGCCATCAAAGCGCTTGGCCCTTCATGGAACCTGTGAAGAGAACAGAAGCTCCAGGATATTATGAAGTTATAAGGTTCCCCATGG	AGTCATTGCTCACTTTTTGTCGGAAAGGAGTAAGATGAACACCCTCTTCCAAATTAAAATTGTAAGCATCATTGGAACTGACAGATTTGTGCATTTTTTTTTGGGGAACAGTTTTTTTATTTTCGCTTTTATTCTCTTTATATTTTGACATACGTTTTGATTTTCTCCTGTTAGCTTTTCTTTTCTCTTCTCTTTTTCTT	NA	intra-chromosomal	0	1	1	2
KAT2B	SGO1-AS1	3	20148487	+	3	20174735	+	E	E	CATCCTCCAGCAGGTGAAGGTGGGTGTCCTCTTTATTCACCTCATGCAAATATTTTGAAATGATTTCCCACATGGAATTTCCATATTAGATACCTTACTTTTTTCTTTACCCAAGAGCCATCAAAGCGCTTGGCCCTTCATGGAACCTGTGAAGAGAACAGAAGCTCCAGGATATTATGAAGTTATAAGGTTCCCCATGG	TAAACGTTCCTGGCTGAATCAGCTTTGGTGATAAGTTAACTTGGTCCTTGCTCCATTGACAAGCATTGTGTTGTACATTTTCAGGTATGTGCATGTTTACTAGTGGGTCTAAAAATCCAACTCTTTCGAATTCAAAAGACTTCCCTGCCAAATGACTGGTTTCAAAATCATCCAAGCTATCAAACTGACATATACTGTTA	NA	intra-chromosomal	0	1	1	2
KAT2B	VPS13B	3	20072459	+	8	99776775	+	E	E	TGTTCTCATGTAAAACCATCAGTCCACGGCTGCCTGTTAAATAATTTTGTCTCTTTCTTTATTCCATTTTTAGGCCGAGGAGTCTTGTAAATGTAATGGCTGGAAAAACCCTAACCCCTCACCCACTCCCCCCAGAGCCGACCTGCAGCAAATAATTGTCAGTCTAACAGAATCCTGTCGGAGTTGTAGCCATGCCCTAG	CTCTGCAAGTGAGTCTGGTTCTCAAAGCACTTGTGATCCACTTGTGACTCCAACAGCCCTGGCTGCCTGTACCAGAGTTGACTCCTGCTTTACCCCATGGTTTGTCCCATCCCTTTGCGTTTCTTTCCAGTTTGCTCACCTGGAATTCCATCTTTGTCATCACCTTGACCAACTAGGCACAGGTACTCTTTTTTTTAGCA	out-of-frame	inter-chromosomal	1	1	0	2
KDM3B	FAM53C	5	138381590	+	5	138344825	+	E	E	CTCATGGAGCTTTCATTCTAGTAGGTGAGTTGAATCAATAAAGAGATAATTACATTGATTAGGAAATTATATAATTATGTCTTTATGGACAAGGCATTAAATATCTTTTTCCCCTCCTACTGTAGAGTGGTGAGATCAAGTCGGTAGATCCCAGACTAATCCATGTGATGCTGATGGATAATTCAGCGCCTCAAAGCGAG	AAGGTGCTTCCTGGAGGGGCCTGCCCCACTGTTCCTGTGCTGAGTTCCAGGACAGCCTCAACTTCAGCTACCATCCCTCAGGCCTGAGCCTGCACCTCAGACCACCCAGTCGGGGAAACTCCCCCAAGGAGCAGCCCTTCTCCCAAGTCCTAAGACCTGAGCCCCCAGATCCAGAGAAGCTTCCTGTGCCCCCTGCCCCT	out-of-frame	intra-chromosomal	1	1	0	2
KDM7A	MKRN1	7	140176744	-	7	140472011	-	E	E	TTAAAGATGGCCGGAGCGGCGGCGGCGGTGGCCGCGGGAGCAGCAGCTGGAGCCGCCGCGGCAGCCGTGTCGGTGGCGGCTCCCGGCCGGGCCTCGGCGCCTCCGCCGCCCCCGCCCGTGTACTGTGTGTGCCGGCAGCCGTACGACGTGAACCGCTTCATGATCGAGTGCGATATCTGCAAGGACTGGTTCCACGGCAG	GTATTTTATGCATGGGGTTTGTAAGGAAGGAGACAACTGTCGCTACTCGCATGACCTCTCTGACAGTCCGTATAGTGTAGTGTGCAAGTATTTTCAGCGAGGGTACTGTATTTATGGAGACCGCTGCAGGTAAGAATTTGTTTATAAATTTGTTCAGGGGTGGGTTGGAGGAAAAAGGTAAAAGACATACTTCTGATAGC	in-frame	intra-chromosomal	1	0	1	2
KLF16	REXO1	19	1863041	-	19	1828631	-	E	E	CCTGCGCGGCGGACCCGGAGCCGCCCCGGGGGGCGCCTCGCCCGCCTCCTCCTCCTCAGCCGCCTCGTCCCCGTCCTCGGGCCGCGCCCCCGGCGCCGCGCCCTCCGCCGCCGCCAAGAGCCACCGCTGTCCCTTCCCGGACTGCGCCAAAGCCTACTACAAGTCCTCGCACCTAAAGTCGCACCTGCGGACGCACACAG	GGCTGGGTTACGACCCCTACAACCCTGAGCTGCCCAAGCCCCCCGCGCAGAGGGAGAATGGCACCCTGGGCCTGGGGGAGGAGCCGCGCCCGGATGTGCTGGAGTTGGAGCTGGTCAACCAGGCCATCGAGGCCGTGCGCAGTGAGGTGGAGCTGGAGCAGCGGCGCTACCGGGAGCTGCTGGAGACGACCCGTGAGCAC	in-frame	intra-chromosomal	1	0	1	2
KLF16	REXO1	19	1863042	-	19	1828632	-	E	E	ACCTGCGCGGCGGACCCGGAGCCGCCCCGGGGGGCGCCTCGCCCGCCTCCTCCTCCTCAGCCGCCTCGTCCCCGTCCTCGGGCCGCGCCCCCGGCGCCGCGCCCTCCGCCGCCGCCAAGAGCCACCGCTGTCCCTTCCCGGACTGCGCCAAAGCCTACTACAAGTCCTCGCACCTAAAGTCGCACCTGCGGACGCACACA	GGGCTGGGTTACGACCCCTACAACCCTGAGCTGCCCAAGCCCCCCGCGCAGAGGGAGAATGGCACCCTGGGCCTGGGGGAGGAGCCGCGCCCGGATGTGCTGGAGTTGGAGCTGGTCAACCAGGCCATCGAGGCCGTGCGCAGTGAGGTGGAGCTGGAGCAGCGGCGCTACCGGGAGCTGCTGGAGACGACCCGTGAGCA	NA	intra-chromosomal	1	0	1	2
KRT128P	KRT73	12	52630379	-	12	52616380	-	M	E	GAAAGAGGGTGGAGAAGAGACAAGCATAGGTGGGTGCAGGAAGGTACCTGGTCTCTCGTGATCCACTCACTGCCTACTGTTGGCCCTCGGCACAGTGCTGCCCTGCAAGACACCATCCTGGAGGCAGAGCAGAAGGGCAAGGTAGCCATCGGAGATGCCCAGGACAAGCTGGCTGAGGTGGAGGCTGGACCAGCTGCTCT	GTGCGGTTCCTGGAGCAGCAGAACCAGGTGCTGGAGACCAAGTGGGAGCTGCTACAGCAGCTGGACCTGAACAACTGCAAGAATAACCTGGAGCCCATCCTTGAGGGCTACATCAGCAACCTGCGGAAGCAGCTGGAGACGCTGTCTGGGGACAGGGTGAGGCTGGACTCGGAGCTGAGGAGCGTGCGCGAAGTGGTGGA	NA	read-through	0	1	1	2
LAMTOR5-AS1	RBM15	1	110347887	+	1	110346308	+	E	E	CAGACGAAGACCACCTTGAAATGCAGGCTTGTTGGGCTTGTTTTGAATTTTAACCTCGGATGGAAGAGCCCTAGTGCTGTCTGTCTCCATGCGGGATGATGATTGCTAGGCAACAGGTGATTATCAACAAAGGATGCCACGGTTATACTCTGCAAGGTGGTGTTCCAGTGGCAAACAGCTGTATAAACTCTTGTAAACAG	CAAAACTGGTTGAACAGCGGATGAAGATATGGAATTCAAAGCTCTAATGGACCTTTTTGAAGAGAAGTTGTGGCTTATGTGGAGTTTACATGGGCCTCTGATGGAAGAAAGCTAATCTGTTTAGTATTTGTGCATTTTACTAAAATGGCAGCTTAAAGTTGTGTATCTGCTATTGTGATGCCAATGCCGGTGTTTTAAGT	NA	intra-chromosomal	1	1	0	2
LAMTOR5-AS1	RBM15	1	110356031	+	1	110345539	+	E	E	AGTAATTGGTTAAACATCTTTTTTCCCCCTGGGTTTCTTTTTAGGAACTACTGACAAAAACCTATAGTCGACTTTGGGATCTGACTTTATTATTCAGCAACTCAAAGATGAGTTCTAATTGGCAGACTTCTGGCACTGGCACTTGTCCTCCTGTTTCTATAGAAACTGGGTTGGAAGTCAGAGCTGCACAAAGGGAAAGG	GGTTTGGTTTTCAGATAGGAGTTAGGTATGAGAACAAGAAGAGAGAAAACTTGGCGCTGACCCTGTTATAGTGGTTATAGTGGTGTCCCTAAAGGGAGGAAATGATTTCAGGTAACCACAGTGAAATGTTAAGCTGAATGAAGAGTTTTATATGTATGGTTTAAACAGAGTTGAAAAGTGAGATTCCTGAAGTGTTCTTT	NA	intra-chromosomal	1	1	0	2
LANCL3	XK	X	37667489	+	X	37694286	+	E	E	TATCTGTTTGCCAAAGCTTATCTGGTTTCCAAGAAACCGCAGTACCTGGACACATGTATTCGGTGTGGGGAACTCACATGGCAGAAAGGCCTGCTAAAGAAGGGGCCTGGGATTTGCCATGGAGTAGCCGGCAGTGCCTATGTCTTCCTGCTGCTGTACCGGCTCACGGGAAACTCTAAATACATCTACCGAGCTCAAAG	GTGTTTTGAAGTCTTCTGCATCTACTTTCAGTCAGGCAACAATGAAGAGCCTTATGTCAGTATCACCAAGAAGAGGCAAATGCCAAAAAATGGCCTCTCAGAGGAGATTGAGAAGGAGGTGGGCCAGGCAGAAGGCAAACTAATCACCCACCGATCAGCGTTCAGCCGGGCGTCGGTGATCCAGGCTTTCTTGGGCTCAG	in-frame	read-through	1	1	0	2
LEXM	DIS3L2	1	54817122	+	2	232087487	+	E	E	GAGGAAGCCGAGACACAGTCTCCAAGCCAGGCTTGCTAATGTCCTGCCATCCTCTCCCTGTTGCAGAACCCAGTAGGTGTGGGCCGCTACCTCAACACCTGGCTGATGGAGACAAAGGACAGGCGGCAGCGATATCGATCCCTATTCCTGAGTGGATCCAAACGCTACCTCTCAGACCTGGCCCGGGACATGCTCATGCA	GTAGTTAAACCAGAGAGCAATGACAAAGAAACAGAAGCTGCGTATGAATCAGATATCCCCGAGGAGCTCTGTGGACACCATCTCCCGCAACAGTCCCTGAAAAGCTATAATGACAGTCCTGATGTCATTGTAGAGGCTCAGTTTGATGGCAGCGACTCAGAAGATGGACATGGCATCACACAAAATGTGCTGGTTGATGG	out-of-frame	inter-chromosomal	1	1	0	2
LINC00618	VRK1	14	96945382	+	14	96833467	+	M	E	TCCATGTTACCAGCATGTTATCAGCATGGCTCCGAATCCTATATCCACCCTCCAGCCACACCCCGGGACACTCTGGATCGAAGCCACCCAGCGTCAGAGCTTGGACGATCAAGGTGGACCTACCCGCTCAGAAAGACAGTGGCGCTTCTGTCAAGGGAGACCTCAACGACCTTCCTCTGAAAAGAAAAATGTCCTTGCAA	TGAAAATGCCTCGTGTAAAAGCAGCTCAAGCTGGAAGACAGAGCTCTGCAAAGAGACATCTTGCAGAACAATTTGCAGTTGGAGAGATAATAACTGACATGGCAAAAAAGGAATGGAAAGTAGGATTACCCATTGGCCAAGGAGGCTTTGGCTGTATATATCTTGGTAAGTGTGTGACTGCTTCTAATGATCAATCCAAA	NA	intra-chromosomal	0	1	1	2
LINC00893	IDS	X	149529367	-	X	149511620	-	E	E	TTGACATCTCTTGATTGTATCCTGTCATTCCATTTGAGATCTTCCTGGTTCTGGGTATGATGTGTAACTTTTGATTGAAATCTAGAGATTTTCATATTATGTTAGTAGGTTGAAGGTGTTATTTAAACTTTGTTTTAGCTGGCATCCTCTGACATCACTCCAGCAGAAGAAAGGGAAGGAACACGCTGCATTACTGCGTG	GGGGGACATCTGCTGCTTCCCAAATGCCACATTTCTTCAAATAAAAAGCAGAAGACAGCATGCAGTACATAAGGAACTCATGTCTTGGTAAAGACAAAATTGAAATTCTTTTAATAATTAGTCTCATGTCATAGAAAAGAGGACTGATTTTCCTCACCCACCCAGCAAGGTTGCTCTTCTTGCTATACTTGTTTGGCATA	NA	intra-chromosomal	0	1	1	2
LINC01127	IL1R2	2	101983821	+	2	102008515	+	E	E	GCCCTAAGGTACTTTGTTAGACGCAGCCTGTGCTGACTCACACGCTGCCTTATTTGATTTTCATTCACAGCTTTGAGAAGCAGATAGGCTTGAATGAGCATGGAATGTATCTATTTAAAAAGCAGCTGGAAGTCTGTCAAGTGCATTCTGGAAATGGATTCAGGCTAACAGAGTGTTCTGAATAGAGACGCCTAAAACAA	GCCACGTGCTGCTGGGTCTCAGTCCTCCACTTCCCGTGTCCTCTGGAAGTTGTCAGGAGCAATGTTGCGCTTGTACGTGTTGGTAATGGGAGTTTCTGCCTTCACCCTTCAGCCTGCGGCACACACAGGTTAGAAGTAAACCTTTCAGATGCAAAAAGGCTTGCCTGTAGCTTCGCTGGGGAAAGATGTTATCTAGAGAA	NA	read-through	0	1	1	2
LINC01127	IL1R2	2	101983821	+	2	102008515	+	E	E	GCCCTAAGGTACTTTGTTAGACGCAGCCTGTGCTGACTCACACGCTGCCTTATTTGATTTTCATTCACAGCTTTGAGAAGCAGATAGGCTTGAATGAGCATGGAATGTATCTATTTAAAAAGCAGCTGGAAGTCTGTCAAGTGCATTCTGGAAATGGATTCAGGCTAACAGAGTGTTCTGAATAGAGACGCCTAAAACAA	GCCACGTGCTGCTGGGTCTCAGTCCTCCACTTCCCGTGTCCTCTGGAAGTTGTCAGGAGCAATGTTGCGCTTGTACGTGTTGGTAATGGGAGTTTCTGCCTTCACCCTTCAGCCTGCGGCACACACAGGTTAGAAGTAAACCTTTCAGATGCAAAAAGGCTTGCCTGTAGCTTCGCTGGGGAAAGATGTTATCTAGAGAA	NA	can't get ensembl id	0	1	1	2
LINC01127	IL1R2	2	101983822	+	2	102008516	+	E	E	CCCTAAGGTACTTTGTTAGACGCAGCCTGTGCTGACTCACACGCTGCCTTATTTGATTTTCATTCACAGCTTTGAGAAGCAGATAGGCTTGAATGAGCATGGAATGTATCTATTTAAAAAGCAGCTGGAAGTCTGTCAAGTGCATTCTGGAAATGGATTCAGGCTAACAGAGTGTTCTGAATAGAGACGCCTAAAACAAG	CCACGTGCTGCTGGGTCTCAGTCCTCCACTTCCCGTGTCCTCTGGAAGTTGTCAGGAGCAATGTTGCGCTTGTACGTGTTGGTAATGGGAGTTTCTGCCTTCACCCTTCAGCCTGCGGCACACACAGGTTAGAAGTAAACCTTTCAGATGCAAAAAGGCTTGCCTGTAGCTTCGCTGGGGAAAGATGTTATCTAGAGAAG	NA	can't get ensembl id	0	1	1	2
LINC01506	TMEM252	9	68545501	-	9	68537493	-	E	E	CTCCTGAAATGACTCTTCAAGGCAACTTCTTAGTGTTTGACTGCCTCTTTCTTACATTCTTTTTATTTTGCCCCAGCCCTGAGAATGTGGCCTGATTTTCTCTTCTGTTATTACAACTGCTCTTCTGCTTGAGTTTCTTCTACACCTTCAAGATGGCTGAAGAACAAGACGCTTTCTCTCCATGTCTATGCTGTTTCACT	GCCAGACTTTTACCCTCCAGCTTATGAAGAGAGCCTTGAGGTGGAAAAGCAGAGCTGTCCTGCAGAGAGAGAGGCCTCTGGCATTCCTCCACCTCTATATACAGAGACGGGCCTGGAATTCCAGGATGGAAATGACTCCCACCCAGAGGCCCCACCATCTTATAGAGAGTCCATAGCCGGCCTGGTGGTGACAGCAATCT	NA	read-through	0	1	1	2
LINC01578	CHD2	15	92892072	+	15	92901167	+	E	E	CATACATACATCTTTTGGTCTATTGGCAAATGACCCTTGCAAGATGTTGACATTTTGGGTATAAATCATGGTGCTTAATAATCTGTTTTCATTTTTTATGTATAAAATTAAATTCTTTTTGTCCTCTGCAGAAATATGAACCTCAAACTGAATCCTCTAAAGGCCCCATACAATGAAGTAGACATTGGTGGAAACATTTA	TAAATACCTGGGCACAGGACTTCAAAGCAAACACAGATTCCCCCTCCCCCTTAATATTTAAGAATTAAAAGATGATGAGAAATAAGGACAAAAGCCAAGAGGAGGACAGTTCGCTACACAGCAATGCATCGAGGTATGAGCTATCAACTTTCTTCCTTTTTGTCTTTTTTTTTGGGGGAGAAACCTCAGCTTACAATTGT	NA	intra-chromosomal	0	1	1	2
LMAN2	MXD3	5	177334284	-	5	177311484	-	E	E	CTTTCCTTGTGGGAGGGTCTTGGGCCACGTGCCCTGCGGCTGGCCTGTAGGCTGTCACAGGTTTATTCTTGGTCCTGCAGACAATCATGACATCATCTCCATGAAGCTGTTCCAGCTGATGGTGGAGCACACGCCCGACGAGGAGAGCATCGACTGGACCAAGATCGAGCCCAGCGTCAACTTCCTCAAGTCGCCCAAAG	AGGCCGAGCATGGTTATGCGTCCCTGTGCCCGCATCGCAGTCCAGGCCCCATCCACAGGAGGAAGAAGCGACCCCCCCAGGCTCCTGGCGCGCAGGACAGCGGGCGGTGAGGAGGCCGGGGGCGGCGGGAGTGGGGGTGGGGGTGGGCGCCGCCCCTGGTCGGGCCCTCCTCTGCCCACTTGTTGCTTGCATCTTTTGGG	in-frame	read-through	1	1	0	2
LMAN2	MXD3	5	177334286	-	5	177311486	-	E	E	AGCTTTCCTTGTGGGAGGGTCTTGGGCCACGTGCCCTGCGGCTGGCCTGTAGGCTGTCACAGGTTTATTCTTGGTCCTGCAGACAATCATGACATCATCTCCATGAAGCTGTTCCAGCTGATGGTGGAGCACACGCCCGACGAGGAGAGCATCGACTGGACCAAGATCGAGCCCAGCGTCAACTTCCTCAAGTCGCCCAA	AGAGGCCGAGCATGGTTATGCGTCCCTGTGCCCGCATCGCAGTCCAGGCCCCATCCACAGGAGGAAGAAGCGACCCCCCCAGGCTCCTGGCGCGCAGGACAGCGGGCGGTGAGGAGGCCGGGGGCGGCGGGAGTGGGGGTGGGGGTGGGCGCCGCCCCTGGTCGGGCCCTCCTCTGCCCACTTGTTGCTTGCATCTTTTG	NA	read-through	1	1	0	2
LMF1	RNF166	16	954357	-	16	88699732	-	E	E	ACGAGCTGGGAAGTCTTCAGCTACATGCCCACCATCCTCTGGCTGATGGACTGGTCAGACATGAACTCCAACCTGGACTTGCTGGCTCTTCTCGGACTGGGCATCTCGTCTTTCGTACTGATCACGGGCTGCGCCAACATGCTTCTCATGGCTGCCCTGTGGGGCCTCTACATGTCCCTGGTTAATGTGGGCCATGTCTG	GTGACCCTGGCAAAGATGAGAGTGCACATTTCGTCCTGCCTGAAGGTCCAGGAGCAGATGGCCAACTGCCCCAAGTTCGTCCCCGTGGTGCCCACATCACAGCCTATCCCCAGGTAGGCACGCTGCCGGGCAAGGGAGAGGAACTGTCCTCGGCGGTTTCCTCGTTCTGGGAGCAAGCGCAGTGCCCCATCCCAGAGAGG	in-frame	intra-chromosomal	1	1	0	2
LRCH4	SET	7	100575705	-	9	128691170	+	E	E	CGTGCCCTTCATCCATGTGCCCTCCCCTGCTGTGGTCAGTTGGGGCTGGGGAAGAGGTGGGGGATGGGCCGGGGCGCCTGTGGCCTCTCCCTTACCACATTTTCTTCTTTCACCCACCCCAGCCAAAACTCAGTGCCCTCAAGGCTCGGAAGAATGTGGAGAGTTTTCTAGAAGCCTGTCGAAAAATGGGGGTGCCTGAG	AAAAAGAACAGCAAGAAGCGATTGAACACATTGATGAAGTACAAAATGAAATAGACAGGTAACATTTTTCTTAATATACTTCGGAGAAATTTTCTGAGATGTGTCTAATAGCCCGGTAATTATCGAAGCTATGGTCAAATCTATCCACTGTCAAAGGGGAAATGATTCTAACTTGGTTGGAAATACTTATGTAGATTCAG	out-of-frame	inter-chromosomal	1	1	0	2
LRG1	PLIN5	19	4537944	-	19	4534095	-	M	E	GCATCCCTAGGGCAGCCAAACTGGGACATGCGGGATGGCTTCGACATCTCCGGCAACCCCTGGATCTGTGACCAGAACCTGAGCGACCTCTATCGTTGGCTTCAGGCCCAAAAAGACAAGATGTTTTCCCAGAATGACACGCGCTGTGCTGGGCCTGAAGCCGTGAAGGGCCAGACGCTCCTGGCAGTGGCCAAGTCCCA	GGTGACCCTGTTTGCAGCACGATGTCTGAAGAAGAGGCGGCTCAGATCCCCAGATCCAGTGTGTGGGAGCAGGACCAGCAGGTGAGGGCTGCCCCTCCCATGGAGCAGGGACAGAAGGTATTGTGTGGGACAGTCCCTTCTAGGAGCGTTTCAGGCCAGGTATCCCGCCCCACTCCTCTCCTTGCTGGGAAAACCTGAGT	NA	intra-chromosomal	0	1	1	2
LRRCC1	OXR1	8	85115584	+	8	106684246	+	E	E	GAATGCCAGTGATAACAGCACCTATCGATGAGTTAGTTCCCTTGGAACAGTTTGCAAGTACACCAAGTGATGCTGTGTTGACGTCTTTTATGTCTGTGTGTCAATCTTCTGAGCCAGAGAAAAATAATCATGAAAACGATTTGCAGAATGAGATAAAACTTCAGAAATTAGATGACCAAATTCTACAACTTCTAAATGAA	GTTCTGTATGTTCCTGATCCTGAATATGTCTCCAGTGTTGAGAGCTCTCCATCTCTAAGCCCCGTAAGTCCTCTGTCACCAACATCATCTGAGGCTGAATTTGATAAGACCACTGTAAGTATCTCTGCTTTGCAAAGATGGCGATGAAGAAATCTCACTTTGTCTACATTGACTGTCTTGTTTTTTACATTCCATTTTGA	in-frame	intra-chromosomal	1	1	0	2
LSM10	STK40	1	36391415	-	1	36368084	-	M	E	TTGCCTTCAGGGAGAACGGAGGGTCCTAGCAGAGAAAACTTCTGAATTTTCCGGCCCCTCTGACAACTGGAGTTAAGAGGACTGACTGACACCACAAAGTGACTGCTGGAAAGAGAAACCAGAGGGCAGGTGCAGAGGGAAGGCCTTCGCTGTGGGAACGTCACCATACCCTCGCAAGTGGGGAGAGAGATGAGGAACTG	TGCACACACCCAGAAGCTATGTCCTTCGGCAGTAAAAGTTTTACAGCACAATATATGTGCTCTGCTCTCCTCCCGCAATCCTGCTCCAAGAGATCTTAAGCTGGAGGCACCAGGTCTGAATTCCAGACTCCTCCCCACCACCCACACTTCACCTCCAACTGGAGCATGACCACAGACCCATTCAGGGAGGCTGGCGGACT	NA	read-through	1	1	0	2
LSM10	STK40	1	36392358	-	1	36368084	-	E	E	CACACCTGCCATGTGCCAAGGCCTTCTGCTAAGCACACATCATCTTTTTGTTTTGTTTTGTTTTCAACAGAGACAAGGTCTCACTATGTTGCCCATGCTGTCTTGAATTCCTGGTCTCAAGCCATCCTCCTGCCTCAGCCTCCCTGAGTGGTAGGATTACAGGCATGAGCCACCGGGTCTGGCCAAGCACACATTATCAG	TGCACACACCCAGAAGCTATGTCCTTCGGCAGTAAAAGTTTTACAGCACAATATATGTGCTCTGCTCTCCTCCCGCAATCCTGCTCCAAGAGATCTTAAGCTGGAGGCACCAGGTCTGAATTCCAGACTCCTCCCCACCACCCACACTTCACCTCCAACTGGAGCATGACCACAGACCCATTCAGGGAGGCTGGCGGACT	NA	read-through	1	1	0	2
LSM10	STK40	1	36393548	-	1	36368084	-	M	E	AAGCCCTGGCCCCAACTCGGAGTCCTCCAGTGATCTCCGGAGCTAGTTCCCTGCCCTCACACCCTGTCTGGTACCCGAGAAGAAAGCAGGGCCAGGCCAGAAGCTGGTGTCCAACAGACACCACCTGTCAAAGCTGCCTTTCACAGGGTTCCACCTCCCAGACTCACTCTGGGACCCAGAATCCTATATGTGGCCTTGGG	TGCACACACCCAGAAGCTATGTCCTTCGGCAGTAAAAGTTTTACAGCACAATATATGTGCTCTGCTCTCCTCCCGCAATCCTGCTCCAAGAGATCTTAAGCTGGAGGCACCAGGTCTGAATTCCAGACTCCTCCCCACCACCCACACTTCACCTCCAACTGGAGCATGACCACAGACCCATTCAGGGAGGCTGGCGGACT	NA	read-through	1	1	0	2
MAP1S	FCHO1	19	17728171	+	19	17754316	+	E	E	GGAAGCCCCTGGCCCGCCCCAACTCACGCGCTGCCGCCCCCAAAGCCACTCCAGTGGCTGCTGCCAAAACCAAGGGGCTTGCTGGTGGGGACCGTGCCAGCCGACCACTCAGTGCCCGGAGTGAGCCCAGTGAGAAGGGAGGCCGGGCACCCCTGTCCAGAAAGTCCTCAACCCCCAAGACTGCCACTCGAGGCCCGTCG	GATGGGGAAACTGAGGCACGGAGCTGGACAGTGACTCAGACACCAGGTGAACACTGGCTTTTGAGGGCAGGGTTGGGACTCGTGGGGGCAGCAATGCCAGCTGGGTCATCACAGTGAGGAGTGAGCTCTGACTCCCAGGAGGGTACATAAGGTGAGGACTGTCCTAGAGGAATCAGAAGATCCCAGGGGACCCTCAGGGA	NA	read-through	1	1	0	2
MAP1S	FCHO1	19	17728172	+	19	17754317	+	E	E	GAAGCCCCTGGCCCGCCCCAACTCACGCGCTGCCGCCCCCAAAGCCACTCCAGTGGCTGCTGCCAAAACCAAGGGGCTTGCTGGTGGGGACCGTGCCAGCCGACCACTCAGTGCCCGGAGTGAGCCCAGTGAGAAGGGAGGCCGGGCACCCCTGTCCAGAAAGTCCTCAACCCCCAAGACTGCCACTCGAGGCCCGTCGG	ATGGGGAAACTGAGGCACGGAGCTGGACAGTGACTCAGACACCAGGTGAACACTGGCTTTTGAGGGCAGGGTTGGGACTCGTGGGGGCAGCAATGCCAGCTGGGTCATCACAGTGAGGAGTGAGCTCTGACTCCCAGGAGGGTACATAAGGTGAGGACTGTCCTAGAGGAATCAGAAGATCCCAGGGGACCCTCAGGGAT	NA	read-through	1	1	0	2
MAP4K5	CDKL1	14	50423121	-	14	50396329	-	E	E	AACTTACTAAAATTTCTTTTATTTGAGGAATTAAGTCTACCAAAAAATATTTATTGTGTTAATAATTGCTCTAAATTAATTTTAAATTGTTATTAAGGCAATATGGGGAGTAAGATGTTACTGATAGGTATTTTTCTTTCCTAGGTTACCCAGGAGATTTCAGATGAAACAAGAGTTTTCCGCTTATTAGGATCAGACAG	GACCGTGACAAACACTCATCGTTGGGTGGGGCTCTAGTGCAGTCCGTTGGTGCCAATATTTTATAAGCGACGTTTTCAAACTATGTGAAGATCCTTTCTTTTCTTTTCTTTCTTTCTTTTTTTTTTTTTTTTTTTTTTTTTTTTGAGACGGAATCTCGCTCTGTCGCCCGGGCTGGAGTGCAGTGGCGCGATCTCGGCTC	NA	read-through	1	0	1	2
MAPKAPK3	LINC02019	3	50642332	+	3	50670692	+	E	E	AGTGCTGTCACTGTCTTCTTGTCTTGTGCTGGCCTGTTAGACTGTGTCCAGGAGGGATGATAGGGTGGGGGCTTGACCTTTGACTGGCATCACTGACCCCCTCCTCCTCTGTTTCTGCAGAAGCTGCAGAGATAATGCGGGATATTGGCACTGCCATCCAGTTTCTGCACAGCCATAACATTGCCCACCGAGATGTCAAG	ACACATTCTCACTTTGTCACCAGGCTGGAGTGCAGTGGAGCAATCTTGGTTCGCTGCAATCTCTGCTTCCTGGGTTCAAGTGATTCTCCTGTCTCAGCCTCCTAAGTAGCTGGGACTCCAGGCGCATACCACCATGACTGGCTAATTTTTGTATTTTTAGTAGAGACGGGGTTTCACCATGTTGGCCAGGCTGGTCTTGA	NA	read-through	0	1	1	2
MARCH6	MARK3	5	10353917	+	14	103491777	+	E	E	GTCGCTCGCTTTCTGTCAGCCTCTCTCCCTCTCCCTCTCCCCTCTCCTTCCTCTCGCTTCCTCTCTCGCACCTGAGCGTACGCACCTGCCCGGGCCCGGCTCCCTCCTCCTCTCCCCTCCCTCTTTCCCCGCCCGGCCGCGGGAGCCTCGTGGCTGCGTCACCGCCGCCCCCCCAGACAAGATGGACACCGCGGAGGAAG	CACTATTCCTGATCAGAGAACTCCAGTTGCTTCAACACACAGTATCAGTAGTGCAGCCACCCCAGATCGAATCCGCTTCCCAAGAGGCACTGCCAGTCGTAGCACTTTCCACGGCCAGCCCCGGGAACGGCGAACCGCAACATATAATGGCCCTCCTGCCTCTCCCAGCCTGTCCCATGAAGCCACACCATTGTCCCAGA	in-frame	inter-chromosomal	1	1	0	2
MARCH8	NCOA4	10	45533110	-	10	46016694	-	E	E	CTCTCTTCATTTTCTCTCAGCTTGAAATCCATGGCCCAAAATGACTCTACCAGTGGAGACTCTCTTCTGTGAAGAAGACGACCAGATAAGAGGTTGGGATGAGCATGCCACTGCATCAGATCTCTGCCATTCCATCCCAGGATGCCATCTCTGCTAGAGTCTACAGAAGTAAGACCAAAGAAAAGGAGAGGGAAGAACAG	GAGCAGTGAGGAGAATGAATACCTTCCAAGACCAGAGTGGCAGCTCCAGTAATAGAGAACCCCTTTTGAGGTGTAGTGATGCACGGAGGGACTTGGAGCTTGCTATTGGTGGAGTTCTCCGGGCTGAACAGCAAATTAAAGATAACTTGCGAGAGGTGTGACATGTGCTTTTCTCTTCTGTTGTCTGGACTCTTGACACA	out-of-frame	intra-chromosomal	1	1	0	2
MARCH8	NCOA4	10	45533112	-	10	46016696	-	E	E	TTCTCTCTTCATTTTCTCTCAGCTTGAAATCCATGGCCCAAAATGACTCTACCAGTGGAGACTCTCTTCTGTGAAGAAGACGACCAGATAAGAGGTTGGGATGAGCATGCCACTGCATCAGATCTCTGCCATTCCATCCCAGGATGCCATCTCTGCTAGAGTCTACAGAAGTAAGACCAAAGAAAAGGAGAGGGAAGAAC	AGGAGCAGTGAGGAGAATGAATACCTTCCAAGACCAGAGTGGCAGCTCCAGTAATAGAGAACCCCTTTTGAGGTGTAGTGATGCACGGAGGGACTTGGAGCTTGCTATTGGTGGAGTTCTCCGGGCTGAACAGCAAATTAAAGATAACTTGCGAGAGGTGTGACATGTGCTTTTCTCTTCTGTTGTCTGGACTCTTGACA	NA	intra-chromosomal	1	1	0	2
MARCH8	NCOA4	10	45594235	-	10	46016694	-	E	E	TAGGCCGGCCGCCCCGGGTGCCAGGTGAATTCCTTTCCCTGACCGGCTGTGAGACGTTGGCCCGTCAGCCGTCGTCTTTGGCCTGAGTGTGCACATCTGTAAAATGGAAGCTCGGACTAGTGATCCGTGAGGACCTTCCACGTCTGACGTGTGATCTCGAGAGACCTGCGTACATTCGGGGTGCCAGAAGGAAAGCATAG	GAGCAGTGAGGAGAATGAATACCTTCCAAGACCAGAGTGGCAGCTCCAGTAATAGAGAACCCCTTTTGAGGTGTAGTGATGCACGGAGGGACTTGGAGCTTGCTATTGGTGGAGTTCTCCGGGCTGAACAGCAAATTAAAGATAACTTGCGAGAGGTGTGACATGTGCTTTTCTCTTCTGTTGTCTGGACTCTTGACACA	NA	intra-chromosomal	1	1	0	2
MARCH8	PIP4K2A	10	45594235	-	10	22609717	-	E	E	TAGGCCGGCCGCCCCGGGTGCCAGGTGAATTCCTTTCCCTGACCGGCTGTGAGACGTTGGCCCGTCAGCCGTCGTCTTTGGCCTGAGTGTGCACATCTGTAAAATGGAAGCTCGGACTAGTGATCCGTGAGGACCTTCCACGTCTGACGTGTGATCTCGAGAGACCTGCGTACATTCGGGGTGCCAGAAGGAAAGCATAG	ATCAATGAACTGAGCCATGTTCAAATCCCTGTTATGTTGATGCCAGATGACTTCAAAGCCTATTCAAAAATAAAGGTGGACAATCACCTTTTTAACAAGTAAGTACAAGTATGACCTTTCATAAGACTAGCGTGGCTGCTAGGAGTACAAGTTTTGTGAATTTTTGTAATCACATAATTTGTCAATGGGTGGGAGTAAAG	NA	intra-chromosomal	1	1	0	2
MATR3	PAIP2	5	139293805	+	5	139363759	+	E	E	GTAGGGGGAGGGGCCTGGCGCGCGCCGAACCAGATCGAGGGGGTGGGGGCGAGCTCTCTCGCGAGAGTGGGTTTGTTCTTGGGCTGCAGCCGCTGCCGCCGCTTCTCGCCAGCGCCGTTGCTGCGGGGGATTGTGGGAGTCTCCGCGTCCCGCTCGCTGGGAGAGAGGTACCTCTCCTTTTCCCTCTCCCTTTCCCTAAG	GTTAAAAACGACAACCAACATCAGCCATGAAAGATCCAAGTCGCAGCAGTACTAGCCCAAGCATCATCAATGAAGATGTGATTATTAACGGTCATTCTCATGAAGATGACAATCCATTTGCAGAGTACATGTGGATGGAAAATGAAGAAGAATTCAACAGACAAGTTAGTTTTTTGTACAAACATGTTTTTATAGTCCAT	NA	intra-chromosomal	1	1	0	2
MCL1	ADAMTSL4-AS1	1	150578843	-	1	150563217	-	E	E	GCCGCCGCCAGCAGAGGAGGAGGAGGACGAGTTGTACCGGCAGTCGCTGGAGATTATCTCTCGGTACCTTCGGGAGCAGGCCACCGGCGCCAAGGACACAAAGCCAATGGGCAGGTCTGGGGCCACCAGCAGGAAGGCGCTGGAGACCTTACGACGGGTTGGGGATGGCGTGCAGCGCAACCACGAGACGGCCTTCCAAG	GTTTCCTGGGAGAAGGTGGCTTAAGGCTGAGACACTTATGCCCTGGGCCAGCCACTGGATTCCTGTGCTCTGCTTCACTCCTAGTTACCAGAAAGGTGGAATCTGGATGAGTGGAGGTGAGGAGAAGGTTCAAACTCTCCACCAGACCCATGCTGCAGCTGTGAGCACCTGCTTACAGGGAGGCCTGGGGGTTGGGGAAG	NA	intra-chromosomal	1	1	0	2
MCM10	OPTN	10	13172765	+	10	13123995	+	E	E	CAGCCCTTTGAACCTCTTTCTGAATGGGTTTTTACTCACTTATTTTACTTTTGATTAAGTAGAGAAGTCTCCCCGGCCACCTCTTAAGGAGAGGAGAGTTCAGAGAATTCAGGAGTCAACATGCTTTTCTGCGGAGCTTGATGTCCCTGCGCTACCAAGAACCAAGAGGGTGGCTCGAACACCAAAGGCTTCACCTCCAG	GTTGGAAGCGAAGTGGAAGCACTGAACCTCCAGGTGACATCTCTGTTTAAGGAGCTTCAAGAGGCTCATACAAAACTCAGCGAAGCTGAGCTAATGAAGAAGAGACTTCAAGAAAAGTAAGAATGAGAGAGCAATTTTATCCTCCTTTGAAATATACATTTTTACAAAGTATACTACTATATAAAAACATAGTTTTTTAA	out-of-frame	intra-chromosomal	1	0	1	2
MDFIC	LINC01393	7	114979781	+	7	115031787	+	E	M	CGGCCACACAGGTCTGAGCAATGGAAATGGAATTCACCACGGGGCCAAACACGGATCCGCAGATAATCGCAAACTTTCAGCACCTGTTTCTCAAAAAATGCATAGAAAAATTCAGTCCAGCTTGTCTGTAAACAGCGATATCAGTAAGAAGAGCAAAGTAAATGCTGTCTTTTCCCAAAAGACAGGCTCTTCACCTGAAG	GTGATACGAAGCCTTCTGAAGATTTGAATCAAGGAAATGGTGAGATCAAATTTATATTTTGATCACATTTTTATGGGGGCAGCAGTATGGATGATGAACTCGAGGAGATGAAGAATGAACTTGGATAGGCAGTTGAAAGGTTTTCCATTCATTTACAAACACAAAAGATGGTGAGGACCTGATTTAACACATTGGCTGTA	NA	read-through	0	1	1	2
MED12	NLGN3	X	71141964	+	X	71147550	+	E	E	GCACTCCAGCCTGGGGGACAGAGCGAGACTCCATCTCAAAAAAAAAAACGGATTGGGAAAGGAGGTTGAAGAAGGAGAAAAGTTCGACTTCAGTCTTCCACTTCCTATTTCCACCCAGTTCCAGCGCCAGGGGCTTCAGCAGACCCAGCAGCAGCAACAGACAGCAGCTTTGGTCCGGCAACTTCAACAACAGCTCTCTA	GCCTGTCTGGCCCTGAGGGAGTCCCCTTTCTGAAGCTGTGGTGCTTGGACGACCTGCTCTCTACATTGCTGGGCACCTGTAGGTGTCCCTCGAGAGCTCAGTTTTGAGGTTCAAGTCAGTGTGGCCATGAAGGGGCTGCCTATTGGGCTGATGCTGTGACCCTGGAGTCTGCCTCTCCTGCCAGTCCCCCTGCCCGGAAC	NA	read-through	1	0	1	2
MED13L	UBC	12	116277060	-	12	124913774	-	E	E	CTCCCCCGGCGGCGGCGGCGGCCCGGCCGCCCCGCGCTCCCCGGCGAGGCGCCGCCGCCCGGCCCGGCCTCGCCTCGGACGCCTCGCTCCGACATGCCCCGCTCTGGCGGCCGGGCTCGCGGAGGATCATGACTGCGGCAGCGAACTGGGTGGCGAACGGGGCGAGCCTGGAGGATTGTCACTCCAACCTCTTTTCGCTG	ACAATGCAGATCTTCGTGAAGACTCTGACTGGTAAGACCATCACCCTCGAGGTTGAGCCCAGTGACACCATCGAGAATGTCAAGGCAAAGATCCAAGATAAGGAAGGCATCCCTCCTGACCAGCAGAGGCTGATCTTTGCTGGAAAACAGCTGGAAGATGGGCGCACCCTGTCTGACTACAACATCCAGAAAGAGTCCAC	NA	intra-chromosomal	1	1	0	2
MED13L	UBC	12	116277061	-	12	124913775	-	E	E	CCTCCCCCGGCGGCGGCGGCGGCCCGGCCGCCCCGCGCTCCCCGGCGAGGCGCCGCCGCCCGGCCCGGCCTCGCCTCGGACGCCTCGCTCCGACATGCCCCGCTCTGGCGGCCGGGCTCGCGGAGGATCATGACTGCGGCAGCGAACTGGGTGGCGAACGGGGCGAGCCTGGAGGATTGTCACTCCAACCTCTTTTCGCT	GACAATGCAGATCTTCGTGAAGACTCTGACTGGTAAGACCATCACCCTCGAGGTTGAGCCCAGTGACACCATCGAGAATGTCAAGGCAAAGATCCAAGATAAGGAAGGCATCCCTCCTGACCAGCAGAGGCTGATCTTTGCTGGAAAACAGCTGGAAGATGGGCGCACCCTGTCTGACTACAACATCCAGAAAGAGTCCA	NA	intra-chromosomal	1	1	0	2
MED26	SLC35E1	19	16578335	-	19	16571582	-	E	E	GCTTCAGTGCTGCTGGCTCCTCTTGCTCTGGGGTTGGGGAGAGACTGGAGCAGGCTGGGGCAGGGTGTTCCAGCCTCCCAGTGGAGAAGGACAGGGACCTGACAAATGGCTTTTTATTTCCACAGATCCGGAACATGGTGGCGGTGCTGGAAGTCATCTCCAGCCTGGAGAAATACCCTATTACCAAAGAGGCACTTGAG	TCAAGGCCACCATGCCCATCTGGGTGGTCCTCCTGTCCCGGATCATTATGAAGGAGAAGCAGAGCACCAAGGTAACCCCGGGCAGGGACTCTGGGCAGATGGGAGCTCCAGGGGGTTCCTCCCTGTTGCCAACTGGTGACGTGGTCAGGATCCTGGTCTGCAGGCTGCCTGGCTTCCCGTCAAATAGGGAAGTCAGTGTA	out-of-frame	read-through	1	0	1	2
MED31	AIG1	17	6649982	-	6	143165082	+	E	E	GGTGGTGGGGGTGTTATGTAAATAGATCCTTTATATTAGGGGTAACAAATCACAGTTTAAGGATTGGTTTGACCTACAGATTTTTTTTTTTAATGCTTTTCAGTTCTTGCCCAAAGAGGTTACTTCAAAGACAAAGCTTTTGTTAATTATCTTAAATACTTGCTTTACTGGAAAGACCCAGAATATGCCAAGTATCTAAA	TTTGTTGTAGCAGTGTTCTGGATCATTTATGCCTATGACAGAGAGATGATATACCCGAAGCTGCTGGATAATTTTATCCCAGGGTGGCTGAATCACGGAATGGTGAGTGGATTAAAACAAACGGCTTTCTTTTATTTTAAAAAATCTATTAAATAGCTATGATCTGCTATTTAGACCTTCCATAGAATTTGCCTAAAAAG	out-of-frame	inter-chromosomal	1	1	0	2
MED31	KIAA0753	17	6650356	-	17	6628741	-	E	E	TCCTAGTTTAGGAAGACCATCTCAACATTAGTCAGGTTTCTTTATTGCTCTTTCCTTACTACAAATCAGTATTATATACAGTGACCTTTGTTTTCCATGATTTTTGCTGTCTTGTCTCCTAGATGATGCTGGAAATCGACTTCGGTTTCAGTTGGAGTTGGAATTTGTGCAATGTTTAGCCAACCCAAATTACCTTAATT	AACCAGCTGCAGTTTAATAGGAATGTTCCTACACATTCAAGCAACTTGGCGATCCGATATTCTTGCCCACATGCCATTAGAATTGAAAAACTGAAGCACTCATACAATGAATCATACCATTGTAAAGATGCAGATTGTAGAGTTGGTCCTGACCTGGGCAGTTCTGTTTCATTTTCCGTCATATCCCAAGAGAGACTTAG	out-of-frame	intra-chromosomal	1	1	0	2
MFSD14C	ZNF782	9	96918643	-	9	96861603	-	E	E	CTTTGTCTCAATACAGAAGTTTTCATGGGCTGAGCTGCTGAGTTCAGCCTGGGAACTGAGGCCAACAAGGGAGTCTCCTCGGCACACAAGTTTGAAAGAAGTCCTGGTGACTTCAAGCTCAGAACCATGGACGGCAGGGCTCCCTCTGGATGTGGAATTCTCCGTCCCTTTCCAGGGAGGGAACAAAGCCCACAGCACCG	GATCTCACTTTGTCACTCAGGTTGGAGTGCAGTGGCACAATCACAGTTCATTGCAGCCTCAACCTCCTGGGCTCAGGTAATTTTTGCCCTTAATTCTCCCAAACAGCTGAAACTACAGGCACATGCCCCCATGCCTTGCTAATGTGTCTTCTTTTGAGAAATGTGTATTCAGATATTTTGCCCATTTTAAAAATCAGATG	NA	read-through	1	1	0	2
MFSD2B	FAM228B	2	24060926	+	2	24080876	+	E	E	AAGGCATTCCATTTTAGACATGTGGAATCTGAATTGGGAGTTTACTCATGACCACAGCTCTATTGCACCCGATTCTTGCTTTGACAGGAATGCTCCAAAATGGGAAGAAGTTTGATTCATCCAGAGACAGAAACAAACCTTTCAAGTTCAGAATTGGCAAACAGGAAGTCATCAAAGGTTTTGAAGAGGGTGCAGCCCAG	CAGCTGCTCCAAGCTTTTCTGCCATTTGAAGCTTCTTCTGGGAGCCAGCTGTGACCAGAGGAATAGCTCCAGCCATCCGGGTGAGTTGGATAGCAGCTGTGCCCACACCACTCAGTCCTGCATGGATTAGCACATAGTCTCCAGCCTGAACATTTCCTGTGACAGAAAGTACAGGGTTCTCTTTACTTTGCAACTGCTAC	NA	intra-chromosomal	0	1	1	2
MFSD2B	FAM228B	2	24060926	+	2	24080879	+	E	E	AAGGCATTCCATTTTAGACATGTGGAATCTGAATTGGGAGTTTACTCATGACCACAGCTCTATTGCACCCGATTCTTGCTTTGACAGGAATGCTCCAAAATGGGAAGAAGTTTGATTCATCCAGAGACAGAAACAAACCTTTCAAGTTCAGAATTGGCAAACAGGAAGTCATCAAAGGTTTTGAAGAGGGTGCAGCCCAG	CTGCTCCAAGCTTTTCTGCCATTTGAAGCTTCTTCTGGGAGCCAGCTGTGACCAGAGGAATAGCTCCAGCCATCCGGGTGAGTTGGATAGCAGCTGTGCCCACACCACTCAGTCCTGCATGGATTAGCACATAGTCTCCAGCCTGAACATTTCCTGTGACAGAAAGTACAGGGTTCTCTTTACTTTGCAACTGCTACACA	NA	intra-chromosomal	0	1	1	2
MFSD2B	FAM228B	2	24060926	+	2	24095141	+	E	E	AAGGCATTCCATTTTAGACATGTGGAATCTGAATTGGGAGTTTACTCATGACCACAGCTCTATTGCACCCGATTCTTGCTTTGACAGGAATGCTCCAAAATGGGAAGAAGTTTGATTCATCCAGAGACAGAAACAAACCTTTCAAGTTCAGAATTGGCAAACAGGAAGTCATCAAAGGTTTTGAAGAGGGTGCAGCCCAG	TTAAAAGTTTAACAACCGGAACAGCTCCAGTCTGCAGCTCCCAGCGTGATCGACGCAGAAGACAGGTGATTTCTGCATTTCCGACTGAGGTAACTGATTCATCTCACTGGGACTGGTTTGACAGTGGGTGCAGCCCACGGATGGGGAGCTGAAGCAGGGCAGGGCGTCACCTCACCCTGGAAGTGCAAGGGGTCAGGGGA	NA	intra-chromosomal	0	1	1	2
MKRN1	UBB	7	140454603	-	17	16381902	+	M	E	TTTGCCTTATAAACAACAGGATAGAAGATACTGCTCGACAGTGCCATCCCTATCATGGCCTTGTTTTTTACAGGCCCAACGAAGGAACCACTTCTGGGAACTCATTGAGGAAAGAGAGAACAGCAACCCCTTTGACAACGATGAAGAAGAGGTTGTCACCTTTGAGCTGGGCGAGATGTTGCTTATGCTTTTGGCTGCAG	GTCAAAATGCAGATCTTCGTGAAAACCCTTACCGGCAAGACCATCACCCTTGAGGTGGAGCCCAGTGACACCATCGAAAATGTGAAGGCCAAGATCCAGGATAAGGAAGGCATTCCCCCCGACCAGCAGAGGCTCATCTTTGCAGGCAAGCAGCTGGAAGATGGCCGTACTCTTTCTGACTACAACATCCAGAAGGAGTC	NA	inter-chromosomal	0	1	1	2
MLYCD	OSGIN1	16	83912367	+	16	83957640	+	E	E	GGCTGCAGAGCGGCCAGGCCACCCTTAGAACCATCGTTGGTGTTTTCCAGGCAATCGTGAAGGAACATCCTCCATCAGAAACAGAAGAGAAGAACAAAATCACTGCTGCGATCTTTTATTCCATCAGCTTGACCCAGCAGGGACTCCAAGGGGTGGAGCTGGGAACATTCCTCATAAAGCGAGTCGTCAAGGAGTTGCAG	GTCCGCTGCCAGCCCCAAGCCCCCCACCAGCCATGAGCTCCTCCAGAAAGGACCACCTCGGCGCCAGCAGCTCAGAGCCCCTCCCGGTCATCATTGTGGGTGAGTGTCAGGCCCCAGCCAGGGAGGGGCTCCGCTGAGCCTTCCGGGTACCCCCCAGGTCTGAGGGCAGGAGCTGGGCAAGTCCAGGCCTGGTGTCTTTT	out-of-frame	read-through	1	1	0	2
MNDA	SFSWAP	1	158844121	+	12	131714821	+	E	E	ACTCCATTAACAGGAAAATTAAACTACTTTCAGAAAAGAAAAACTCCAAACAAAGAAAAGACTGAAGCCAAAAGGAATAAGGTGTCCCAAGAGCAGAGTAAGCCCCCAGGTCCCTCAGGAGCCAGCACATCTGCAGCTGTGGATCATCCCCCACTACCCCAGACCTCATCATCAACTCCATCCAACACTTCGTTTACTCC	GAGGAAGAATACAAGCGATTGAGTGAAGCACTAGCAGAGGATGGGAGCTACAATGCCGTGGGGTTCACTTACGGTAGCGACTATTACGACCCGTCAGAGCCGACGGAGGAGGAGGAGCCTTCCAAACAGAGAGGTGAGTGGGGAGCTGCCTGGACTGCTGGTGTAGGGCTACACGTGTACGCACAGGCTGCATGCACCGT	NA	inter-chromosomal	1	1	0	2
MNDA	SFSWAP	1	158844122	+	12	131714822	+	E	E	CTCCATTAACAGGAAAATTAAACTACTTTCAGAAAAGAAAAACTCCAAACAAAGAAAAGACTGAAGCCAAAAGGAATAAGGTGTCCCAAGAGCAGAGTAAGCCCCCAGGTCCCTCAGGAGCCAGCACATCTGCAGCTGTGGATCATCCCCCACTACCCCAGACCTCATCATCAACTCCATCCAACACTTCGTTTACTCCG	AGGAAGAATACAAGCGATTGAGTGAAGCACTAGCAGAGGATGGGAGCTACAATGCCGTGGGGTTCACTTACGGTAGCGACTATTACGACCCGTCAGAGCCGACGGAGGAGGAGGAGCCTTCCAAACAGAGAGGTGAGTGGGGAGCTGCCTGGACTGCTGGTGTAGGGCTACACGTGTACGCACAGGCTGCATGCACCGTG	out-of-frame	inter-chromosomal	1	1	0	2
MNT	LINC01578	17	2400640	-	15	92885515	+	E	E	CTGCGCCGCCCAGCCCTGTCGCCCCCCGGAGGTGATCCCTCCCTCCTGCCTGCCCGCCAGCCTGACCTGTGCCCGGCTCGCGGGCCGCAGCCTCGGCCCCGGCGCGCCCCCGGCAGCTCTCGGCGCGATGAGCATAGAGACGCTACTGGAGGCGGCCCGCTTCCTGGAATGGCAAGCGCAGCAACAACAGAGAGCACGTG	GTGACTTAAGAGATTAAAATTAATTTGGTTGCTGTTGGTTCTGAACAAATAATGAGTTCTTTTATTTGAGGTAAGAGTGGGTTAATTTTTATTGTTTTGACAAAAATTAGCTTATTAGGCTTTTGTTTTATCTTTAATAATTTACATTTCAATTAATGAATGGGTATCATTTTTAAAAGTTGTGATTATGAATATGAGTA	NA	inter-chromosomal	1	1	0	2
MNT	LINC01578	17	2400641	-	15	92885514	+	E	E	GCTGCGCCGCCCAGCCCTGTCGCCCCCCGGAGGTGATCCCTCCCTCCTGCCTGCCCGCCAGCCTGACCTGTGCCCGGCTCGCGGGCCGCAGCCTCGGCCCCGGCGCGCCCCCGGCAGCTCTCGGCGCGATGAGCATAGAGACGCTACTGGAGGCGGCCCGCTTCCTGGAATGGCAAGCGCAGCAACAACAGAGAGCACGT	GGTGACTTAAGAGATTAAAATTAATTTGGTTGCTGTTGGTTCTGAACAAATAATGAGTTCTTTTATTTGAGGTAAGAGTGGGTTAATTTTTATTGTTTTGACAAAAATTAGCTTATTAGGCTTTTGTTTTATCTTTAATAATTTACATTTCAATTAATGAATGGGTATCATTTTTAAAAGTTGTGATTATGAATATGAGT	NA	inter-chromosomal	1	1	0	2
MNT	TSR1	17	2394043	-	17	2335730	-	E	E	GCCCTCGGCCCCAGCTTCCCCGGTCCTGCCTCCCCCCGTCCCAGCCCCGCCCCAGGCACCGCTGACCGGCGCTCGCCCCTCTCTTCAGGAGGGCCCATCTGAAAGAGTGCTTTGAGACCCTGAAGCGGAACATCCCCAACGTGGATGACAAGAAGACGTCCAATCTGAGCGTGCTGCGGACGGCGCTGCGGTACATCCAG	GTTCTGGCAGAGAAGAGACAGCTGGGTGGCAAGGATGGCCCTCCTCATCAGGTACTGGTGGTGCCCCTGCACAGCAGAATTTCCCTGCCAGAGGCCATGCAGCTGCTTCAAGATAGGGACACTGGAACAGTACACTTGAATGAATTGGGAAACACCCAGAACTTTATGCTGCTGTGCCCCCGCTTGAAACATCGGTGGTT	in-frame	intra-chromosomal	1	0	1	2
MNT	TSR1	17	2394044	-	17	2335731	-	E	E	GGCCCTCGGCCCCAGCTTCCCCGGTCCTGCCTCCCCCCGTCCCAGCCCCGCCCCAGGCACCGCTGACCGGCGCTCGCCCCTCTCTTCAGGAGGGCCCATCTGAAAGAGTGCTTTGAGACCCTGAAGCGGAACATCCCCAACGTGGATGACAAGAAGACGTCCAATCTGAGCGTGCTGCGGACGGCGCTGCGGTACATCCA	GGTTCTGGCAGAGAAGAGACAGCTGGGTGGCAAGGATGGCCCTCCTCATCAGGTACTGGTGGTGCCCCTGCACAGCAGAATTTCCCTGCCAGAGGCCATGCAGCTGCTTCAAGATAGGGACACTGGAACAGTACACTTGAATGAATTGGGAAACACCCAGAACTTTATGCTGCTGTGCCCCCGCTTGAAACATCGGTGGT	NA	intra-chromosomal	1	0	1	2
MTA3	EML4	2	42644243	+	2	42284633	+	E	E	TTCATTGTAGCAACATTGATTTTAATGCTTTATAAGAAGTAGAAGGAATTAAGTATACCTATGTATTTTGTCATATTTTTCAGGATACCTTCTTCTACTCATTGGTCTATGACCCCTCATTGAAAACACTATTAGCTGACAAAGGTGAAATCAGAGTGGGACCTAGATATCAAGCAGACATTCCAGAAATGCTGTTAGAA	GCCTTGCTATACATCCTGACAAAATTAGGATTGCAACTGGACAGATAGCTGGCGTGGATAAAGATGGAAGGGTGAGTGGCATAGTGTTATGCCTTCTGTACCTAGAGACATTGCTGTTAGAGTGGAATCTATTGTAATTTTAACCACAACTCATTTGTTTTATTCTTTTAAAATTTAAGTACTGAGGAATTTCTAGTATA	NA	intra-chromosomal	1	0	1	2
MTA3	EML4	2	42644244	+	2	42284634	+	E	E	TCATTGTAGCAACATTGATTTTAATGCTTTATAAGAAGTAGAAGGAATTAAGTATACCTATGTATTTTGTCATATTTTTCAGGATACCTTCTTCTACTCATTGGTCTATGACCCCTCATTGAAAACACTATTAGCTGACAAAGGTGAAATCAGAGTGGGACCTAGATATCAAGCAGACATTCCAGAAATGCTGTTAGAAG	CCTTGCTATACATCCTGACAAAATTAGGATTGCAACTGGACAGATAGCTGGCGTGGATAAAGATGGAAGGGTGAGTGGCATAGTGTTATGCCTTCTGTACCTAGAGACATTGCTGTTAGAGTGGAATCTATTGTAATTTTAACCACAACTCATTTGTTTTATTCTTTTAAAATTTAAGTACTGAGGAATTTCTAGTATAA	out-of-frame	intra-chromosomal	1	0	1	2
MTHFD2	GOLGA3	2	74198742	+	12	132791293	-	E	E	AATGGGTGGCGGAGGGAGGCGGGGCCTGCCACGAGGCCGCAGTATAACCGCGTGGCCCGCGCGCGCGCTTCCCTCCCGGCGCAGTCACCGGCGCGGTCTATGGCTGCGACTTCTCTAATGTCTGCTTTGGCTGCCCGGCTGCTGCAGCCCGCGCACAGCTGCTCCCTTCGCCTTCGCCCTTTCCACCTCGCGGCAGTTCG	GTGGAACACCTGCAGCAGGAGACTGCTGCTCTGAAAAAGCAAATGCAAAAAATAAAGGAACAGTTTCTCCAACAAAAGGTAAAAATCTGTTGTTGATTTCTTCACTTGAAACAAGCATATGAACAGAGTTTTCTGTGGTTTAATTGCTTAGCAATTCCAATGTCATTGAAGTTGAGAAGAAGGTAACATCTTGAGTTCTC	out-of-frame	inter-chromosomal	1	1	0	2
MTMR4	HSF5	17	58491631	-	17	58480267	-	M	E	AATGTATTTTGTGCTGGATGCTGCCACCTGAAGCTGCCCATTCCTGATCAGCAACTCTATGACCCAGTTCTCGTCTGTAACTCATGTTACGAACACATTCAAGTCTCTCGTGCCAGGGAACTCATGAGCCAACAGCTGAAGAAACCCATTGCTACAGCTTCCAGTTGAATGCCGGGGAGAAACCTGTCCAATTTTAGCAG	GACCAGTGGCTGTAGGACAATTTCACCGGTCATTTCGTCGAGATAGTTTGTCTCCTTACTCCTGTGTATCAACTCCATCCCACGACCACAGTACTTACCCTCTGAAAGGTTTAGATCGGACCCCAGTTCCTCATAGAATATGGCAGAACTCCCTTGGAATGCATCCTGGACAAGTGGAGACATCTCCCACATTTTCAGAT	NA	intra-chromosomal	1	1	0	2
MTURN	ZNRF2	7	30135298	+	7	30323642	+	E	E	GAGGGCGGGCGGCGGCGGGAGGCGGGCGCGGGGCCGCGATGGATTTCCAGCAGCTGGCCGACGTTGCGGAGAAATGGTGCTCCAACACGCCCTTCGAGCTCATCGCCACCGAGGAGACCGAACGCAGGATGGATTTCTACGCCGACCCCGGCGTCTCCTTCTATGTGCTGTGTCCGGACAACGGCTGCGGCGACAATTTT	GATTTAAGTGCCCTGTATGCTCAAAATTTGTATCCTCAGATGAAATGGATTTGCATCTTGTAATGTGTTTAACAAAGCCACGAATAACCTATAATGGTAAGTCCAATGGTTTAAAATAATATTTTAAGTTAGAATTAACTTACATTTTATGAATTTCATGTTTCAAGTATAATTTAAAAGGAGGGAAGGACATTGTTTTC	out-of-frame	intra-chromosomal	1	1	0	2
NAB1	XRCC5	2	190673152	+	2	216137088	+	E	E	ATTTTAATGATCATTATGAATATGTCATTTCTGGTGTTGGAGTTTCAGGGTATATGTTTTGGTGGAAGGTTATAGGCTGAGATGCCTTTGGAATAAAATCAGTTACTTTCTCAAGTTTTTTTTTTTTTTTCTCTCCCCTTTCCCTTAGGTCAAAATGTGGAGAAAGAGATGAATTATCCCCAAAGAGAATTAAAGTGGAG	GCAGCTGCAGTTGCACTTTCCTCCCTGATTCATGCTTTGGATGACTTAGACATGGTGGCCATAGTTCGATATGCTTATGACAAAAGAGCTAATCCTCAAGTCGGCGTGGCTTTTCCTCATATCAAGCATAACTATGAGGTAAAACCCAAAGTCTTAATGTTATTTTTTTTCTTCAGTTCCTTTATTCTAAGCAGTGTTTC	in-frame	intra-chromosomal	1	1	0	2
NADK	GLUL	1	1761952	-	1	182388750	-	E	E	TTGGCATCTTTCAAATTGCATGTATGCCTTACCGTGTAACCTCCTCTGTATCTGTGTCTGTCACTGCATGTCTGGTTTCAGGCCCTGGTGGCTCTGACACTGCCCTCTCCCCACAGGAGGACACGCTCTCTTCATGGGCCATGCCCGGTGACCACTTTTGGACCAAAGGCCTGTGTGCTGCAGAACCCCCAGACCATCAT	AACACCTTCCACCATGACCACCTCAGCAAGTTCCCACTTAAATAAAGGCATCAAGCAGGTGTACATGTCCCTGCCTCAGGGTGAGAAAGTCCAGGCCATGTATATCTGGATCGATGGTACTGGAGAAGGACTGCGCTGCAAGACCCGGACCCTGGACAGTGAGCCCAAGTGTGTGGAAGGTGAGACAGCAATGTGGAGTG	NA	intra-chromosomal	1	1	0	2
NADK	SSU72	1	1779905	-	1	1564916	-	E	E	GCAAAATAACCCCGGGAGAAGTTACAGAGCTTAAGAAATCCCCCAAGTTCTCATGATCCTTGCTTCCCTTTCCAGTCACCCTTGGTGCCCTGTACTTCACTGTGGTCCTGAACTGAAGAGCTGTGTTTTTCAGGAAGACTTGGCCAGGCCGTGTTCCGTGTCTCTGGATTCAAGTCCCAGGAGTCCTGACCAGAGAGCAG	CAAACGGGGATTCAGCGTCCGATCCTTTGGAACAGGGACTCACGTGAAGCTTCCAGGACCAGCTCCCGACAAGCCCAATGTTTATGATTTCAAAACCACATATGACCAGATGTACAATGATCTTCTTAGGAAAGACAAAGAACTGTATCCCAGCGGGTTGCCCTTTAAAAACCCCCCGTGTGGTCCTCCCTGGAAGGTGT	NA	intra-chromosomal	1	1	0	2
NAMPT	PNRC1	7	106284828	-	6	89083753	+	E	E	CCCTCTCTCCGTTTCCCCCTCTCCCCCTCCTCCGCCGACCGAGCAGTGACTTAAGCAACGGAGCGCGGTGAAGCTCATTTTTCTCCTTCCTCGCAGCCGCGCCAGGGAGCTCGCGGCGCGCGGCCCCTGTCCTCCGGCCCGAGATGAATCCTGCGGCAGAAGCCGAGTTCAACATCCTCCTGGCCACCGACTCCTACAAG	GTTTTAAAATCAAAGATGGGAAAATCGGAGAAAATTGCCCTTCCCCATGGCCAGCTTGTTCATGGTATACACTTGTATGAGCAACCAAAGATAAACAGACAGAAAAGCAAATATAACTTGCCACTAACCAAGATCACCTCTGCAAAAAGAAATGAAAACAACTTTTGGCAGGATTCTGTTTCATCTGACAGAATTCAGAA	in-frame	inter-chromosomal	0	1	1	2
NCOA4	FBXO7	10	46009411	-	22	32498144	+	E	E	AAGTTGGTCTCATGCCTCCTTGTTTTCATGAAGCAACCTACTCTTTTCTTTTATTGCAGGAAGTATTACTTAATTCACCTCTACAGGAGGAACATAACTTCCCCCCAGACCATTATGGCCTCCCTGCAGTTTGTGATCTCTTTGCCTGTATGCAGCTTAAAGTTGATAAAGAGAAGTGGTTATATCGAACTCCTCTACAG	CTGTACAGGAAGAGGCACATACAAAGAAAAGAATCCCCGAAAGGGCGGTTTGTGATGCTCCTGCCATCGTCAACTCACACCATTCCATTCTATCCCAACCCCTTGCACCCTAGGCCATTTCCTAGCTCCCGCCTTCCTCCAGGAATTATCGGGGGTGAATATGACCAAAGACCAACACTTCCCTATGTTGGAGACCCAAT	in-frame	inter-chromosomal	1	1	0	2
NCOR2	UBC	12	124535565	-	12	124913774	-	E	E	CCTCACAGGGTTCTCATGGAGAAATACTTGGCCCAGTGCTTACGACACATGGGCCCTGACGGCAGACATGGTCTTTTTTCCTGCATGTCGGTGTCGTCATGCCAAACTGCATACATGCGATGTCAACTAACAAAACCCGTGTTTTGTCCGCAGGTCTCCCTGAGTCTTTGAGGACACAGCCTCGCTGGAGGCAGTTTCTG	ACAATGCAGATCTTCGTGAAGACTCTGACTGGTAAGACCATCACCCTCGAGGTTGAGCCCAGTGACACCATCGAGAATGTCAAGGCAAAGATCCAAGATAAGGAAGGCATCCCTCCTGACCAGCAGAGGCTGATCTTTGCTGGAAAACAGCTGGAAGATGGGCGCACCCTGTCTGACTACAACATCCAGAAAGAGTCCAC	NA	intra-chromosomal	1	1	0	2
NDEL1	MARK3	17	8436045	+	14	103491777	+	E	E	GCCCCCGTGCGTCACAGAATGGCCTCGGACACCCAGGCAGTCCCTGACGTGTCGGGGAGGAGCCGGGCGCGGAGGTACGCTGAGTGGAGCTCGGGGCTGCGTAGGGGAGCTGAGCCGAGCGGCTGGGCGGGCCTGGCCGGGCCGGCGGAGGGGAGACGTCGGTTGAGCGGCGGCGAACATGCGCTTTTGACACATTGGAG	CACTATTCCTGATCAGAGAACTCCAGTTGCTTCAACACACAGTATCAGTAGTGCAGCCACCCCAGATCGAATCCGCTTCCCAAGAGGCACTGCCAGTCGTAGCACTTTCCACGGCCAGCCCCGGGAACGGCGAACCGCAACATATAATGGCCCTCCTGCCTCTCCCAGCCTGTCCCATGAAGCCACACCATTGTCCCAGA	NA	inter-chromosomal	1	1	0	2
NFU1	GFPT1	2	69400364	-	2	69374113	-	E	E	TCATAAATATTCTTTGACCTCACAGGCCAACTGTGCAGGAAGATGGAGGGGATGTAATCTACAAAGGCTTTGAAGATGGCATTGTACAGCTGAAACTCCAGGGTTCTTGTACCAGCTGCCCTAGTTCAATCATTACTCTGAAAAATGGAATTCAGAACATGCTGCAGTTTTATATTCCGGAGGTAGAAGGCGTAGAACAG	GTATATTTGCTTACTTAAACTACCATGTTCCTCGAACGAGACGAGAAATCCTGGAGACCCTAATCAAAGGCCTTCAGAGACTGGAGTACAGAGGATATGATTCTGCTGGTACTTTAAAAAAAATACTATGGATTTTGCATGATTCTTTAAATAGATACTATTTTTATTGTTATTAGGAGACTAGACTATTAAAGTCTGTT	out-of-frame	read-through	1	1	0	2
NKG7	ETFB	19	51372379	-	19	51354308	-	E	E	GCCTCTTCCTCCTCCAGGACCCAGAAGCCCTGAGCTTATCCCCATGGAGCTCTGCCGGTCCCTGGCCCTGCTGGGGGGCTCCCTGGGCCTGATGTTCTGCCTGATTGCTTTGAGCACCGATTTCTGGTTTGAGGCTGTGGGTCCCACCCACTCAGCTCACTCGGGCCTCTGGCCAACAGGGCATGGGGACATCATATCAG	ATCCGAGTGAAGCCTGACAGGACCGGTGTGGTCACGGATGGTGTGAAGCACTCCATGAACCCCTTCTGTGAGATCGCGGTGGAGGAGGCTGTGCGGCTCAAGGAGAAGAAGCTGGTGAAGGAGGTCATCGCCGTCAGCTGTGGGCCTGCACAGTGCCAGGTGATGAAGGTCTTGGGGAGGGGGCTGGACTCCTGGGTCTG	out-of-frame	intra-chromosomal	1	1	0	2
ODF3B	SCO2	22	50529904	-	22	50524424	-	E	E	AAGGCTTCCCGGGGGCGGCGACTGCCGAGCTCCGCCCTCCAGGCGGCCCCACCCGCCTGCCGTCCTGGGGCGCCGCCGCCCCGCCGCCGGCAGTGGACCGCTGTGCGCGAACCCTGAACCCTACGGTCCCGACCCGCGGGCGAGGCCGGGTACCTGGGCTGGGATCCGGAGCAAGCGGGCGAGGGCAGCGCCCTAAGCAG	GAGCATCAGATCCATGCTGCTGCTGACTCGGAGCCCCACAGCTTGGCACAGGCTCTCTCAGCTCAAGCCTCGGGTCCTCCCTGGGACCCTGGGAGGCCAGGCCCTGCATCTGAGGTCCTGGCTTTTGTCAAGGCAGGGCCCTGCAGAGACAGGTGGGCAGGGCCAGCCCCAGGGCCCTGGGCTTCGAACCCGGCTGCTGA	NA	intra-chromosomal	0	1	1	2
ODF3B	SGK1	22	50530712	-	6	134174586	-	E	E	AGGGGGTCCCTGGTCCGCGGCAGTGGAGGCGGCAGCCAGCACCCTCTGCCCTCTCGCAGACCCCGGGCCCCTGCGCCTATCAGGTCGTGAGTCCAGGGGTCTACAAGTCCCGGGCCCCCCAGTTCACGATTCTGGCGCGGACTTCGCTCCCCCAAGACAACACTCGGAAGCCAGGGCCCGCGGCCTACAACGTGGATCAG	CTTTCATGAAGCAGAGGAGGATGGGTCTGAACGACTTTATTCAGAAGATTGCCAATAACTCCTATGCATGCAAACAGTAAGTTTGACCGGATTTGAGGAAATAACTAGTATAGTTTGAATTTGCCAGCGGTAAACATTCTCATCACGGCGTTTATCGGGAAGGCGAAGACTTCTTCTGGGGTGGGGATCTCATTTCTCCT	in-frame	inter-chromosomal	1	1	0	2
PAGR1	MVP	16	29819902	+	16	29830515	+	E	E	CCCACTCCGATCCTCCGGGAGTAGTCTCTTCCCTCGGCAGCGGAAATACTGATTCCCACTGCTCCTGCCTCTAGGGTGCAGTGTCCGTACCTGCTGGAGCCTGGGCCCTCCTTCCCCAGCCCAGACATTGAGAAACTTGGGAAGAAGAGAGAAACCTCAAGCTCCCAAACAGCACGTTGCGGGAAAGAGGAAGAGAGAGT	TCATCTTCTTGTGAGCCCTGGGCTTAGGAGTCACCATGGCAACTGAAGAGTTCATCATCCGCATCCCCCCATACCACTATATCCATGTGCTGGACCAGAACAGCAACGTGTCCCGTGTGGAGGTCGGGCCAAAGACCTACATCCGGCAGGACAATGAGAGGTGGGTGTGGGGGCTGGGCTGTGGGGGATCCTTGGGGATG	NA	intra-chromosomal	1	1	0	2
PARG	BMS1	10	49885203	-	10	42791627	+	E	E	GTTCCATGAAAAGCAGATATGTAATTTAATTTCATAACAAACATATTCATTAGTTATTATATTTACTGGTTATTGTTATTCACATAACTTATTTTATTGGTTTTCAGGTACTTGAAGAAGCAGAAGCTCAACATTTATATCAGTCCATCTTGCCTGATATGGTGAAAATTGCACTCTGTCTGCCAAATATTTGCACCCAG	GGTGCCAAGCTGTTCTACCTTTCTGGAATGGTGCATGGAGAATATCAAAACCAAGAAATCCACAATCTGGGCCGTTTTATTACAGTTATGAAGTTTAGGCCTCTCACATGGCAAACTTCTCACCCTTATATCCTGGCAGACAGGTAAAATATGATTTTAAGCTTTTTCTTCCTGGGCCATATATTTCAAAGCTAAAAAGG	in-frame	intra-chromosomal	1	1	0	2
PARG	BMS1	10	49885204	-	10	42791626	+	E	E	GGTTCCATGAAAAGCAGATATGTAATTTAATTTCATAACAAACATATTCATTAGTTATTATATTTACTGGTTATTGTTATTCACATAACTTATTTTATTGGTTTTCAGGTACTTGAAGAAGCAGAAGCTCAACATTTATATCAGTCCATCTTGCCTGATATGGTGAAAATTGCACTCTGTCTGCCAAATATTTGCACCCA	GGGTGCCAAGCTGTTCTACCTTTCTGGAATGGTGCATGGAGAATATCAAAACCAAGAAATCCACAATCTGGGCCGTTTTATTACAGTTATGAAGTTTAGGCCTCTCACATGGCAAACTTCTCACCCTTATATCCTGGCAGACAGGTAAAATATGATTTTAAGCTTTTTCTTCCTGGGCCATATATTTCAAAGCTAAAAAG	NA	intra-chromosomal	1	1	0	2
PCM1	MARK3	8	17924780	+	14	103491777	+	E	E	GAATAAGTTATATTTTTCCCCTTCTTTTGATCTTTCTAAACATACTTTAGACCAAAACTGAAGTATTTTTTATTCTGTATTTCATAGCGTAAGTAATTTACTTAAGTGATACATATTTTTAATCCTAATTAGGAAACAGCTTTGAAGTGTGGAGCGGGAAAGGAGCAGTTTCTGAGCTGCAAAAACTAGTTTCTAAACAG	CACTATTCCTGATCAGAGAACTCCAGTTGCTTCAACACACAGTATCAGTAGTGCAGCCACCCCAGATCGAATCCGCTTCCCAAGAGGCACTGCCAGTCGTAGCACTTTCCACGGCCAGCCCCGGGAACGGCGAACCGCAACATATAATGGCCCTCCTGCCTCTCCCAGCCTGTCCCATGAAGCCACACCATTGTCCCAGA	NA	inter-chromosomal	1	1	0	2
PDCD7	UBAP1L	15	65118672	-	15	65102684	-	M	E	TAAATAGTTGTTCTATAATGTTCTTATTAAGGCATGATTGGGATCAGTACCTGGTGCCATCCGATCATCCCAAAGGCAACTTCGTTCCCCAAGGATGGGTCCTTCCCCCGCTCCCCAGCAACGACATCTGGGCAACTGCTGTTAAGCTGCATTAGTAAAGATGCTCCAGGAGTGTGGTCCAGCCAGCGCTCTTTCCAGCT	CACGACTTCAGCCTGGAGAGGACGGCACTCTTCTGGGTGGAGGCCGCCGGCCAGGGACCCAGCCCGTACCAGTGCGGTGACCCGGGGACAGCGTCAGCCCCTCCAGCCTGGCTCTTGCTAGTCAGCCCCGAACATGGGCTGGCGCCTGCGCCCACCACAATCAGAGACCCGGAGGCCGGACACCAGGAGAGGCCGGAGGA	NA	read-through	1	1	0	2
PDCD7	UBAP1L	15	65118672	-	15	65106388	-	M	E	TAAATAGTTGTTCTATAATGTTCTTATTAAGGCATGATTGGGATCAGTACCTGGTGCCATCCGATCATCCCAAAGGCAACTTCGTTCCCCAAGGATGGGTCCTTCCCCCGCTCCCCAGCAACGACATCTGGGCAACTGCTGTTAAGCTGCATTAGTAAAGATGCTCCAGGAGTGTGGTCCAGCCAGCGCTCTTTCCAGCT	CACTGGCCCCCTCACCTTTTCCTTTCCAGCTGTTTGGGGCTCAGCTAAGTGACCACACAGGAGAGCAGTGAGGCCATTTGAGGCCTGAGCCTGGTCCTCAGGACTCGACTCTCTCTCCCTGCCATCAAGCAGCCTGCCCCAGCCCTGCCAGCCATCTCCACACTCCTGACAGAATGAATGCCCTCGATGGTGTTCCTTTC	NA	read-through	1	1	0	2
PDCD7	UBAP1L	15	65119376	-	15	65106359	-	E	E	GATAGAACACATTTTCTCATTCTGTCGTAATCATAGGCTCAGTCACCTTGCCTTGAGAAATACACTGTGGATATCAAGCATGATAACGTGGTATTGTGCTTTTCTCTTTCAGATGAGTTCCCACTTGCTCACCTCTTGGAGCCTTTCCGACAGTATTATCTCCAAGCCGAGCACTCCCTGCCAGCGCTCATCCAGATCAG	CTGTTTGGGGCTCAGCTAAGTGACCACACAGGAGAGCAGTGAGGCCATTTGAGGCCTGAGCCTGGTCCTCAGGACTCGACTCTCTCTCCCTGCCATCAAGCAGCCTGCCCCAGCCCTGCCAGCCATCTCCACACTCCTGACAGAATGAATGCCCTCGATGGTGTTCCTTTCAAGTTGCCCAAGGGCTTTGTGATAGGCAC	NA	read-through	1	1	0	2
PELI3	DPP3	11	66473925	+	11	66482193	+	E	E	TGTGGTCCCAGGAGCGAGCGGCCAAATGGCGGACCCCAGATGGCCTGATGGATGGACTGACCACCAATGGAGTCCTGGTGATGCACCCGGCAGGCGGCTTCTCCGAGGACTCAGCCCCGGGTGTCTGGCGGGAGATCTCGGTCTGTGGGAATGTGTACACATTGCGGGACAGCCGCTCAGCCCAGCAGCGGGGCAAGCTG	CAGGGCCCATGGCGGACACCCAGTACATCCTGCCCAATGACATCGGCGTGTCTAGCCTGGACTGCCGTGAGGCCTTCCGCCTGCTGTCACCCACAGAGCGCCTCTATGCCTACCACCTGTCCCGTGCCGCCTGGTACGGAGGCCTGGCTGTGCTGCTTCAGACCTCCCCTGAGGCCCCCTACATCTATGCTCTGCTCAGC	out-of-frame	read-through	1	1	0	2
PELI3	DPP3	11	66473925	+	11	66482196	+	E	E	TGTGGTCCCAGGAGCGAGCGGCCAAATGGCGGACCCCAGATGGCCTGATGGATGGACTGACCACCAATGGAGTCCTGGTGATGCACCCGGCAGGCGGCTTCTCCGAGGACTCAGCCCCGGGTGTCTGGCGGGAGATCTCGGTCTGTGGGAATGTGTACACATTGCGGGACAGCCGCTCAGCCCAGCAGCGGGGCAAGCTG	GGCCCATGGCGGACACCCAGTACATCCTGCCCAATGACATCGGCGTGTCTAGCCTGGACTGCCGTGAGGCCTTCCGCCTGCTGTCACCCACAGAGCGCCTCTATGCCTACCACCTGTCCCGTGCCGCCTGGTACGGAGGCCTGGCTGTGCTGCTTCAGACCTCCCCTGAGGCCCCCTACATCTATGCTCTGCTCAGCCGC	out-of-frame	read-through	1	1	0	2
PFKFB3	LINC02649	10	6226365	+	10	6326546	+	E	E	CTCTCTTTTGTCTTTGTCTTGCTTAGGATGCAAAGAAGGGACCTAACCCGCTCATGAGACGCAATAGTGTCACCCCGCTAGCCAGCCCCGAACCCACCAAAAAGCCTCGCATCAACAGCTTTGAGGAGCATGTGGCCTCCACCTCGGCCGCCCTGCCCAGCTGCCTGCCCCCGGAGGTGCCCACGCAGCTGCCTGGACAA	ATATGGAGTTACCAGTAAGGAGCTCCACCGTGACTCTCCTCCCTGCTCCGTTGCCCCGACGAGGAAGTGTGAAAACGTTTCTGGCTCCATCCAAGAGGTGGGTTGACAGAGGTCGCTCCCAGAAGACAGTCCTTCCTATAAACTGGCAAAACAAAAATGCCTAAAGTGTGTTAAAAGCAGAGGTAATAAAACAACCCACA	NA	intra-chromosomal	0	1	1	2
PFKFB3	LINC02649	10	6226365	+	10	6326546	+	E	E	CTCTCTTTTGTCTTTGTCTTGCTTAGGATGCAAAGAAGGGACCTAACCCGCTCATGAGACGCAATAGTGTCACCCCGCTAGCCAGCCCCGAACCCACCAAAAAGCCTCGCATCAACAGCTTTGAGGAGCATGTGGCCTCCACCTCGGCCGCCCTGCCCAGCTGCCTGCCCCCGGAGGTGCCCACGCAGCTGCCTGGACAA	ATATGGAGTTACCAGTAAGGAGCTCCACCGTGACTCTCCTCCCTGCTCCGTTGCCCCGACGAGGAAGTGTGAAAACGTTTCTGGCTCCATCCAAGAGGTGGGTTGACAGAGGTCGCTCCCAGAAGACAGTCCTTCCTATAAACTGGCAAAACAAAAATGCCTAAAGTGTGTTAAAAGCAGAGGTAATAAAACAACCCACA	NA	can't get ensembl id	0	1	1	2
PFKFB3	LINC02649	10	6254458	+	10	6326546	+	M	E	AGAGAGGTGACCGTGGCATCCAGGAGTGGACCCGGGGCTGCACCAAGCATCCCGGAGCCCAGACTGGTCTCGCTTCCTCACCTTTCTGGCTCTGCGGCAAGCGGCTCCTAATGATACCTGGCTGAAAGAGACCAATTAACCTGAGCTGCTGAGGACTCTGAGAAGCTTCCCTTATGCTGTGGTTATGTGGGATTTCCCAG	ATATGGAGTTACCAGTAAGGAGCTCCACCGTGACTCTCCTCCCTGCTCCGTTGCCCCGACGAGGAAGTGTGAAAACGTTTCTGGCTCCATCCAAGAGGTGGGTTGACAGAGGTCGCTCCCAGAAGACAGTCCTTCCTATAAACTGGCAAAACAAAAATGCCTAAAGTGTGTTAAAAGCAGAGGTAATAAAACAACCCACA	NA	intra-chromosomal	0	1	1	2
PFKFB3	LINC02649	10	6254458	+	10	6326546	+	M	E	AGAGAGGTGACCGTGGCATCCAGGAGTGGACCCGGGGCTGCACCAAGCATCCCGGAGCCCAGACTGGTCTCGCTTCCTCACCTTTCTGGCTCTGCGGCAAGCGGCTCCTAATGATACCTGGCTGAAAGAGACCAATTAACCTGAGCTGCTGAGGACTCTGAGAAGCTTCCCTTATGCTGTGGTTATGTGGGATTTCCCAG	ATATGGAGTTACCAGTAAGGAGCTCCACCGTGACTCTCCTCCCTGCTCCGTTGCCCCGACGAGGAAGTGTGAAAACGTTTCTGGCTCCATCCAAGAGGTGGGTTGACAGAGGTCGCTCCCAGAAGACAGTCCTTCCTATAAACTGGCAAAACAAAAATGCCTAAAGTGTGTTAAAAGCAGAGGTAATAAAACAACCCACA	NA	can't get ensembl id	0	1	1	2
PGBD2	RPL23AP25	1	248917401	+	1	248936582	+	E	E	TTCACATCATCATCTTGTGGCTGATGCAATTAGAAGGGACAGATTTGAACTAATCTTCTCATACTTACATTTTGCAGATAACAACGAACTTGATGCAAGTGATAGGTTTGCCAAGGTCAGACCTCTCATCATCCGGATGAACTGCAATTTCCAGAAGCATGCACCCTTGGAAGAGTTCTACAGCTTTGGCGAGTCTATGT	ATGGCACCGAAAGCGAAGGAAGCTCCTGCTCCTCCTAAAGCCGAAGCCAAAGCGAAGGCTTTAAAGGCCAAGAAGGCAGTGTTGAAAGGTGTCCGCAGCCACACGCAAAAAAGAAGATCCGCATGTCACCCACCTTCAGGCGGCCCAAGACACTGCGACTCCGGAGGCAGCCCAGATATCCTCGGAAGAGCACCCCCAGG	NA	read-through	0	1	1	2
PGLS	NIBAN3	19	17517850	+	19	17527269	+	E	E	GTCCAAGAAGCTGAAGTGACATTGTCCTTCTGCCTCCATCCCTGGGCTTCCTCCCCAAGGAGCGGGAGAAGATTGTGGCTCCCATCAGTGACTCCCCGAAGCCACCGCCACAGCGTGTGACCCTCACACTACCTGTCCTGAATGCAGCACGAACTGTCATCTTTGTGGCAACTGGAGAAGGCAAGGCAGCTGTTCTGAAG	GTGCCCCTGAGCCGAGGAACGCAGGCGGTGGTCGTGGGGAAGGGAAGAGGAGCCCCGGGAGACGACAGCAGCATGGGTGGGCGGCCTTCGAGCCCTCTGGACAAGCAGCAGCGGCAGCACCTAAGGGGTGAGCAGCCGGGGAGGGGACAGGGTGGGAGTCCAGGTGGGTGGGGGCTCCAGCCATTGGGTCCACATGCTCC	in-frame	read-through	0	1	1	2
PGLS	NIBAN3	19	17517850	+	19	17527269	+	E	E	GTCCAAGAAGCTGAAGTGACATTGTCCTTCTGCCTCCATCCCTGGGCTTCCTCCCCAAGGAGCGGGAGAAGATTGTGGCTCCCATCAGTGACTCCCCGAAGCCACCGCCACAGCGTGTGACCCTCACACTACCTGTCCTGAATGCAGCACGAACTGTCATCTTTGTGGCAACTGGAGAAGGCAAGGCAGCTGTTCTGAAG	GTGCCCCTGAGCCGAGGAACGCAGGCGGTGGTCGTGGGGAAGGGAAGAGGAGCCCCGGGAGACGACAGCAGCATGGGTGGGCGGCCTTCGAGCCCTCTGGACAAGCAGCAGCGGCAGCACCTAAGGGGTGAGCAGCCGGGGAGGGGACAGGGTGGGAGTCCAGGTGGGTGGGGGCTCCAGCCATTGGGTCCACATGCTCC	NA	can't get ensembl id	0	1	1	2
PGM2	TBC1D1	4	37861628	+	4	37902003	+	M	E	CACTTGGTCAATGGGGGGAGCATTTAAACTGTGCTTTGGAATAATCCCTTGACCTGGATTTTTTTCCCCCTTATTTTCCAGTGATCCTGAGCAGCTGAAGAAGGAACTGAATGAACTGGTCAGTGCTATTGAAGAACATTTTTTCCAGCCACAGAAGTACAATCTGCAGCCAAAAGCAGACTAAAATAGTCCAGCCTTGG	GTTTCTGCATATGAAGTGTGTAAAATAGATTGCTTGATCCAAAACAGAAAAACAGTGATAACTGTTTTGCTGAGTTCCCAGACCCTTCCCAAGATGGAACCAATAACATTCACAGCAAGGAAACATCTGCTTTCTAACGAGGTCTCGGTGGATTTTGGCCTGCAGCTGGTGGGCTCCCTGCCTGTGCATTCCCTGACCAC	NA	intra-chromosomal	1	1	0	2
PIGX	PAK2	3	196731092	+	3	196782626	+	E	E	TAAAATGTTTGACAACTTCTGTCTATTGAGGTTTAATACAAGCCTAGCTTTCAGTCCAAATACAGGTTTTCTGACATCATTTTCTACCACTTTTCTCAGAGTTCCCGATTTTGAAATGCTGGGCTCACTCAGAAGTGGCAGCCCCTTGTGCTTTGGAGAATGAGGATATCTGCCAATGGAACAAGATGAAGTATAAATCA	GCCATTTCATAATTCTGAATCATGTCTGATAACGGAGAACTGGAAGATAAGCCTCCAGCACCTCCTGTGCGAATGAGCAGCACCATCTTTAGCACTGGAGGCAAAGACCCTTTGTCAGCCAATCACAGTTTGAAACCTTTGCCCTCTGTTCCAGAAGAGAAAAAGCCCAGGCATAAAATCATCTCCATATTCTCAGGCAC	NA	read-through	1	1	0	2
PIGX	PAK2	3	196731093	+	3	196782627	+	E	E	AAAATGTTTGACAACTTCTGTCTATTGAGGTTTAATACAAGCCTAGCTTTCAGTCCAAATACAGGTTTTCTGACATCATTTTCTACCACTTTTCTCAGAGTTCCCGATTTTGAAATGCTGGGCTCACTCAGAAGTGGCAGCCCCTTGTGCTTTGGAGAATGAGGATATCTGCCAATGGAACAAGATGAAGTATAAATCAG	CCATTTCATAATTCTGAATCATGTCTGATAACGGAGAACTGGAAGATAAGCCTCCAGCACCTCCTGTGCGAATGAGCAGCACCATCTTTAGCACTGGAGGCAAAGACCCTTTGTCAGCCAATCACAGTTTGAAACCTTTGCCCTCTGTTCCAGAAGAGAAAAAGCCCAGGCATAAAATCATCTCCATATTCTCAGGCACA	NA	read-through	1	1	0	2
PIM2	SLC35A2	X	48914000	-	X	48909996	-	M	E	GCCGAGGATGTACCCCTCAACCCCTCCAAAGGAGGCCCTGCCCCTTTGGCCTGGTCCTTGCTACCCTAAGCCTGGCCTGGCCTGGCCTGGCCCCCAATGGTCAGAAGAGCCATCCCATGGCCATGTCACAGGGATAGATGGACATTTGTTGACTTGGTTTTACAGGTCATTACCAGTCATTAAAGTCCAGTATTACTAAG	CTCACAGGCGCCTGAAGTACATATCCCTAGCTGTGCTGGTGGTCCAGAATGCCTCCCTCATCCTCAGCATCCGCTACGCCCGCACGTTGCCAGGGGACCGCTTCTTTGCCACCACTGCTGTGGTCATGGCGGAAGTGCTCAAAGGTCTCACCTGCCTGCTGCTGCTCTTCGCACAGAAGAGGGGTACGAACCAGGGATGG	NA	read-through	1	0	1	2
PIM3	BRD1	22	49961811	+	22	49824331	-	E	E	CGGCGCCCTGGACGAGCCGCTGGCGCGCCGCTTCTTCGCGCAGGTGCTGGCCGCCGTGCGCCACTGCCACAGCTGCGGGGTCGTGCACCGCGACATTAAGGACGAAAATCTGCTTGTGGACCTGCGCTCCGGAGAGCTCAAGCTCATCGACTTCGGTTCGGGTGCGCTGCTCAAGGACACGGTCTACACCGACTTCGACG	GTAATCATTACCAAATGAGGAGGAAAGGACGATGTCATCGAGGCTCTGCAGCGAGGCATCCTTCTTCCCCATGCAGTGTTAAACACTCCCCTACGCGAGAAACGCTGACCTACGCTCAAGCTCAAAGGATGGTAGAGATAGAAATTGAAGGGCGCTTGCACAGGATCAGTATTTTTGATCCCCTGGAGATCATATTGGAA	NA	intra-chromosomal	1	0	1	2
PIP4K2A	GLRX5	10	22714183	-	14	95543947	+	E	E	GAGGGCGGGTCCCCGGCCTCGGGAGCACGGCGGTGGAGGGGACATAGGAGGCGGCCATGGCGACCCCCGGCAACCTAGGGTCCTCTGTCCTGGCGAGCAAGACCAAGACCAAGAAGAAGCACTTCGTAGCGCAGAAAGTGAAGCTGTTTCGGGCCAGCGACCCGCTGCTCAGCGTCCTCATGTGGGGGGTAAACCACTCG	GCATTAAAGACTATTCCAACTGGCCCACCATCCCGCAAGTGTACCTCAATGGCGAGTTTGTAGGGGGCTGTGACATTCTTCTGCAGATGCACCAGAATGGGGACTTGGTGGAAGAACTGAAAAAGCTGGGGATCCACTCCGCCCTTTTAGATGAAAAGAAAGACCAAGACTCCAAGTGAGGGCGGCCAAGTCCTCGCTGA	out-of-frame	inter-chromosomal	1	1	0	2
PLA2G12A	CASP6	4	109711814	-	4	109698342	-	M	E	TTGACAGTTTTGAGGAGTACTGGTCAGGTGTTTTGTAGAATATTCCTCAATTTGGGTTTGTCTGATGTTTTCCTCATGGTTAGAGTGGGGTTATAGATTTTTAGGAAGAATACCAGAGGTGAAGGTCCTTCTCACTGCATCATGTCAGGAGTTACATGCTATCAGCTTGATGGTGTATTAACTTTGGACACTTGGTTAAG	GTGGGGAAGAAAACATGACAGAAACAGATGCCTTCTATAAAAGGTAAAGCTGTGCTCTTTTCTAATAAAGGTCTCTTCCTTTGATGGTCATGATCAGCCTACAGAAATCAAAGCAAGAATGGGTCCTGGGAGCTAGGAAGTAAAACTGAGTAGGCCAAGTTTTAGCCTTTGGGGAGCTCATTTGTAGATAGGCAGGTTGT	NA	read-through	1	0	1	2
PLAUR	CADM4	19	43652225	-	19	43627790	-	E	E	GGAGATCCAAGCACTAATTTTCTTGGTCTCTGTGTCTCTGGTCTTCTCCTAAGTCCTGGAGCTTGAAAATCTGCCGCAGAATGGCCGCCAGTGTTACAGCTGCAAGGGGAACAGCACCCATGGATGCTCCTCTGAAGAGACTTTCCTCATTGACTGCCGAGGCCCCATGAATCAATGTCTGGTAGCCACCGGCACTCACG	GGGCAGGACAGGAAGTACAGACAGAGAACGTGACAGTGGCTGAGGGTGGGGTGGCTGAGATCACCTGCCGTCTGCACCAGTATGATGGGTCCATAGTTGTCATCCAGAACCCAGCCCGGCAGACCCTCTTCTTCAATGGCACCCGTGGTGAGTGCTGGGGACCAGACTCAGGAGTCTTAAAGGAAGAGAGGGCTGGGGCC	in-frame	read-through	1	0	1	2
PLEKHM1P1	BPTFP1	17	64785222	-	17	64762710	-	E	E	ACAGGTCAACCTCCAGCCCAGCCGGCACCAGCAGGTGTGCTGCTCTCTCCCCAGGTGTGCCAAGTGCAAGACCGTCTTCCACCAGAGCTGCCAGGCTGTGGTGAAGAAGGGCTGCCCCCGCTGTGCTCGCTGACGCAAGTACCAGCAACAGAACGTTTTCGCCTGATGCCCCTCTGCTGATCCCACTCTGAAGGCCGGGG	GTACTGGTAGTTAACTCTCAAGGAGAAATTTCACGGTTGAGCACCGAAAAGAAAGTGGTCATGAAAGGAAGTATCAACAATTATCTTAAATTGGGTCAAGAAGGGAAGTATCGCGTCTACCACAATCAATACTCCACTAATTCATTTGCTTTGAATAAGCACCAGCACAGAGAAGACCATGATAAGAGAAGGCATCTTGC	NA	intra-chromosomal	0	1	1	2
PLGLB2	RMND5A	2	87753634	+	2	86740927	+	E	E	TCAATGATCTTTAGCATTTCTCATTTATTAATAAACATTTGTTTTCTTTAAATAAAGAAAAATACTTATTGGATTTCCTGCTTCGTTCTGCAGGGCATTCCAATATCACAGTAAAGAGCAACAATGTGTGATAATGGCTGAAAACAGGAAGTCCTCCATAATCATTAGGATGAGAGATGCAGTTTTATTTGAAAAGTAAA	GCCAAGATGCTGAATTATCAGGGACACTTTCACTTGTTTTGACACAGTGCTGTAAAAGAATAAAGGATACTGTTCAAAAATTGGCCTCCGACCACAAAGACATCCACAGCAGTGTTTCTCGGGTTGGAAAAGCCATTGATAAGGTATGGTATTGAAAGAAGTGTTTTGTATTTTTTAGCATCATTCTTTTTCTTCTGTCA	NA	intra-chromosomal	1	1	0	2
PLK3	BTBD19	1	44803153	+	1	44812996	+	E	E	GGTACACGCTGCTCTGCGGGAGCCCTCCCTTTGAGACGGCTGACCTGAAGGAGACGTACCGCTGCATCAAGCAGGTTCACTACACGCTGCCTGCCAGCCTCTCACTGCCTGCCCGGCAGCTCCTGGCCGCCATCCTTCGGGCCTCACCCCGAGACCGCCCCTCTATTGACCAGATCCTGCGCCATGACTTCTTTACCAAG	GTGGCCGTAACCTTTGGCCTGGGGCAGCTGCAGGAGCGCTGCGTGGCTTTCATAGAGGCCCACAGCCAGGTACTGCTCCCTTCATACTCCTCACCCTACGCACCGCATTCTGCTCCTCCCTGACCCATTTGCCGGCTCGCAGGAGGCCCTCCGGACCCGAGGCTTCCTGGAGCTGTCGGCGGCCGCGCTGCTGCCCCTGC	in-frame	read-through	1	1	0	2
PLVAP	ASCC2	19	17376920	-	22	29825780	-	E	E	AGTCCAACCTGCAGGCCACCGAGCGCCGAGCCGAGGGCCTATACAGTCAGCTCCTAGGGCTCACGGCCTCCCAGTCCAACTTGACCAAGGAGCTCAACTTCACCACCCGCGCCAAGGATGCCATCATGCAGATGTGGCTGAATGCTCGCCGCGACCTGGACCGCATCAATGCCAGCTTCCGCCAGTGCCAGGGTGACCGG	CACCCCGAGCAGAAGGCAGACCGGTATTTTGTGTTATACAAACCGCCCCCTAAAGACAACATTCCCGCCCTAGTGGAGGAGTACCTGGAACGCGCCACCTTCGTAGCCAATGACCTCGACTGGCTCCTGGCCTTGCCTCACGATAAATTCTGGTGCCAGGTAACATTCTATCAAAATTAACGCTAAGACAAAGCACATGA	in-frame	inter-chromosomal	1	1	0	2
PLXNB2	SCO2	22	50307553	-	22	50524424	-	E	E	TTTCCCTCTCCCTCTCCCCCCTTCTCCTGTTCTCCCCGCCCTCCCCTCCTCTCCCTCGTCGGGGGCGGGGCCGGCAGCTCCCGCGCGCTCCGGCCCCTCCTCGGCCACACAAAGGCCCCGTCTCCATGGCAGCAGCGCGGGCCAGAGCGCAGCGCCGAGCGCGGCCCGGGCGCCATCGAGCCTTGGCGGCGGACGTGCAG	GAGCATCAGATCCATGCTGCTGCTGACTCGGAGCCCCACAGCTTGGCACAGGCTCTCTCAGCTCAAGCCTCGGGTCCTCCCTGGGACCCTGGGAGGCCAGGCCCTGCATCTGAGGTCCTGGCTTTTGTCAAGGCAGGGCCCTGCAGAGACAGGTGGGCAGGGCCAGCCCCAGGGCCCTGGGCTTCGAACCCGGCTGCTGA	NA	intra-chromosomal	1	0	1	2
POLA2	CDC42EP2	11	65295990	+	11	65320544	+	E	E	ACCTAGGGGGACTCTGTCTGAGAAGGGGGCCCCCCGGTCAGCTAGTGCTGACAATTTCTCTCTGTCTCTGTAGCTACTACCCACTCTACCCGCCCCAAGAAGACATGGCCATTGACTATGAGTCGTTCTATGTTTACGCACAGCTGCCTGTCACCCCAGATGTCCTCATCATCCCGTCAGAGCTGAGGTACTTCGTGAAG	CTCCTCAGCCCTGGACCGGGGACAAGTAACCCTCGGTGACAAGACCAAAGTGCACTGCTGCCCACACAGTTCCTACCTTTCTGGCTTCAATTCTTCAGAAGAGTTTGCCGTCCTTTGGGGAGAACGTGATTTTTGTTATCTCAGCCCACTGACTTCATTGATCTCTAATCTTTTTTAATTCCTTGGGCCAACTTTGTTCG	NA	intra-chromosomal	1	0	1	2
PORCN	EBP	X	48516145	+	X	48523698	+	E	E	GGAGCATGGTGAGTGCAGGGCCCAGCCCAGCCGTTGGATAGAAGGTTGGTGGGGGGGCTGGAGACAGCCTCCCCTGAGGCTAACCTGACCCCCTTACCTCTCCCCACCACCCTAGTCCTCCGGAAGCGCCTGGCTCGGATCCTCAGTGCCTGTGTCTTGTCAAAGCGGTGCCCGCCAGACTGTTCGCACCAGCATCGCTT	GGTTTTTCTGTTCCTTTTTTTTTTTTTTTTTTAACTTCCTGCCTATACACACGCAGCCATCAGCCCACAAAGACATGACTACCAACGCGGGCCCCTTGCACCCATACTGGCCTCAGCACCTAAGACTGGACAACTTTGTACCTAATGACCGCCCCACCTGGCATATACTGGCTGGCCTCTTCTCTGTCACAGGGGTCTTA	NA	read-through	1	0	1	2
PORCN	EBP	X	48516146	+	X	48523699	+	E	E	GAGCATGGTGAGTGCAGGGCCCAGCCCAGCCGTTGGATAGAAGGTTGGTGGGGGGGCTGGAGACAGCCTCCCCTGAGGCTAACCTGACCCCCTTACCTCTCCCCACCACCCTAGTCCTCCGGAAGCGCCTGGCTCGGATCCTCAGTGCCTGTGTCTTGTCAAAGCGGTGCCCGCCAGACTGTTCGCACCAGCATCGCTTG	GTTTTTCTGTTCCTTTTTTTTTTTTTTTTTTAACTTCCTGCCTATACACACGCAGCCATCAGCCCACAAAGACATGACTACCAACGCGGGCCCCTTGCACCCATACTGGCCTCAGCACCTAAGACTGGACAACTTTGTACCTAATGACCGCCCCACCTGGCATATACTGGCTGGCCTCTTCTCTGTCACAGGGGTCTTAG	NA	read-through	1	0	1	2
PPP1R21	STON1	2	48511468	+	2	48529880	+	E	E	GTGAATTAAAAAAGCTTCAGAGTGGTACGACTCGTGGGATGTTGATTTTTGTCTTTTTCTTTGCTATTTAGGATGAGCTGACAACTACCAAGAGGAGTTACGAGGATCAGTTAAGTATGATGAGTGACCACCTGTGCAGCATGAATGAGACATTATCTAAACAGAGAGAAGAGATTGACACACTAAAGATGTCCAGTAAG	GAGGGAGCGCTCTCCCCTCCTCTGGGAGGCTGGAGACTCGGGGACAGAAGATGCGCTGGAGGGAAGAGAACGGAGCGTCGGACACCAGAAAAACTTTGGGGGATTCGGGGTGAGAAAGAAGGCGTGAAGAGAGAAGGGAGGCTCAGCAGGGGAGGAGGGGCGGGGGCGGGGGCGGGAGCGGGAGGAGTCACTGCGCCGCG	NA	read-through	1	1	0	2
PPP3R1	LITAF	2	68252125	-	16	11556735	-	E	E	TGCCCGCTCCCTCGCGTGCCCAATCGCCCGGCCGGCGCGGGCCCCGCGGCGCCGCCTCCCCTCCCCCACGCGCGCCCCCTCCCCGCCGGCGACCCGAGGGCCGCAGCTGGGCCGCCGCCGCCGTTTCCTGCGAGCCAGCCTGAGCGCAACACTTCTCCGAGCCAGCGAGCCAGCGAGCCGCCGACCCGCCGAGCAAAATG	GTAAAATGTCGGTTCCAGGACCTTACCAGGCGGCCACTGGGCCTTCCTCAGCACCATCCGCACCTCCATCCTATGAAGAGACAGTGGCTGTTAACAGTTATTACCCCACACCTCCAGCTCCCATGCCTGGGCCAACTACGGGGCTTGTGACGGGGCCTGATGGGAAGGGCATGAATCCTCCTTCGTATTATACCCAGCCA	out-of-frame	inter-chromosomal	1	1	0	2
PPP3R1	LITAF	2	68252126	-	16	11556736	-	E	E	CTGCCCGCTCCCTCGCGTGCCCAATCGCCCGGCCGGCGCGGGCCCCGCGGCGCCGCCTCCCCTCCCCCACGCGCGCCCCCTCCCCGCCGGCGACCCGAGGGCCGCAGCTGGGCCGCCGCCGCCGTTTCCTGCGAGCCAGCCTGAGCGCAACACTTCTCCGAGCCAGCGAGCCAGCGAGCCGCCGACCCGCCGAGCAAAAT	GGTAAAATGTCGGTTCCAGGACCTTACCAGGCGGCCACTGGGCCTTCCTCAGCACCATCCGCACCTCCATCCTATGAAGAGACAGTGGCTGTTAACAGTTATTACCCCACACCTCCAGCTCCCATGCCTGGGCCAACTACGGGGCTTGTGACGGGGCCTGATGGGAAGGGCATGAATCCTCCTTCGTATTATACCCAGCC	NA	inter-chromosomal	1	1	0	2
PPP6R1	TMEM86B	19	55230613	-	19	55228785	-	E	E	GAAGAGCCCAGAGCCCTTGGGGCTTCCCCAAAGCCAGAGGTGAGCACCAGGGCAGCAGGGCGGGGGGGTGGGGGTGGGGCTGGTGGGGCAGGAAGTGACCTCTGCACATCCCCTCTCTCCCCTGACAGTGCCCAGGCCCTCACGCCTCCTCCGATACCCAATGGCTCTGCCCCGGAAGGGCCTGCATCCCCAGGCTCCCA	CCACTCGCTCCCAGATTAGGTCGCTCTGGGGCTATCAGGCCAGCATGGACGCTGGCAAAGCGGGGCAGACCCTGAAGACTCACTGCTCAGCCCAGGTGAGAGCCTTCTGAGCTGTGCCTGGGGCTGGGGGGACAGGGCCCTGGAACCCCAGCAGCCGGCGGGTCTGGGAGCTGCTGTCCTTGAGTTGGTTGGGCCCTGGG	NA	intra-chromosomal	1	1	0	2
PPP6R2	SCO2	22	50432329	+	22	50524424	-	E	E	GTGCGCAGCAGTCAGGGCCTGCAAAGTCCACACAGACGTGGCCGCCAGCCAGCCCTGCCCAGTCCAGGGATGGGTGGAGGGGTGCGTGCCGCCTTCAGACCCTGACTCACGCTGTCCCCCTGCCCCGCCCCCCAGCTGTTCCAGAAGTGCTGCCTGGTGCAGAGGATCCTGGAGGCCTGGGAAGCCAACGACCACACGCA	GAGCATCAGATCCATGCTGCTGCTGACTCGGAGCCCCACAGCTTGGCACAGGCTCTCTCAGCTCAAGCCTCGGGTCCTCCCTGGGACCCTGGGAGGCCAGGCCCTGCATCTGAGGTCCTGGCTTTTGTCAAGGCAGGGCCCTGCAGAGACAGGTGGGCAGGGCCAGCCCCAGGGCCCTGGGCTTCGAACCCGGCTGCTGA	NA	intra-chromosomal	1	0	1	2
PRKAA1	TTC33	5	40764514	-	5	40747019	-	E	E	GCAAACCCATAGTCTATAAAATGTTTTATAGAAGAATTACTTTTGACTTGGTTTTTGTTATACCATGTGCTAGGTTGTAAACCCATATTATTTGCGTGTACGAAGGAAGAATCCTGTGACAAGCACTTACTCCAAAATGAGTCTACAGTTATACCAAGTGGATAGTAGAACTTATCTACTGGATTTCCGTAGTATTGATG	AATGGCTTCCTTTGGGTGGAAGAGGAAAATTGGTGAGAAGGTCTCAAAGGTCACTTCCCAGCAGTTTGAAGCTGAAGCTGCTGATGAGAAGGATGTAGTTGACAACGATGAAGGGAACTGGCTTCATGCCATTAAACGTAGGAAAGAAATTCTTCTTGAAGGCTGTGCTGAGAAAAGTAAACAGCTGAAGGATGAAGGAG	NA	read-through	1	1	0	2
PRKAG2	ZNF777	7	151876507	-	7	149456037	-	E	E	CTCCAGTCCGAAGGCAGCGGCCGGGGGAGGGAAGGAGGGGACCGAACCCCCGAGGAGTTTCGCAGAATCAACTTCTGGTTAGAGTTATGGGAAGCGCGGTTATGGACACCAAGAAGAAAAAAGATGTTTCCAGCCCCGGCGGGAGCGGCGGCAAGAAAAATGCCAGCCAGAAGAGGCGTTCGCTGCGCGTGCACATTCCG	GTTCAGCAGCTGGACATGGAGAACCAACGCTCATCACCTCTGTCGTTCCCCAGTGTTCCACAAGAAGAAACCTTACGTCAGGCCCCTGCTGGACTCCCCCGAGAAACTCTGTTCCAATCCCGCGTTCTTCCTCCCAAAGAAATTCCTTCTTTGTCTCCCACCATTCCCCGTCAAGGCTCCCTGCCCCAAACTTCCAGTGC	NA	intra-chromosomal	1	1	0	2
PROK2	EIF4E3	3	71781467	-	3	71690165	-	E	E	CTGCTAATTTTAGGTTTCCTTAGCCTGAGTCTTTCCTGTTATCTATATTTATCTGTTTGTTTATTACATTTCAGGCTTGTGACAAGGACTCCCAATGTGGTGGAGGCATGTGCTGTGCTGTCAGTATCTGGGTCAAGAGCATAAGGATTTGCACACCTATGGGCAAACTGGGAGACAGCTGCCATCCACTGACTCGTAAA	ATGATGAAGTAATAGGAGTTAGTGTCAGTGTTCGGGACCGAGAAGACGTCGTCCAAGTCTGGAATGTAAATGCCTCTTTAGTGGGTGAAGCGACTGTTTTAGAAAAGATCTATGAACTTCTGCCCCACATAACTTTTAAAGCAGTATTTTATAAACGTAAGTGCTTCATTTCCAGTTATTACTTTCTAGCTTACTCTATC	out-of-frame	read-through	1	1	0	2
PROK2	EIF4E3	3	71781467	-	3	71710484	-	E	E	CTGCTAATTTTAGGTTTCCTTAGCCTGAGTCTTTCCTGTTATCTATATTTATCTGTTTGTTTATTACATTTCAGGCTTGTGACAAGGACTCCCAATGTGGTGGAGGCATGTGCTGTGCTGTCAGTATCTGGGTCAAGAGCATAAGGATTTGCACACCTATGGGCAAACTGGGAGACAGCTGCCATCCACTGACTCGTAAA	ATCCCTCCCTGGTGCCACAGCAGCTGAGTGCGCATCAAATCTGAAGAAAATCTACACAGTACAGACAGTACAGGTAAGATCAAGAGAGGGACTAACTGGATTAACACGGCACACGTCAGACACCTAATCACCCAACTTGAAATCTGTTGCTGTGCTGGCAGCCCCTGTCCAGGGTTCTGCTCTGGAGTTGGCTCTCGGGT	out-of-frame	read-through	1	1	0	2
PTBP3	C9orf147	9	112275844	-	9	112410013	-	E	M	TAATTTAAAAAAGAATCTTATGTTTTTTAGCTAATGGGAATGACAGCAAGAAATTTAAACGAGATAGACCTCCCTGTTCGCCTTCCCGTGTTCTCCATCTTCGAAAAATTCCATGTGATGTCACCGAAGCAGAGATCATATCATTAGGTCTACCATTTGGCAAAGTAACTAATCTTTTGATGTTGAAAGGAAAAAGCCAG	GTCTTTTTCAGAGGAAGGAGACTATTGCTGGCTTCAGTAATCCTAAATAGTCCTATGAAAGGACTGTGTCCTATGAAAGACAGAGTATACATGTAAGTATTTACACATGCAAATATTTGAGAAAATGCTTGAGCTACACTTTAGTCTTTTTTTTTTTTCTTTGGAGACAGTCTTTCTCTGTTACCCAGGCTGGAGTGCAG	NA	intra-chromosomal	0	1	1	2
PTCRA	CNPY3	6	42924273	+	6	42934475	+	E	E	AATGGGCTCAGGGTTTCTGCTGCTGGCTCACTTGTCCATTTACCCCAAATGCCTCGACACCCACCCTGTGCCAGGGCCTGGGCATAGCACTGGGGATGCCCTCCAGAGTGCATGGCCCATCCCCAAAGACTCATTCGCTTCTCCCTGGACAACAGGAGAGGCTTCTACAGCCAGGACCTGCCCCCAGGAGCCTCTCAGGG	TGTGTAAATATGTTGCTGTGGAGCTGAAGTCAGCCTTTGAGGAAACCGGCAAGACCAAGGAGGTGATTGGCACGGGCTATGGCATCCTGGACCAGAAGGCCTCTGGAGTCAAATACACCAAGTCGTAAGTGAATGGGGACTCACTGGCCTGGCCTGCGTTGCTGCTGGAGGCTTCAGGGGTTTGGAGTTCCCTTCTCCTA	in-frame	read-through	1	0	1	2
PTPN22	RSBN1	1	113819577	-	1	113798036	-	E	E	ATTTGACAGTGATATGTTTATTTGGGATTATTAATTACTCTTAACAATTATATGTGATCTGATCAACAGTCATCTGAGTCTGTCTTTAGTCTTTCCCTTATATTTTTTTCTTTTGATTCTAGGTATCTGTAATTCTTGCCCACCAAACAAGCCTGCAGAATCTGTTCAGTCAAATAACTCCAGCTCATTTCTGAATTTTG	AAACACCAGATGAAAATGGTAAAACCCAGAGAGCCGATGATTTTGTCTTGAAGAAAATAAAGAAGAAAAAGAAAAAGAAACACCGAGAAGACATGCGAGGAAGACGCCTTAAAATGTACAATAAGGAAGTACAAACCGTCTGTGCTGGCCTGACCCGCATCAGTAAAGAAATTCTCACCCAAGGACAAATAAATAGCACT	in-frame	read-through	1	1	0	2
RAB31	TXNDC2	18	9845691	+	18	9885962	+	E	E	CTGTTGCCGCACAAGCTGTCTGGTCTTTTGGGTGATTTGTATTTTACAAACAAACATTCATTTCCTGTCTACATTTGACCTCTTTTCCAGGGAGGTTCCCCTGAAGGATGCTAAGGAATACGCTGAATCCATAGGTGCCATCGTGGTTGAGACAAGTGCAAAAAATGCTATTAATATCGAAGAGCTCTTTCAAGGAATCA	GAAATGATGCCAGTGAATGCGTAGTCCCAGCCTCAGCACAGGGGAGCCACCTTGAAGCTCTCAAATATCACTGTTGTGAATACAGAGAGGGAAAACCAACTGTAACGTGCCACCCAAATGTAAGTTTTACTCATATTTTGATGTTAGGATGGATAGCTTGGAAAAAGTTGGAGGGTACGGCCTTTACTATGAGGCATCTA	NA	intra-chromosomal	1	0	1	2
RAB9A	OFD1	X	13703902	+	X	13735248	+	E	E	CTAATTTGTTCTGCCTGTTGCCCTTACTGAAGGTTGATGTAAGACATGACCATAGAAAGAACCTGTCTGTAAAACTGCCAGTGAAGACTTCTTCATGTATTCATTTCACAGACACTCTTGCACTCCTGTAATGAGCCTGGCACTGTGATGAAACACTTTTCCCGTGTCGTTTGAGTGCATCTTCTCAACAACCCTAGGAG	TCCAACATGTTTACCGTGGCTGATGTGTTGAGTCAAGATGAACTGCGCAAAAAGCTATACCAGACGTTTAAGGATCGGGGTATACTGGATACACTCAAGGTATCGGATTTAGGCGTATCTGTGTCAGCTTTTACAAGTGTAACCTGTAACAGGTAGTTCAAATTCAATCAAGGTTTAGGTTTTAATAATCGTATGATACA	NA	read-through	1	1	0	2
RABGAP1L	RTCA	1	174702256	+	1	100275599	+	E	E	TCATTGTTCTGCTGCAAGCTTCTCATTGCTCCTAAATTTTCCACTTTGACTTTTAGGAACAGCTACCGGACCTGCATAGCCATTTTTCTGATCTGAACCTGGAAGCTCATATGTATGCATCCCAGTGGTTTCTCACTCTTTTTACTGCCAAGTTCCCACTCTGCATGGTGTTCCACATCATTGACTTACTGCTTTGTGAG	GTAGCAAAAGATATGGCAGCGGCAGCAGTTAGATGCATCAGAAAGGAGATCCGGGATTTGTATGTTAACATCCAGCCTGTTCAAGAACCTAAAGACCAAGCATTTGGCAATGGAAATGGAATAATGTGAGACAATACTTTTTCCTACACATTAGTTGAGAACCCTAAAATAGTTATCTAATTAAATTAAAGATTTTTAGG	in-frame	intra-chromosomal	1	1	0	2
RHD	TMEM50A	1	25321961	+	1	25340473	+	E	E	TTCAATTGTGGGAGAAAAAGGATTTCTGTTGAGATACTGTCGTTTTGACACACAATATTTCGATTAATCTTGAGATTAAAAATCCTGTGCTCCAAATCTTTTAACATTAAATTATGCATTTAAACAGGTTTGCTCCTAAATCTTAAAATATGGAAAGCACCTCATGAGGCTAAATATTTTGATGACCAAGTTTTCTGGAA	GTGACCTGAAAAAAATGTCTGGATTTCTAGAGGGCTTGAGATGCTCAGAATGCATTGACTGGGGGGAAAAGCGCAATACTATTGCTTCCATTGCTGCTGGTGTACTAGTAAGTGTCATTGATTATTTGGGCCTTATTTTTTGGTGCGTTTGTGTTTATGGGTTTTGAATTCTGCAGGATGTTTTAAAATATGTACTATTT	NA	read-through	1	1	0	2
RHD	TMEM50A	1	25321962	+	1	25340474	+	E	E	TCAATTGTGGGAGAAAAAGGATTTCTGTTGAGATACTGTCGTTTTGACACACAATATTTCGATTAATCTTGAGATTAAAAATCCTGTGCTCCAAATCTTTTAACATTAAATTATGCATTTAAACAGGTTTGCTCCTAAATCTTAAAATATGGAAAGCACCTCATGAGGCTAAATATTTTGATGACCAAGTTTTCTGGAAG	TGACCTGAAAAAAATGTCTGGATTTCTAGAGGGCTTGAGATGCTCAGAATGCATTGACTGGGGGGAAAAGCGCAATACTATTGCTTCCATTGCTGCTGGTGTACTAGTAAGTGTCATTGATTATTTGGGCCTTATTTTTTGGTGCGTTTGTGTTTATGGGTTTTGAATTCTGCAGGATGTTTTAAAATATGTACTATTTA	NA	read-through	1	1	0	2
RHD	TMEM50A	1	25328994	+	1	25340474	+	M	E	TTCTAAGGTCTTTGTAATGAGACATTTAGGCTGTTTCAAGAGATCAAGCCAAAATCAGTATGTGGGTTCATCTGCAATAAAAATGTTTGTTTTGCTTTTACAGTTTCCTCATTTGGCTGTTGGATTTTAAGCAAAAGCATCCAAGAAAAACAAGGCCTGTTCAAAAACAAGACAACTTCCTCTCACTGTTGCCTGCATTT	TGACCTGAAAAAAATGTCTGGATTTCTAGAGGGCTTGAGATGCTCAGAATGCATTGACTGGGGGGAAAAGCGCAATACTATTGCTTCCATTGCTGCTGGTGTACTAGTAAGTGTCATTGATTATTTGGGCCTTATTTTTTGGTGCGTTTGTGTTTATGGGTTTTGAATTCTGCAGGATGTTTTAAAATATGTACTATTTA	NA	read-through	1	1	0	2
RNASET2	RPS6KA2	6	166938895	-	6	166858259	-	E	E	CCCAAAGTGTTGGGATTACAGGCATGAGCCACTGCACGCAGCCTGTTTCACTACTTTTAAGTGGAGATTTTTCCTAATCCTCACAGGAAGCATGAGTGGGAAAAGCATGGGACCTGCGCCGCCCAGGTGGATGCGCTCAACTCCCAGAAGAAGTACTTTGGCAGAAGCCTGGAACTCTACAGGGAGCTGGACCTCAACAG	ACCACAGAGGAGGATCTCAACCTGGATGTGGAGCCCACCACAGAAGACACTGCAGAAGAAGTAACTATACACGTTTTATTACACTCTGCTTTGTTTGGGGAGATTGGGCCCAGAAGGTGGTGAAGGGGGAAATGGAAGTTTGAAATTAAATATCTGTGAGCAGTTATTTTAGTGACATATGTGTCTCTATACATACACAT	out-of-frame	intra-chromosomal	1	1	0	2
RNF121	IL18BP	11	71997193	+	11	71999927	+	M	E	CAGCACCATGGATACTCGCCCGTGGGCAGGGCTGTGGTCAGCCAAGAATAGAGGTCATATAGTTGGGCCATGGGGCAATTGTTGGCAGCCATGACTGACGGCCCCTTGTGCAAGCTCATTCTTCAGTGGATCCTTCAGTGGAGTGGTGACACGTGCCAGCGGTCACTCTGCCACATCACTTCCTTCTTGAAAGCCTAAGA	AGAAGAGGACGTTGTCACAGATAAAGAGCCAGGCTCACCAGCTCCTGACGCATGCATCATGACCATGAGACACAACTGGACACCAGGTAGGCCTTGGGGCTACGCATGGGCAGGCGGGGTAGGGTGAGGTCTATGAACAGAATGGAGCAATGGGCTAACCCGGAGCCTTCACTCCAAGGCAAACCACCCAGCGCACCTGG	NA	read-through	1	0	1	2
RNF4	TBC1D14	4	2469258	+	4	6923373	+	E	E	CGGGCGGCCAATGGGGACATGATGGGGGGCGGAGCCGAGGCCTCCGAAGCGGAAGTGGGTTGCTGTTGAGGCGGCGGCATCTTTCTCGAGGAGCTCTCCTGGGCGGCTGAAGAAGGAGCTTCTTCTCCGGAGTGCGCCGGCGGTGGCGCCTGCGGACCTAACTAGCTCCAGGTTAGGCCGAGCTTTGCGGGAAAGCAGCG	TTTCTCCTTGGACCAAGATGACTGATGGAAAACTCTCCACCTCTACAAATGGCGTAGCCTTCATGGGTATTCTGGATGGTCGACCAGGAAACCCCCTTCAGAACCTGCAACACGTCAATCTCAAGGCGCCCCGACTCCTCTCCGCGCCTGAGTACGGGCCCAAGCTGAAACTCAGGGCTTTAGAAGACCGGCACAGCCTC	NA	intra-chromosomal	1	1	0	2
RSRP1	TMEM50A	1	25337040	-	1	25342961	+	E	E	CTCGGTAGCCCTCCTTGGTGCCTGTCCGGTAGCTGGTCACTCTCGGGGGAAGGTCGTGTGCAGAAGGGCACATGCGATCACACAGAGACGGCGTTGCTGCGGCTTTGACCCGATGGTGCACCCGAAAGAACACAGAGGGTGAAGGGAGAGATCCAGGAAGTGGTCGCGGAGCAGAACCCCCCTTCACTTCAGTTAAAAAG	TTTTTTACAGGCTGGTGGATTATCATAGATGCAGCTGTTATTTATCCCACCATGAAAGATTTCAACCACTCATACCATGCCTGTGGTGTTATAGCAACCATAGCCTTCCTAATGTAAGTGTCATCGTAATTGGCATTACTTACATAGCTTGCCACAAAATAAAAATGTTTCAAATATAGTTGCATAGATTTAAAATTCTA	NA	intra-chromosomal	0	1	1	2
RSRP1	TMEM50A	1	25337041	-	1	25342960	+	E	E	GCTCGGTAGCCCTCCTTGGTGCCTGTCCGGTAGCTGGTCACTCTCGGGGGAAGGTCGTGTGCAGAAGGGCACATGCGATCACACAGAGACGGCGTTGCTGCGGCTTTGACCCGATGGTGCACCCGAAAGAACACAGAGGGTGAAGGGAGAGATCCAGGAAGTGGTCGCGGAGCAGAACCCCCCTTCACTTCAGTTAAAAA	GTTTTTTACAGGCTGGTGGATTATCATAGATGCAGCTGTTATTTATCCCACCATGAAAGATTTCAACCACTCATACCATGCCTGTGGTGTTATAGCAACCATAGCCTTCCTAATGTAAGTGTCATCGTAATTGGCATTACTTACATAGCTTGCCACAAAATAAAAATGTTTCAAATATAGTTGCATAGATTTAAAATTCT	NA	intra-chromosomal	0	1	1	2
RSRP1	TMEM50A	1	25338069	-	1	25342961	+	E	E	GAGCCACGCCCACCACAACAACGCGTCTGCGCATGCCCGGGCGCTGGGTTCAGGGGCTTTCCGCCGCTCTGGGTTCACAGCTGGACGTCGGGAGTGCTAGTTTGGAGTACGCCATTTGAGAGTAGGCGTGAGAAGTTGCTCTGTGTGCTGAGCGTTCTAAAGGAAGGCGTCCGTTGGCCTTCGTACCCGTCTTGAGTGAG	TTTTTTACAGGCTGGTGGATTATCATAGATGCAGCTGTTATTTATCCCACCATGAAAGATTTCAACCACTCATACCATGCCTGTGGTGTTATAGCAACCATAGCCTTCCTAATGTAAGTGTCATCGTAATTGGCATTACTTACATAGCTTGCCACAAAATAAAAATGTTTCAAATATAGTTGCATAGATTTAAAATTCTA	NA	intra-chromosomal	0	1	1	2
S1PR4	NCLN	19	3180329	+	19	3192470	+	M	E	CCCTGGACAAGGAGGCAACCACCCCACCTCCCCGTAGGAGCAGAGAGCACCCTGGTGTGGGGGCGAGTGGGTTCCCCACAACCCCGCTTCTGTGTGATTCTGGGGAAGTCCCGGCCCCTCTCTGGGCCTCAGTAGGGCTCCCAGGCTGCAAGGGGTGGACTGTGGGATGCATGCCCTGGCAACATTGAAGTTCGATCATG	GCACACGGAATGCAGTGCTGAACACGGAGGCGCGCACGATGGCGGCGGAGGTGCTGAGCCGCCGCTGCGTGCTCATGCGGCTACTGGACTTCTCCTACGAGCAGTACCAGAAGGCCCTGCGGCAGTCGGCGGGCGCCGTGGTCATCATCCTGCCCAGGGCCATGGCCGCCGTGCCCCAGGACGTCGTCCGGGTGAGCGTC	NA	read-through	1	0	1	2
SAR1A	TYSND1	10	70152263	-	10	70140141	-	M	E	AAAATAAAAGAGTTTTACTTCTCTGGACTGATCCTATTCACAGCTTCCTCATGAACTTTTCTAATAGAACAAGGAAAGCTCTCCAACCATGTCTGGCGTTGAGAAGCCAAGAGTCTCTGTCAACTCTCTCATTGCCCAGTGGTGACATGTGCTCTTCTCCACACTGTTGGGAGGTAATGCTGCCCCACGTGCTGGTGCAG	GCATAATCACCAGCAACACCCGGGACAATAATACGGGGGCCACCTACCCCCACCTGAACTTCAGCATTCCCATCACGGTGCTCCAGCCGGCCCTGCAGCAGTACAGCCAGACCCAAGACCTAGGTGGCCTCCGTGAGCTGGACCGCGCTGCTGAGCCAGTCAGGGTGGTGTGGCGGTTGCAGCGGCCCCTGGCAGAGGCC	NA	read-through	1	1	0	2
SAR1A	TYSND1	10	70170413	-	10	70140141	-	E	E	CCCGAGTCGCTGGTGGGACGGCACCGGGGCAGAGAGGCGTAACGCTGTGAGGGGGCGGGGCCCATTACGCGCCCGGAAGTCCCGGGGAGGGGTGTGACGTACATCCGGCGAGTAGCTGGCGGTCCCGGGTGCTGCTGGTTAGTGTGCTCTGAGGGAGGGTCCGAGCCAGCCGCTGTTTTGCCGGAGGAGCCCCTCAGGCC	GCATAATCACCAGCAACACCCGGGACAATAATACGGGGGCCACCTACCCCCACCTGAACTTCAGCATTCCCATCACGGTGCTCCAGCCGGCCCTGCAGCAGTACAGCCAGACCCAAGACCTAGGTGGCCTCCGTGAGCTGGACCGCGCTGCTGAGCCAGTCAGGGTGGTGTGGCGGTTGCAGCGGCCCCTGGCAGAGGCC	NA	read-through	1	1	0	2
SERTAD2	MARK3	2	64653620	-	14	103405076	+	E	E	GCCGCCGCCTCCACCATTGTATAATGCTCGGGGCGCGCAGGCAGAGAACGGCGGAGTCTTAGCTTCAGCCTCGCCTGCTGCCCGCTCCCCGGCGCCACCCTCGGGCCCCTGGAGCGGGGCACTCCGCATGGAGCGGGAGTAGCTGAGGAGTGGGCGGAAACCCCTCCTGATGCGTTAGTTCCCAGGTGGAGCTGCATGTG	CACACGTCACATGGAGATGGGCGTCAAGAAGTTACCTCTCGTACCAGCCGCTCAGGAGCTCGGTGTAGAAACTCTATAGCCTCCTGTGCAGATGAACAACCTCACATCGGAAACTACAGACTGTTGAAAACAATCGGCAAGGGGAATTTTGCAAAAGTAAAATTGGCAAGACATATCCTTACAGGCAGAGAGGTAAATAC	NA	inter-chromosomal	1	1	0	2
SF1	PYGM	11	64766900	-	11	64754836	-	E	E	TTGCCTCCACCTGTCCACAGGTATGATGCCGCCACCACCTATGGGCATGATGCCGCCGCCGCCGCCGCCTCCCAGTGGGCAGCCCCCACCCCCTCCCTCTGGTCCTCTTCCCCCATGGCAACAACAGCAGCAGCAGCCTCCGCCACCCCCTCCGCCCAGCAGCAGTATGGCTTCCAGTACCCCCTTGCCATGGCAGCAAA	TTCTTCGAAGGGAAGGAGCTGCGGCTGAAGCAGGAGTATTTCGTGGTGGCTGCCACCCTCCAGGACATCATCCGTCGCTTCAAGTCTTCCAAGTTCGGCTGCCGTGATCCCGTGCGCACGAACTTCGATGCCTTCCCAGATAAGGTACCATGCGTGTGGAGGGCGACTCTGTGACCGGACAGTGTGTGCTAGGCCTCTCC	in-frame	read-through	1	0	1	2
SFSWAP	SNN	12	131711447	+	16	11675975	+	E	E	GGCCGCGCCAAACCCGAGAGGAAAAGCGGCGCGAAGGAGGAGGCCGGGCCAGGCGGTGCCGGCGGTGGGGGCAGCCGAGTGGAGCTCTTGGTTTTCGGCTATGCCTGCAAGCTGTTCCGGGACGACGAGCGGGCCCTGGCTCAGGAACAGGGACAGCACCTCATCCCCTGGATGGGGGACCACAAGATCCTCATCGACAG	GACTCCCGTGTCCAGCCTGAGTTCCAGCCTCACTGAGTGGCCACCCCCAAAGTGCTGCCAGCCGAGGAAGCCCCCAGCACTGACCATGTCTATTATGGACCACAGCCCCACCACGGGCGTGGTCACAGTCATCGTCATCCTCATTGCCATCGCGGCCCTGGGGGCCTTGATCCTGGGCTGCTGGTGCTACCTGCGGCTGC	NA	inter-chromosomal	1	1	0	2
SGMS1	PIP4K2A	10	50519831	-	10	22609717	-	E	E	AAATCAAGTTTTTAATTGATTTGATTATATGAGAGAGTTGCTTTTCCAAGTGGGCCCTTTTGTTCCTTCTGGTTGCTTCCTTCCTCATTTTCTGCCCTTATTATTCCAGGTAAAGCTTCAGCGACTGAAGGAGTGTGGACTTTTTGAATTTCAAGAACAGTAAAGTTGGAACACAGCAGAGGGTGTGTAATAAAATACAG	ATCAATGAACTGAGCCATGTTCAAATCCCTGTTATGTTGATGCCAGATGACTTCAAAGCCTATTCAAAAATAAAGGTGGACAATCACCTTTTTAACAAGTAAGTACAAGTATGACCTTTCATAAGACTAGCGTGGCTGCTAGGAGTACAAGTTTTGTGAATTTTTGTAATCACATAATTTGTCAATGGGTGGGAGTAAAG	NA	intra-chromosomal	1	1	0	2
SH3BP2	ADD1	4	2833049	+	4	2875896	+	E	E	GTCTGGAGTCCCTCCCCGCCCCCCGAGGGCCACAGGACCCAGCCTTGATGGTTCTGCCCCCCTATCCCCAGCCCATGGTCTCCCGAGGCTGGTCCCGCTGTTTCTCAGGGAGCCGTCAGCCTCCCGCTTCCGTCCTGTAGGTCCTGGTTGTGTGGGACGAAACCTCTAACAAAGTGAGGAACTATCGCATTTTTGAGAAG	GAACCTAGAAAGATTGTACAATGAATGGTGATTCTCGTGCTGCGGTGGTGACCTCACCACCCCCGACCACAGCCCCTCACAAGGAGAGGTACTTCGACCGAGTAGATGAGAACAACCCAGAGTACTTGAGGGAGAGGAACATGGCACCAGACCTTCGCCAGGACTTCAACATGATGGAGCAAAAGAAGAGGGTGTCCATG	NA	read-through	1	1	0	2
SH3BP2	ADD1	4	2833920	+	4	2875896	+	M	E	GAGGTCCTGTTTGTGAGTGTGGGCAGCATGGTGGAGCACTACCACACCCACGTGCTGCCCAGCCACCAGAGCCTGCTGCTGCGGCACCCCTACGGCTACACTGGGCCTAGGTGATGGCAGTCCATGTGGCTGCCAGGCCAAGGCAGTCACAGGGGCCCTGACCCCAGGCCACACAGACGGACATGGGCCCACATGGGAGG	GAACCTAGAAAGATTGTACAATGAATGGTGATTCTCGTGCTGCGGTGGTGACCTCACCACCCCCGACCACAGCCCCTCACAAGGAGAGGTACTTCGACCGAGTAGATGAGAACAACCCAGAGTACTTGAGGGAGAGGAACATGGCACCAGACCTTCGCCAGGACTTCAACATGATGGAGCAAAAGAAGAGGGTGTCCATG	NA	read-through	1	1	0	2
SH3BP2	ADD1	4	2833921	+	4	2875897	+	M	E	AGGTCCTGTTTGTGAGTGTGGGCAGCATGGTGGAGCACTACCACACCCACGTGCTGCCCAGCCACCAGAGCCTGCTGCTGCGGCACCCCTACGGCTACACTGGGCCTAGGTGATGGCAGTCCATGTGGCTGCCAGGCCAAGGCAGTCACAGGGGCCCTGACCCCAGGCCACACAGACGGACATGGGCCCACATGGGAGGG	AACCTAGAAAGATTGTACAATGAATGGTGATTCTCGTGCTGCGGTGGTGACCTCACCACCCCCGACCACAGCCCCTCACAAGGAGAGGTACTTCGACCGAGTAGATGAGAACAACCCAGAGTACTTGAGGGAGAGGAACATGGCACCAGACCTTCGCCAGGACTTCAACATGATGGAGCAAAAGAAGAGGGTGTCCATGA	NA	read-through	1	1	0	2
SLC22A16	DDO	6	110431171	-	6	110408442	-	E	E	CCTTGCTGGGGAGCGTGGGAAAGGAGCTGCAGGAAGCAGGTCCCTCAATCCCTGGGTCACTTGTGCCTTACTTGTCTCAGCCTCTCTCCTCTGTTTCCAGATCGCTGGCTGTGGGAAGCGGCAGCATGGTGTGTCGCCTGGCCAGCATCCTGGCGCCGTTCTCTGTGGACCTCAGCAGCATTTGGATCTTCATACCACAG	ATACACCCATTCACACGCAGAAGCAGTGGTTCAGAGAAACCTTTAATCACCTCTTTGCAATTGCCAATTCTGCAGAAGCTGGAGATGCTGGTGTTCATTTGGTATCAGGGTAAGTGAAGAAATTTGAAGTTATTTTAGAGTGTAGCATGATCTTAACAGGCATTAGAGTTCAACATAAAATATTTACTGAGTAGCTGTTG	out-of-frame	read-through	1	1	0	2
SLC22A16	DDO	6	110431171	-	6	110413466	-	E	E	CCTTGCTGGGGAGCGTGGGAAAGGAGCTGCAGGAAGCAGGTCCCTCAATCCCTGGGTCACTTGTGCCTTACTTGTCTCAGCCTCTCTCCTCTGTTTCCAGATCGCTGGCTGTGGGAAGCGGCAGCATGGTGTGTCGCCTGGCCAGCATCCTGGCGCCGTTCTCTGTGGACCTCAGCAGCATTTGGATCTTCATACCACAG	GCTCATGGACACAGCACGGATTGCAGTTGTCGGGGCAGGTGTGGTGGGGCTCTCCACGGCTGTGTGCATCTCCAAACTGGTGCCCCGATGCTCCGTTACCATCATTTCAGACAAGTTTACTCCAGATACCACCAGTGATGTGGCAGCCGGAATGCTTATTCCTCACACTTATCCAGGTGAGAGATTTCAGCTCCTCTATC	out-of-frame	read-through	1	1	0	2
SLC22A16	DDO	6	110431171	-	6	110415549	-	E	M	CCTTGCTGGGGAGCGTGGGAAAGGAGCTGCAGGAAGCAGGTCCCTCAATCCCTGGGTCACTTGTGCCTTACTTGTCTCAGCCTCTCTCCTCTGTTTCCAGATCGCTGGCTGTGGGAAGCGGCAGCATGGTGTGTCGCCTGGCCAGCATCCTGGCGCCGTTCTCTGTGGACCTCAGCAGCATTTGGATCTTCATACCACAG	GGCATGAGACCAGCCAGGCACTGGGAAACAAGGTTTGGTGCCAGAGATTTTGGTGGCTTCCAAGACTGCTTTTTCAGAGACAGGTACTTGAATTCTTGCTTTCAGCTGAGGGGTCGTTCCGTCCATGCTCTGGGAGTTTGGGAGTGTGTCTGAATAGGGTCAGGGGACAGTGATGGACAGGCCACTGTGCCAGGACACAC	NA	read-through	1	1	0	2
SLC22A16	DDO	6	110435852	-	6	110413466	-	E	E	TTAGAATGTTTTAAGTAATGATTTTAAAGATTTTCTATTTTCCTTTAAAAATACCACTTGTGATGATCTATTCTGCTAAATTTTTTTCAGAAACATTATATTTTGGGTGTGGTGACAGCTATGGTTGGAAAATTTGCCATCGGGGCAGCATTTGGCCTCATTTATCTTTATACAGCTGAGCTGTATCCAACCATTGTAAG	GCTCATGGACACAGCACGGATTGCAGTTGTCGGGGCAGGTGTGGTGGGGCTCTCCACGGCTGTGTGCATCTCCAAACTGGTGCCCCGATGCTCCGTTACCATCATTTCAGACAAGTTTACTCCAGATACCACCAGTGATGTGGCAGCCGGAATGCTTATTCCTCACACTTATCCAGGTGAGAGATTTCAGCTCCTCTATC	in-frame	read-through	1	1	0	2
SLC25A37	FDFT1	8	23529212	+	8	11809667	+	E	E	GCAGCGGGAGCGTGGGCAGCCAGGCGGTGGCGCGGAGGATGGATGGGGACAGCCGAGATGGCGGCGGCGGCAAGGACGCCACCGGGTCGGAGGACTACGAGAACCTGCCGACTAGCGCCTCCGTGTCCACCCACATGACAGCAGGAGCGATGGCCGGGATCCTGGAGCACTCGGTCATGTACCCGGTGGACTCGGTGAAG	CAACGCAGTGTGCATATTTTATCTGGTTCTCCGAGCTCTGGACACACTGGAAGATGACATGACCATCAGTGTGGAAAAGAAGGTCCCGCTGTTACACAACTTTCACTCTTTCCTTTACCAACCAGACTGGCGGTTCATGGAGAGCAAGGAGAAGGATCGCCAGGTGCTGGAGGACTTCCCAACGGTGAGTGGGGTTACGC	in-frame	intra-chromosomal	1	1	0	2
SLC2A1	UBB	1	42958634	-	17	16381902	+	E	E	CGCTAGTCGCGGGTCCCCGAGTGAGCACGCCAGGGAGCAGGAGACCAAACGACGGGGGTCGGAGTCAGAGTCGCAGTGGGAGTCCCCGGACCGGAGCACGAGCCTGAGCGGGAGAGCGCCGCTCGCACGCCCGTCGCCACCCGCGTACCCGGCGCAGCCAGAGCCACCAGCGCAGCGCTGCCATGGAGCCCAGCAGCAAG	GTCAAAATGCAGATCTTCGTGAAAACCCTTACCGGCAAGACCATCACCCTTGAGGTGGAGCCCAGTGACACCATCGAAAATGTGAAGGCCAAGATCCAGGATAAGGAAGGCATTCCCCCCGACCAGCAGAGGCTCATCTTTGCAGGCAAGCAGCTGGAAGATGGCCGTACTCTTTCTGACTACAACATCCAGAAGGAGTC	NA	inter-chromosomal	0	1	1	2
SLC39A1	CRTC2	1	153960572	-	1	153955166	-	M	E	GCTGCTTCTGCCCACAGCTCCAGTTCCCACTGCAAGAGTTCATCCTGGCCATGGGCTTCTTCCTGGTCCTGGTGATGGAGCAGATCACACTGGCTTACAAGGAGCAGTCAGGGCCGTCACCTCTGGAGGAAACAAGGGCTCTGCTGGGAACAGTGAATGGTGGGCCGCAGCATTGGCATGATGGGCCAGGGGTCCCACAG	TTACAGGCCCAAAAACTGCGACTGGCATACACAAGGAGCTCTCATTATGGTGGGTCTCTGCCCAATGTTAACCAGATTGGCTCTGGCCTGGCCGAGTTCCAGGTGAGTAGACCCCAGCCAGGGAGGAGTGGAGTTTCTTAGGCTGCTTCCTCTGCTGACTTCTGTCCTTTTTGGCAGAGCCCCCTCCACTCACCTTTGGA	in-frame	read-through	1	1	0	2
SMDT1	PHETA2	22	42079954	+	22	42077280	+	E	E	GCGGAGCTGGGGGCATGGCGTCCGGAGCGGCTCGCTGGCTAGTATTGGCACCCGTCAGGTCCGGGGCTCTCCGGAGCGGGCCTAGCTTGAGGAAAGATGGCGATGTCTCCGCCGCATGGAGCGGCTCAGGCCGGAGCCTGGTACCGTCGAGGTCAGTCATCGTTACCCGCAGCGGCGCCATTTTGCCCAAACCGGTGAAA	TTCCCGTGGGAGCCATGAAGCTGAACGAGAGGAGTGTAGCCCACTATGCACTCAGCGACTCCCCAGCGGACCACATGGGCTTCCTGCGCACCTGGGGGGGCCCAGGGACCCCACCGACCCCCAGTGGCACTGGCCGAAGATGCTGGTTTGTCCTCAAGGGCAACCTGCTATTCTCCTTTGAGAGTCGCGAGGGCCGGGCC	NA	intra-chromosomal	0	1	1	2
SMDT1	PHETA2	22	42079954	+	22	42077280	+	E	E	GCGGAGCTGGGGGCATGGCGTCCGGAGCGGCTCGCTGGCTAGTATTGGCACCCGTCAGGTCCGGGGCTCTCCGGAGCGGGCCTAGCTTGAGGAAAGATGGCGATGTCTCCGCCGCATGGAGCGGCTCAGGCCGGAGCCTGGTACCGTCGAGGTCAGTCATCGTTACCCGCAGCGGCGCCATTTTGCCCAAACCGGTGAAA	TTCCCGTGGGAGCCATGAAGCTGAACGAGAGGAGTGTAGCCCACTATGCACTCAGCGACTCCCCAGCGGACCACATGGGCTTCCTGCGCACCTGGGGGGGCCCAGGGACCCCACCGACCCCCAGTGGCACTGGCCGAAGATGCTGGTTTGTCCTCAAGGGCAACCTGCTATTCTCCTTTGAGAGTCGCGAGGGCCGGGCC	NA	can't get ensembl id	0	1	1	2
SMG5	PAQR6	1	156249567	-	1	156246754	-	M	E	AGGAAGAGAAGAAAGGGGGTGCAGTCTGAGGCCACCACCCCCCTTCCTATCTAAGGGAGGGCTGAAGACAAGGGGCCGGCATTCAGTGGGCAGCAGAAAGGAGAGGCTCCTTGAAGCTGCTCAGTCAGAGGCCCCCGTCCCTCCTTTTGCCTTCCGCAGGACTGAAGACCTGAAGGGGCTGGCTTTTGGAGTGTTGAGGT	CAACGTGGAGGTACCAGGCCACCATGCTCAGTCTCAAGCTGCCCCAACTTCTTCAAGTCCACCAGGTCCCCCGGGTGAGGGGCTCCACCCACTGACCCACCAACCCCCATTCCCTAGAGGACTGACTAGGGGCTGACGTTCTTCTCTTTTAGCTATTGGGGCAGCCCCTCCTGCAGGCGAACTCTTACCCTCCCATTCCA	NA	read-through	1	1	0	2
SMG5	PAQR6	1	156249569	-	1	156246756	-	M	E	CCAGGAAGAGAAGAAAGGGGGTGCAGTCTGAGGCCACCACCCCCCTTCCTATCTAAGGGAGGGCTGAAGACAAGGGGCCGGCATTCAGTGGGCAGCAGAAAGGAGAGGCTCCTTGAAGCTGCTCAGTCAGAGGCCCCCGTCCCTCCTTTTGCCTTCCGCAGGACTGAAGACCTGAAGGGGCTGGCTTTTGGAGTGTTGAG	GTCAACGTGGAGGTACCAGGCCACCATGCTCAGTCTCAAGCTGCCCCAACTTCTTCAAGTCCACCAGGTCCCCCGGGTGAGGGGCTCCACCCACTGACCCACCAACCCCCATTCCCTAGAGGACTGACTAGGGGCTGACGTTCTTCTCTTTTAGCTATTGGGGCAGCCCCTCCTGCAGGCGAACTCTTACCCTCCCATTC	NA	read-through	1	1	0	2
SMG5	PAQR6	1	156249569	-	1	156246757	-	M	E	CCAGGAAGAGAAGAAAGGGGGTGCAGTCTGAGGCCACCACCCCCCTTCCTATCTAAGGGAGGGCTGAAGACAAGGGGCCGGCATTCAGTGGGCAGCAGAAAGGAGAGGCTCCTTGAAGCTGCTCAGTCAGAGGCCCCCGTCCCTCCTTTTGCCTTCCGCAGGACTGAAGACCTGAAGGGGCTGGCTTTTGGAGTGTTGAG	GGTCAACGTGGAGGTACCAGGCCACCATGCTCAGTCTCAAGCTGCCCCAACTTCTTCAAGTCCACCAGGTCCCCCGGGTGAGGGGCTCCACCCACTGACCCACCAACCCCCATTCCCTAGAGGACTGACTAGGGGCTGACGTTCTTCTCTTTTAGCTATTGGGGCAGCCCCTCCTGCAGGCGAACTCTTACCCTCCCATT	NA	read-through	1	1	0	2
SNX1	NPIPB5	15	64131892	+	16	22532060	+	E	E	CGCTGAACACAGCCCAGTTTGCAAAGAGTCTAGCCATGCTTGGGAGCTCTGAGGACAACACGGCATTGTCACGGGCACTCTCCCAGCTGGCTGAGGTGGAAGAAAAAATTGAGCAGCTCCACCAGGAACAGGCCAACAATGACTTCTTCCTCCTTGCTGAGCTCCTGAGTGACTACATTCGCCTCCTGGCCATAGTCCGC	GAAAATGTTTCAACGTGCGCAAGAGTTGCGGCGGCGAGCAGAGGACTACCACAAATGCAAAGTAAGGAGCTTCCTCCCTGCAGTTGCAGGATAGTTCAGTGCTGATGCAGATGATGCCACGGCCCTTAGACTCTCTCAACATTCAATTTCTCATGTGTTGGCTTTTTCAGATCCCCCCTTCTGCAAGAAAGGCTCTTTGC	out-of-frame	inter-chromosomal	1	1	0	2
SORBS3	PDLIM2	8	22571821	+	8	22580603	+	E	E	GGACTGGGAACGCCCATTTTGGGCCTCCTCCCTCAGGCTTACATGTACCCATCGTCTTCCTCCCTCTGACATCCCTTTCTTCCTGTCAACTCCCAGAATCTTGGCACCCCTGGTCCAGCTCTGTCCCACTCTCGAGGTCCCAGCCATCCCCTGGACCTGGGGACCTCCTCTCCTAACACCTCTCAGATACACTGGACCCC	GTATGGCGTTGACGGTGGATGTGGCCGGGCCAGCGCCCTGGGGCTTCCGTATCACAGGGGGCAGGGATTTCCACACGCCCATCATGGTGACTAAGGTAAGGATGGTGGCTCAAAGAGATGAGAAGGTCCTGCCAGAAGCGAGGTCGGCCCTGTTCACCCCACTCTGCACAGATGGCTTGCTTTTTCTGTTCTGGAGCTAG	in-frame	intra-chromosomal	1	1	0	2
SOS2	VCPKMT	14	50117602	-	14	50116179	-	M	E	AAATGAAAAGTAGGATGAAAATAATAGAATGGCACTGTAAGTGTTTATTATTTTGTCAAAATGTAAACAAAGACTACATAACCCAATGATGGAGGGAAAAAGGGCATGTATCTCATTCAGATGTGCCTTTTGTTTTTGCAGACTATGACGTCTTTAGCTAATGAATTGCCTATTGTTATGGAAAACAGTTAATATGCCAT	GGCTGATGTTGTAGTCACCGATCTTGAGGAATTGCAAGACTTGCTGAAGATGAATATTAATATGAACAAGCATCTTGTCACTGGTTCTGTTCAAGCCAAGGTACTGAAATGGTTTGTATGGCCTTTCAGCTTGTTTTAAGATATTGATTTGTAGTTTGTTTTGAATTGCGTTTCATTAAAAGGATGGAAGGGGACTTTCC	NA	read-through	1	0	1	2
SPCS2	NEU3	11	74978402	+	11	74994509	+	M	E	TACAGCCTTACAAAACATCAATTTTGGCTGAGCCTAGTACCCAACACTATATTCAGTTTGTAAGAAATTACCATTATCACATTTCCTGTTTGTCTTGGAGAGGTTGTCCTATCTCGCACCACATGGTAGGGAATTGTGAACAACACTGGACAGAAAGTTAAAGCCTTGGATTCTGTACTCTTCATTCCTGTAAACCTTGG	AGGTCATGGAAGAAGTGACAACATGCTCCTTCAACAGCCCTCTGTTCCGGCAGGAAGATGACAGAGGGATTACCTACCGGATCCCAGCCCTGCTCTACATACCCCCCACCCACACCTTCCTGGCCTTTGCAGAGAAGCGTTCTACGAGGAGAGATGAGGATGCTCTCCACCTGGTGCTGAGGCGAGGGTTGAGGATTGGG	NA	read-through	1	1	0	2
SSR2	ARHGEF2	1	156009480	-	1	156007070	-	M	E	CTAAGCAAGGTCTTTGTTTTCCTTTACAGCTGGACTGGGCAGCCTTTGGGGTCATGACCCTTCCCTCCATCGGCATCCCCCTGCTATTGTGGTACTCCAGCAAGAGGAAATATGACACTCCCAAAACGAAGAAGAACTGATTGGGGCTTCCACAGCCCTCCTCTCCCAAGAAATCCAGGCTCCTCTCCCAAGAAATCCAG	CCCAGCAATCAGAGCCTCCAGGCCCAGGAGGATGAAAAGAACATGGAGACGAGAGGCTCCAAATGGAGTAGCCCTCTGCCAGCTCACATCCCTCTTTCAGGGGCTGCAGCTTGGACATCCCAAGACTGGCCAGGTTACAGGCAAGGAGGATATATTTGCTTTTGTTCATTGTGTTCCTGGTGGAAACCTGGGACTTGCTC	NA	intra-chromosomal	1	1	0	2
STK38	PXT1	6	36496711	-	6	36426091	-	E	E	GAGTCTTCTCATGTCAGACCAGGGGTCTTTTTTGGAGAAAGACTTGATTGGTATGATCCATTTGATTACTAACTTAGTAATTTTTGGCATGTGTATTCTTGGCAGAGAGAGACCTGCTGCAATATCTATTGAAATCAAAAGCATTGATGATACCTCAAACTTCGATGAGTTTCCAGAATCTGATATTCTTAAGCCAACAG	GGAAAAAACATGAAGAAAAAACATGATGGCATTGTTTATGAAACTAAAGAAGTTCTCAATCCATCTCCCAAAGTAACACATTGTTGCAAATCACTGTGGTTAAAATACAGTTTTCAGAAGGCATACATGACCCAACTTGTCAGCTCCCAGCCAGTTCCAGCCATGTCAAGGAACCCAGGTAAGATATTTGGATTAAACTA	NA	intra-chromosomal	1	1	0	2
STX6	KIAA1614-AS1	1	180984677	-	1	180950918	-	E	E	CCTATTTTGTTTGCTAAAATGGAGGCCTGGTCCTTTTAACCCAGTGCAAGTGCACTGCCAAGGCTTTGTGCTTACCAGCGACCTTCTGTGTCTGCTTCTCTCTAGTATGTTGGAAGATTTCTCTCACGAATTGGAGAGCACTCAGTCCCGGCTGGACAATGTGATGAAGAAACTTGCAAAAGTATCTCATATGACCAGTG	TGTTGGAGGCTGTAGCCTTTGACCAGGCATGGGACCAGGAGGTGAGGCCGGCTCTCAGGCATCAACCAAAGGATCCACTGAATCTCCCTTCTCCCCCTGCCAACAAAGGTACAAGTAGATGTTGACACCCCCTCAGACATGGAAGGAGACCCATTTTTTTCTTTTTCTAGTTCTGGATAAATGGCCTTAAACAAAATATG	NA	read-through	0	1	1	2
SYS1	DBNDD2	20	45367618	+	20	45408460	+	M	E	GTTGTTTTAAGAGAGAAAAAAAATCAAGGATATCTGATTGGAGCAAACCACTTCTTTAGTCATCTGTCTTACCCCCCTGGGACAGCTGTTACCTTTGCAGTGTTGCCGAATCACAGCAGTTACCTTTGCAGTGTTGCCGAATCACAGCAGTTCTGTTGGAGAAACGCTTGGTTTCCGGATCCAGAGCCACAGAAAGAAAT	GAGCTGACATGGACCCAAATCCTCGGGCCGCCCTGGAGCGCCAGCAGCTCCGCCTTCGGGAGCGGCAAAAATTCTTCGAGGACATTTTACAGCCAGAGACAGAGTTTGTCTTTCCTCTGTCCCATCTGCATCTCGAGTCGCAGAGACGTAAGTCCCAAGTCCTGAGAAGAGGGACTGGGGTAGGGTAGGGAGGATGTCCT	NA	intra-chromosomal	1	0	1	2
TAGLN2	CFAP45	1	159918838	-	1	159893305	-	E	E	CCCTTGAGCCAACAGCAAAGCCTGTGCTCTGTCCAAGGAAGGGATTTACTAGGGCAGCCTGTGATCTCCTCTAACCACCACTCCCTTGTCACCCAGGAAATCCAAGGAGAATCCTCGGAACTTCTCGGATAACCAGCTGCAAGAGGGCAAGAACGTGATCGGGTTACAGATGGGCACCAACCGCGGGGCGTCTCAGGCAG	CCACTAAGCACAGCTGGCATCCTGAGCTCCTCTTCTGCCGCTTCCAACAGGTCAAGGAATAAGGCTCGCTATCGGACCAAAGCCGTGAGCTCTGAGGTGGATGAGAGCCTCTTTGGAGATATCAAGGTAATCCTCAACAAGTCCTTTCAAGTTGATGCCACCTGCAGGCAGAGGCCCAAAAATGTAGCTCAGGGCAAAGC	out-of-frame	intra-chromosomal	1	1	0	2
TAGLN2	CFAP45	1	159918839	-	1	159893306	-	E	E	GCCCTTGAGCCAACAGCAAAGCCTGTGCTCTGTCCAAGGAAGGGATTTACTAGGGCAGCCTGTGATCTCCTCTAACCACCACTCCCTTGTCACCCAGGAAATCCAAGGAGAATCCTCGGAACTTCTCGGATAACCAGCTGCAAGAGGGCAAGAACGTGATCGGGTTACAGATGGGCACCAACCGCGGGGCGTCTCAGGCA	GCCACTAAGCACAGCTGGCATCCTGAGCTCCTCTTCTGCCGCTTCCAACAGGTCAAGGAATAAGGCTCGCTATCGGACCAAAGCCGTGAGCTCTGAGGTGGATGAGAGCCTCTTTGGAGATATCAAGGTAATCCTCAACAAGTCCTTTCAAGTTGATGCCACCTGCAGGCAGAGGCCCAAAAATGTAGCTCAGGGCAAAG	NA	intra-chromosomal	1	1	0	2
TAGLN2	CFAP45	1	159918842	-	1	159893305	-	M	E	CCAGCCCTTGAGCCAACAGCAAAGCCTGTGCTCTGTCCAAGGAAGGGATTTACTAGGGCAGCCTGTGATCTCCTCTAACCACCACTCCCTTGTCACCCAGGAAATCCAAGGAGAATCCTCGGAACTTCTCGGATAACCAGCTGCAAGAGGGCAAGAACGTGATCGGGTTACAGATGGGCACCAACCGCGGGGCGTCTCAG	CCACTAAGCACAGCTGGCATCCTGAGCTCCTCTTCTGCCGCTTCCAACAGGTCAAGGAATAAGGCTCGCTATCGGACCAAAGCCGTGAGCTCTGAGGTGGATGAGAGCCTCTTTGGAGATATCAAGGTAATCCTCAACAAGTCCTTTCAAGTTGATGCCACCTGCAGGCAGAGGCCCAAAAATGTAGCTCAGGGCAAAGC	in-frame	intra-chromosomal	1	1	0	2
TAGLN2	CFAP45	1	159925450	-	1	159893305	-	E	E	GTCTACTGTCCCTCTGTCTCAAGCAGTCCTCCCTCCTTCTGCGCTGCGGCGCCTTTAAACCTTCTTGGCCCTTGCCCCGCCCCGGGTCCGCCCCGTCTGAGGCGGGACCCTCCTGAAAATCCCCGGCTGGGCAGGGCGCACCACTTGCAGCTGCAGCCCTTGCCTTGAGTCAGTGCGCCGCTCTCCAGCCCGCTTGAACG	CCACTAAGCACAGCTGGCATCCTGAGCTCCTCTTCTGCCGCTTCCAACAGGTCAAGGAATAAGGCTCGCTATCGGACCAAAGCCGTGAGCTCTGAGGTGGATGAGAGCCTCTTTGGAGATATCAAGGTAATCCTCAACAAGTCCTTTCAAGTTGATGCCACCTGCAGGCAGAGGCCCAAAAATGTAGCTCAGGGCAAAGC	NA	intra-chromosomal	0	1	1	2
TAL1	PDZK1IP1	1	47219506	-	1	47190054	-	M	E	CAGGATCAGCCAGGAGGGCGTTCTTAGGCTGCTGGGATGGTGGGCTTCAGGGCAGGTGGGGTGAGAATTGGGCGGCTCTGAAGCAAGGCGGTGGACTTGAACTTTCCTGGATGTCTGAACTTTGGGAAGCCTTTACTGACCCTGGGGCTGGCTTTTCTGTTTCCTGTACCAGTAGGAGATCAGAAAAATGGAGCAAAGTG	CTCCTCTCCTCCAGGGCCAGACTGAGCCCAGGTTGATTTCAGGCGGACACCAATAGACTCCACAGCAGCTCCAGGAGCCCAGACACCGGCGGCCAGAAGCAAGGCTAGGAGCTGCTGCAGCCATGTCGGCCCTCAGCCTCCTCATTCTGGGCCTGCTCACGGCAGTGCCACCTGCCAGCTGTCAGCAAGGTAGCTCAGGA	NA	read-through	1	0	1	2
TAL1	PDZK1IP1	1	47219507	-	1	47190055	-	M	E	CCAGGATCAGCCAGGAGGGCGTTCTTAGGCTGCTGGGATGGTGGGCTTCAGGGCAGGTGGGGTGAGAATTGGGCGGCTCTGAAGCAAGGCGGTGGACTTGAACTTTCCTGGATGTCTGAACTTTGGGAAGCCTTTACTGACCCTGGGGCTGGCTTTTCTGTTTCCTGTACCAGTAGGAGATCAGAAAAATGGAGCAAAGT	GCTCCTCTCCTCCAGGGCCAGACTGAGCCCAGGTTGATTTCAGGCGGACACCAATAGACTCCACAGCAGCTCCAGGAGCCCAGACACCGGCGGCCAGAAGCAAGGCTAGGAGCTGCTGCAGCCATGTCGGCCCTCAGCCTCCTCATTCTGGGCCTGCTCACGGCAGTGCCACCTGCCAGCTGTCAGCAAGGTAGCTCAGG	NA	read-through	1	0	1	2
TANGO2	DGCR8	22	20053551	+	22	20085687	+	E	E	CTCCCCAGGGGGCCCCATATCAGTGTTCCTGGGAGAAGAGCACATGCCTGCAGCTGTGGACACAGCATCTGTCCCCTGCCTACAGGTGAACTTGTCACCCACTTTCTGACCACTGACGTGGACAGCTTGTCCTACCTGAAGAAGGTCTCTATGGAGGGCCATCTGTACAATGGCTTCAACCTCATAGCAGCCGACCTGAG	GTAGAAGAAGAAAGGTGCCACTCCGGCATGAAGACAGACTCGCTTAGTCGCCAGTCACTTAAGCTGAGTGCATTGTGATTTCCAATAATTGAGGCAGTGGTTCTAAAAGCTGTCTACATTAATGAAAAGAGCAATGTGGCCAGCTTGACTAAGCCGCCAGCGCACAGCGCGGCAGGACGCGCCCGGGTCTCAGCGGACTT	NA	intra-chromosomal	1	0	1	2
TANGO2	DGCR8	22	20056013	+	22	20085687	+	E	E	CCTGACCTGGCCGCAGCGGGCTACTGCGCACATCGCTAGCCTCCAGAAACAGGGCTGTGAGATCACCGGGCAGTGTCGGGGAGGACGCCCTATGGCTGTAGTCTGACATTCTCTCCCCTTGGCCTGCAGCACAGCAAAGGGAGACGTCATTTGCTACTATGGGAACCGAGGGGAGCCTGATCCTATCGTTTTGACGCCAG	GTAGAAGAAGAAAGGTGCCACTCCGGCATGAAGACAGACTCGCTTAGTCGCCAGTCACTTAAGCTGAGTGCATTGTGATTTCCAATAATTGAGGCAGTGGTTCTAAAAGCTGTCTACATTAATGAAAAGAGCAATGTGGCCAGCTTGACTAAGCCGCCAGCGCACAGCGCGGCAGGACGCGCCCGGGTCTCAGCGGACTT	NA	intra-chromosomal	1	0	1	2
TBC1D15	RAB21	12	71885021	+	12	71782031	+	E	E	CATAGAAATGGGAAAAGCAAATGGTCATTCCTGTTCAGTTTGACAGACCTGAAATCAATCAAGCAAAACAAAGAGGGTATGGGCTGGTCCTATTTGGTATTCTGTCTAAAGGATGACGTCGTTCTCCCTGCTCTACACTTTCATCAAGGAGATAGCAAACTACTGATTGAATCTCTTGAAAAATATGTGGTATTGTGTGA	GTAATAAAATAGACTTGGAAAAGGAGAGACATGTTTCCATTCAAGAAGCAGAGTCGTAAGTACTGTGACCCTCCCATTCCCCATCACTCCCTAGTAGAAATCTTCCTCTTTATACGTTTTGCTTTACCATTTAGGTATTACTCAAATCTCTTAGCATGGATTGAGGTGTTGGATTCAGTGAAGCATGTTTACATGGTAAT	out-of-frame	intra-chromosomal	0	1	1	2
TBC1D20	SMOX	20	462336	-	20	4181803	+	E	E	CTGCGCGCCGCTGGCCGACGGAGGGGAGCCTGCCGATGCCGAGCGGGTGCTACGTCCCGCGGTCGGAGCCGCGTCTTCTCCCGGCTCCGCCACCAGCCGGGGCTCGGGTGGGGGCCCGGGGCCCCGGGGCATGGCCCTCCGGAGTGCGCAGGGCGACGGCCCCACCTCCGGCCACTGGGACGGCGGCGCGGAGAAGGCAG	GTCTATAACTTGACCCAGGAGTTCTTCCGGCACGATAAACCAGTCAATGCTGAAAGTCAAAATAGCGTGGGGGTGTTCACCCGAGAGGAGGTGCGTAACCGCATCAGGAATGACCCTGACGACCCAGAGGCTACCAAGCGCCTGAAGCTCGCCATGATCCAGCAGTACCTGAAGGTATCTTGAGGAAGACGGATTCTGGG	out-of-frame	intra-chromosomal	1	1	0	2
TBPL1	PSMD14	6	133982650	+	2	161367478	+	E	E	TATTGCAGTCTTGGATAAGCTTGGAGAGTAGTATTTGGACATTAATATGACTATATAGAACAGAACCTTATGTGAAAAATAATGCTTATGAGGTAATCAGATTTTTTTTCCCCCCAGAAAGTATTAATGAAGCTTAGAAAACCTAGAATTACAGCTACAATTTGGTCCTCAGGAAAAATTATTTGCACTGGAGCAACAAG	GGGCCACCTACAGATGCTCCTGCAGTGGACACAGCAGAACAAGTCTATATCTCTTCCCTGGCACTGTTAAAAGTAGGTAATGAATGTAGTTACTTGCTTTAGAGAACTCTGTTGCTTTCACTGTATCTTTTACTTTGGAATATTTGTCACCTTAATCCTCTCAGACATAAATAAGCTATTGTTTTAGGTACATTTATAAA	out-of-frame	inter-chromosomal	1	1	0	2
TCEANC	RAB9A	X	13680598	+	X	13703814	+	E	E	CATATGAGGGGAGATGATGAACATCACTTCTGTGTGGAAGCTTCAAGAGCCAGCAGGGGTTTTATTTTTGGTCTCTTTTCTCTCAACCAGTGATACCTGCAATATATCAGACAGAAGCTGATCCATTAGCTCAGGTTCGTCAGGTCCAGAGGGAAGATGACATGGACGGGAACCACAGCTGACCCATAATGGACATTAAG	ACACTCTTGCACTCCTGTAATGAGCCTGGCACTGTGATGAAACACTTTTCCCGTGTCGTTTGAGTGCATCTTCTCAACAACCCTAGGAGGTAGGTACTGTTGTCACTGTTGTTCCCATGAGGCTTCAGGATGTTAAATTGCTCGTCCATGGGGCTGTGCTCATGGCATTTGGTGCCAGGAAGAAGTTTTCTTTTCTGACA	NA	read-through	1	1	0	2
TLCD4	RWDD3	1	95173889	+	1	95244211	+	E	E	AACTTCTTGATCTGTTTTGGTATTGATTGTTATATTATGCTGAGAAGCTATTGGATATTTCTACGGTATTTGGGAATTTTGTTAAGAATGTTATCCTTGACGTTGTGTTTTATGTTTATCATTCAGAAAAATGGAGTGCTGGCATACATTGGGAATTTTCGCCTGCTTGCAGAGCTTTCCAGCCCGTTTGTGAATCAGCG	AGACAGATGGGACCGTGTTCAGAATTCACACAAAAGCTGAAGGATTTATGGATGTGGATATACCTCTGGAATTGGTGTTCCATTTGCCAGTCAATTATCCTTCATGTCTACCTGGTATCTCGATTAACTCTGAACAGTTGACCAGGGCCCAGTGTGTGACTGTGAAAGAGAATTTACTTGAGCAAGCAGAGAGCCTTTTG	out-of-frame	intra-chromosomal	0	1	1	2
TLCD4	RWDD3	1	95173889	+	1	95244211	+	E	E	AACTTCTTGATCTGTTTTGGTATTGATTGTTATATTATGCTGAGAAGCTATTGGATATTTCTACGGTATTTGGGAATTTTGTTAAGAATGTTATCCTTGACGTTGTGTTTTATGTTTATCATTCAGAAAAATGGAGTGCTGGCATACATTGGGAATTTTCGCCTGCTTGCAGAGCTTTCCAGCCCGTTTGTGAATCAGCG	AGACAGATGGGACCGTGTTCAGAATTCACACAAAAGCTGAAGGATTTATGGATGTGGATATACCTCTGGAATTGGTGTTCCATTTGCCAGTCAATTATCCTTCATGTCTACCTGGTATCTCGATTAACTCTGAACAGTTGACCAGGGCCCAGTGTGTGACTGTGAAAGAGAATTTACTTGAGCAAGCAGAGAGCCTTTTG	NA	can't get ensembl id	0	1	1	2
TLCD4	RWDD3	1	95173889	+	1	95246756	+	E	E	AACTTCTTGATCTGTTTTGGTATTGATTGTTATATTATGCTGAGAAGCTATTGGATATTTCTACGGTATTTGGGAATTTTGTTAAGAATGTTATCCTTGACGTTGTGTTTTATGTTTATCATTCAGAAAAATGGAGTGCTGGCATACATTGGGAATTTTCGCCTGCTTGCAGAGCTTTCCAGCCCGTTTGTGAATCAGCG	GTTTCTGGCATTTGAAGTCAAAGAGTATTCAGCGTTGGATGAATTACAAAAGGAATTTGAAACTGCAGGACTTAAGAAGCTTTTCTCCGAATTTGTACTTGCTCTGGTAAAATGAAATGGAAGACAGGAATCTTTTAGTAAAATAGCAGTGTTTTTTGTTGTTTTTGCATTGGATTTGGGGAGTGGTTAATTGAAATAGT	in-frame	intra-chromosomal	0	1	1	2
TLCD4	RWDD3	1	95173889	+	1	95246756	+	E	E	AACTTCTTGATCTGTTTTGGTATTGATTGTTATATTATGCTGAGAAGCTATTGGATATTTCTACGGTATTTGGGAATTTTGTTAAGAATGTTATCCTTGACGTTGTGTTTTATGTTTATCATTCAGAAAAATGGAGTGCTGGCATACATTGGGAATTTTCGCCTGCTTGCAGAGCTTTCCAGCCCGTTTGTGAATCAGCG	GTTTCTGGCATTTGAAGTCAAAGAGTATTCAGCGTTGGATGAATTACAAAAGGAATTTGAAACTGCAGGACTTAAGAAGCTTTTCTCCGAATTTGTACTTGCTCTGGTAAAATGAAATGGAAGACAGGAATCTTTTAGTAAAATAGCAGTGTTTTTTGTTGTTTTTGCATTGGATTTGGGGAGTGGTTAATTGAAATAGT	NA	can't get ensembl id	0	1	1	2
TMEM272	DHRS12	13	51822055	-	13	51799667	-	E	E	GCATATGGTTTGCATGATTAACATTTTGGCTTTTGAAGGTGTTCCACTCATTTTCAAAACTGGGCTTTGTGCTCTCGAATGTATTTCTCTCAATCCTCTTCTGTTTGCCCTATGTAGGAATGAAATTTTTGGAGGACTGCCCTATACAGCCCCTCATTCCTTTATATTTGCTAGTGGGTGGCATCGTCGGTACCTTAAAG	GAGTGGCTATGAATCTGCATGTAAAGACTTTGTCCCTCATGACTTGGAGGTCCAGATTCCTGGAAGAGTCTTTTTGGTCACTGGAGGAAACAGCGGCATTGGCAAAGCAACTGCCCTTGAAATCGCCAAGCGAGGTAAGCAGCTGCTAACACGTGTGTCCACTGAGCCCCACGGCCAGACTGCGGCCGGTCCACACTGAG	NA	read-through	0	1	1	2
TMEM272	DHRS12	13	51822055	-	13	51799667	-	E	E	GCATATGGTTTGCATGATTAACATTTTGGCTTTTGAAGGTGTTCCACTCATTTTCAAAACTGGGCTTTGTGCTCTCGAATGTATTTCTCTCAATCCTCTTCTGTTTGCCCTATGTAGGAATGAAATTTTTGGAGGACTGCCCTATACAGCCCCTCATTCCTTTATATTTGCTAGTGGGTGGCATCGTCGGTACCTTAAAG	GAGTGGCTATGAATCTGCATGTAAAGACTTTGTCCCTCATGACTTGGAGGTCCAGATTCCTGGAAGAGTCTTTTTGGTCACTGGAGGAAACAGCGGCATTGGCAAAGCAACTGCCCTTGAAATCGCCAAGCGAGGTAAGCAGCTGCTAACACGTGTGTCCACTGAGCCCCACGGCCAGACTGCGGCCGGTCCACACTGAG	NA	can't get ensembl id	0	1	1	2
TMEM272	DHRS12	13	51826566	-	13	51799667	-	E	E	GCGACCTTCTCCTCCTGTCTGCTGACTTGCCACTGGAGAGAAAGTCAGGTTTCACAGGATGCTTAAGAAACTGCAGTGAAGAGGAAATGCAGGGGTCTGTGTGTTTCTAACCCAGTGCCTGCCCCTTCTTCTCCTTGCAGCCTGCTTCGTTGTTGTGCTCTGTGCTTTCCTGGCTCTGCCGCTGTCCATGACCTTCATAG	GAGTGGCTATGAATCTGCATGTAAAGACTTTGTCCCTCATGACTTGGAGGTCCAGATTCCTGGAAGAGTCTTTTTGGTCACTGGAGGAAACAGCGGCATTGGCAAAGCAACTGCCCTTGAAATCGCCAAGCGAGGTAAGCAGCTGCTAACACGTGTGTCCACTGAGCCCCACGGCCAGACTGCGGCCGGTCCACACTGAG	NA	read-through	0	1	1	2
TMEM272	DHRS12	13	51826566	-	13	51799667	-	E	E	GCGACCTTCTCCTCCTGTCTGCTGACTTGCCACTGGAGAGAAAGTCAGGTTTCACAGGATGCTTAAGAAACTGCAGTGAAGAGGAAATGCAGGGGTCTGTGTGTTTCTAACCCAGTGCCTGCCCCTTCTTCTCCTTGCAGCCTGCTTCGTTGTTGTGCTCTGTGCTTTCCTGGCTCTGCCGCTGTCCATGACCTTCATAG	GAGTGGCTATGAATCTGCATGTAAAGACTTTGTCCCTCATGACTTGGAGGTCCAGATTCCTGGAAGAGTCTTTTTGGTCACTGGAGGAAACAGCGGCATTGGCAAAGCAACTGCCCTTGAAATCGCCAAGCGAGGTAAGCAGCTGCTAACACGTGTGTCCACTGAGCCCCACGGCCAGACTGCGGCCGGTCCACACTGAG	NA	can't get ensembl id	0	1	1	2
TMEM272	DHRS12	13	51838473	-	13	51799667	-	E	E	CACCCGGGCTGACTGAGACCACCCTGCAGGCCACCACTGACATGCACAGAGAGGGTTGGTTATTGGTGCTGAGTAAATCCTTCCACCATCCTTTCTAATGAATTATTTTTGATCCTCAGAACTTTGTCAGCGAGCAAGAACAATGCCAGGAGGTCTGGAGAAAACGTGTCATCAGTGCATTTCTAAAATCGCCAGCAATG	GAGTGGCTATGAATCTGCATGTAAAGACTTTGTCCCTCATGACTTGGAGGTCCAGATTCCTGGAAGAGTCTTTTTGGTCACTGGAGGAAACAGCGGCATTGGCAAAGCAACTGCCCTTGAAATCGCCAAGCGAGGTAAGCAGCTGCTAACACGTGTGTCCACTGAGCCCCACGGCCAGACTGCGGCCGGTCCACACTGAG	NA	read-through	0	1	1	2
TMEM272	DHRS12	13	51838473	-	13	51799667	-	E	E	CACCCGGGCTGACTGAGACCACCCTGCAGGCCACCACTGACATGCACAGAGAGGGTTGGTTATTGGTGCTGAGTAAATCCTTCCACCATCCTTTCTAATGAATTATTTTTGATCCTCAGAACTTTGTCAGCGAGCAAGAACAATGCCAGGAGGTCTGGAGAAAACGTGTCATCAGTGCATTTCTAAAATCGCCAGCAATG	GAGTGGCTATGAATCTGCATGTAAAGACTTTGTCCCTCATGACTTGGAGGTCCAGATTCCTGGAAGAGTCTTTTTGGTCACTGGAGGAAACAGCGGCATTGGCAAAGCAACTGCCCTTGAAATCGCCAAGCGAGGTAAGCAGCTGCTAACACGTGTGTCCACTGAGCCCCACGGCCAGACTGCGGCCGGTCCACACTGAG	NA	can't get ensembl id	0	1	1	2
TMEM50A	RHCE	1	25356852	+	1	25362554	-	E	E	TTATGTCTTTTAATACTCAAGCCAACCCTAATTCTAAGAAAAATCAATTCTTCTAGGCAGGAAAACTGGTATTTGCCAATATATCTGAAACTAAATGTTTTGAGATCATAACCCTCTAAACACTGCAATTATTTTTACAGAAAAAGACATAGTATACCCTGGAATTGCTGTATTTTTCCAGAATGCCTTCATCTTTTTTG	GTTTCCTCATTTGGCTGTTGGATTTTAAGCAAAAGCATCCAAGAAAAACAAGGCCTGTTCAAAAACAAGACAACTTCCTCTCACTGTTGCCTGCATTTGTACGTGAGAAACGCTCATGACAGCAAAGTCTCCTTATGTATAATGAAACAAGGTCAGAGACAGATTTGATATTAAAAAATTAAAGACTAAAAACTTAGTTT	NA	intra-chromosomal	1	1	0	2
TMEM50A	RHCE	1	25356853	+	1	25362553	-	E	E	TATGTCTTTTAATACTCAAGCCAACCCTAATTCTAAGAAAAATCAATTCTTCTAGGCAGGAAAACTGGTATTTGCCAATATATCTGAAACTAAATGTTTTGAGATCATAACCCTCTAAACACTGCAATTATTTTTACAGAAAAAGACATAGTATACCCTGGAATTGCTGTATTTTTCCAGAATGCCTTCATCTTTTTTGG	TTTCCTCATTTGGCTGTTGGATTTTAAGCAAAAGCATCCAAGAAAAACAAGGCCTGTTCAAAAACAAGACAACTTCCTCTCACTGTTGCCTGCATTTGTACGTGAGAAACGCTCATGACAGCAAAGTCTCCTTATGTATAATGAAACAAGGTCAGAGACAGATTTGATATTAAAAAATTAAAGACTAAAAACTTAGTTTA	out-of-frame	intra-chromosomal	1	1	0	2
TMEM50A	RHD	1	25343073	+	1	25328898	+	E	E	AAGGGATCTCCTCACTTAAATACCTTGCTTTTAGCCAGTGAGATACAGAATTGCTATGATTTCTCATTGGTATCACCTTTGTTTTAGTTTTTTACAGGCTGGTGGATTATCATAGATGCAGCTGTTATTTATCCCACCATGAAAGATTTCAACCACTCATACCATGCCTGTGGTGTTATAGCAACCATAGCCTTCCTAAT	TTTCCTCATTTGGCTGTTGGATTTTAAGCAAAAGCATCCAAGAAAAACAAGGCCTGTTCAAAAACAAGACAACTTCCTCTCACTGTTGCCTGCATTTGTACGTGAGAAACGCTCATGACAGCAAAGTCTCCAATGTTCGCGCAGGCACTGGAGTCAGAGAAAATGGAGTTGAATCCTTTCTCTGCCACTCTTTGAGGAGA	in-frame	intra-chromosomal	1	1	0	2
TMEM50A	RHD	1	25352972	+	1	25321887	+	E	E	TAATGGCAGTTGCACTTTTTTTTTTTCTGTTTGGGTTTTATTTTCTTTTTGAAAGTTAATTGTACTGCCCTATAAGAAAGAATTCTGGTAAAATATTATTTCTTTGAAGGTGCTCGCATTTGGCTTTTCGTTGGTTTCATGTTGGCCTTTGGATCTCTGATTGCATCTATGTGGATTCTTTTTGGAGGTTATGTTGCTAA	AGGTTTGCTCCTAAATCTTAAAATATGGAAAGCACCTCATGAGGCTAAATATTTTGATGACCAAGTTTTCTGGAAGGTAAGATTTTTCACCTATTAACGTGATAGATTTTGAGTGCATGAACTTAAAAACATACCTGAGTATATATGTTGACTTGCTGTTTATGAGTAAAACAAAAACAAAAATGGAGTAAGGAGCATTG	NA	intra-chromosomal	1	1	0	2
TMEM50A	RHD	1	25352973	+	1	25316999	+	E	E	AATGGCAGTTGCACTTTTTTTTTTTCTGTTTGGGTTTTATTTTCTTTTTGAAAGTTAATTGTACTGCCCTATAAGAAAGAATTCTGGTAAAATATTATTTCTTTGAAGGTGCTCGCATTTGGCTTTTCGTTGGTTTCATGTTGGCCTTTGGATCTCTGATTGCATCTATGTGGATTCTTTTTGGAGGTTATGTTGCTAAA	GGATTGGCTTCCAGGTCCTCCTCAGCATTGGGGAACTCAGCTTGGCCATCGTGATAGCTCTCATGTCTGGTCTCCTGACAGGTCAGTGTGAGGCCACCTTTCTTCCACCATTGCCAGGACACAGCACCCACGTCCAGAGCGCACCCTGCCGTGTGGCTGGATGTCTATGTGCCCCATCTCCTTCCCTGAGGATCACATAA	NA	intra-chromosomal	1	1	0	2
TMEM50A	RHD	1	25352973	+	1	25328897	+	E	E	AATGGCAGTTGCACTTTTTTTTTTTCTGTTTGGGTTTTATTTTCTTTTTGAAAGTTAATTGTACTGCCCTATAAGAAAGAATTCTGGTAAAATATTATTTCTTTGAAGGTGCTCGCATTTGGCTTTTCGTTGGTTTCATGTTGGCCTTTGGATCTCTGATTGCATCTATGTGGATTCTTTTTGGAGGTTATGTTGCTAAA	GTTTCCTCATTTGGCTGTTGGATTTTAAGCAAAAGCATCCAAGAAAAACAAGGCCTGTTCAAAAACAAGACAACTTCCTCTCACTGTTGCCTGCATTTGTACGTGAGAAACGCTCATGACAGCAAAGTCTCCAATGTTCGCGCAGGCACTGGAGTCAGAGAAAATGGAGTTGAATCCTTTCTCTGCCACTCTTTGAGGAG	NA	intra-chromosomal	1	1	0	2
TMEM50A	RHD	1	25352974	+	1	25317000	+	E	E	ATGGCAGTTGCACTTTTTTTTTTTCTGTTTGGGTTTTATTTTCTTTTTGAAAGTTAATTGTACTGCCCTATAAGAAAGAATTCTGGTAAAATATTATTTCTTTGAAGGTGCTCGCATTTGGCTTTTCGTTGGTTTCATGTTGGCCTTTGGATCTCTGATTGCATCTATGTGGATTCTTTTTGGAGGTTATGTTGCTAAAG	GATTGGCTTCCAGGTCCTCCTCAGCATTGGGGAACTCAGCTTGGCCATCGTGATAGCTCTCATGTCTGGTCTCCTGACAGGTCAGTGTGAGGCCACCTTTCTTCCACCATTGCCAGGACACAGCACCCACGTCCAGAGCGCACCCTGCCGTGTGGCTGGATGTCTATGTGCCCCATCTCCTTCCCTGAGGATCACATAAT	in-frame	intra-chromosomal	1	1	0	2
TMEM50A	RHD	1	25352974	+	1	25321889	+	E	E	ATGGCAGTTGCACTTTTTTTTTTTCTGTTTGGGTTTTATTTTCTTTTTGAAAGTTAATTGTACTGCCCTATAAGAAAGAATTCTGGTAAAATATTATTTCTTTGAAGGTGCTCGCATTTGGCTTTTCGTTGGTTTCATGTTGGCCTTTGGATCTCTGATTGCATCTATGTGGATTCTTTTTGGAGGTTATGTTGCTAAAG	GTTTGCTCCTAAATCTTAAAATATGGAAAGCACCTCATGAGGCTAAATATTTTGATGACCAAGTTTTCTGGAAGGTAAGATTTTTCACCTATTAACGTGATAGATTTTGAGTGCATGAACTTAAAAACATACCTGAGTATATATGTTGACTTGCTGTTTATGAGTAAAACAAAAACAAAAATGGAGTAAGGAGCATTGCA	in-frame	intra-chromosomal	1	1	0	2
TMEM50A	RHD	1	25352974	+	1	25328898	+	E	E	ATGGCAGTTGCACTTTTTTTTTTTCTGTTTGGGTTTTATTTTCTTTTTGAAAGTTAATTGTACTGCCCTATAAGAAAGAATTCTGGTAAAATATTATTTCTTTGAAGGTGCTCGCATTTGGCTTTTCGTTGGTTTCATGTTGGCCTTTGGATCTCTGATTGCATCTATGTGGATTCTTTTTGGAGGTTATGTTGCTAAAG	TTTCCTCATTTGGCTGTTGGATTTTAAGCAAAAGCATCCAAGAAAAACAAGGCCTGTTCAAAAACAAGACAACTTCCTCTCACTGTTGCCTGCATTTGTACGTGAGAAACGCTCATGACAGCAAAGTCTCCAATGTTCGCGCAGGCACTGGAGTCAGAGAAAATGGAGTTGAATCCTTTCTCTGCCACTCTTTGAGGAGA	in-frame	intra-chromosomal	1	1	0	2
TOM1L2	SH2D3C	17	17972262	-	9	127751300	-	E	E	GCAAGGGGGCGGGGCCAAAGGCCCTAAGCTCGGCGTTCCAGAGAGTGGGGAGGGGGCAAGTGTCAGTCAGGACGGGAGTCCGGCGGGTTACAGCGGAGGCCTAGGTGGCAGACAGGGGGCCCGGGCCGCTGCGTGTTGTCCACCCAAGATGGAGTTCCTCCTGGGGAACCCGTTCAGCACACCAGTGGGGCAGTGCCTCG	TTCTCCAAGGAGAAGTACATCCTGGACTCATCGCCAGAGAAACTCCACAAGGAATTGGAGGAGGAGCTCAAACTCAGCAGCACGGATCTCCGCAGCCATGCCTGGTACCATGGCCGCATCCCCCGAGAGGTGAGTAGGCCCCGAGCTGGACTTCAACCCGGGACCCTCCCACCCACTGCCTTGGCCAGCCCCAGCCCTGG	out-of-frame	inter-chromosomal	1	1	0	2
TOM1L2	SH2D3C	17	17972264	-	9	127751302	-	E	E	CGGCAAGGGGGCGGGGCCAAAGGCCCTAAGCTCGGCGTTCCAGAGAGTGGGGAGGGGGCAAGTGTCAGTCAGGACGGGAGTCCGGCGGGTTACAGCGGAGGCCTAGGTGGCAGACAGGGGGCCCGGGCCGCTGCGTGTTGTCCACCCAAGATGGAGTTCCTCCTGGGGAACCCGTTCAGCACACCAGTGGGGCAGTGCCT	AGTTCTCCAAGGAGAAGTACATCCTGGACTCATCGCCAGAGAAACTCCACAAGGAATTGGAGGAGGAGCTCAAACTCAGCAGCACGGATCTCCGCAGCCATGCCTGGTACCATGGCCGCATCCCCCGAGAGGTGAGTAGGCCCCGAGCTGGACTTCAACCCGGGACCCTCCCACCCACTGCCTTGGCCAGCCCCAGCCCT	NA	inter-chromosomal	1	1	0	2
TPD52L2	DNAJC5	20	63873816	+	20	63928335	+	E	E	GTCACTTCCTGCAGTAGTGATGGCTCATCATGTCAACTGCATGCTTTGCAGGTGGAAGAGGAAATTGTCACTCTGCGCCAGGTCCTGGCAGCCAAGGAGAGGCACTGTGGAGAGCTCAAGAGGAGGCTGGGCCTCTCCACCCTGGGGGAGCTGAAACAGAACCTGTCCAGGAGCTGGCATGACGTGCAGGTCTCTAGCGC	AATAGCCTAACATGGCAGACCAGAGACAGCGCTCACTGTCTACCTCTGGGGAGTCATTGTACCACGTCCTTGGGTTGGACAAGAACGCAACCTCAGATGACATTAAAAAGTCCTATCGGTAAGTGGACAAGTGTGGCCCCCACATCCCCCCAGGAAGACACACATGCCCCGTGTGGTTTAGTCTGCATTTTACCAAGAAC	NA	read-through	1	1	0	2
TPD52L2	DNAJC5	20	63875875	+	20	63928335	+	E	E	ACCCCATTTTTGGGCCGTCTGTGGAGTTGATGTTCCTGCCAGCTGGTCCCTCTCTGTCTTCCCTGGAACTTCACCTGCAGTTTGATGCCTGAGTTAAAATTGTTCTTCTAAATAATTCACTGTAGACTTTCTGTTTTTAGCTATGTGAAAACTTCTGAGAAACTTGGAGAGTGGAATGAGAAAGTGACCCAGTCAGACCT	AATAGCCTAACATGGCAGACCAGAGACAGCGCTCACTGTCTACCTCTGGGGAGTCATTGTACCACGTCCTTGGGTTGGACAAGAACGCAACCTCAGATGACATTAAAAAGTCCTATCGGTAAGTGGACAAGTGTGGCCCCCACATCCCCCCAGGAAGACACACATGCCCCGTGTGGTTTAGTCTGCATTTTACCAAGAAC	NA	read-through	1	1	0	2
TPD52L2	DNAJC5	20	63882820	+	20	63928335	+	E	E	TCAGTTTTCCTCGGGCGTGCTCCCAGTGCTTTGTTTGCTTGGCTGTGGGTGGTGACCCGCCCATGCTGTCTGGTTGATTTAACTGGTGTGTCTTCCAGCTACAAGAAGACTCAGGAAACTCTTTCACAGGCAGGACAGAAGACTTCAGCTGCCCTGTCCACAGTGGGCTCTGCCATCAGCAGGAAGCTTGGAGACATGAG	AATAGCCTAACATGGCAGACCAGAGACAGCGCTCACTGTCTACCTCTGGGGAGTCATTGTACCACGTCCTTGGGTTGGACAAGAACGCAACCTCAGATGACATTAAAAAGTCCTATCGGTAAGTGGACAAGTGTGGCCCCCACATCCCCCCAGGAAGACACACATGCCCCGTGTGGTTTAGTCTGCATTTTACCAAGAAC	NA	read-through	1	1	0	2
TPD52L2	DNAJC5	20	63889237	+	20	63928334	+	E	E	ATGACCTGGCTGTCTCACAGTTTTGCCATGAGATCTTGGGATGTTGTTAGGGACCCTTTGGAGGCTGGCCCTAACCCTGAGGCCCTTCCGAGTTAGGAGAGCAGCACAACCCTCTCCTCTTGACACCGACACTCTTCCCTCTCTCTTTAAAGGAACTCTGCGACCTTCAAGTCGTTTGAGGACCGAGTTGGGACCATAAA	GAATAGCCTAACATGGCAGACCAGAGACAGCGCTCACTGTCTACCTCTGGGGAGTCATTGTACCACGTCCTTGGGTTGGACAAGAACGCAACCTCAGATGACATTAAAAAGTCCTATCGGTAAGTGGACAAGTGTGGCCCCCACATCCCCCCAGGAAGACACACATGCCCCGTGTGGTTTAGTCTGCATTTTACCAAGAA	NA	read-through	1	1	0	2
TPD52L2	DNAJC5	20	63889238	+	20	63928335	+	E	E	TGACCTGGCTGTCTCACAGTTTTGCCATGAGATCTTGGGATGTTGTTAGGGACCCTTTGGAGGCTGGCCCTAACCCTGAGGCCCTTCCGAGTTAGGAGAGCAGCACAACCCTCTCCTCTTGACACCGACACTCTTCCCTCTCTCTTTAAAGGAACTCTGCGACCTTCAAGTCGTTTGAGGACCGAGTTGGGACCATAAAG	AATAGCCTAACATGGCAGACCAGAGACAGCGCTCACTGTCTACCTCTGGGGAGTCATTGTACCACGTCCTTGGGTTGGACAAGAACGCAACCTCAGATGACATTAAAAAGTCCTATCGGTAAGTGGACAAGTGTGGCCCCCACATCCCCCCAGGAAGACACACATGCCCCGTGTGGTTTAGTCTGCATTTTACCAAGAAC	NA	read-through	1	1	0	2
TRADD	B3GNT9	16	67154456	-	16	67150671	-	M	E	GGCCTAGACCAGGGGTGCAGCCAGCTTTTGGAGAACCTGGATGGCCTTAGGGTTCCTTCTGCGGCTATTGCTGAACCCCTGTCCATCCACGGGACCCTGAAACTCCACTTGGCCTATCTGCTGGACCTGCTGGGGCAGAGTTGATTGCCTTCCCCAGGAGCCAGACCACTGGGGGTGCATCATTGGGGATTCTGCCTCAG	GCTGCCGGTCCCGGCGGTGCGACACGGCCGGGAGGAGGAGAACAACGCAAGGGGCTCAACCGTCGGTCGCTGGAGCCCCCCCCGGGGCGTGGCCTCCCGCCCCCTCAGCTGGGGAGGGCGGGGCTCGCTGCCCCCTGCTGCCGACTGCGACCCTTACAGGGGAGGGAGGGCGCAGGCCGCGCGGAGATGAGGAGGAGGCT	NA	read-through	1	1	0	2
TRAK2	CASP10	2	201407403	-	2	201217588	+	E	E	TTTAGATGTCTGCTCCAATGAGGATCTCCCTGAAGTTGAGCTGGTGAGTCTGCTAGAAGAACAACTACCACAGTATAGGCTAAAAGTAGACACTCTCTTTCTATATGAAAATCAAGACTGGACTCAGTCTCCACACCAGCGGCAGCATGCATCTGATGCTCTCTCTCCAGTCCTTGCTGAAGAGACTTTCCGTTACATGA	ACATGAAGACATCTTATCCATCCTCACTGCTGTCAACGATGATGTGAGTCGAAGAGTGGACAAACAGGGAACAAAGAAACAGATGCCCCAGCCTGCTTTCACACTAAGGAAAAAACTAGTATTCCCTGTGCCCCTGGATGCACTTTCATTATAGCAGAGAGTTTTTGTTGGTTCTTAGACCTCAAACGAATCATTGGCTA	out-of-frame	intra-chromosomal	1	1	0	2
TRIM14	OXSR1	9	98087442	-	3	38252817	+	E	E	CGACCTCGACCGGCTCGGCGTCTTCCTGGACTACGAGGCCGGCGTCCTCGCCTTCTACGACGTGACGGGCGGCATGAGCCACCTGCATACCTTCCGCGCCACGTTCCAGGAGCCGCTCTACCCGGCCCTGCGGCTCTGGGAGGGGGCCATCAGCATCCCCCGGCTGCCCTAGGGGCCAGGACCGGCGTGACAGCCTCCAG	GCATCTGGTGTCGAAGGCTCAGATATTCCTGATGATGGTAAACTGATAGGATTTGCCCAGCTCAGCATCAGCTAAACCACAACCCTGGAAGAGGCGGCCTAAGGAGATTCCACACATGCGTATCTCTGTTGCTTCTATTGGCCTAAACCCACTACTGCCAAAGAACCCAGCAACAAACCTCCCGGCTAGGAGCTTTAGAA	NA	inter-chromosomal	1	1	0	2
TRIM58	OR2T33	1	247868062	+	1	248273775	-	E	M	AGCAGGTATGTGTGCTTTCTGAATTGGTGAAGGGATTGGGAGAGGCAGAGGAGCTGGTGGAGAACCCTGCTGACTTCTGTGGTTTCTGTGCTCTTCCCAGAAGTAAGGCTGTCACAAGGCTGGAAGCAGAGAACATCCCCATGGAACTGAAGACAGCATGCTGCATCCCTGGGAGGAGGGAGCTCTTAAGGAAGTTCCAA	GGACTCTTTAACCACACCAGAGCCCACCAAGTCCTCTTCATGATGGTTCTGAGTATCGTTTTGACCTCCCTGTTTGGCAATTCCCTCATGATTCTCCTGATTCACTGGGACCACCGGCTCCACACGCCCATGTACTTCCTCCTGAGCCAACTTTCCCTCATGGACATGATGCTGGTTTCCACCACTGTGCCCAAAATGGC	in-frame	intra-chromosomal	1	0	1	2
TRIM58	OR2T33	1	247868063	+	1	248273774	-	E	M	GCAGGTATGTGTGCTTTCTGAATTGGTGAAGGGATTGGGAGAGGCAGAGGAGCTGGTGGAGAACCCTGCTGACTTCTGTGGTTTCTGTGCTCTTCCCAGAAGTAAGGCTGTCACAAGGCTGGAAGCAGAGAACATCCCCATGGAACTGAAGACAGCATGCTGCATCCCTGGGAGGAGGGAGCTCTTAAGGAAGTTCCAAG	GACTCTTTAACCACACCAGAGCCCACCAAGTCCTCTTCATGATGGTTCTGAGTATCGTTTTGACCTCCCTGTTTGGCAATTCCCTCATGATTCTCCTGATTCACTGGGACCACCGGCTCCACACGCCCATGTACTTCCTCCTGAGCCAACTTTCCCTCATGGACATGATGCTGGTTTCCACCACTGTGCCCAAAATGGCG	in-frame	intra-chromosomal	1	0	1	2
TRIM8	SFXN2	10	102656385	+	10	102726612	+	E	E	GGGGGGCCAGGCCCATGGCGGGGAGGTAGGGCGGGCTCACCGGTGATGCCTCCTCACAGCAGATGCCCCGTCCACTGCCCCCAGGACCCAGACCTGCACGAGCAGCAGCCTTTCCCCCACTAAGATCGGCCACCTGAACTCCAAGCTCTTCCTGAACGAAGTGGCCAAGAAGGAGAAGCAGCTGCGGAAAATGCTAGAAG	GTCCACAGTTTTATGTGTGAGCAAGATGGAGGCTGACCTGTCTGGCTTTAACATCGATGCCCCCCGTTGGGACCAGCGCACCTTCCTGGGGAGAGTGAAGCACTTCCTAAACATCACGGACCCCCGCACTGTCTTTGTATCTGAGCGGGAGCTGGACTGGGCCAAGGTGATGGTGGAGAAGAGCAGGTGAGGGGTCGGGG	in-frame	read-through	1	0	1	2
TRPM7	USP50	15	50569887	-	15	50541264	-	E	E	TTTCATTAAGGCATAATTTCACATTTTATATTTGTACCTGTATAAACTGCCCCCTTTTTTTTGTTGTTTTTTTTAAAATTACCAATTCTACAGATCCTGTGATATGGTTTTTGGCCCAGCAAATCTAGGAGAAGATGCAATTAAAAACTTCAGAGCAAAACATCACTGTAATTCTTGCTGTAGAAAGCTTAAACTTCCAG	TACCACTACTCCCGGAGAAGATCATATGAGAAAGGATCTACTCAGAGATGCTGCAGGAAGTGGATTACCACTGAGACATCCATCATCACCCAGCTGTTTGAAGAGCAGCTCAATTATAGCATCGTATGTTTAAAGTGTGAGAAATGCACCTACAAGAACGAAGTCTTCACTGTCTTCTCACTCCCCATTCCATCCAAATA	in-frame	read-through	1	0	1	2
TSPAN5	SNCA	4	98658146	-	4	89729277	-	E	E	GCGCCGCGGCCCCGTGCGGTGTCCCTGAGCTCCTGCTCCCCGCCGGGCTGCTCCGAGCAACGGTGCTTCGGAGCTCCAAACTCGGGCTGCCGGGGCAAGTGTCTTCATGAACCCAGAGGATGTCCGGGAAGCACTACAAGGGTCCTGAAGTCAGTTGTTGCATCAAATACTTCATATTTGGCTTCAATGTCATATTTTGG	AATGAAGAAGGAGCCCCACAGGAAGGAATTCTGGAAGATATGCCTGTGGATCCTGACAATGAGGCTTATGAAATGCCTTCTGAGGTAGGAGTCCAAGCTGAATCTTTCTAACAAGACAGTACCAAAAACCTGTCATTGTCACATTTCTCTTTCATTAGTGCTTAGTGAGAATCATTTGCTCTCTACATGCTCATTACGTG	in-frame	intra-chromosomal	1	1	0	2
TSPAN5	UBB	4	98658146	-	17	16381902	+	E	E	GCGCCGCGGCCCCGTGCGGTGTCCCTGAGCTCCTGCTCCCCGCCGGGCTGCTCCGAGCAACGGTGCTTCGGAGCTCCAAACTCGGGCTGCCGGGGCAAGTGTCTTCATGAACCCAGAGGATGTCCGGGAAGCACTACAAGGGTCCTGAAGTCAGTTGTTGCATCAAATACTTCATATTTGGCTTCAATGTCATATTTTGG	GTCAAAATGCAGATCTTCGTGAAAACCCTTACCGGCAAGACCATCACCCTTGAGGTGGAGCCCAGTGACACCATCGAAAATGTGAAGGCCAAGATCCAGGATAAGGAAGGCATTCCCCCCGACCAGCAGAGGCTCATCTTTGCAGGCAAGCAGCTGGAAGATGGCCGTACTCTTTCTGACTACAACATCCAGAAGGAGTC	NA	inter-chromosomal	0	1	1	2
TSPO2	APOBEC2	6	41043158	+	6	41053324	+	E	M	TCCCCAGATTTTGCCTCTTCAAGGTGAATGCGGCTTCAAGGGGCTATCTTTGTGCTCCTGCCCCACCTGGGGCCCATCCTGGTCTGGCTGTTCACTCGTGATCACATGTCTGGTTGGTGTGAGGGCCCGAGGATGCTGTCCTGGTGCCCATTCTACAAAGTCTTATTGCTTGTACAGACAGCCATCTACTCTGTCGTGGG	TGACTCCTGAGCCACAGCCCCTCCATGGCCCAGAAGGAAGAGGCTGCTGTGGCCACTGAGGCTGCCTCCCAGAATGGGGAGGATCTGGAGAACCTGGACGACCCTGAGAAGCTGAAAGAGCTGATTGAGCTGCCGCCCTTTGAGATTGTCACAGGGTAAGCCTCAGATGTGGGTCAGGGTTCTGCTCCCTAGAAGAGTGC	NA	read-through	0	1	1	2
TSPO2	APOBEC2	6	41043698	+	6	41053324	+	E	M	CCTCCATTTGCCACGGAACCTCCTCCCACTGAATGTTTTTGCCACCATGTCTCCACAGCTATGCCTCCTACCTGGTGTGGAAGGACCTGGGAGGGGGCTTGGGGTGGCCCCTGGCCCTGCCTCTTGGCCTCTATGCTGTTCAGCTCACCATCAGCTGGACTGTCCTGGTTCTCTTTTTCACAGTCCACAACCCTGGTCTG	TGACTCCTGAGCCACAGCCCCTCCATGGCCCAGAAGGAAGAGGCTGCTGTGGCCACTGAGGCTGCCTCCCAGAATGGGGAGGATCTGGAGAACCTGGACGACCCTGAGAAGCTGAAAGAGCTGATTGAGCTGCCGCCCTTTGAGATTGTCACAGGGTAAGCCTCAGATGTGGGTCAGGGTTCTGCTCCCTAGAAGAGTGC	NA	read-through	1	1	0	2
TTC33	PRKAA1	5	40728345	-	5	40771863	-	E	E	GGGTTTTTTATGTAGTTGCTAGTTTATGAATATTACTGACAGATTTTTTGGTCTTTTTTTGCCTATAGGTGCTAATGTCTCTTCATGAAATGTTCCCAGCAGTACATGCAGCAGAAATGGCCGTCCAGCAAAATCCACATTCATGGGAGTCTTGGCAGACTTTGGGACGTGCTCAACTTGGTTTAGGAGAGATAATCCTG	CTGGATGAAAAAGAAAGTCGGCGTCTGTTCCAACAGATCCTTTCTGGTGTGGATTATTGTCACAGGCATATGGTGGTCCATAGAGATTTGAAACCTGAAAATGTCCTGCTTGATGCACACATGAATGCAAAGATAGCTGATTTTGGTAAGGATAATTTTATAGTTTCTTAACGTTCATTTCTAATGTTCTTATAGTTTCA	in-frame	intra-chromosomal	1	1	0	2
TTC33	PRKAA1	5	40728345	-	5	40775503	-	E	E	GGGTTTTTTATGTAGTTGCTAGTTTATGAATATTACTGACAGATTTTTTGGTCTTTTTTTGCCTATAGGTGCTAATGTCTCTTCATGAAATGTTCCCAGCAGTACATGCAGCAGAAATGGCCGTCCAGCAAAATCCACATTCATGGGAGTCTTGGCAGACTTTGGGACGTGCTCAACTTGGTTTAGGAGAGATAATCCTG	GTACCAGGTCATCAGTACACCATCTGATATTTTCATGGTGATGGAATATGTCTCAGGAGGAGAGCTATTTGATTATATCTGTAAGAATGGAAGGGTAAGCTGTTCTGCTTTAATTCTGTATGTATTTTGTAACTCCCCTTTATCCTTTACTAGCATCAAAATGTCAGCAACCAATTTTAAGAGGTCTATTTAATAACCAG	out-of-frame	intra-chromosomal	1	1	0	2
TTC33	PRKAA1	5	40746798	-	5	40769503	-	E	E	AGGAAAATTGGTGAGAAGGTCTCAAAGGTCACTTCCCAGCAGTTTGAAGCTGAAGCTGCTGATGAGAAGGATGTAGTTGACAACGATGAAGGGAACTGGCTTCATGCCATTAAACGTAGGAAAGAAATTCTTCTTGAAGGCTGTGCTGAGAAAAGTAAACAGCTGAAGGATGAAGGAGCCAGTTTGGCTGAAAATAAAAG	GTCTTTCAAACATGATGTCAGATGGTGAATTTTTAAGAACAAGTTGTGGCTCACCCAACTATGCTGCACCAGAAGTAATTTCAGGAAGGTAGTATTTGATACCCTGCCTCCCTCAATACATTTGAAATTGTCTTTTTCTCCTAGATTTTGTTAGTCTATAGTGTCATATTTAATTCTAATGAAAGGAAAGAAAGATAAGG	out-of-frame	intra-chromosomal	1	1	0	2
TTC33	PRKAA1	5	40746798	-	5	40771863	-	E	E	AGGAAAATTGGTGAGAAGGTCTCAAAGGTCACTTCCCAGCAGTTTGAAGCTGAAGCTGCTGATGAGAAGGATGTAGTTGACAACGATGAAGGGAACTGGCTTCATGCCATTAAACGTAGGAAAGAAATTCTTCTTGAAGGCTGTGCTGAGAAAAGTAAACAGCTGAAGGATGAAGGAGCCAGTTTGGCTGAAAATAAAAG	CTGGATGAAAAAGAAAGTCGGCGTCTGTTCCAACAGATCCTTTCTGGTGTGGATTATTGTCACAGGCATATGGTGGTCCATAGAGATTTGAAACCTGAAAATGTCCTGCTTGATGCACACATGAATGCAAAGATAGCTGATTTTGGTAAGGATAATTTTATAGTTTCTTAACGTTCATTTCTAATGTTCTTATAGTTTCA	out-of-frame	intra-chromosomal	1	1	0	2
TTC33	PRKAA1	5	40746798	-	5	40775503	-	E	E	AGGAAAATTGGTGAGAAGGTCTCAAAGGTCACTTCCCAGCAGTTTGAAGCTGAAGCTGCTGATGAGAAGGATGTAGTTGACAACGATGAAGGGAACTGGCTTCATGCCATTAAACGTAGGAAAGAAATTCTTCTTGAAGGCTGTGCTGAGAAAAGTAAACAGCTGAAGGATGAAGGAGCCAGTTTGGCTGAAAATAAAAG	GTACCAGGTCATCAGTACACCATCTGATATTTTCATGGTGATGGAATATGTCTCAGGAGGAGAGCTATTTGATTATATCTGTAAGAATGGAAGGGTAAGCTGTTCTGCTTTAATTCTGTATGTATTTTGTAACTCCCCTTTATCCTTTACTAGCATCAAAATGTCAGCAACCAATTTTAAGAGGTCTATTTAATAACCAG	in-frame	intra-chromosomal	1	1	0	2
TTC33	PRKAA1	5	40746798	-	5	40777586	-	E	E	AGGAAAATTGGTGAGAAGGTCTCAAAGGTCACTTCCCAGCAGTTTGAAGCTGAAGCTGCTGATGAGAAGGATGTAGTTGACAACGATGAAGGGAACTGGCTTCATGCCATTAAACGTAGGAAAGAAATTCTTCTTGAAGGCTGTGCTGAGAAAAGTAAACAGCTGAAGGATGAAGGAGCCAGTTTGGCTGAAAATAAAAG	TTGGCAAACATGAATTGACTGGGCATAAAGTAGCTGTGAAGATACTCAATCGACAGAAGATTCGGAGCCTTGATGTGGTAGGAAAAATCCGCAGAGAAATTCAGAACCTCAAGCTTTTCAGGCATCCTCATATAATTAAACTGTAAGCTCTGTTTATATTAAATATAGTCCAGTCATCTTTTCATCTTTTTTGTTAACCT	out-of-frame	intra-chromosomal	1	1	0	2
TTC33	PRKAA1	5	40746799	-	5	40777587	-	E	E	GAGGAAAATTGGTGAGAAGGTCTCAAAGGTCACTTCCCAGCAGTTTGAAGCTGAAGCTGCTGATGAGAAGGATGTAGTTGACAACGATGAAGGGAACTGGCTTCATGCCATTAAACGTAGGAAAGAAATTCTTCTTGAAGGCTGTGCTGAGAAAAGTAAACAGCTGAAGGATGAAGGAGCCAGTTTGGCTGAAAATAAAA	GTTGGCAAACATGAATTGACTGGGCATAAAGTAGCTGTGAAGATACTCAATCGACAGAAGATTCGGAGCCTTGATGTGGTAGGAAAAATCCGCAGAGAAATTCAGAACCTCAAGCTTTTCAGGCATCCTCATATAATTAAACTGTAAGCTCTGTTTATATTAAATATAGTCCAGTCATCTTTTCATCTTTTTTGTTAACC	NA	intra-chromosomal	1	1	0	2
TUBGCP2	ESRRA	10	133302792	-	11	64307168	+	E	E	CTTACCTATAGGAGAACATATTGTGATGTTCGTGCCTCAGAGCTAAAACTATGAGTGAATTTCGGATTCACCATGACGTCAATGAACTGCTTAGCCTGCTGCGTGTCCACGGAGGAGATGGGGCTGAGGTCTACATTGACCTGCTTCAAAAGAACAGGACCCCGTACGTCACTACCACTGTCTCTGCTCACAGTGCCAAG	GTGACCAGCGCCATGTCCAGCCAGGTGGTGGGCATTGAGCCTCTCTACATCAAGGCAGAGCCGGCCAGCCCTGACAGTCCAAAGGGTTCCTCGGAGACAGAGACCGAGCCTCCTGTGGCCCTGGCCCCTGGTCCAGCTCCCACTCGCTGCCTCCCAGGCCACAAGGAAGAGGAGGATGGGGAGGGGGCTGGGCCTGGCGA	NA	inter-chromosomal	1	1	0	2
UBAP1	DCAF12	9	34179239	+	9	34107566	-	E	E	GGAGGGAAGTAGGACTTCAACATGGCGGCTGCGGCACTGGCGGTGGCTACGGTGACGGCCTGGCCCGGAGCGGGCAGAGTTGGAGGTGGTGGCGTTCGCTCTCCCTAGGGGCTGTCGGGAGCTCAGCGGGGACCGAGCCTGGGAGGCCGGCCGGTGCCAGCACCTTTCGGCTTCTGAGACGGCGGCAGCAGCGGCATTCA	GCTATTTGTCGTAGATGTCCAGACAAGCCAGATCACCAAGATCCCCATTCTGAAAGACCGGGAGCCTGGAGGTGTGACCCAGCAGGGCTGTGGTATCCATGCCATCGAGCTGAATCCTTCTAGAACACTGCTAGCCACTGGAGGAGACAACCCCAACAGTCTTGCCATCTATCGACTACCTACGCTGGATCCTGTGTGTG	NA	intra-chromosomal	1	0	1	2
UBAP1	DCAF12	9	34179240	+	9	34089590	-	E	E	GAGGGAAGTAGGACTTCAACATGGCGGCTGCGGCACTGGCGGTGGCTACGGTGACGGCCTGGCCCGGAGCGGGCAGAGTTGGAGGTGGTGGCGTTCGCTCTCCCTAGGGGCTGTCGGGAGCTCAGCGGGGACCGAGCCTGGGAGGCCGGCCGGTGCCAGCACCTTTCGGCTTCTGAGACGGCGGCAGCAGCGGCATTCAG	GAATCCGGTCAGTGAGTTTCTACGAGCACATCATCACTGTGGGAACAGGGCAGGGCTCCCTGCTGTTCTATGACATCCGAGCTCAGAGATTTCTGGAAGAGAGGCTCTCAGCTTGTTATGGGTCCAAGCCCAGACTAGCAGGGGAGAATCTGAAACTAACCACTGGCAAAGGCTGGCTGGTGCGTAAGCCCCTACCTGAG	in-frame	intra-chromosomal	1	0	1	2
UBAP1	DCAF12	9	34179240	+	9	34107565	-	E	E	GAGGGAAGTAGGACTTCAACATGGCGGCTGCGGCACTGGCGGTGGCTACGGTGACGGCCTGGCCCGGAGCGGGCAGAGTTGGAGGTGGTGGCGTTCGCTCTCCCTAGGGGCTGTCGGGAGCTCAGCGGGGACCGAGCCTGGGAGGCCGGCCGGTGCCAGCACCTTTCGGCTTCTGAGACGGCGGCAGCAGCGGCATTCAG	CTATTTGTCGTAGATGTCCAGACAAGCCAGATCACCAAGATCCCCATTCTGAAAGACCGGGAGCCTGGAGGTGTGACCCAGCAGGGCTGTGGTATCCATGCCATCGAGCTGAATCCTTCTAGAACACTGCTAGCCACTGGAGGAGACAACCCCAACAGTCTTGCCATCTATCGACTACCTACGCTGGATCCTGTGTGTGT	out-of-frame	intra-chromosomal	1	0	1	2
UBE2N	RTN4	12	93410734	-	2	55080639	-	E	E	AAGCAGTTCTGGGCCTGTTTTTTTCATGCTTTATCATACTGGGCCTGTTGCCTTCATAGATAAGTGGTCCCCAGCACTGCAGATCCGCACAGTTCTGCTATCGATCCAGGCCTTGTTAAGTGCTCCCAATCCAGATGATCCATTAGCAAATGATGTAGCGGAGCAGTGGAAGACCAACGAAGCCCAAGCCATAGAAACAG	AGAGTTGTCATCGAAAATAACAAGACTATTCTGGATATGAGTAACACTGAGGAATAAGATACTAAGCCATTAAAGAAGGGTATAAAAATTATGTCTGACACAGGATATGGAGAGAAATATGATGAAGATGAAATATGACAACAGAATCAAGGTAACTGGTATGAATTTGCTCTGTGATATGCAAATACAAGGAATGTCAT	NA	inter-chromosomal	1	1	0	2
USP12	FKBP8	13	27171592	-	19	18541995	-	E	E	GACGACGGCAGCGGCGGCCCAGCGGGCTCGGTGGTTGGGTCCGCGGCGGCTCGGGGTCCGCCCGCGGGCTGCGGTGCGAGCGGGCGGCCCGGCTCCCCTCCTCCCCCGCCCGCCGCCGCCGCTGTGATTGGGTGGAAGATGGCGCTGGCCGGATGGAAATCCTAATGACAGTCTCCAAATTCGCCTCCATCTGTACCATG	GGCCAATTCCTGTCCCCCCAGCAGCATGGCATCGTGTGCTGAACCCTCTGAGCCCTCTGCCCCACTGCCCGCCGGGGTCCCACCGCTCGAGGACTTCGAGGTACTGGATGGGGTTGAGGATGCAGAGGGTGAGGAGGAAGAGGAGGAGGAAGAGGAGGAAGAGGATGACCTGAGTGAGCTGCCACCGCTGGAGGACATGG	NA	inter-chromosomal	1	0	1	2
USP12	NPIPB3	13	27171592	-	16	21415085	-	E	E	GACGACGGCAGCGGCGGCCCAGCGGGCTCGGTGGTTGGGTCCGCGGCGGCTCGGGGTCCGCCCGCGGGCTGCGGTGCGAGCGGGCGGCCCGGCTCCCCTCCTCCCCCGCCCGCCGCCGCCGCTGTGATTGGGTGGAAGATGGCGCTGGCCGGATGGAAATCCTAATGACAGTCTCCAAATTCGCCTCCATCTGTACCATG	GTTATCAATACTCTGGCTGACCATCATCATCGTGGGACTGACTTTGGTGGAAGTCCTTGGTTACATGTCATTATTGCGTTTCCGACAAGTTATAAAGTTGTCATTACCCTCTGGATAGTTTACCTTTGGGTGAGTATACTAACTTTCTGTAGAGGTATACTTGTAATCACAAATAAGAATAAATTATATAAAACAATTCA	in-frame	inter-chromosomal	1	1	0	2
USP12	RPL21	13	27171592	-	13	27253765	+	E	E	GACGACGGCAGCGGCGGCCCAGCGGGCTCGGTGGTTGGGTCCGCGGCGGCTCGGGGTCCGCCCGCGGGCTGCGGTGCGAGCGGGCGGCCCGGCTCCCCTCCTCCCCCGCCCGCCGCCGCCGCTGTGATTGGGTGGAAGATGGCGCTGGCCGGATGGAAATCCTAATGACAGTCTCCAAATTCGCCTCCATCTGTACCATG	TAATTCGCCAAAATGACGAACACAAAGGGAAAGAGGAGAGGCACCCGATATATGTTCTCTAGGCCTTTTAGAAAACATGGTAAGTAGGTTTACCTTCCTTGAGAGAAGCATGGCACACATTTGTGTTCTGTTGTGTTCAACATGTGTTGTAGTTCATAGAATGTGTATCAATAGAATTAAATAACTAGCGTCTACCCAGC	NA	intra-chromosomal	1	0	1	2
USP4	C3orf62	3	49278079	-	3	49276841	-	M	E	TCCTGCCACCCTGTAGCGCCAGTGTAATCCCCCAGGAGAACATCTTTGACACTCTGCAGACTGCTAGTGTTCTGTCTAAAAACCAGACAAGGAAATACCCTTCTTTTATGAGCAGAAGGAAACAAAAAAAAAAAAAGAAGACCGTTTACCTAGAAGAAGCTATGTCAAGAGGCTGAATTATTTTTATTTTTAAACAGGTG	GAGAAATGTCTGAAAAACTAAGAAGATGCAGAAAGGAACTGACTGCAGCCATTGACCGGGCCTTTGAAGGAGTTAGTTATTCCCAGGAGTGCACAGGCCAGCAGAGGCTGGAACTGAGCGCCGCGCCGCTCTCCTTCTCGCTGCCCGTGCACAGGCTCCTCTGCAGAAGACATCCTCTGGCAGCCTGCTCTTCTGCTGCT	NA	read-through	1	1	0	2
USP4	C3orf62	3	49278081	-	3	49276840	-	M	E	GATCCTGCCACCCTGTAGCGCCAGTGTAATCCCCCAGGAGAACATCTTTGACACTCTGCAGACTGCTAGTGTTCTGTCTAAAAACCAGACAAGGAAATACCCTTCTTTTATGAGCAGAAGGAAACAAAAAAAAAAAAAGAAGACCGTTTACCTAGAAGAAGCTATGTCAAGAGGCTGAATTATTTTTATTTTTAAACAGG	AGAAATGTCTGAAAAACTAAGAAGATGCAGAAAGGAACTGACTGCAGCCATTGACCGGGCCTTTGAAGGAGTTAGTTATTCCCAGGAGTGCACAGGCCAGCAGAGGCTGGAACTGAGCGCCGCGCCGCTCTCCTTCTCGCTGCCCGTGCACAGGCTCCTCTGCAGAAGACATCCTCTGGCAGCCTGCTCTTCTGCTGCTC	NA	read-through	1	1	0	2
USP4	C3orf62	3	49278082	-	3	49276841	-	M	E	CGATCCTGCCACCCTGTAGCGCCAGTGTAATCCCCCAGGAGAACATCTTTGACACTCTGCAGACTGCTAGTGTTCTGTCTAAAAACCAGACAAGGAAATACCCTTCTTTTATGAGCAGAAGGAAACAAAAAAAAAAAAAGAAGACCGTTTACCTAGAAGAAGCTATGTCAAGAGGCTGAATTATTTTTATTTTTAAACAG	GAGAAATGTCTGAAAAACTAAGAAGATGCAGAAAGGAACTGACTGCAGCCATTGACCGGGCCTTTGAAGGAGTTAGTTATTCCCAGGAGTGCACAGGCCAGCAGAGGCTGGAACTGAGCGCCGCGCCGCTCTCCTTCTCGCTGCCCGTGCACAGGCTCCTCTGCAGAAGACATCCTCTGGCAGCCTGCTCTTCTGCTGCT	NA	read-through	1	1	0	2
USP4	C3orf62	3	49278083	-	3	49276842	-	M	E	ACGATCCTGCCACCCTGTAGCGCCAGTGTAATCCCCCAGGAGAACATCTTTGACACTCTGCAGACTGCTAGTGTTCTGTCTAAAAACCAGACAAGGAAATACCCTTCTTTTATGAGCAGAAGGAAACAAAAAAAAAAAAAGAAGACCGTTTACCTAGAAGAAGCTATGTCAAGAGGCTGAATTATTTTTATTTTTAAACA	GGAGAAATGTCTGAAAAACTAAGAAGATGCAGAAAGGAACTGACTGCAGCCATTGACCGGGCCTTTGAAGGAGTTAGTTATTCCCAGGAGTGCACAGGCCAGCAGAGGCTGGAACTGAGCGCCGCGCCGCTCTCCTTCTCGCTGCCCGTGCACAGGCTCCTCTGCAGAAGACATCCTCTGGCAGCCTGCTCTTCTGCTGC	NA	read-through	1	1	0	2
USP4	C3orf62	3	49278084	-	3	49276843	-	M	E	CACGATCCTGCCACCCTGTAGCGCCAGTGTAATCCCCCAGGAGAACATCTTTGACACTCTGCAGACTGCTAGTGTTCTGTCTAAAAACCAGACAAGGAAATACCCTTCTTTTATGAGCAGAAGGAAACAAAAAAAAAAAAAGAAGACCGTTTACCTAGAAGAAGCTATGTCAAGAGGCTGAATTATTTTTATTTTTAAAC	AGGAGAAATGTCTGAAAAACTAAGAAGATGCAGAAAGGAACTGACTGCAGCCATTGACCGGGCCTTTGAAGGAGTTAGTTATTCCCAGGAGTGCACAGGCCAGCAGAGGCTGGAACTGAGCGCCGCGCCGCTCTCCTTCTCGCTGCCCGTGCACAGGCTCCTCTGCAGAAGACATCCTCTGGCAGCCTGCTCTTCTGCTG	NA	read-through	1	1	0	2
VIPAS39	NOXRED1	14	77427372	-	14	77407645	-	M	E	GCCTGTGAAAGCAGAGAGAGCTCTTCTTTGGGAGAGCTGCGGCATCACATCGCTTGGGCCCATTACCCATGGGCAGTGCCAGCTACTCTTGACACAGATAACTTCAGACTGATCTTCTGTCCAAGGAACATCATCTGAGGATCGAGATCTAAAGCTTTGAGTCATGAGAATGATTCTCTCCACCTGGTGCTCATATGAAG	GTGAGCTCCAGAAGCTGGGAATCAAATGCTTTTACCATAACGCTGATCTGGTGAGTTGGGCCGATGTGATATTCCTCTGCTGCTTGCCGTCTCAGCTGCCTAATATCTGCGTAGAAATTTACACCAGCCTTGAGAAGGCCAGCATTGTGTACAGCTTTGTAGCTGCCATCCCACTACCCAGGTATCTTGTTAGGGTGAGA	NA	read-through	1	1	0	2
VIPAS39	NOXRED1	14	77427372	-	14	77414127	-	M	E	GCCTGTGAAAGCAGAGAGAGCTCTTCTTTGGGAGAGCTGCGGCATCACATCGCTTGGGCCCATTACCCATGGGCAGTGCCAGCTACTCTTGACACAGATAACTTCAGACTGATCTTCTGTCCAAGGAACATCATCTGAGGATCGAGATCTAAAGCTTTGAGTCATGAGAATGATTCTCTCCACCTGGTGCTCATATGAAG	AGCATCATTAAATAAGAATCAAAGTTCCAGACATCTCTCAATTGGCTCCCTTAATTCAGCCACTCCTGAAGAGTTTAAGGTGGGCATCATTGGAGGTGGCCACCTTGGGAAGCAGCTGGCTGGCACACTGCTGCAGCTTGGCCCCATCCCTGCTGAAAGCCTGCGGATCTCCACTCGGAGGCCAGAGACTCTGGGTGAGG	NA	read-through	1	1	0	2
VN1R1	ZNF772	19	57455653	-	19	57467085	-	E	E	CATCAAAGAGATTTAGCTCATTACATGCAGTCTTATATTTTTCCCCTGATTTTATGAGTTTGGGCTTCATGGTCTGGGCCAGTGGCTCCATGGTCTTCTTCCTCTACAGACACAAGCAGCAAGTCCAACACAATCACAGCAACAGACTCTCCTGCAGACCTTCCCAGGAAGCCAGAGCCACACACACCATCATGGTCCTG	GAACACGAGCTGAACAACTACTCATGCAAGAAAGCACATTCATAAGAACCAGAAAACTAGATGAGTGATCGGAGTACCTGATTTTAACATAATATCAAGAAGAAAGGCATTGAAGTGGGTAGGAAAGGTAGTCTTGCATTGCTTAAACCACCCCTTTCCCATCCCTTGGCAGACCAACATGCAGAGAAAAATCTGTGTGC	in-frame	intra-chromosomal	1	0	1	2
WASF2	EPB41	1	27489986	-	1	29097807	+	E	E	TGGCGGGGTGTGGCTGCCGCCCAGGGCGGGGAATCGCGTAATGGCGGACACAGGCAGGGCGAGCGCGGCTGGGGGCGTAGCGCGCTGAGGGGGTCCGGCCGTTTGGCAGCCCGCGAGGCGGTCCGCGGGAGCACACTCTGTGCGGAGACTGGGCGGCCGGCCGACCCTTCCTGTCGCTGACGGCGACTGCGGGAGGCCAG	CCTCCCCTGGTGAAGACACAAACTGTCACCATCTCAGATAATGCCAATGCTGTGAAAAGTGAAATCCCAACCAAAGACGTCCCTATTGTCCACACTGAGACCAAGACCATCACTTATGAGGCTGCCCAGGTAGGACATGTTTTGATGCTTCAGAACCAAAGGCTGCAAACAAAATTAATAACCTTTCTTCACAGAGTTTC	NA	intra-chromosomal	1	0	1	2
XK	CYBB	X	37694548	+	X	37783490	+	E	E	CACCAAGAAGAGGCAAATGCCAAAAAATGGCCTCTCAGAGGAGATTGAGAAGGAGGTGGGCCAGGCAGAAGGCAAACTAATCACCCACCGATCAGCGTTCAGCCGGGCGTCGGTGATCCAGGCTTTCTTGGGCTCAGCCCCCCAGCTGACCCTACAGCTGTACATAAGTGTCATGCAGCAGGACGTCACTGTTGGAAGAA	TCAGCACTGGCACTGGCCAGGGCCCCTGCAGCCTGCCTGAATTTCAACTGCATGCTGATTCTCTTGCCAGTCTGTCGAAATCTGCTGTCCTTCCTCAGGGGTTCCAGTGCGGTAAGAGAAAATGTTTTACTAAGTTCCTCTAATTTTCAAAGGCCATCAAGCAAAATGCCCTTTTTTAGGTAAAAACAAATGAATGATTT	out-of-frame	intra-chromosomal	1	1	0	2
XK	CYBB	X	37727711	+	X	37783490	+	M	E	AGTCAGGCTGTGCACATAAAACAGAAGAGTCCAAGGAATGCGGGTGGGGTGCTGACAGAGTGTCTGCTGCAGTAGGATTCCTAGTGGAGGTGAGACTTGATGATACTCTCTCTTTTCTCCCCAGGTCTCCTCATGACCATATCCCTGTTGTCCATTGTGTATGGAGCCTTGCGCTGCAACATCCTAGCCATCAAAATCAA	TCAGCACTGGCACTGGCCAGGGCCCCTGCAGCCTGCCTGAATTTCAACTGCATGCTGATTCTCTTGCCAGTCTGTCGAAATCTGCTGTCCTTCCTCAGGGGTTCCAGTGCGGTAAGAGAAAATGTTTTACTAAGTTCCTCTAATTTTCAAAGGCCATCAAGCAAAATGCCCTTTTTTAGGTAAAAACAAATGAATGATTT	out-of-frame	intra-chromosomal	1	1	0	2
YIPF4	BIRC6	2	32292348	+	2	32377588	+	E	E	TTTGAGAATTTTTATTTTAAAATTATAGGGAAGAATTGGACATTGATCTAAAGGATATTTACTACAAAATCCGATGTGTTTTGATGCCAATGCCATCACTTGGTTTTAATAGACAAGTGGTGAGAGACAATCCTGACTTTTGGGGTCCTCTGGCTGTTGTTCTTTTCTTTTCCATGATATCATTATATGGACAGTTTAGG	CTAAACCAGGTGGACAGGTGAAATGTCAGTATATCTCTGCTGTGGATAAAGTTATATTTGTGGATGATTATGCAGTAGGGTGTAGGAAGGACCTTAATGGAATCTTGTTGTTAGACACTGCTCTGCAAACTCCAGTTTCAAAGCAGGATGATGTGGTTCAGCTTGAATTACCCGTTACAGAGGTAAGTTGAAATAAGTAT	out-of-frame	intra-chromosomal	1	0	1	2
YIPF4	BIRC6	2	32307190	+	2	32377588	+	M	E	CTAATCCCAAAAGGAAAGAAAGAAAAACTTATTTTAAGCTGCAGAAAAAGTGTGGAGCACTTTTGAGCTAGAATAATGTAGAAAATTACATGTACTGATTTTTTTAAAAACAGGTGAGAAGCACCAGAGGGACAGGACTTCTAGAAGTTAGAATAATATGAAGTAATCAGGAAATATCTATGCCTACAGAAGCAGCAACC	CTAAACCAGGTGGACAGGTGAAATGTCAGTATATCTCTGCTGTGGATAAAGTTATATTTGTGGATGATTATGCAGTAGGGTGTAGGAAGGACCTTAATGGAATCTTGTTGTTAGACACTGCTCTGCAAACTCCAGTTTCAAAGCAGGATGATGTGGTTCAGCTTGAATTACCCGTTACAGAGGTAAGTTGAAATAAGTAT	NA	intra-chromosomal	1	0	1	2
YWHAB	PABPC1L	20	44906096	+	20	44910125	+	E	E	GTACTGTACAAGAAGATAAGTTATATTCACCTAGCGGGAAAAAAAGTGGGCTAAACTAGCTCCAGAGAACTTGTGAATTCTTTGCTAAAGGCTCTTTGTTTTAGGCATTTGATGAAGCAATTGCTGAATTGGATACGCTGAATGAAGAGTCTTATAAAGACAGCACTCTGATCATGCAGTTACTTAGGGACAATCTCACT	CCCCGGCCCCCTGCCCACCATGAACGCCAGCGGTTCTGGCTACCCGCTTGCCTCGCTTTACGTGGGCGATCTGCACCCCGACGTGACCGAGGCCATGCTCTATGAGAAGTTCTCTCCCGCCGGCCCCATCCTGTCCATCCGCGTGTGCCGCGATGTAGCCACCCGGCGCTCGCTGGGCTACGCCTACATCAACTTCCAGC	NA	read-through	1	0	1	2
YWHAB	PABPC1L	20	44906096	+	20	44912660	+	E	E	GTACTGTACAAGAAGATAAGTTATATTCACCTAGCGGGAAAAAAAGTGGGCTAAACTAGCTCCAGAGAACTTGTGAATTCTTTGCTAAAGGCTCTTTGTTTTAGGCATTTGATGAAGCAATTGCTGAATTGGATACGCTGAATGAAGAGTCTTATAAAGACAGCACTCTGATCATGCAGTTACTTAGGGACAATCTCACT	CGGAGCGGGCACTGGACACAATGAACTTTGAGATGCTCAAAGGCCAGCCTATTCGCATCATGTGGTCCCAGCGAGACCCAGGACTTCGCAAGTCAGGTGTGGGCAACATCTTCATCAAGAACCTGGAGGACTCCATTGACAACAAGGCTTTATATGATACCTTCTCCACCTTTGGGAACATCCTCTCTTGCAAGGTAGAG	out-of-frame	read-through	1	0	1	2
ZFYVE16	FAM151B	5	80474829	+	5	80499884	+	E	E	TCATGACTTGTTTCCTAATTAAATACATTTCAGGTGTTCTACTTTCTAAAGGACCAGGATTTATCTATTTTATCAACTTCTTATCAGTTTGCAAAAGAAATAGCCATGGCTTGTAGTGCTGCGCTGTGCCCTCACCTGAAAACTCTAAAAAGTAATGGGATGAATAAAATTGGACTCAGAGTTTCCATTGACACTGATAT	GCAATCCCTTTTCCGGGCACATACCCAAAGGAAATGAAATCACCACTTTGTAAAGATATCTGCACTCCCATGTTCATTGCAGCATTATTTACAGTGGCCAAGGTATGGAAGCAACAAGTGTTTGTTGATAGATGAATGAATAAACAAACTGTGGTACATAGATAAAATGGAATATTATTCAGCCCTAAAGAAGAATGAGA	NA	read-through	1	0	1	2
ZFYVE16	FAM151B	5	80474830	+	5	80499885	+	E	E	CATGACTTGTTTCCTAATTAAATACATTTCAGGTGTTCTACTTTCTAAAGGACCAGGATTTATCTATTTTATCAACTTCTTATCAGTTTGCAAAAGAAATAGCCATGGCTTGTAGTGCTGCGCTGTGCCCTCACCTGAAAACTCTAAAAAGTAATGGGATGAATAAAATTGGACTCAGAGTTTCCATTGACACTGATATG	CAATCCCTTTTCCGGGCACATACCCAAAGGAAATGAAATCACCACTTTGTAAAGATATCTGCACTCCCATGTTCATTGCAGCATTATTTACAGTGGCCAAGGTATGGAAGCAACAAGTGTTTGTTGATAGATGAATGAATAAACAAACTGTGGTACATAGATAAAATGGAATATTATTCAGCCCTAAAGAAGAATGAGAA	NA	read-through	1	0	1	2
ZFYVE16	FAM151B	5	80474830	+	5	80501792	+	E	E	CATGACTTGTTTCCTAATTAAATACATTTCAGGTGTTCTACTTTCTAAAGGACCAGGATTTATCTATTTTATCAACTTCTTATCAGTTTGCAAAAGAAATAGCCATGGCTTGTAGTGCTGCGCTGTGCCCTCACCTGAAAACTCTAAAAAGTAATGGGATGAATAAAATTGGACTCAGAGTTTCCATTGACACTGATATG	GATCTTGGAGTGAAAATATACTGGAATATTTTCTGAGAAATAGCCAGATTACAGCAGAAGACGGTGCTGAGATCACCTGGTATCATGCAGCTAACCACAAGGCACAAACAAATGAGGCACTGAAAAGTAAGTCAGTACAGTTACTTGTAATTTACTTTGGATAATAGATTAATTCAACTCCTTTTTTGATATCTAGGTAT	out-of-frame	read-through	1	1	0	2
ZNF451	BAG2	6	57161152	+	6	57182032	+	E	E	TGGGAAAGTAGTGTAACACTAATGAACTGTATTATAATGAGTAAGCTTGGGTATGAGCAGTTATTGAAAATAATATTGAGAATACATAAATTTATGGCACAATAACTGCATGTATTGATTCTTCTTTACAGAATGTGACAGTGATGATAACATGGGTGCCAAAAATACTTCAATAGGAGAAGAATTTATATCCACAGAAG	GGTTGAAGCTTTGAGAGAAGCAGCAACTGCTGTTGAGCAAGAGAAAGAAATCCTTCTGGAAATGATCCACAGTATCCAAAATAGCCAGGACATGAGGCAGATCAGTGACGGTGAGAGCCATCTCCACAGAAGGGGCTCATCTTTTACACTCCTTTAAAGAGTTTATGATAAGTGTGGGTCAATTTTTGCTTGACTTTTGG	out-of-frame	read-through	1	0	1	2
ZNF451	KIAA1586	6	57099140	+	6	57050773	+	E	E	CAAAGCTCCCTCTTCAGAGTAATTCTTGCCAGTCCCAACCAAAAAAAACACTGTAGGTTTAAATGCTAATTTGGTTTGAATAACTGTTAATGACTTCTAAATTTGCTTGATTGTTTATAGGAAGGACCATTACGACCTGTTCTTGAATACATTGATCTGGTCAGCAGTGATGATGAAGAGCCTAGCACCTCTTATACTGA	GGAAGGACCATCGAGACCTGTTCTTGAATACATCGATCTGGTCTGTGGTGATGATGAAAACCCTAGCGCCTATTATAGTGATGTAAGCACATTATATTTGTGTTTGTTCAGTTTTCTTATTAAGTGCAATAGTGTGTTGGTGGTAGCTTGAACTGGATCATAAGAACTAATTGTTGGCCAGGCACGGTGGCTCTCGCTTG	NA	intra-chromosomal	1	1	0	2
ZNF451	KIAA1586	6	57099141	+	6	57050774	+	E	E	AAAGCTCCCTCTTCAGAGTAATTCTTGCCAGTCCCAACCAAAAAAAACACTGTAGGTTTAAATGCTAATTTGGTTTGAATAACTGTTAATGACTTCTAAATTTGCTTGATTGTTTATAGGAAGGACCATTACGACCTGTTCTTGAATACATTGATCTGGTCAGCAGTGATGATGAAGAGCCTAGCACCTCTTATACTGAT	GAAGGACCATCGAGACCTGTTCTTGAATACATCGATCTGGTCTGTGGTGATGATGAAAACCCTAGCGCCTATTATAGTGATGTAAGCACATTATATTTGTGTTTGTTCAGTTTTCTTATTAAGTGCAATAGTGTGTTGGTGGTAGCTTGAACTGGATCATAAGAACTAATTGTTGGCCAGGCACGGTGGCTCTCGCTTGT	in-frame	intra-chromosomal	1	1	0	2
